# Supplementary material for: ﻿Nigromargaritatarda gen. et sp. nov. and distribution of an intron position class within Pleosporales
Source: IMA Fungus. 2025 Feb 28;16:e145425. doi: 10.3897/imafungus.16.145425 (PMC11889510; doi:10.3897/imafungus.16.145425)
Supplement: XML Treatment for Nigromargarita [file imafungus.16.145425-treatment1.xml]

<!DOCTYPE tp:taxon-treatment
  PUBLIC "-//TaxonX//DTD Taxonomic Treatment Publishing DTD v0 20100105//EN" "tax-treatment-NSO.dtd">
<tp:taxon-treatment xmlns:tp="http://www.plazi.org/taxpub"><tp:treatment-meta><kwd-group><label>Taxon classification</label><kwd>
                <named-content content-type="kingdom">Animalia</named-content>
              </kwd><kwd>
                <named-content content-type="order"> Pleosporales</named-content>
              </kwd><kwd>
                <named-content content-type="family">Trematosphaeriaceae</named-content>
              </kwd></kwd-group><mixed-citation publication-type="journal"><person-group><name><surname>Li</surname><given-names>Meng-Yuan</given-names></name><name><surname>Sun</surname><given-names>Xiang</given-names></name><name><surname>Liu</surname><given-names>Yu-Qing</given-names></name><name><surname>Qin</surname><given-names>Sheng-Hui</given-names></name><name><surname>Li</surname><given-names>Min</given-names></name><name><surname>He</surname><given-names>Xue-Li</given-names></name></person-group><article-title>﻿<italic><tp:taxon-name><tp:taxon-name-part taxon-name-part-type="genus" reg="Nigromargarita">Nigromargarita</tp:taxon-name-part><tp:taxon-name-part taxon-name-part-type="species" reg="tarda">tarda</tp:taxon-name-part></tp:taxon-name></italic> gen. et sp. nov. and distribution of an intron position class within <italic><tp:taxon-name><tp:taxon-name-part taxon-name-part-type="order" reg="Pleosporales">Pleosporales</tp:taxon-name-part></tp:taxon-name></italic></article-title><source>IMA Fungus</source><day>28</day><month>02</month><year>2025</year><volume>16</volume><pub-id pub-id-type="doi">10.3897/imafungus.16.145425</pub-id></mixed-citation></tp:treatment-meta><tp:nomenclature><label>﻿</label><tp:taxon-name>
              <object-id xmlns:xlink="http://www.w3.org/1999/xlink" content-type="arpha" xlink:type="simple">E1DDB2BE-8EDB-53B8-A906-4998F73C9F76</object-id>
              <tp:taxon-name-part taxon-name-part-type="genus" reg="Nigromargarita">Nigromargarita</tp:taxon-name-part>
              <object-id xmlns:xlink="http://www.w3.org/1999/xlink" content-type="mycobank" xlink:type="simple">854411</object-id>
            </tp:taxon-name><tp:taxon-authority>M.Y. Li &amp; X. Sun</tp:taxon-authority><tp:taxon-status xmlns:xlink="http://www.w3.org/1999/xlink" xlink:type="simple">gen. nov.</tp:taxon-status><xref ref-type="fig" rid="F2">Fig. 2</xref></tp:nomenclature><tp:treatment-sec sec-type="type species" id="SECID0ETSAE"><title>Type species.</title><p><italic><tp:taxon-name><tp:taxon-name-part taxon-name-part-type="genus" reg="Nigromargarita">Nigromargarita</tp:taxon-name-part><tp:taxon-name-part taxon-name-part-type="species" reg="tarda">tarda</tp:taxon-name-part></tp:taxon-name></italic>.</p></tp:treatment-sec><tp:treatment-sec sec-type="etymology" id="SECID0EHTAE"><title>Etymology.</title><p>The taxon initially forms small and pigmented colonies in culture resembling a black pearl.</p></tp:treatment-sec><tp:treatment-sec sec-type="description" id="SECID0EMTAE"><title>Description.</title><p><bold>Teleomorph</bold>: undetermined. <bold>Anamorph</bold>: Conidiomata pycnidial, separated in aerial hyphae, globose, brown to dark-brown, unilocular, thin-walled. Pycnidial walls multi-layered of <bold><italic>textura angularis</italic></bold> cells. Conidiogenous cells formed from the inner walls of the pycnidia, determinate, <tp:taxon-name><tp:taxon-name-part taxon-name-part-type="genus" reg="Aquatospora"/><tp:taxon-name-part taxon-name-part-type="species" reg="cylindrical">cylindrical</tp:taxon-name-part></tp:taxon-name> to doliiform, monoblastic, hyaline. Conidia obovoid to clavate, hyaline, no septate, smooth-walled.</p></tp:treatment-sec><tp:treatment-sec><!--Section generated to contain objects referenced in tp:taxon-treatment.--><fig id="F2" position="float" orientation="portrait"><object-id xmlns:xlink="http://www.w3.org/1999/xlink" content-type="doi" xlink:type="simple">10.3897/imafungus.16.145425.figure2</object-id><object-id xmlns:xlink="http://www.w3.org/1999/xlink" content-type="arpha" xlink:type="simple">95255C1B-8579-5C99-A46C-A8401078D227</object-id><label>Figure 2.</label><caption><p>Morphological characteristics of <italic><tp:taxon-name><tp:taxon-name-part taxon-name-part-type="genus" reg="Nigromargarita">Nigromargarita</tp:taxon-name-part><tp:taxon-name-part taxon-name-part-type="species" reg="tarda">tarda</tp:taxon-name-part></tp:taxon-name></italic> in culures. <bold>A</bold> Conidiomata; <bold>B</bold> transect of conidiomata <bold>C</bold>; <bold>D</bold> conidiogenous cells; <bold>E, F</bold> verrucose hyphae; <bold>G–I</bold> conidia; <bold>H</bold> colony characteristics of <italic><tp:taxon-name><tp:taxon-name-part taxon-name-part-type="genus" reg="Nigromargarita">Nigromargarita</tp:taxon-name-part><tp:taxon-name-part taxon-name-part-type="species" reg="tarda">tarda</tp:taxon-name-part></tp:taxon-name></italic> in culture (upper: H331 at 73 days; bottom: H263 at 80 days; left: OA; middle: PDA; right: MEA); <bold>J</bold> oven-dried specimens of colony on PDA. Scale bars: 40 μm (<bold>A</bold>); 20 μm (<bold>B, E, F</bold>); 7 μm (<bold>C, D, G–I</bold>).</p></caption><graphic xmlns:xlink="http://www.w3.org/1999/xlink" xlink:href="imafungus-16-e145425-g002.jpg" position="float" orientation="portrait" xlink:type="simple" id="oo_1265937.jpg"><uri content-type="original_file" xlink:type="simple">https://binary.pensoft.net/fig/1265937</uri></graphic></fig></tp:treatment-sec></tp:taxon-treatment>
