# Supplementary material for: ﻿Nigromargaritatarda gen. et sp. nov. and distribution of an intron position class within Pleosporales
Source: IMA Fungus. 2025 Feb 28;16:e145425. doi: 10.3897/imafungus.16.145425 (PMC11889510; doi:10.3897/imafungus.16.145425)
Supplement: XML Treatment for Nigromargarita tarda [file imafungus.16.145425-treatment2.xml]

<!DOCTYPE tp:taxon-treatment
  PUBLIC "-//TaxonX//DTD Taxonomic Treatment Publishing DTD v0 20100105//EN" "tax-treatment-NSO.dtd">
<tp:taxon-treatment xmlns:tp="http://www.plazi.org/taxpub"><tp:treatment-meta><kwd-group><label>Taxon classification</label><kwd>
                <named-content content-type="kingdom">Animalia</named-content>
              </kwd><kwd>
                <named-content content-type="order"> Pleosporales</named-content>
              </kwd><kwd>
                <named-content content-type="family">Trematosphaeriaceae</named-content>
              </kwd></kwd-group><mixed-citation publication-type="journal"><person-group><name><surname>Li</surname><given-names>Meng-Yuan</given-names></name><name><surname>Sun</surname><given-names>Xiang</given-names></name><name><surname>Liu</surname><given-names>Yu-Qing</given-names></name><name><surname>Qin</surname><given-names>Sheng-Hui</given-names></name><name><surname>Li</surname><given-names>Min</given-names></name><name><surname>He</surname><given-names>Xue-Li</given-names></name></person-group><article-title>﻿<italic><tp:taxon-name><tp:taxon-name-part taxon-name-part-type="genus" reg="Nigromargarita">Nigromargarita</tp:taxon-name-part><tp:taxon-name-part taxon-name-part-type="species" reg="tarda">tarda</tp:taxon-name-part></tp:taxon-name></italic> gen. et sp. nov. and distribution of an intron position class within <italic><tp:taxon-name><tp:taxon-name-part taxon-name-part-type="order" reg="Pleosporales">Pleosporales</tp:taxon-name-part></tp:taxon-name></italic></article-title><source>IMA Fungus</source><day>28</day><month>02</month><year>2025</year><volume>16</volume><pub-id pub-id-type="doi">10.3897/imafungus.16.145425</pub-id></mixed-citation></tp:treatment-meta><tp:nomenclature><label>﻿</label><tp:taxon-name>
              <object-id xmlns:xlink="http://www.w3.org/1999/xlink" content-type="arpha" xlink:type="simple">98B15DE7-58D1-58F0-955B-D70CEB218359</object-id>
              <tp:taxon-name-part taxon-name-part-type="genus" reg="Nigromargarita">Nigromargarita</tp:taxon-name-part>
              <tp:taxon-name-part taxon-name-part-type="species" reg="tarda">tarda</tp:taxon-name-part>
              <object-id xmlns:xlink="http://www.w3.org/1999/xlink" content-type="mycobank" xlink:type="simple">854411</object-id>
            </tp:taxon-name><tp:taxon-authority>M.Y. Li &amp; X. Sun</tp:taxon-authority><tp:taxon-status xmlns:xlink="http://www.w3.org/1999/xlink" xlink:type="simple">sp. nov.</tp:taxon-status><xref ref-type="fig" rid="F2">Fig. 2</xref></tp:nomenclature><tp:treatment-sec sec-type="etymology" id="SECID0EQVAE"><title>Etymology.</title><p>Epithet derives from the slow growth rate of colonies on media.</p></tp:treatment-sec><tp:treatment-sec sec-type="description" id="SECID0EVVAE"><title>Description.</title><p>Endophytic on healthy root of <italic><tp:taxon-name><tp:taxon-name-part taxon-name-part-type="genus" reg="Gymnocarpos">G.</tp:taxon-name-part><tp:taxon-name-part taxon-name-part-type="species" reg="przewalskii">przewalskii</tp:taxon-name-part></tp:taxon-name></italic>. <bold>Teleomorph</bold>: undetermined. <bold>Anamorph</bold>: Hypha-branched, hyaline to brown, septate, thick-walled, verrucous. Conidiomata pycnidial, superficial, separated in aerial hyphae, globose, brown to dark-brown, unilocular, thin-walled, diameter 31–39 μm, not exceeding 50 μm. Pycnidial walls multi-layered of <bold><italic>textura angularis</italic></bold> cells. Conidiophore simple. Conidiogenous cells formed from the inner walls of the pycnidia, phialidic, determinate, <tp:taxon-name><tp:taxon-name-part taxon-name-part-type="genus" reg="Aquatospora"/><tp:taxon-name-part taxon-name-part-type="species" reg="cylindrical">cylindrical</tp:taxon-name-part></tp:taxon-name>, straight or curved, monoblastic, hyaline, smooth, thin-walled. Conidia obovoid to clavate, hyaline, smooth, non-septate, 2.1–3.6 × 1.7–2.4 μm (x– = 2.93 × 1.95 μm, n = 20).</p></tp:treatment-sec><tp:treatment-sec sec-type="habitat" id="SECID0EWWAE"><title>Habitat.</title><p>Healthy roots of <italic><tp:taxon-name><tp:taxon-name-part taxon-name-part-type="genus" reg="Gymnocarpos">Gymnocarpos</tp:taxon-name-part><tp:taxon-name-part taxon-name-part-type="species" reg="przewalskii">przewalskii</tp:taxon-name-part></tp:taxon-name></italic>.</p></tp:treatment-sec><tp:treatment-sec sec-type="distribution" id="SECID0EHXAE"><title>Distribution.</title><p>Minqin County, Wuwei City, Gansu Province, China.</p></tp:treatment-sec><tp:treatment-sec sec-type="description" id="SECID0EMXAE"><title>Culture characteristics.</title><p>The colony diameters of H331 colonies were 1.5 cm, 1.1 cm and 1.5 cm for OA, PDA and MEA, respectively, after 7 days of culture at 27 °C in the dark. After 28 days, the colony diameters increased to 3.5 cm on OA, 2.6 cm on PDA and 3.4 cm on MEA, respectively. The colony on OA was superficial, circular with irregular margins, felt-like, white and brown in reverse. The colony on PDA was superficial, circular with regular margin, floccose to felt-like, greyish at the centre, brown at the margins and dark brown in reverse. The colony on MEA was submerged, brown with scarce aerial hyphae, circular in margin and brown in reverse (Fig. <xref ref-type="fig" rid="F2">2H</xref>).</p><p>The colony diameters of H263 colonies were 1.2 cm, 0.8 cm and 1.1 cm for OA, PDA and MEA, respectively, after 7 days of culture at 27 °C in the dark. After 28 days, the colony diameters increased to 4.0 cm on OA, 2.7 cm on PDA and 3.8 cm on MEA. The colony on OA was superficial, round, floccose to felt-like, central white, with wide concentric circles, regular dark brown margins and dark brown in reverse. The colony on PDA was superficial, circular in margin, greyish-green, velvety and dark brown in reverse, with brown pigmentation in the medium. The colony on MEA was superficial, circular at the margin, floccose to hairy, white to pale grey and light coloured in reverse (Fig. <xref ref-type="fig" rid="F2">2H</xref>).</p><fig id="F2" position="float" orientation="portrait"><object-id xmlns:xlink="http://www.w3.org/1999/xlink" content-type="doi" xlink:type="simple">10.3897/imafungus.16.145425.figure2</object-id><object-id xmlns:xlink="http://www.w3.org/1999/xlink" content-type="arpha" xlink:type="simple">95255C1B-8579-5C99-A46C-A8401078D227</object-id><label>Figure 2.</label><caption><p>Morphological characteristics of <italic><tp:taxon-name><tp:taxon-name-part taxon-name-part-type="genus" reg="Nigromargarita">Nigromargarita</tp:taxon-name-part><tp:taxon-name-part taxon-name-part-type="species" reg="tarda">tarda</tp:taxon-name-part></tp:taxon-name></italic> in culures. <bold>A</bold> Conidiomata; <bold>B</bold> transect of conidiomata <bold>C</bold>; <bold>D</bold> conidiogenous cells; <bold>E, F</bold> verrucose hyphae; <bold>G–I</bold> conidia; <bold>H</bold> colony characteristics of <italic><tp:taxon-name><tp:taxon-name-part taxon-name-part-type="genus" reg="Nigromargarita">Nigromargarita</tp:taxon-name-part><tp:taxon-name-part taxon-name-part-type="species" reg="tarda">tarda</tp:taxon-name-part></tp:taxon-name></italic> in culture (upper: H331 at 73 days; bottom: H263 at 80 days; left: OA; middle: PDA; right: MEA); <bold>J</bold> oven-dried specimens of colony on PDA. Scale bars: 40 μm (<bold>A</bold>); 20 μm (<bold>B, E, F</bold>); 7 μm (<bold>C, D, G–I</bold>).</p></caption><graphic xmlns:xlink="http://www.w3.org/1999/xlink" xlink:href="imafungus-16-e145425-g002.jpg" position="float" orientation="portrait" xlink:type="simple" id="oo_1265937.jpg"><uri content-type="original_file" xlink:type="simple">https://binary.pensoft.net/fig/1265937</uri></graphic></fig></tp:treatment-sec><tp:treatment-sec sec-type="Holotypus" id="SECID0E3XAE"><title>Holotypus.</title><p>China • Gansu Province, Wuwei City, Minqin County; on healthy roots of <italic><tp:taxon-name><tp:taxon-name-part taxon-name-part-type="genus" reg="Gymnocarpos">Gymnocarpos</tp:taxon-name-part><tp:taxon-name-part taxon-name-part-type="species" reg="przewalskii">przewalskii</tp:taxon-name-part></tp:taxon-name></italic>; September 2019; M. Li (Holotype, <named-content xmlns:xlink="http://www.w3.org/1999/xlink" content-type="dwc:institutional_code" xlink:title="Chinese Academy of Sciences" xlink:href="http://grbio.org/institution/chinese-academy-sciences" xlink:type="simple">HMAS</named-content> 352979; ex-type CGMCC3.27545).</p></tp:treatment-sec><tp:treatment-sec sec-type="Paratypus" id="SECID0ESYAE"><title>Paratypus.</title><p>China • Gansu Province, Wuwei City, Minqin County; on healthy roots of <italic><tp:taxon-name><tp:taxon-name-part taxon-name-part-type="genus" reg="Gymnocarpos">Gymnocarpos</tp:taxon-name-part><tp:taxon-name-part taxon-name-part-type="species" reg="przewalskii">przewalskii</tp:taxon-name-part></tp:taxon-name></italic>; July 2020; M. Li (Paratype, <named-content xmlns:xlink="http://www.w3.org/1999/xlink" content-type="dwc:institutional_code" xlink:title="Chinese Academy of Sciences" xlink:href="http://grbio.org/institution/chinese-academy-sciences" xlink:type="simple">HMAS</named-content> 352980; ex-paratype CGMCC3.27544).</p></tp:treatment-sec></tp:taxon-treatment>
