# Supplementary material for: ﻿Nigromargaritatarda gen. et sp. nov. and distribution of an intron position class within Pleosporales
Source: IMA Fungus. 2025 Feb 28;16:e145425. doi: 10.3897/imafungus.16.145425 (PMC11889510; doi:10.3897/imafungus.16.145425)
Supplement: Supplementary material 2 — ZIP-archive [file imafungus-16-e145425-s002.zip]

Archive with 21 entries (21 files):
- Align_all_254.fasta
- Align_ASR_onlyintron_125.fasta
- Align_combine_60.fasta
- Align_nointron_229.fasta
- Align_nointron_254.fasta
- Align_onlyintron_254.fasta
- Align_onlyintron_465.fasta
- comb60_MPtree.nex
- comb60_MrBayes.nxs
- comb60_MrBayes.nxs.con
- comb60_PAUP.nxs
- Info_ASR_onlyintron_125.xlsx
- Info_Co-phylogeny-254.xlsx
- Info_nointron_229.xlsx
- Info_onlyintron_465.xlsx
- Info_species_ratio.xlsx
- RAxML_bipartitions.125_onlyintron_ML
- RAxML_bipartitions.254_nointron_ML
- RAxML_bipartitions.254_onlyintron_ML
- RAxML_bipartitions.comb60_ML
- R_codes_used_in_present_manuscript.r
