# Supplementary material for: ﻿Nigromargaritatarda gen. et sp. nov. and distribution of an intron position class within Pleosporales
Source: IMA Fungus. 2025 Feb 28;16:e145425. doi: 10.3897/imafungus.16.145425 (PMC11889510; doi:10.3897/imafungus.16.145425)
Supplement: Supplementary material 2 — ZIP-archive [file imafungus-16-e145425-s002.zip › Align_all_254.fasta]

>PP564857_H263_new_taxon_Pleosporales_Dothideomycetes_Ascomycota_Fungi
tagtacc-t---tactactt-ggataaccgtggtaattctagagctaatacatgctgaaa
accccaac-ttcgggaggggtgtatttattagataaaaaaccaatgccc-ttcggggctc
tttggtgattcatgataact-tctcggatcgca--tgg-ccttgcgccggcgacggttca
ttcaaatttctgccctatcaactttcgatggt----------------------------
----------------------------aaggtattggcttaccatggtttcaacgggta
acggggaattagggttcggttccggag-agggagcctgagaaacggctaccacatc-caa
ggaaggcagcaggcgcgcaaattac-ccaatcccgatacgggga-ggtagtgacaataaa
tactgatacagggctctttcgggt-cttgtaattggaatgagtac-aatttaaacctctt
aacgaggaacaattggagggcaagtctggtggac----a--ttca---gc------tccc
----a---ttc---tgctgacgccagagatagtcgggcatcctcg-------taacgcgg
gggtgttatgcc-ggctagtcga-gtacct----gctaa--ttgat-gggaagg--tacc
ggcaagacaacc-tggatcggggaaggct-----------------aa-ggcat------
-----tacg-atgctatgctaat-cccgagcagagctgccatggagcgatccatg-----
---------------------g----atagcctgtgtagagcgcggtaaggtgtcggtc-
a---------------gctcac-gt---agttggcttaa-gggacgtgccatt-cccatc
cgaaagggt-gg-ctgccagca-tgagcgcccatcacgtaa-gggctggcagg-ttcaaa
cgtgcaagcgtt------------------------------------------------
------------------------------------------------------------
---------------------------------------------------tgaagtttc
caaacggaaagaaaaggccagcagccgcggtaattccagctccaatagcgtatattaaag
ttg-ttgcag--ttaaaaagctcgtagttgaacctttggcctg-gctgg-caggtccg--
cctcaccgcgtgcacttg-accggccgggccttctttcct--ggagaa--ccgcatgccc
-ttcactgg---gtgtgctgggg-accagga--cttttactttgaa-aaaattagagtgt
tcaaagcag-gcctttgctcgaatacgttagcatg-gaataata-gaataggacgtgcgg
tcctattttgttggtt-tctaggaccgccgtaatgattaatagggacag-tcgggggcat
cagtattcaattgtcagag-gtgaaattcttggatttattgaagactaactactgcgaaa
gcatttgccaaggatgttttcattaatcagtgaacgaaagttaggggatcgaagacgat-
------------------------------------------------------------
------------------------------------------------------------
------------------------------------------------------------
------------------------------------------------------------
------------------------------------------------------------
------------------------------------------------------------
-----cagataccgtcgtagtcttaacca-taaactatgccgactagggatcgg-gcgat
g
>MW209066_Fuscosphaeria_hungarica_Trematosphaeriaceae_Pleosporales_Dothideomycetes_Ascomycota_Fungi
--------t---tactactt-ggataaccgtggtaattctagagctaatacatgctgaaa
accccaac-ttcgggaggggtgtatttattagataaaaaaccaatgccc-ttcggggctc
tttggtgattcatgataact-tctcggatcgca--tgg-ccttgcgccggcgacggttca
ttcaaatttctgccctatcaactttcgatggt----------------------------
----------------------------aaggtattggcttaccatggtttcaacgggtg
acggggaattagggttcggttccggag-agggagcctgagaaacggctaccacatc-caa
ggaaggcagcaggcgcgcaaattac-ccaatcccgacacgggga-ggtagtgacaataaa
tactgatacagggctcttttgggt-cttgtaattggaatgagtac-aatttaaacctctt
aacgaggaacaattggagggcaagtctggtggac----a--ttca---gc------tccc
----a---ttc---tgctgacgccagagatagtcgggcatcctcg-------cgacgcgg
gggtgttacgcc-ggctagtcga-gtacct----gctga--ttgat-gggaagg--tacc
ggcaagacaacc-tggatcggggaaggct-----------------aa-ggcat------
-----cgaagatgctatgctaat-cccgagcagagctgccacggagcgatccgtg-----
---------------------g----atagcctgtgtagagcgcggtaaggtgtcggcc-
a---------------gctcac-gt---agttggcttaa-gggacgtgccatt-cccatc
cgaaagggt-gg-ctgccagca-tgagcgcccatcacgtaa-gggctggcagg-ttcgaa
cgcatgcttgcg------------------------------------------------
------------------------------------------------------------
-----------------------cgagggagtcgcgcttcgcaggcgttcgaaagttttc
gcaagccgaaagaaaggccagcagccgcggtaattccagctccaatagcgtatattaaag
ttg-ttgcag--ttaaaaagctcgtagttgaacctttggcctg-gctgg-caggtccg--
cctcaccgcgtgcacttg-accggccgggccttctttcct--ggagaa--ccgcatgccc
-ttcactgg---gtgtgctgggg-accagga--cttttactttgaa-aaaattagagtgt
tcaaagcag-gcctttgctcgaatacgttagcatg-gaataata-gaataggacgtgcgg
tcttattttgttggtt-tctaggaccgccgtaatgattaatagggacag-tcgggggcat
cagtattcaattgtcagag-gtgaaattcttggatttattgaagactaactactgcgaaa
gcatttgccaaggatgttttcattaatcagtgaacgaaagttaggggatcgaagacgat-
------------------------------------------------------------
------------------------------------------------------------
------------------------------------------------------------
------------------------------------------------------------
------------------------------------------------------------
------------------------------------------------------------
-----cagataccgtcgtagtcttaacca-taaactatgccgactagggatcgg-gcggt
g
>MW209065_Fuscosphaeria_hungarica_Trematosphaeriaceae_Pleosporales_Dothideomycetes_Ascomycota_Fungi
tagtacc-t---tactactt-ggataaccgtggtaattctagagctaatacatgctgaaa
accccaac-ttcgggaggggtgtatttattagataaaaaaccaatgccc-ttcggggctc
tttggtgattcatgataact-tctcggatcgca--tgg-ccttgcgccggcgacggttca
ttcaaatttctgccctatcaactttcgatggt----------------------------
----------------------------aaggtattggcttaccatggtttcaacgggtg
acggggaattagggttcggttccggag-agggagcctgagaaacggctaccacatc-caa
ggaaggcagcaggcgcgcaaattac-ccaatcccgacacgggga-ggtagtgacaataaa
tactgatacagggctcttttgggt-cttgtaattggaatgagtac-aatttaaacctctt
aacgaggaacaattggagggcaagtctggtggac----a--ttca---gc------tccc
----a---ttc---tgctgacgccagagatagtcgggcatcctcg-------cgacgcgg
gggtgttacgcc-ggctagtcga-gtacct----gctga--ttgat-gggaagg--tacc
ggcaagacaacc-tggatcggggaaggct-----------------aa-ggcat------
-----cgaagatgctatgctaat-cccgagcagagctgccacggagcgatccgtg-----
---------------------g----atagcctgtgtagagcgcggtaaggtgtcggcc-
a---------------gctcac-gt---agttggcttaa-gggacgtgccatt-cccatc
cgaaagggt-gg-ctgccagca-tgagcgcccatcacgtaa-gggctggcagg-ttcgaa
cgcatgcttgcg------------------------------------------------
------------------------------------------------------------
-----------------------cgagggagtcgcgcttcgcaggcgttcgaaagttttc
gcaagccgaaagaaaggccagcagccgcggtaattccagctccaatagcgtatattaaag
ttg-ttgcag--ttaaaaagctcgtagttgaacctttggcctg-gctgg-caggtccg--
cctcaccgcgtgcacttg-accggccgggccttctttcct--ggagaa--ccgcatgccc
-ttcactgg---gtgtgctgggg-accagga--cttttactttgaa-aaaattagagtgt
tcaaagcag-gcctttgctcgaatacgttagcatg-gaataata-gaataggacgtgcgg
tcttattttgttggtt-tctaggaccgccgtaatgattaatagggacag-tcgggggcat
cagtattcaattgtcagag-gtgaaattcttggatttattgaagactaactactgcgaaa
gcatttgccaaggatgttttcattaatcagtgaacgaaagttaggggatcgaagacgat-
------------------------------------------------------------
------------------------------------------------------------
------------------------------------------------------------
------------------------------------------------------------
------------------------------------------------------------
------------------------------------------------------------
-----cagataccgtcgtagtcttaacca-taaactatgccgactagggatcgg-gcggt
g
>MW209064_Fuscosphaeria_hungarica_Trematosphaeriaceae_Pleosporales_Dothideomycetes_Ascomycota_Fungi
------------------tt-ggataaccgtggtaattctagagctaatacatgctgaaa
accccaac-ttcgggaggggtgtatttattagataaaaaaccaatgccc-ttcggggctc
tttggtgattcatgataact-tctcggatcgca--tgg-ccttgcgccggcgacggttca
ttcaaatttctgccctatcaactttcgatggt----------------------------
----------------------------aaggtattggcttaccatggtttcaacgggtg
acggggaattagggttcggttccggag-agggagcctgagaaacggctaccacatc-caa
ggaaggcagcaggcgcgcaaattac-ccaatcccgacacgggga-ggtagtgacaataaa
tactgatacagggctcttttgggt-cttgtaattggaatgagtac-aatttaaacctctt
aacgaggaacaattggagggcaagtctggtggac----a--ttca---gc------tccc
----a---ttc---tgctgacgccagagatagtcgggcatcctcg-------cgacgcgg
gggtgttacgcc-ggctagtcga-gtacct----gctga--ttgat-gggaagg--tacc
ggcaagacaacc-tggatcggggaaggct-----------------aa-ggcat------
-----cgaagatgctatgctaat-cccgagcagagctgccacggagcgatccgtg-----
---------------------g----atagcctgtgtagagcgcggtaaggtgtcggcc-
a---------------gctcac-gt---agttggcttaa-gggacgtgccatt-cccatc
cgaaagggt-gg-ctgccagca-tgagcgcccatcacgtaa-gggctggcagg-ttcgaa
cgcatgcttgcg------------------------------------------------
------------------------------------------------------------
-----------------------cgagggagtcgcgcttcgcaggcgttcgaaagttttc
gcaagccgaaagaaaggccagcagccgcggtaattccagctccaatagcgtatattaaag
ttg-ttgcag--ttaaaaagctcgtagttgaacctttggcctg-gctgg-caggtccg--
cctcaccgcgtgcacttg-accggccgggccttctttcct--ggagaa--ccgcatgccc
-ttcactgg---gtgtgctgggg-accagga--cttttactttgaa-aaaattagagtgt
tcaaagcag-gcctttgctcgaatacgttagcatg-gaataata-gaataggacgtgcgg
tcttattttgttggtt-tctaggaccgccgtaatgattaatagggacag-tcgggggcat
cagtattcaattgtcagag-gtgaaattcttggatttattgaagactaactactgcgaaa
gcatttgccaaggatgttttcattaatcagtgaacgaaagttaggggatcgaagacgat-
------------------------------------------------------------
------------------------------------------------------------
------------------------------------------------------------
------------------------------------------------------------
------------------------------------------------------------
------------------------------------------------------------
-----cagataccgtcgtagtcttaacca-taaactatgccgactag-------------
-
>MW209062_Fuscosphaeria_hungarica_Trematosphaeriaceae_Pleosporales_Dothideomycetes_Ascomycota_Fungi
------------------tt-ggataaccgtggtaattctagagctaatacatgctgaaa
accccaac-ttcgggaggggtgtatttattagataaaaaaccaatgccc-ttcggggctc
tttggtgattcatgataact-tctcggatcgca--tgg-ccttgcgccggcgacggttca
ttcaaatttctgccctatcaactttcgatggt----------------------------
----------------------------aaggtattggcttaccatggtttcaacgggtg
acggggaattagggttcggttccggag-agggagcctgagaaacggctaccacatc-caa
ggaaggcagcaggcgcgcaaattac-ccaatcccgacacgggga-ggtagtgacaataaa
tactgatacagggctcttttgggt-cttgtaattggaatgagtac-aatttaaacctctt
aacgaggaacaattggagggcaagtctggtggac----a--ttca---gc------tccc
----a---ttc---tgctgacgccagagatagtcgggcatcctcg-------cgacgcgg
gggtgttacgcc-ggctagtcga-gtacct----gctga--ttgat-gggaagg--tacc
ggcaagacaacc-tggatcggggaaggct-----------------aa-ggcat------
-----cgaagatgctatgctaat-cccgagcagagctgccacggagcgatccgtg-----
---------------------g----atagcctgtgtagagcgcggtaaggtgtcggcc-
a---------------gctcac-gt---agttggcttaa-gggacgtgccatt-cccatc
cgaaagggt-gg-ctgccagca-tgagcgcccatcacgtaa-gggctggcagg-ttcgaa
cgcatgcttgcg------------------------------------------------
------------------------------------------------------------
-----------------------cgagggagtcgcgcttcgcaggcgttcgaaagttttc
gcaagccgaaagaaaggccagcagccgcggtaattccagctccaatagcgtatattaaag
ttg-ttgcag--ttaaaaagctcgtagttgaacctttggcctg-gctgg-caggtccg--
cctcaccgcgtgcacttg-accggccgggccttctttcct--ggagaa--ccgcatgccc
-ttcactgg---gtgtgctgggg-accagga--cttttactttgaa-aaaattagagtgt
tcaaagcag-gcctttgctcgaatacgttagcatg-gaataata-gaataggacgtgcgg
tcttattttgttggtt-tctaggaccgccgtaatgattaatagggacag-tcgggggcat
cagtattcaattgtcagag-gtgaaattcttggatttattgaagactaactactgcgaaa
gcatttgccaaggatgttttcattaatcagtgaacgaaagttaggggatcgaagacgat-
------------------------------------------------------------
------------------------------------------------------------
------------------------------------------------------------
------------------------------------------------------------
------------------------------------------------------------
------------------------------------------------------------
-----cagataccgtcgtagtcttaacca-taaactatgccgac----------------
-
>MW209063_Fuscosphaeria_hungarica_Trematosphaeriaceae_Pleosporales_Dothideomycetes_Ascomycota_Fungi
cagtacc-t---tactactt-ggataaccgtggtaattctagagctaatacatgctgaaa
accccaac-ttcgggaggggtgtatttattagataaaaaaccaatgccc-ttcggggctc
tttggtgattcatgataact-tctcggatcgca--tgg-ccttgcgccggcgacggttca
ttcaaatttctgccctatcaactttcgatggt----------------------------
----------------------------aaggtattggcttaccatggtttcaacgggtg
acggggaattagggttcggttccggag-agggagcctgagaaacggctaccacatc-caa
ggaaggcagcaggcgcgcaaattac-ccaatcccgacacgggga-ggtagtgacaataaa
tactgatacagggctcttttgggt-cttgtaattggaatgagtac-aatttaaacctctt
aacgaggaacaattggagggcaagtctggtggac----a--ttca---gc------tccc
----a---ttc---tgctgacgccagagatagtcgggcatcctcg-------cgacgcgg
gggtgttacgcc-ggctagtcga-gtacct----gctga--ttgat-gggaagg--tacc
ggcaagacaacc-tggatcggggaaggct-----------------aa-ggcat------
-----cgaagatgctatgctaat-cccgagcagagctgccacggagcgatccgtg-----
---------------------g----atagcctgtgtagagcgcggtaaggtgtcggcc-
a---------------gctcac-gt---agttggcttaa-gggacgtgccatt-cccatc
cgaaagggt-gg-ctgccagca-tgagcgcccatcacgtaa-gggctggcagg-ttcgaa
cgcatgcttgcg------------------------------------------------
------------------------------------------------------------
-----------------------cgagggagtcgcgcttcgcaggcgttcgaaagttttc
gcaagccgaaagaaaggccagcagccgcggtaattccagctccaatagcgtatattaaag
ttg-ttgcag--ttaaaaagctcgtagttgaacctttggcctg-gctgg-caggtccg--
cctcaccgcgtgcacttg-accggccgggccttctttcct--ggagaa--ccgcatgccc
-ttcactgg---gtgtgctgggg-accagga--cttttactttgaa-aaaattagagtgt
tcaaagcag-gcctttgctcgaatacgttagcatg-gaataata-gaataggacgtgcgg
tcttattttgttggtt-tctaggaccgccgtaatgattaatagggacag-tcgggggcat
cagtattcaattgtcagag-gtgaaattcttggatttattgaagactaactactgcgaaa
gcatttgccaaggatgttttcattaatcagtgaacgaaagttaggggatcgaagacgat-
------------------------------------------------------------
------------------------------------------------------------
------------------------------------------------------------
------------------------------------------------------------
------------------------------------------------------------
------------------------------------------------------------
-----cagataccgtcgtagtcttaacca-taaactatgccgactagggatcgg-gcggt
g
>ON876672_Laburnicola_radiciphila_Didymosphaeriaceae_Pleosporales_Dothideomycetes_Ascomycota_Fungi
tagtacc-t---tactactt-ggataaccgtggtaattctagagctaatacatgctaaaa
accccgac-ttcgggaggggtgtatttattagataaaaaaccaatgccc-ttcggggctc
tttggtgattcataataact-tctcagatcgcatttgg-ccttgcgccggcgacggttca
ttcaaatttctgccctatcaactttcgatggt----------------------------
----------------------------aaggtattggcttaccatggtttcaacgggta
acggggaattagggttcgattccggag-agggagcctgagaaacggctaccacatc-caa
ggaaggcagcaggcgcgcaaattac-ccaattccaacacggaga-ggtagtgacaataca
tactgatacagggctcttttgggt-cttgtaattggaatgagtac-aatttaaacctctt
aacgaggaacaattggagggcaagtctggtggac----a--ttca---gc------tccc
----a---ttc---tgctgacgccagagatagtcgggcatcctcg-------------ta
tgacgggatgcc-ggctagtcga-gtacct----gctaa--ttgat-gggaagg--tacc
ggcaagacaacc-tggatcggggaaggct-----------------aa-ggcac------
-taaagaag-atgctatgctaat-cccgagcagagctgccatggagcgatccatg-----
---------------------g----atagcctgtgtagagcgcggtaaggtgtcggtc-
a---------------gctcac-gt---agttggcttaa-gggacgtgccatt-cccacc
cgaaagggtggg-ctgccagca-ggagcgcccatcacgcaa-gggctggcagg-------
------------------------------------------------------------
------------------------------------------------------------
------------------------------------------------------------
----aaaaataacaaggccagcagccgcggtaattccagctccaatagcgtatattaaag
ttg-ttgcag--ttaaaaagctcgtagttgaacctttggcctg-gctgg-caggtccg--
cctcaccgcgtgcacttg-accggccgggccttttcttct--ggagaa--ccgcatgccc
-ttcactgg---gtgtgttgggg-accagga--cttttactttgaa-aaaattagagtgt
tcaaagcag-gcctttgctcgaatacgttagcatg-gaataata-gaataggacgtgcgg
tcctattttgttggtt-tctaggaccgccgtaatgattaatagggacag-tcgggggcat
cagtattcaattgtcagag-gtgaaattcttggatttattgaagactaactactgcgaaa
gcatttgccaaggatgttttcattaatcagtgaacgaaagttaggggatcgaagacgat-
------------------------------------------------------------
------------------------------------------------------------
------------------------------------------------------------
------------------------------------------------------------
------------------------------------------------------------
------------------------------------------------------------
-----cagataccgtcgtagtcttaacca-taaactatgccgactagggatcgg-gcggt
g
>ON876673_Laburnicola_radiciphila_Didymosphaeriaceae_Pleosporales_Dothideomycetes_Ascomycota_Fungi
tagtacc-t---tactactt-ggataaccgtggtaattctagagctaatacatgctaaaa
accccgac-ttcgggaggggtgtatttattagataaaaaaccaatgccc-ttcggggctc
tttggtgattcataataact-tctcagatcgcatttgg-ccttgcgccggcgacggttca
ttcaaatttctgccctatcaactttcgatggt----------------------------
----------------------------aaggtattggcttaccatggtttcaacgggta
acggggaattagggttcgattccggag-agggagcctgagaaacggctaccacatc-caa
ggaaggcagcaggcgcgcaaattac-ccaattccaacacggaga-ggtagtgacaataca
tactgatacagggctcttttgggt-cttgtaattggaatgagtac-aatttaaacctctt
aacgaggaacaattggagggcaagtctggtggac----a--ttca---gc------tccc
----a---ttc---tgctgacgccagagatagccgggcagcctcg-------------tg
taacgggatgcc-ggctagtcga-gtacct----gctaa--ttgat-ggggagg--tacc
ggcaagacaacc-tggatcggggaaggct-----------------aa-ggcac------
-taaagatg-atgctatgctaat-cccgagcagagctgccatggagcgatccgtg-----
---------------------g----atagcctgtgtagagcgcggtaaggtgtcggtc-
a---------------gctcac-gt---agttggcttaa-gggacgtgccatt-cccacc
cgaaagggtggg-ctgccagca-tgagcgcccatcacgtaa-gggctggcagg-------
------------------------------------------------------------
------------------------------------------------------------
------------------------------------------------------------
----aaaaatcaacaggccagcagccgcggtaattccagctccaatagcgtatattaaag
ttg-ttgcag--ttaaaaagctcgtagttgaacctttggcctg-gctgg-caggtccg--
cctcaccgcgtgcacttg-accggccgggccttttcttct--ggagaa--ccgcatgccc
-ttcactgg---gtgtgttgggg-accagga--cttttactttgaa-aaaattagagtgt
tcaaagcag-gcctttgctcgaatacgttagcatg-gaataata-gaataggacgtgcgg
tcctattttgttggtt-tctaggaccgccgtaatgattaatagggacag-tcgggggcat
cagtattcaattgtcagag-gtgaaattcttggatttattgaagactaactactgcgaaa
gcatttgccaaggatgttttcattaatcagtgaacgaaagttaggggatcgaagacgat-
------------------------------------------------------------
------------------------------------------------------------
------------------------------------------------------------
------------------------------------------------------------
------------------------------------------------------------
------------------------------------------------------------
-----cagataccgtcgtagtcttaacca-taaactatgccgactagggatcgg-gcggt
g
>JN851818_Kalmusia_ebuli_Didymosphaeriaceae_Pleosporales_Dothideomycetes_Ascomycota_Fungi
--gtacc-t---tactactt-ggataaccgtggtaattctagagctaatacatgctaaaa
accccaac-ttcgggaggggtgtatttattagataaaaaaccaatgccc-ttcggggctc
cttggtgattcatgataact-tctcagatcgca--tag-ccttgtgctggcgacggttca
ttcaaatttctgccctatcaactttcgatggt----------------------------
----------------------------aaggtagtggcttaccatggtttcaacgggta
acggggaattagggttcgattccggag-agggagcctgagaaacggctaccacatc-caa
ggaaggcagcaggcgcgcaaattac-ccaattccgatgcggaga-ggtagtgacaataaa
tactgatacagggctcttttgggt-cttgtaattggaatgagtac-aatttaaacctctt
aacgaggaacaattggagggcaagtctggtggac----a--ttca---gc------tccc
----a---ttc---tgctgacgccagagatagtcgggcatctcgt-------------cg
agatgttatgcc-ggctagtcgatgtacct----acttaacctgat-ggggagg--tacc
ggcaagacaacc-tggatcggggaaggct-----------------aa-ggcac------
-cgaacgag-gtgctatgctaat-cccgagcagagctgccacggagcgatctgtg-----
---------------------g----acggcctgtgtagagcacgctaaggtgtcggcc-
a---------------gctctc-gt---agctggcttaa-gggacgtgccatt-cccacc
tgaaagggt-gg-ctgtcagca-atagcgcccatcacgcga-aggctgacagg-ttcaaa
c-----------------------------------------------------------
------------------------------------------------------------
------------------------------------------------------ttttgt
ttgaagctcataataggccagcagccgcggtaattccagctccaatagcgtatattaaag
ttg-ttgcag--ttaaaaagctcgtagttgaacctttggcctg-gctgg-caggtccg--
cctcaccgcgtgcacttg-tccggccgggccttttcttct--ggagaa--ccgcatgccc
-ttcactgg---gtgtgttgggg-accagga--cttttactttgaa-aaaattagagtgt
tcaaagcag-gcctttgctcgaatacgttagcatg-gaataata-gaataggacgtgcgg
tcctattttgttggtt-tctaggaccgccgtaatgattaatagggacag-tcgggggcat
cagtattcaattgtcagag-gtgaaattcttggatttattgaagactaactactgcgaaa
gcatttgccaaggatgttttcattaatcagtgaacgaaagttaggggatcgaagacgat-
------------------------------------------------------------
------------------------------------------------------------
------------------------------------------------------------
------------------------------------------------------------
------------------------------------------------------------
------------------------------------------------------------
-----cagataccgtcgtagt---------------------------------------
-
>OP059014_Septofusispora_thailandica_Didymosphaeriaceae_Pleosporales_Dothideomycetes_Ascomycota_Fungi
tagtacc-t---tactactt-ggataaccgtggtaattctagagctaatacatgctaaaa
accccgac-ttcgggaggggtgtatttattagataaaaaaccaatgccc-ttcggggctc
cttggtgattcatgataact-tctcagatcgca--tag-ccttgtgctggcgacggttca
ttcaaatttctgccctatcaactttcgatggt----------------------------
----------------------------aaggtattggcttaccatggtttcaacgggta
acggggaattagggttcgattccggag-agggagcctgagaaacggctaccacatc-caa
ggaaggcagcaggcgcgcaaattac-ccaattccgatgcggaga-ggtagtgacaataaa
tactgatacagggctcttttgggt-cttgtaattggaatgagtac-aatttaaacctctt
aacgaggaacaattggagggcaagtctggtggac----a--ttca---gc------tccc
----a---ttc---tgctgacgccagagatagtcgggcatctcgt-------------cg
agatgttacgcc-ggctagtcgatgtacct----actgaa-ttgat-ggggagg--tacc
ggcaagacaacc-tggatcggggaaggct-----------------aa-ggcgc------
-cgaatgag-gtgctatgctaat-cccgagcagagctgccgcagagcgatctgcg-----
---------------------g----acggcctgtgtagagcacgctaaggtgtcggcc-
a---------------gctcac-gt---agttggcttaa-gggacgtgccgtt-cccatc
tgaaaggat-gg-ctgtcagca-atagcgcccatcacgcga-aggctggcagg-ttcaaa
catgatgttagc------------------------------------------------
------------------------------------------------------------
---------------ggggatcacgcatcacagaagggcaggtctcgctggtctccatgt
ttgaagctcacaaaaggccagcagccgcggtaattccagctccaatagcgtatattaaag
ttg-ttgcag--ttaaaaagctcgtagttgaacctttggcctg-gctgg-caggtccg--
cctcaccgcgtgcacttg-accggccgggccttttcttct--ggagaa--ccgcatgccc
-ttcactgg---gtgtgttgggg-accagga--cttttactttgaa-aaaattagagtgt
tcaaagcag-gcctttgctcgaatacgttagcatg-gaataata-gaataggacgtgcgg
tcctattttgttggtt-tctaggaccgccgtaatgattaatagggacag-tcgggggcat
cagtattcaattgtcagag-gtgaaattcttggatttattgaagactaactactgcgaaa
gcatttgccaaggatgttttcattaatcagtgaacgaaagttaggggatcgaagacgat-
------------------------------------------------------------
------------------------------------------------------------
------------------------------------------------------------
------------------------------------------------------------
------------------------------------------------------------
------------------------------------------------------------
-----cagataccgtcgtagtcttaacca-taaactatgccgactagggatcgg-gcggt
g
>NG_068371_Paraphaeosphaeria_graminicola_Didymosphaeriaceae_Pleosporales_Dothideomycetes_Ascomycota_Fungi
tagtacc-t---tactactt-ggataaccgtggtaattctagagctaatacatgctaaaa
accccaac-ttcgggaggggtgtatttattagataaaaaaccaatgccc-ttcggggctc
cttggtgattcatgataact-tctcagatcgca--tgg-ctttacgccggcgacggttca
ttcaaatttctgccctatcaactttcgatggt----------------------------
----------------------------aaggtattggcttaccatggtttcaacgggta
acggggaattagggttcgattccggag-agggagcctgagaaacggctaccacatc-caa
ggaaggcagcaggcgcgcaaattac-ccaattccgatacggaga-ggtagtgacaataaa
tactgatacagggctcttttgggt-cttgtaattggaatgagtac-aatttaaacctctt
aacgaggaacaattggagggcaagtctggtggac----a--ttca---gc------tccc
----a---ttc---tgctgacgccagagatagtcgggcatctcat-------------tg
agatgttatgcc-ggctagtcgatgtacct----actaat-ttgat-ggggagg--tacc
ggcaagacaacc-tggatcggggaaggct-----------------aa-ggtgc------
-cgaatgag-gtgctatgctaat-cccgagcagagctgccacggagcgatctgtg-----
---------------------a----acagcctgtgtagagcacgctaaggtgtcggcc-
a---------------gctcac-gt---agttggcttaa-gggacgtgccatt-cccatc
tgaaaggat-gg-ctgtcagca-atagcgcccatcacgcga-aggctgacaga-ttcaaa
catggtgaaagg------------------------------------------------
------------------------------------------------------------
------------------------------------------ggtatcccttccccatgt
ctgaagtttattataggccagcagccgcggtaattccagctccaatagcgtatattaaag
ttg-ttgcag--ttaaaaagctcgtagttgaacctttggcctg-gctgg-caggtccg--
cctcaccgcgtgcacttg-tccggccgggccttttcttct--ggagaa--ccgcatgccc
-ttcactgg---gtgtgttgggg-accagga--cttttactttgaa-aaaattagagtgt
tcaaagcag-gcctttgctcgaatacgttagcatg-gaataata-gaataggacgtgcgg
tcctattttgttggtt-tctaggaccgccgtaatgattaatagggacag-tcgggggcat
cagtattcaattgtcagag-gtgaaattcttggatttattgaagactaactactgcgaaa
gcatttgccaaggatgttttcattaatcagtgaacgaaagttaggggatcgaagacgat-
------------------------------------------------------------
------------------------------------------------------------
------------------------------------------------------------
------------------------------------------------------------
------------------------------------------------------------
------------------------------------------------------------
-----cagataccgtcgtagtcttaacca-taaactatgccgactagggatcgg-gcggt
g
>KY522725_Pseudoasteromassaria_spadicea_Latoruaceae_Pleosporales_Dothideomycetes_Ascomycota_Fungi
tagtacc-t---tactactt-ggataaccgtggtaattctagagctaatacatgctgaaa
accccgac-ttcgggaggggtgtatttattagataaaaaaccaatgccc-tttggggctt
tttggtgattcatgataact-tctcagatcgca--tgg-ccttgcgccggcgacggttca
ttcaaatttctgccctatcaactttcgatggt----------------------------
----------------------------aaggtattggcttaccatggtttcaacgggta
acggggaattagggttcgattccggag-agggagcctgagaaacggctaccacatc-caa
ggaaggcagcaggcgcgcaaattac-ccaatcccgacacgggga-ggtagtgacaataaa
tactgatacagggctcttttgggt-cttgtaattggaatgagtac-aatttaaacctctt
aacgaggaacaattggagggcaagtctggtggac----g--ttca---gc------tccc
----a---ttc---tgctgacgccagagatagtcgggcagcctcg---------tgtagg
gggtgttatgcc-ggctagtcga-gcacct----agtaa--ttgat-gggaagg--tgcc
ggcaagacaacc-tgggtcggggaaggct-----------------aa-ggcgc------
-----gtag-gcgctatgctaat-cccgagcagagctgccatggagtgatctatg-----
---------------------g----acagcctgtgtagagcgcggtaaggtgtcggct-
a---------------gctcac-gt---agctggcttaa-gggacgtgccatt-cccatc
cgaaagggt-gg-ctgccagca-tgagcgcccatcacgcaa-gggctggcagg-ttcaaa
cgcatgagcg--------------------------------------------------
------------------------------------------------------------
--------------------------------------------------------ttcg
ggagtttttagtaaaggccagcagccgcggtaattccagctccaatagcgtatattaaag
ttg-ttgcag--ttaaaaagctcgtagttgaacctttggcctg-gctgg-caggtccg--
cctcaccgcgtgcacttg-accggccgggccttttcttct--ggagaa--ccgcatgccc
-tttactgg---gtgtgttgggg-accagga--cttttactttgaa-aaaattagagtgt
tcaaagcag-gcctttgctcgaatacgttagcatg-gaataata-gaataggacgtgcgg
tcctattttgttggtt-tctaggaccgccgtaatgattaatagggacag-tc--------
------------------------------------------------------------
------------------------------------------------------------
------------------------------------------------------------
------------------------------------------------------------
------------------------------------------------------------
------------------------------------------------------------
------------------------------------------------------------
------------------------------------------------------------
------------------------------------------------------------
-
>NG_064842_Dictyosporium_olivaceosporum_Dictyosporiaceae_Pleosporales_Dothideomycetes_Ascomycota_Fungi
tagtacc-t---tactactt-ggatacccgtggtaattctagagctaatacatgctaaaa
accccgac-ttcgggaggggtgtgtttattagataaaaaaccaacgccc-ttcggggctc
cttggtgattcatgataacc-tctcagatcgca--cgg-ccttgcgccggcgacggttca
ttcaaatttctgccctatcaactttcgatggt----------------------------
----------------------------aaggtattggcttaccatggtttcaacgggta
acggggaattagggttcgattccggag-agtgagcctgagaaacggctcacacatc-caa
ggaaggcagcaggcgcgcaaattac-ccaatcccgacacgggga-ggtagtgacaataaa
tactgatacagggctcttttgggt-cttgtaattggaatgagtac-aatttaaacctctt
aacgaggaacaattggagggcaagtctggtggac----a--ttca---gc------tccc
----a---ttc---tgctgacgccagagatagtcgggcagcttca----------tgcga
agctgttatgcc-ggctagtcga-gtacct----acttaa-ttgat-ggggagg--tacc
ggcaagacaacc-tggatcggggaaggct-----------------aa-ggcat------
-----gaaa-gtgctatgctaat-cccgagcagagctaccaaggagcgatccctg-----
---------------------g----atagcctgtgtagagcgcgctaaggtgtcggcc-
a---------------gctcac-gt---agttggcttaa-gggacgtgccatt-cccatc
cgaaagggt-gg-ctgccagca-gaagcgcccatcacgcga-gcgctggcagg-ttcaaa
gctgtttacaca------------------------------------------------
------------------------------------------gatagaggggggtgatga
tgtcgcc----------------------------ttcctctagcactgtgaacattttg
-aagtgtatctaaaaggccagcagccgcggtaattccagctccaatagcgtatattaaag
ttg-ttgcag--ttaaaaagctcgtagttgaatctttggcctg-gctgg-cgggtccg--
cctcaccgcgtgcacttg-tccggccgggccttctcttct--ggagaa--ccgcatgccc
-ttcactgg---gcgtgttgggg-accagga--cttttactttgaa-aaaattagagtgt
tcaaagcag-gcctttgctcgaatacgttagcatg-gaataata-gaataggacgtgcgg
tcctattttgttggtt-tctaggaccgccgtaatgattaatagggacag-tcgggggcat
cagtattcaattgtcagag-gtgaaattcttggatttattgaagactaactactgcgaaa
gcatttgccaaggatgttttcattaatcagtgaacgaaagttaggggatcgaagacgat-
------------------------------------------------------------
------------------------------------------------------------
------------------------------------------------------------
------------------------------------------------------------
------------------------------------------------------------
------------------------------------------------------------
-----cagataccgtcgtagtcttaacca-taaactatgccgactagggatcgg-gcggt
g
>AB797222_Dictyosporium_digitatum_Dictyosporiaceae_Pleosporales_Dothideomycetes_Ascomycota_Fungi
tagtacc-t---tactactt-ggatacccgtggtaattctagagctaatacatgctaaaa
accccgac-ttcgggaggggtgtgtttattagataaaaaaccaacgccc-ttcggggctc
cttggtgattcatgataacc-tctcagatcgca--cgg-ccttgcgccggcgacggttca
ttcaaatttctgccctatcaactttcgatggt----------------------------
----------------------------aaggtattggcttaccatggtttcaacgggta
acggggaattagggttcgattccggag-agtgagcctgagaaacggctcacacatc-caa
ggaaggcagcaggcgcgcaaattac-ccaatcccgacacgggga-ggtagtgacaataaa
tactgatacagggctcttttgggt-cttgtaattggaatgagtac-aatttaaacctctt
aacgaggaacaattggagggcaagtctggtggac----a--ttca---gc------tccc
----a---ttc---tgctgacgccagagatagtcgggcagtctca----------ttcga
ggctgttatgcc-ggctagtcga-gtacct----acttaa-ttgat-ggggagg--tacc
ggcaagacaacc-tggatcggggaaggct-----------------aa-ggtac------
-----ggaa-gtgctatgctaat-cccgagcagagctaccaaggagcgatccctg-----
---------------------g----atagcctgtgtagagcgcgctaaggtgtcggcc-
a---------------gctcac-gt---agttggcttaa-gggacgtgccatt-cccatc
cgaaagggt-gg-ctgccagca-gaagcgcccatcacgcga-gcgctggcagg-ttcaaa
tatgtttgcaaa------------------------------------------------
------------------------------------------ggcaggaacaagcactgc
gtgccttccgtcagttcctcacactaaggaagcaacttcctcagcattgcaaacattttg
-aagtatttctaaaaggccagcagccgcggtaattccagctccaatagcgtatattaaag
ttg-ttgcag--ttaaaaagctcgtagttgaatctttggcctg-gctgg-cgggtccg--
cctcaccgcgtgcacttg-tccggccgggccttctcttct--ggagaa--ccgcatgccc
-ttcactgg---gcgtgttgggg-accagga--cttttactttgaa-aaaattagagtgt
tcaaagcag-gcctttgctcgaatacgttagcatg-gaataata-gaataggacgtgcgg
tcctattttgttggtt-tctaggaccgccgtaatgattaatagggacag-tcgggggcat
cagtattcaattgtcagag-gtgaaattcttggatttattgaagactaactactgcgaaa
gcatttgccaaggatgttttcattaatcagtgaacgaaagttaggggatcgaagacgat-
------------------------------------------------------------
------------------------------------------------------------
------------------------------------------------------------
------------------------------------------------------------
------------------------------------------------------------
------------------------------------------------------------
-----cagataccgtcgtagtcttaacca-taaactatgccgactagggatcgg-gcggt
g
>OP749878_Dictyosporium_tubulatum_Dictyosporiaceae_Pleosporales_Dothideomycetes_Ascomycota_Fungi
tagtacc-t---tactactt-ggatacccgtggtaattctagagctaatacatgctaaaa
accccgac-ttcgggaggggtgtgtttattagataaaaaaccaacgccc-ttcggggctc
cttggtgattcatgataacc-tctcagatcgca--cgg-ccttgcgccggcgacggttca
ttcaaatttctgccctatcaactttcgatggt----------------------------
----------------------------aaggtattggcttaccatggtttcaacgggta
acggggaattagggttcgattccggag-agtgagcctgagaaacggctcacacatc-caa
ggaaggcagcaggcgcgcaaattac-ccaatcccgacacgggga-ggtagtgacaataaa
tactgatacagggctcttttgggt-cttgtaattggaatgagtac-aatttaaacctctt
aacgaggaacaattggagggcaagtctggtggac----a--ttca---gc------tccc
----a---ttc---tgctgacgccagagatagtcgggcagtttca----------ttcga
ggctgttatgcc-ggctagtcga-gtacct----acttaa-ttgat-ggggagg--tacc
ggcaagacaacc-tggatcggggaaggct-----------------aa-ggtac------
-----ggaa-gtgctatgctaat-cccgagcagagctaccaaggagcgatccctg-----
---------------------g----atagcctgtgtagagcgcgctaaggtgtcggcc-
a---------------gctcac-gt---agttggcttaa-gggacgtgccatt-cccatc
cgaaagggt-gg-ctgccagca-gaagcgcccatcacgcga-gcgctggcagg-ttcaaa
tatgtttgcaaa------------------------------------------------
------------------------------------------------------------
------------------------------------------------gcaaacattttg
-aagtatttctaaaaggccagcagccgcggtaattccagctccaatagcgtatattaaag
ttg-ttgcag--ttaaaaagctcgtagttgaatctttggcctg-gctgg-cgggtccg--
cctcaccgcgtgcacttg-tccggccgggccttctcttct--ggagaa--ccgcatgccc
-ttcactgg---gcgtgttgggg-accagga--cttttactttgaa-aaaattagagtgt
tcaaagcag-gcctttgctcgaatacgttagcatg-gaataata-gaataggacgtgcgg
tcctattttgttggtt-tctaggaccgccgtaatgattaatagggacag-tcgggggcat
cagtattcaattgtcagag-gtgaaattcttggatttattgaagactaactactgcgaaa
gcatttgccaaggatgttttcattaatcagtgaacgaaagttaggggatcgaagacgat-
------------------------------------------------------------
------------------------------------------------------------
------------------------------------------------------------
------------------------------------------------------------
------------------------------------------------------------
------------------------------------------------------------
-----cagataccgtcgtagtcttaacca-taaactatgccgactagggatcgg-gcggt
g
>MH381762_Dictyosporium_nigroapice_Dictyosporiaceae_Pleosporales_Dothideomycetes_Ascomycota_Fungi
tagtacc-t---tactactt-ggatacccgtggtaattctagagctaatacatgctaaaa
accccgac-ttcgggaggggtgtgtttattagataaaaaaccaacgccc-ttcggggctc
cttggtgattcatgataacc-tctcagatcgca--cgg-ccttgcgccggcgacggttca
ttcaaatttctgccctatcaactttcgatggt----------------------------
----------------------------aaggtattggcttaccatggtttcaacgggta
acggggaattagggttcgattccggag-agtgagcctgagaaacggctcacacatc-caa
ggaaggcagcaggcgcgcaaattac-ccaatcccgacacgggga-ggtagtgacaataaa
tactgatacagggctcttttgggt-cttgtaattggaatgagtac-aatttaaacctctt
aacgaggaacaattggagggcaagtctggtggac----a--ttca---gc------tccc
----a---ttc---tgctgacgccagagatagtcgggcggtttcc----------tttga
gactgttatgcc-ggctagtcga-gtacct----acttaa-ttgat-ggggagg--tacc
ggcaagacaacc-tggatcggggaaggct-----------------aa-ggtac------
-----ggaa-gtgctatgctaat-cccgagcagagctaccaaggagcgatccctg-----
---------------------g----atagcctgtgtagagcgcgctaaggtgtcggcc-
a---------------gctcac-gt---agttggcttaa-gggacgtgccatt-cccatc
cgaaagggt-gg-ctgccagca-gaagcgcccatcacgcga-gcgctggcagg-ttcaaa
tatgttaacagg------------------------------------------------
------------------------------------------------------------
------------------------------------------ggcactgttaacgttttg
aaagtatttctaaaaggccagcagccgcggtaattccagctccaatagcgtatattaaag
ttg-ttgcag--ttaaaaagctcgtagttgaatctttggcctg-gctgg-cgggtccg--
cctcaccgcgtgcacttg-tccggccgggccttctcttct--ggagaa--ccgcatgccc
-ttcactgg---gcgtgttgggg-accagga--cttttactttgaa-aaaattagagtgt
tcaaagcag-gcctttgctcgaatacgttagcatg-gaataata-gaataggacgtgcgg
tcctattttgttggtt-tctaggaccgccgtaatgattaatagggacag-tcgggggcat
cagtattcaattgtcagag-gtgaaattcttggatttattgaagactaactactgcgaaa
gcatttgccaaggatgttttcattaatcagtgaacgaaagttaggggatcgaagacgat-
------------------------------------------------------------
------------------------------------------------------------
------------------------------------------------------------
------------------------------------------------------------
------------------------------------------------------------
------------------------------------------------------------
-----cagataccgtcgtagtcttaacca-taaactatgccgactagggatcgg-gcggt
g
>OP526621_Dictyocheirospora_chiangmaiensis_Dictyosporiaceae_Pleosporales_Dothideomycetes_Ascomycota_Fungi
tagtacc-t---tactactt-ggatacccgtggtaattctagagctaatacatgctaaaa
accccgac-ttcgggaggggtgtgtttattagataaaaaaccaacgccc-ttcggggctc
cttggtgattcatgataacc-tctcagatcgca--cgg-ccttgcgccggcgacggttca
ttcaaatttctgccctatcaactttcgatggt----------------------------
----------------------------aaggtattggcttaccatggtttcaacgggta
acggggaattagggttcgattccggag-agtgagcctgagaaacggctcacacatc-caa
ggaaggcagcaggcgcgcaaattac-ccaatcccgacacgggga-ggtagtgacaataaa
tactgatacagggctcttttgggt-cttgtaattggaatgagtac-aatttaaacctctt
aacgaggaacaattggagggcaagtctggtggac----a--ttca---gc------tccc
----a---ttc---tgctgacgccagagatagtcgggcagtttca----------ttcga
gactgttacgcc-ggctagtcga-gtacct----acttaa-ttgat-ggggagg--tacc
ggcgagacaacc-tggatcggggaaggct-----------------aa-ggtac------
-----gaaa-gtgctatgctaat-cccgagcagagctaccaaggagtgatccctg-----
---------------------g----atagcctgtgtagagcgcggtaaggtgtcggcc-
a---------------actcac-gt---agttggcttaa-gggacgtgccatt-cccatc
cgaaagggt-gg-ctgccagca-gaagcgcccatcacgcga-gcgctggcagg-ttcaaa
t-----------------------------------------------------------
------------------------------------------------------------
---------------------------------------------------aacattttg
aaggatttcgaaaaaggccagcagccgcggtaattccagctccaatagcgtatattaaag
ttg-ttgcag--ttaaaaagctcgtagttgaatctttggcctg-gctgg-cgggtccg--
cctcaccgcgtgcacttg-tccggccgggccttctcttct--ggagaa--ccgcatgccc
-ttcactgg---gcgtgttgggg-accagga--cttttactttgaa-aaaattagagtgt
tcaaagcag-gcctttgctcgaatacgttagcatg-gaataata-gaataggacgtgcgg
tcctattttgttggtt-tctaggaccgccgtaatgattaatagggacag-tcgggggcat
cagtattcaattgtcagag-gtgaaattcttggatttattgaagactaactactgcgaaa
gcatttgccaaggatgttttcattaatcagtgaacgaaagttaggggatcgaagacgat-
------------------------------------------------------------
------------------------------------------------------------
------------------------------------------------------------
------------------------------------------------------------
------------------------------------------------------------
------------------------------------------------------------
-----cagataccgtcgtagtcttaacca-taaactatgccgactagggatcgg-gcggt
g
>AB797229_Dictyosporium_tetrasporum_Dictyosporiaceae_Pleosporales_Dothideomycetes_Ascomycota_Fungi
tagtacc-t---tactactt-ggatacccgtggtaattctagagctaatacatgctaaaa
accccgac-ttcgggaggggtgtgtttattagataaaaaaccaacgccc-ttcggggctc
cttggtgattcatgataacc-tctcagatcgca--cgg-ccttgcgccggcgacggttca
ttcaaatttctgccctatcaactttcgatggt----------------------------
----------------------------aaggtattggcttaccatggtttcaacgggta
acggggaattagggttcgattccggag-agtgagcctgagaaacggctcacacatc-caa
ggaaggcagcaggcgcgcaaattac-ccaatcccgacacgggga-ggtagtgacaataaa
tactgatacagggctcttttgggt-cttgtaattggaatgagtac-aatttaaacctctt
aacgaggaacaattggagggcaagtctggtggac----a--ttca---gc------tccc
----a---ttc---tgctgacgccagagatagtcgggcagctcca----------ttcga
ggctgttatgcc-ggctagtcga-gtacct----gctgaa-ttgat-ggggagg--tacc
ggcgagacaacc-tggatcgggggaggct-----------------aa-ggtac------
-----ggaa-gtgctatgctaat-cccgagcagagctaccaaggagcgatccctg-----
---------------------g----atagcctgtgtagagcgcgctaaggtgtcggcc-
a---------------gctcac-gt---agttggcttaa-ggtacgtgccatt-cccatc
cgaaagggt-gg-ctgccagca-gaagcgcccatcacgcga-gcgctggcagg-ttcaaa
cgtgttaacggg------------------------------------------------
------------------------------------------------------------
--------------------------------------------caccgttagcactttg
aagtgccattaaaaaggccagcagccgcggtaattccagctccaatagcgtatattaaag
ttg-ttgcag--ttaaaaagctcgtagttgaatctttggcctg-gctgg-cgggtccg--
cctcaccgcgtgcacttg-tccggccgggccttctcttct--ggagaa--ccgcatgccc
-ttcactgg---gcgtgttgggg-accagga--cttttactttgaa-aaaattagagtgt
tcaaagcag-gcctttgctcgaatacgttagcatg-gaataata-gaataggacgtgcgg
tcctattttgttggtt-tctaggaccgccgtaatgattaatagggacag-tcgggggcat
cagtattcaattgtcagag-gtgaaattcttggatttattgaagactaactactgcgaaa
gcatttgccaaggatgttttcattaatcagtgaacgaaagttaggggatcgaagacgat-
------------------------------------------------------------
------------------------------------------------------------
------------------------------------------------------------
------------------------------------------------------------
------------------------------------------------------------
------------------------------------------------------------
-----cagataccgtcgtagtcttaacca-taaactatgccgactagggatcgg-gcggt
g
>PP335105_Dictyosporium_sp._Dictyosporiaceae_Pleosporales_Dothideomycetes_Ascomycota_Fungi
tagtacc-t---tactactt-ggatacccgtggtaattctagagctaatacatgctaaaa
accccgac-ttcgggaggggtgtgtttattagataaaaaaccaacgccc-ttcggggctc
cttggtgattcatgataacc-tctcagatcgca--cgg-ccttgcgccggcgacggttca
ttcaaatttctgccctatcaactttcgatggt----------------------------
----------------------------aaggtattggcttaccatggtttcaacgggta
acggggaattagggttcgattccggag-agtgagcctgagaaacggctcacacatc-caa
ggaaggcagcaggcgcgcaaattac-ccaatcccgacacgggga-ggtagtgacaataaa
tactgatacagggctcttttgggt-cttgtaattggaatgagtac-aatttaaacctctt
aacgaggaacaattggagggcaagtctggtggac----a--ttca---gc------tccc
----a---ttc---tgctgacgccagagatagtcgggcagtttca----------tttga
agctgttatgcc-ggctagtcga-gtacct----acttag-ttgat-ggggagg--tacc
ggcaagacaacc-tggatcggggaaggct-----------------aa-ggtac------
-----gaaa-gtgctatgctaat-cccgagcagagctactaaggagcgattcttg-----
---------------------g----atagcctgtgtagagcgcgctaaggtgtcggcc-
a---------------gctcat-gt---agttggcttaa-gggacgtgccatt-cccatc
cgaaagggt-gg-ctgccagca-gaagcgcccatcacgcga-gcgctggcagg-ttcaaa
tgcctactgaaa------------------------------------------------
------------------------------------------------------------
----------------------------tagggggctgcacgccccctctgacagcattt
ggagtgtttctaaaaggccagcagccgcggtaattccagctccaatagcgtatattaaag
ttg-ttgcag--ttaaaaagctcgtagttgaatctttggcctg-gctgg-cgggtccg--
cctcaccgcgtgcacttg-tccggccgggccttctcttct--ggagaa--ccgcatgccc
-ttcactgg---gcgtgttgggg-accagga--cttttactttgaa-aaaattagagtgt
tcaaagcag-gcctttgctcgaatacgttagcatg-gaataata-gaataggacgtgcgg
tcctattttgttggtt-tctaggaccgccgtaatgattaatagggacag-tcgggggcat
cagtattcaattgtcagag-gtgaaattcttggatttattgaagactaactactgcgaaa
gcatttgccaaggatgttttcattaatcagtgaacgaaagttaggggatcgaagacgat-
------------------------------------------------------------
------------------------------------------------------------
------------------------------------------------------------
------------------------------------------------------------
------------------------------------------------------------
------------------------------------------------------------
-----cagataccgtcgtagtcttaacca-taaactatgccgactagggatcgg-gcggt
g
>MH381759_Dictyocheirospora_bannica_Dictyosporiaceae_Pleosporales_Dothideomycetes_Ascomycota_Fungi
tagtacc-t---tactactt-ggatacccgtggtaattctagagctaatacatgctaaaa
accccgac-ttcgggaggggtgtgtttattagataaaaaaccaacgccc-ttcggggctc
cttggtgattcatgataacc-tctcagatcgca--cgg-ccttgcgccggcgacggttca
ttcaaatttctgccctatcaactttcgatggt----------------------------
----------------------------aaggtattggcttaccatggtttcaacgggta
acggggaattagggttcgattccggag-agtgagcctgagaaacggctcacacatc-caa
ggaaggcagcaggcgcgcaaattac-ccaatcccgacacgggga-ggtagtgacaataaa
tactgatacagggctcttttgggt-cttgtaattggaatgagtac-aatttaaacctctt
aacgaggaacaattggagggcaagtctggtggac----a--ttca---gc------tccc
----a---ttc---tgctgacgccagagatagtcgggcagcttct----------tcaga
agctgttatgcc-ggctagtcga-gtaccc----gctaa--ttgat-gggaggg--tacc
ggcaagacaacc-tggatcggggaaggct-----------------aa-ggtac------
-----cta--gtgctatgctaat-cccgagcagagctatcatggagcgattcgtg-----
---------------------a----atagcctgtgtagagcgcggtaaggtgtcggtc-
a---------------gctcac-gt---agttggcttaa-gggacgtgccatt-cccatt
cgaaagagt-gg-ctgccagca-gaagcgcccatcacgcga-gcgctggcagg-ttcaaa
cttgcttgcaga------------------------------------------------
------------------------------------------------------------
------------------------------------------------gcaagtcattg-
gaagttatattaaaaggccagcagccgcggtaattccagctccaatagcgtatattaaag
ttg-ttgcag--ttaaaaagctcgtagttgaatctttggcctg-gctgg-cgggtccg--
cctcaccgcgtgcacttg-tccggccgggccttctcttct--ggagaa--ccgcatgccc
-ttcactgg---gcgtgttgggg-accagga--cttttactttgaa-aaaattagagtgt
tcaaagcag-gcctttgctcgaatacgttagcatg-gaataata-gaataggacgtgcgg
tcctattttgttggtt-tctaggaccgccgtaatgattaatagggacag-tcgggggcat
cagtattcaattgtcagag-gtgaaattcttggatttattgaagactaactactgcgaaa
gcatttgccaaggatgttttcattaatcagtgaacgaaagttaggggatcgaagacgat-
------------------------------------------------------------
------------------------------------------------------------
------------------------------------------------------------
------------------------------------------------------------
------------------------------------------------------------
------------------------------------------------------------
-----cagataccgtcgtagtcttaacca-taaactatgccgactagggatcgg-gcggt
g
>OP526624_Dictyocheirospora_multiappendiculata_Dictyosporiaceae_Pleosporales_Dothideomycetes_Ascomycota_Fungi
------------------------------------------------------------
------------------------------------------------------------
------------------------------------------------------------
------------------------------------------------------------
------------------------------------------------------------
------------------------------------------------------------
------------------------------------------------------------
------------------------------------------------------------
------ggacaattggagggcaagtctggtggac----a--ttca---gt------tccc
----a---ttc---tgctgacgccagagatagtcgggcagcttcg----------tcaga
agctgttacgcc-ggctagtcga-gtacct----actaa--ttgat-gggaggg--tacc
ggcaagacaacc-tggatcggggaaggct-----------------aa-ggcac------
-----cca--gtgctatgctaat-cccgagcagagctgccacggagcgattcgtg-----
---------------------g----atagcctgtgtagagcgcggtaaggtgtcggcc-
a---------------gctcac-gt---agttggcttaa-gggacgtgccatt-cccact
cgaaagagt-gg-ctgccagca-gaagcgcccatcacgcga-gcgctggcagg-ttcaaa
catgcttgcaaa------------------------------------------------
------------------------------------------------------------
------------------------------------------------gcaagccgttg-
aaagttatattaaaaggccagcagccgcggtaattccagctccaatagcgtatattaaag
ttg-ttgcag--ttaaaaagctcgtagttgaatctttggcctg-gctgg-cgggtccg--
cctcaccgcgtgcacttg-tccggccgggccttctcttct--ggagaa--ccgcatgccc
-ttcactgg---gcgtgttgggg-accagga--cttttactttgaa-aaaattagagtgt
tcaaagcag-gcctttgctcgaatacgttagcatg-gaataata-gaataggacgtgcgg
tcctattttgttggtt-tctaggaccgccgtaatgattaatagggacag-tcgggggcat
cagtattcaattgtcagag-gtgaaattcttggatttattgaagactaactactgcgaaa
gcatttgccaaggatgttttcattaatcagtgaacgaaagttaggggatcgaagacgat-
------------------------------------------------------------
------------------------------------------------------------
------------------------------------------------------------
------------------------------------------------------------
------------------------------------------------------------
------------------------------------------------------------
-----cagataccgtcgtagtcttaacca-taaactatgccgactagggatcgg-gcggt
g
>OP526623_Dictyocheirospora_multiappendiculata_Dictyosporiaceae_Pleosporales_Dothideomycetes_Ascomycota_Fungi
------------------------------------------------------------
------------------------------------------------------------
------------------------------------------------------------
------------------------------------------------------------
------------------------------------------------------------
------------------------------------------------------------
------------------------------------------------------------
------------------------------------------------------------
---------caattggagggcaagtctggtggcc----a--ttca---gc------tccc
----a---ttc---tgctgacgccagagatagtcgggcagcttcg----------tcaga
agctgttacgcc-ggctagtcga-gtacct----actaa--ttgat-gggaggg--tacc
ggcaagacaacc-tggatcggggaaggct-----------------aa-ggcac------
-----cca--gtgctatgctaat-cccgagcagagctgccacggagcgattcgtg-----
---------------------g----atagcctgtgtagagcgcggtaaggtgtcggcc-
a---------------gctcac-gt---agttggcttaa-gggacgtgccatt-cccact
cgaaagagt-gg-ctgccagca-gaagcgcccatcacgcga-gcgctggcagg-ttcaaa
catgcttgcaaa------------------------------------------------
------------------------------------------------------------
------------------------------------------------gcaagccgttg-
aaagttatattaaaaggccagcagccgcggtaattccagctccaatagcgtatattaaag
ttg-ttgcag--ttaaaaagctcgtagttgaatctttggcctg-gctgg-cgggtccg--
cctcaccgcgtgcacttg-tccggccgggccttctcttct--ggagaa--ccgcatgccc
-ttcactgg---gcgtgttgggg-accagga--cttttactttgaa-aaaattagagtgt
tcaaagcag-gcctttgctcgaatacgttagcatg-gaataata-gaataggacgtgcgg
tcctattttgttggtt-tctaggaccgccgtaatgattaatagggacag-tcgggggcat
cagtattcaattgtcagag-gtgaaattcttggatttattgaagactaactactgcgaaa
gcatttgccaaggatgttttcattaatcagtgaacgaaagttaggggatcgaagacgat-
------------------------------------------------------------
------------------------------------------------------------
------------------------------------------------------------
------------------------------------------------------------
------------------------------------------------------------
------------------------------------------------------------
-----cagataccgtcgtagtcttaacca-taaactatgccgactagggatcgg-gcggt
g
>MH381757_Dictyocheirospora_indica_Dictyosporiaceae_Pleosporales_Dothideomycetes_Ascomycota_Fungi
tagtacc-t---tactactt-ggatacccgtggtaattctagagctaatacatgctaaaa
accccgac-ttcgggaggggtgtgtttattagataaaaaaccaacgccc-ttcggggctc
cttggtgattcatgataacc-tctcagatcgca--cgg-ccttgcgccggcgacggttca
ttcaaatttctgccctatcaactttcgatggt----------------------------
----------------------------aaggtattggcttaccatggtttcaacgggta
acggggaattagggttcgattccggag-agtgagcctgagaaacggctcacacatc-caa
ggaaggcagcaggcgcgcaaattac-ccaatcccgacacgggga-ggtagtgacaataaa
tactgatacagggctcttttgggt-cttgtaattggaatgagtac-aatttaaacctctt
aacgaggaacaattggagggcaagtctggtggac----a--ttca---gc------tccc
----a---ttc---tgctgacgccagagatagtcgggcagtttcg----------ccaga
agctgttacgcc-ggctagtcga-gtaccc----actaa--ttgat-ggggggg--tacc
ggcaagacaacc-tggatcggggaaggct-----------------aa-ggcat------
-----cca--gtgctatgctaat-cccgagcagagctaccacggagcgattcgtg-----
---------------------g----acagcctgtgtagagcgcggtaaggtgtcggcc-
a---------------actcac-gt---agttggcttaa-gggacgtgccatt-cccact
cgaaagagt-gg-ctgccagca-gaagcgcccatcacgcga-gcgctggcagg-ttcaaa
catgcttgcaga------------------------------------------------
------------------------------------------------------------
------------------------------------------------gcaagccgttg-
aaagttatactaaaaggccagcagccgcggtaattccagctccaatagcgtatattaaag
ttg-ttgcag--ttaaaaagctcgtagttgaatctttggcctg-gctgg-cgggtccg--
cctcaccgcgtgcacttg-tccggccgggccttctcttct--ggagaa--ccgcatgccc
-ttcactgg---gcgtgttgggg-accagga--cttttactttgaa-aaaattagagtgt
tcaaagcag-gcctttgctcgaatacgttagcatg-gaataata-gaataggacgtgcgg
tcctattttgttggtt-tctaggaccgccgtaatgattaatagggacag-tcgggggcat
cagtattcaattgtcagag-gtgaaattcttggatttattgaagactaactactgcgaaa
gcatttgccaaggatgttttcattaatcagtgaacgaaagttaggggatcgaagacgat-
------------------------------------------------------------
------------------------------------------------------------
------------------------------------------------------------
------------------------------------------------------------
------------------------------------------------------------
------------------------------------------------------------
-----cagataccgtcgtagtcttaacca-taaactatgccgactagggatcgg-gcggt
g
>OP526622_Dictyocheirospora_suae_Dictyosporiaceae_Pleosporales_Dothideomycetes_Ascomycota_Fungi
tagtacc-t---tactactt-ggatacccgtggtaattctagagctaatacatgctaaaa
accccgac-ttcgggaggggtgtgtttattagataaaaaaccaacgccc-ttcggggctc
cttggtgattcatgataacc-tctcagatcgca--cgg-ccttgcgccggcgacggttca
ttcaaatttctgccctatcaactttcgatggt----------------------------
----------------------------aaggtattggcttaccatggtttcaacgggta
acggggaattagggttcgattccggag-agtgagcctgagaaacggctcacacatc-caa
ggaaggcagcaggcgcgcaaattac-ccaatcccgacacgggga-ggtagtgacaataaa
tactgatacagggctcttttgggt-cttgtaattggaatgagtac-aatttaaacctctt
aacgaggaacaattggagggcaagtctggtggac----a--ttca---gc------tccc
----a---ttc---tgctgacgccagagatagtcgggcagcttcg----------tcaga
agctgttacgcc-ggctagtcga-gtacct----actaa--ttgat-gggaggg--tacc
ggcaagacaacc-tggatcggggaaggct-----------------aa-ggcac------
-----cca--gtgctatgctaat-cccgagcagagctgccacggagcaattcgtg-----
---------------------g----atagcctgtgtagagcgcggtaaggtgtcggcc-
a---------------gctcac-gt---agtt-gcttaa-gggacgtgccatt-cccact
cgaaagagt-gg-ctgccagca-gaagcgcccatcacgcga-gcgctggcagg-ttcaaa
catgcttgcaaa------------------------------------------------
------------------------------------------------------------
------------------------------------------------gcaagccgttg-
aaagttatattaaaaggccagcagccgcggtaattccagctccaatagcgtatattaaag
ttg-ttgcag--ttaaaaagctcgtagttgaatctttggcctg-gctgg-cgggtccg--
cctcaccgcgtgcacttg-tccggccgggccttctcttct--ggagaa--ccgcatgccc
-ttcactgg---gcgtgttgggg-accagga--cttttactttgaa-aaaattagagtgt
tcaaagcag-gcctttgctcgaatacgttagcatg-gaataata-gaataggacgtgcgg
tcctattttgttggtt-tctaggaccgccgtaatgattaatagggacag-tcgggggcat
cagtattcaattgtcagag-gtgaaattcttggatttattgaagactaactactgcgaaa
gcatttgccaaggatgttttcattaatcagtgaacgaaagttaggggatcgaagacgat-
------------------------------------------------------------
------------------------------------------------------------
------------------------------------------------------------
------------------------------------------------------------
------------------------------------------------------------
------------------------------------------------------------
-----cagataccgtcgtagtcttaacca-taaactatgccgactagggatcgg-gcggt
g
>OP526625_Dictyocheirospora_aquadulcis_Dictyosporiaceae_Pleosporales_Dothideomycetes_Ascomycota_Fungi
tagtacc-t---tactactt-ggatacccgtggtaattctagagctaatacatgctaaaa
accccgac-ttcgggaggggtgtgtttattagataaaaaaccaacgccc-ttcggggctc
cttggtgattcatgataacc-tctcagatcgca--cgg-ccttgcgccggcgacggttca
ttcaaatttctgccctatcaactttcgatggt----------------------------
----------------------------aaggtattggcttaccatggtttcaacgggta
acggggaattagggttcgattccggag-agtgagcctgagaaacggctcac-catc-caa
ggaaggcagcaggcgcgcaaattac-ccaatcccgacacgggga-ggtagtgacaataaa
tactgatacagggctcttttgggt-cttgtaattggaatgagtac-aatttaaacctctt
aacgaggaacaattggagggcaagtctggtggac----a--ttca---gc------tccc
----a---ttc---tgctgacgccagagatagtcgggcagtttcg----------tcaga
agctgttacgcc-ggctagtcga-gtaccc----actaa--ttgat-gggaggg--tatc
ggcaagacaacc-tggatcggggaaggct-----------------aa-ggcac------
-----tca--gtgctatgctaat-cccgagcagagctaccacggagcgattcgtg-----
---------------------g----atagcctgtgtagagcgcggtaaggtgtcggcc-
a---------------actcac-gt---agttggcttaa-gggacgtgccatt-cccact
cgaaagagt-gg-ctgccagca-gaagcgcccatcacgcga-gcgctggtaggtttcaaa
cgtgcttgcaaa------------------------------------------------
------------------------------------------------------------
------------------------------------------------gcatgccgttga
aaagttacattaaaaggccagcagccgcggtaattccagctccaatagcgtatattaaag
ttg-ttgcag--ttaaaaagctcgtagttgaatctttggcctg-gctgg-cgggtccg--
cctcaccgcgtgcacttg-tccggccgggccttctcttct--ggagaa--ccgcatgccc
-ttcactgg---gcgtgttgggg-accagga--cttttactttgaa-aaaattagagtgt
tcaaagcag-gcctttgctcgaatacgttagcatg-gaataata-gaataggacgtgcgg
tcctattttgttggtt-tctaggaccgccgtaatgattaatagggacag-tcgggggcat
cagtattcaattgtcagag-gtgaaattcttggatttattgaagactaactactgcgaaa
gcatttgccaaggatgttttcattaatcagtgaacgaaagttaggggatcgaagacgat-
------------------------------------------------------------
------------------------------------------------------------
------------------------------------------------------------
------------------------------------------------------------
------------------------------------------------------------
------------------------------------------------------------
-----cagataccgtcgtagtcttaacca-taaactatgccgactagggatcgg-gcggt
g
>MT226666_Dictyocheirospora_xishuangbannaensis_Dictyosporiaceae_Pleosporales_Dothideomycetes_Ascomycota_Fungi
------------------------------------------------------------
------------------------------------------------------------
------------------------------------------------------------
------------------------------------------------------------
------------------------------------------------------------
------------------------------------------------------------
------------------------------------------------------------
------------------------------------------------------------
------------------------------------------------------------
---------tc---tgctgacgccagagatagtcgggcagtttcg----------tcaga
agctgttacgcc-ggctagtcga-gtaccc----actaa--ttgat-gggaggg--tacc
ggcaagacaacc-tggatcggggaaggct-----------------aa-ggcac------
-----tca--gtgctatgctaat-cccgagcagagctaccacggagcgattcgtg-----
---------------------g----atagcctgtgtagagcgcggtaaggtgtcggcc-
a---------------actcac-gt---agttggcttaa-gggacgtgccatt-cccact
cgaaagagt-gg-ctgccagca-gaagcgcccatcacgcga-gcgctggcaggtttcaaa
cgtgcttgcaaa------------------------------------------------
------------------------------------------------------------
------------------------------------------------gcacgccgttg-
aaagttacattaaaaggccagcagccgcggtaattccagctccaatagcgtatattaaag
ttg-ttgcag--ttaaaaagctcgtagttgaatctttggcctg-gctgg-cgggtccg--
cctcaccgcgtgcacttg-tccggccgggccttctcttct--ggagaa--ccgcatgccc
-ttcactgg---gcgtgttgggg-accagga--cttttactttgaa-aaaattagagtgt
tcaaagcag-gcctttgctcgaatacgttagcatg-gaataata-gaataggacgtgcgg
tcctattttgttggtt-tctaggaccgccgtaatgattaatagggacag-tcgggggcat
cagtattcaattgtcagag-gtgaaattcttggatttattgaagactaactactgcgaaa
gcatttgccaaggatgttttcattaatcagtgaacgaaagttaggggatcgaagacgat-
------------------------------------------------------------
------------------------------------------------------------
------------------------------------------------------------
------------------------------------------------------------
------------------------------------------------------------
------------------------------------------------------------
-----cagataccgtcgtagtcttaacca-taaactatgccgactagggatcgg-gcggt
g
>MH388310_Dictyocheirospora_xishuangbannaensis_Dictyosporiaceae_Pleosporales_Dothideomycetes_Ascomycota_Fungi
tagtacc-t---tactactt-ggatacccgtggtaattctagagctaatacatgctaaaa
accccgac-ttcgggaggggtgtgtttattagataaaaaaccaacgccc-ttcggggctc
cttggtgattcatgataacc-tctcagatcgca--cgg-ccttgcgccggcgacggttca
ttcaaatttctgccctatcaactttcgatggt----------------------------
----------------------------aaggtattggcttaccatggtttcaacgggta
acggggaattagggttcgattccggag-agtgagcctgagaaacggctcacacatc-caa
ggaaggcagcaggcgcgcaaattac-ccaatcccgacacgggga-ggtagtgacaataaa
tactgatacagggctcttttgggt-cttgtaattggaatgagtac-aatttaaacctctt
aacgaggaacaattggagggcaagtctggtggac----a--ttca---gc------tccc
----a---ttc---tgctgacgccagagatagtcgggcagtttcg----------tcaga
agctgttacgcc-ggctagtcga-gtaccc----actaa--ttgat-gggaggg--tacc
ggcaagacaacc-tggatcggggaaggct-----------------aa-ggcac------
-----tca--gtgctatgctaat-cccgagcagagctaccacggagcgattcgtg-----
---------------------g----atagcctgtgtagagcgcggtaaggtgtcggcc-
a---------------actcac-gt---agttggcttaa-gggacgtgccatt-cccact
cgaaagagt-gg-ctgccagca-gaagcgcccatcacgcga-gcgctggcaggtttcaaa
cgtgcttgcaaa------------------------------------------------
------------------------------------------------------------
------------------------------------------------gcacgccgttg-
aaagttacattaaaaggccagcagccgcggtaattccagctccaatagcgtatattaaag
ttg-ttgcag--tt-aaaagctcgtagttgaatctttggcctg-gctgg-cgggtccg--
cctcaccgcgtgcacttg-tccggccgggccttctcttct--g-----------------
------------------------------------------------------------
------------------------------------------------------------
------------------------------------------------------------
------------------------------------------------------------
------------------------------------------------------------
------------------------------------------------------------
------------------------------------------------------------
------------------------------------------------------------
------------------------------------------------------------
------------------------------------------------------------
------------------------------------------------------------
------------------------------------------------------------
-
>OR134404_Dictyosporium_karsti_Dictyosporiaceae_Pleosporales_Dothideomycetes_Ascomycota_Fungi
tagtacc-t---tactactt-ggatacccgtggtaattctagagctaatacatgctaaaa
acctcgac-ttcgggaggggtgtgtttattagataaaaaaccaacgccc-ttcggggctc
cttggtgattcatgataacc-tctcagatcgca--cgg-ccttgcgccggcgacggttca
ttcaaatttctgccctatcaactttcgatggt----------------------------
----------------------------aaggtattggcttaccatggtttcaacgggta
acggggaattagggttcgattccggag-agtgagcctgagaaacggctcacacatc-caa
ggaaggcagcaggcgcgcaaattac-ccaatcccgacacgggga-ggtagtgacaataaa
tactgatacagggctcttttgggt-cttgtaattggaatgagtac-aatttaaacctctt
aacgaggaacaattgaagggcaagtctggtggac----a--ttca---gc------tccc
----a---ttc---tgctgacgccagagatagtcgggcagcttc----------------
agctgttatgct-ggctagtcga-gtacct----acttga-atgat-ggggagg--tacc
ggcgagacaacc-tggatcggggaaggct-----------------aa-ggtgc------
-----gcat-gtgctatgctaat-cccgagcagagctaccaaggagcgatccctg-----
---------------------g----atagcctgtgtagagcgcggtaaggtgtcggcc-
a---------------gctcat-gt---agttggcttaa-gggacgtgccatt-cccatc
tgaaagggt-gg-ctgccagca-gaagcgcccatcacgcaa-gcgctggcagg-ttcaac
tatgtttactgt------------------------------------------------
------------------------------------------------------------
---------------------------------------tgttacgctgtaaacacacgt
tgaagtatttctataggccagcagccgcggtaattccagcttcaatagcgtatattaaag
ttg-ttgcag--ttaaaaagctcgtagttgaatctttggcctg-gctgg-cgggtccg--
cctcaccgcgagcacttg-tccggccgggccttctcttct--ggagaa--ccgcatgccc
-ttcactgg---gcgtgttgggg-accagga--cttttactttgaa-aaaattagagtgt
tcaaagcag-gcctttgctcgaatacgttagcatg-gaataatg-gaataggacgtgcgg
tcctattttgttggtt-tctaggaccgccgtaatgattaatagggacag-tcgggggcat
cagtattcaattgtcagag-gtgaaattcttggatttattgaagactaactactgcgaaa
gcatttgccaaggatgttttcattaatcagtgaacgaaagttaggggatcgaagacgat-
------------------------------------------------------------
------------------------------------------------------------
------------------------------------------------------------
------------------------------------------------------------
------------------------------------------------------------
------------------------------------------------------------
-----cagataccgtcgtagtcttaacca-taaactatgccgactagggatcgg-gcggt
g
>OP749879_Digitodesmium_aquaticum_Pleosporales_incertae_sedis_Pleosporales_Dothideomycetes_Ascomycota_Fungi
------------------------------------------------------------
------------------------------------------------------------
------------------------------------------------------------
------------------------------------------------------------
------------------------------------------------------------
------------------------------------------------------------
------------------------------------------------------------
--------------------gggt-cttgtaat-ggaatgagtcc-aattt-aacctttt
aacgaggaacaattggagggcaagtctggtggac---aa--ttca---gc------tccc
----a--tttc---tgctgacgccagagatagtcgggcaatttca----------ctgca
aattgttatgcc-ggctagtcga-gtacct----actaa--tagat-ggggagg--tacc
ggcgagacaacc-tggatcggggaaggct-----------------aa-ggcat------
-----cgt--gtgctatgctaat-cccgagcagagctactacggagtgatctgta-----
---------------------c----atagcctgtgtagagcgcgctaaggtgtcggcc-
a---------------gctcat-------gctggcttaa-ggtacgtgccgtt-cccact
cgaaagggt-gg-ccgccagcg-gaagcgcccatcacgcaa-gcgctggcggg-ttcaa-
------------------------------------------------------------
------------------------------------------------------------
---------------------------------------------------tacattttt
ggacgtcgatgataaggccagcagccgcggtaattccagctccaatagcgtatattaaag
ttg-ttgcag--ttaaaaagctcgtagttgaatctttggcctg-gctgg-cgggtccg--
cctcaccgcgtgcacttg-tccggccgggccttctcttct--ggagaa--ccgcatgccc
-ttcactgg---gcgtgttgggg-accagga--cttttactttgaa-aaaattagagtgt
tcaaagcag-gcctttgctcgaatacgttagcatg-gaataata-gaataggacgtgcgg
tcctattttgttggtt-tctaggaccgccgtaatgattaatagggacag-tcgggggcat
cagtattcaattgtcagag-gtgaaattcttggatttattgaagactaactactgcgaaa
gcatttgccaaggatgttttcattaatcagtgaacgaaagttaggggatcgaagacgat-
------------------------------------------------------------
------------------------------------------------------------
------------------------------------------------------------
------------------------------------------------------------
------------------------------------------------------------
------------------------------------------------------------
-----cagataccgtcgtagtcttaacca-taaactatgccgactagggatcgg-gcggt
g
>OP377993_Digitodesmium_sp._JY_2022a_Pleosporales_incertae_sedis_Pleosporales_Dothideomycetes_Ascomycota_Fungi
tagtacc-t---tactactt-ggatacccgtggtaattctagagctaatacatgctaaaa
accccaac-ttcgggaggggtgtgtttattagataaaaaaccaacgccc-ttcggggctc
cttggtgattcatgataacc-tctcagatcgca--cgg-ccttgcgccggcgacggttca
ttcaaatttctgccctatcaactttcgatggt----------------------------
----------------------------aaggtattggcttaccatggtttcaacgggta
acggggaattagggttcgattccggag-agtgagcctgagaaacggctcacacatc-caa
ggaaggcagcaggcgcgcaaattac-ccaatcccgacacgggga-ggtagtgacaataaa
tactgatacagggctcttttgggt-cttgtaattggaatgagtac-aatttaaacctctt
aacgaggaacaattggagggcaagtctggtggac---aa--ttca---gc------tccc
----a--tttc---tgctgacgccagagatagtcgggcaatttca----------ctgca
aattgttatgcc-ggctagtcga-gtacct----actaa--tagat-ggggagg--tacc
ggcgagacaacc-tggatcggggaaggct-----------------aa-ggcat------
-----cgt--gtgctatgctaat-cccgagcagagctactacggagtgatctgta-----
---------------------c----atagcctgtgtagagcgcgctaaggtgtcggcc-
a---------------gctcat-------gctggcttaa-ggtacgtgccgtt-cccact
cgaaagggt-gg-ccgccagcg-gaagcgcccatcacgcaa-gcgctggcggg-ttcaa-
------------------------------------------------------------
------------------------------------------------------------
---------------------------------------------------tacattttt
ggacgtcgatgataaggccagcagccgcggtaattccagctccaatagcgtatattaaag
ttg-ttgcag--ttaaaaagctcgtagttgaatctttggcctg-gctgg-cgggtccg--
cctcaccgcgtgcacttg-tccggccgggccttctcttct--ggagaa--ccgcatgccc
-ttcactgg---gcgtgttgggg-accagga--cttttactttgaa-aaaattagagtgt
tcaaagcag-gcctttgctcgaatacgttagcatg-gaataata-gaataggacgtgcgg
tcctattttgttggtt-tctaggaccgccgtaatgattaatagggacag-tcgggggcat
cagtattcaattgtcagag-gtgaaattcttggatttattgaagactaactactgcgaaa
gcatttgccaaggatgttttcattaatcagtgaacgaaagttaggggatcgaagacgat-
------------------------------------------------------------
------------------------------------------------------------
------------------------------------------------------------
------------------------------------------------------------
------------------------------------------------------------
------------------------------------------------------------
-----cagataccgtcgtagtcttaacca-taaactatgccgactagggatcgg-gcggt
g
>NG_061264_Pseudocoleophoma_calamagrostidis_Dictyosporiaceae_Pleosporales_Dothideomycetes_Ascomycota_Fungi
tagtacc-t---tactactt-ggatacccgtggtaattctagagctaatacatgctaaaa
accccaac-ttcgggaggggtgtatttattagataaaaaaccaacgccc-ttcggggctc
cctggtgattcataataact-tctcagatcgca--cgg-ccttgcgccggcgacggttca
ttcaaatttctgccctatcaactttcgatggt----------------------------
----------------------------aaggtattggcttaccatggtttcaacgggta
acggggaattagggttcgattccggag-agcgagcctgagagacggctagcacatc-caa
ggaaggcagcaggcgcgcaaattac-ccaatcccgacacgggga-ggtagtgacaataaa
tactgatacagggctcttttgggt-cttgtaattggaatgagtac-aatttaaacctctt
aacgaggaacaattggagggcaagtctggtggac----a--ttca---gc------tccc
----a---ttc---tgctgacgccagagatagtcgggcatttcgt-------------ag
agatgttacgcc-ggctagtcgatgtacct----actaat-ttgat-ggggagg--tacc
ggcaagacaacc-tggatcggggaaggct-----------------aa-ggtac------
-----caaaggtactatgctaat-cccgagcagagcccccacggagcgatctgtg-----
---------------------g----atggcctgtgtagagcacgctaaggtgtcggtc-
a---------------gctcac-gt---agttggcttaa-gggacgtgccatt-cccatc
cgaaagggt-gg-ctgttagca-atagcgcccatcacgcga-aggctatcaga-ctcaga
t-----------------------------------------------------------
------------------------------------------------------------
----------------------------------------------------acccatat
ttgaggtacttacaaggccagcagccgcggtaattccagctccaatagcgtatattaaag
ttg-ttgcag--ttaaaaagctcgtagttgaccatttggcctg-gctgg-caggtccg--
cctcaccgcgtgcacttg-tccggccgggcctttctttct--ggagaa--ccgcatgccc
-ttcactgg---gcgtgttgggg-accagga--cttttactttgaa-aaaattagagtgt
tcaaagcag-gcctttgctcgaatacgttagcatg-gaataata-gaataggacgcgcgg
tcctattttgttggtt-tctaggaccgccgtaatgattaatagggacag-tcgggggcat
cagtattcaattgtcagag-gtgaaattcttggatttattgaagactaactactgcgaaa
gcatttgtcaaggatgttttcattaatcagtgaacgaaagttaggggatcgaagacgat-
------------------------------------------------------------
------------------------------------------------------------
------------------------------------------------------------
------------------------------------------------------------
------------------------------------------------------------
------------------------------------------------------------
-----cagataccgtcgtagtcttaacca-taaactatgccgactagggatcgg-gcggt
g
>EU848589_Dendryphiella_vinosa_Dictyosporiaceae_Pleosporales_Dothideomycetes_Ascomycota_Fungi
tagtacc-t---tactactt-ggatacccgtggtaattctagagctaatacatgctaaaa
accccgac-ttcggaaggggtgtgtttattagataaaaaaccaatgccc-ttcggggctc
cttggtgattcatgataact-tctcagatcgca--cgg-ccttgcgccggcgacggttca
ttcaaatttctgccctatcaactttcgatggt----------------------------
----------------------------aaggtattggcttaccatggtttcaacgggta
acggggaattagggttcgattccggag-agggagcctgagaaacggctaccacatc-caa
ggaaggcagcaggcgcgcaaattac-ccaatcccgacacgggga-ggtagtgacaataaa
tactgatacagggctcttttgggt-cttgtaattggaatgagtac-aatttaaacctctt
aacgaggaacaattggagggcaagtctggtggac---aa--ttca---gc------tccc
----a---ttc---tgctgacgccagcaatagtcgggcacctc-----------------
-ggtgctatgcc-ggctagtcgatgtacct----gctaa--ttgat-ggggagg--tacc
ggcaagacaacc-tggatcggggaaggct-----------------aa-ggcac------
-cgcgcttg-gtgctatgctgat-cccgagcagagcccccatagagcaatctttg-----
---------------------g----acggcctgtgtagagcacgctaaggtgtcggcc-
a---------------gctcac-gt---agttggcttga-gggacgtgccatt-cccgct
cgaaagggc-gg-ctgttagca-gtagcgcccatcacgcga-aggctaacaga-ctcgga
tcgatgggggcg------------------------------------------------
------------------------------------------------------------
-----------------------------------------------cctgcccctattt
ccgaggctataacaaggccagcagccgcggtaattccagctccaatagcgtatattaaag
ttg-ttgcag--ttaaaaagctcgtagttgaatctttggcctg-gctgg-caggtccg--
cctcaccgcgtgcacttg-tccggccgggccttttcttct--ggagaa--ccgcatgccc
-ttcactgg---gcgtgttgggg-accagga--cttttactttgaa-aaaattagagtgt
tcaaagcag-gcctttgctcgaatacgttagcatg-gaataata-gaataggacgcgcgg
tcctattttgttggtt-tctaggaccgccgtaatgattaatagggacag-tcgggggcat
cagtattcaattgtcagag-gtgaaattcttggatttattgaagactaactactgcgaaa
gcatttgccaaggatgttttcattaatcagtgaacgaaagttaggggatcgaagacgat-
------------------------------------------------------------
------------------------------------------------------------
------------------------------------------------------------
------------------------------------------------------------
------------------------------------------------------------
------------------------------------------------------------
-----cagataccgtcgtagtcttaacca-taaactatgccgactagggatcgg-gcggt
g
>ON876677_Laburnicola_nematophila_Didymosphaeriaceae_Pleosporales_Dothideomycetes_Ascomycota_Fungi
tagtacc-t---tactactt-ggataaccgtggtaattctagagctaatacatgctaaaa
accccaac-ttcgggaggggtgtatttattagataaaaaaccaatgccc-tccggggctc
cttggtgattcataataact-tctctgatcgcat-tgg-ccttgcgccggcgacggttca
ttcaaatttctgccctatcaactttcgatggt----------------------------
----------------------------aaggtattggcttaccatggtgtcaacgggta
acggggaattagggttcggttccggag-agggagccggaggaacggctaccacatc-caa
ggaaggcagcaggcgcgcaaattac-ccaattccaacacggaga-ggtagtgacaataaa
tactgatacagggctcttttgggt-cttgtaattggaatgagtac-gatttaaacctcct
aacgaggaacaattggagggcaagtctggtggac----a--ttca---gc------tccc
----a---tat---tgctgacgccagcgatagtcaggcacc----------------gca
aggtgttatgcc-ggctagtcga-gtacct----atatc--atgat-gggcagg--tacc
ggcaagacaacc-tggatcggggaaggct-----------------ac-ggcat------
-----tacg-atgctatgctaat-cccgagcagagctaccgcgaagcgatttgcg-----
---------------------a----atggcctgtgtagagcgcggaaaggtgtcggcc-
a---------------gctctc-gt---agttggcttaa-gggacgtgccatt-cccatc
cgaaagggt-gg-ctgctagca-taagcgcccatcacgcaa-gggctagcagg-tttaaa
cttttggacaag------------------------------------------------
------------------------------------------------------------
--------aaaagataagatgcaggggatcacttgcgtttcttgtctcttgtcaatccta
gtttgaatcattataggccagcagccgcggtaattccagctccaatagcgtatattaaag
ttg-ttgcag--ttaaaaagctcgtagttgaacctttggcctg-gctgg-caggtccg--
cctcaccgcgtgcacttg-accggccgggccttttcttct--ggagaa--ccgcatgccc
-ttcactgg---gtgtgttgggg-accagga--cttttactttgaa-aaaattagagtgt
tcaaagcag-gcctttgctcgaatacgttagcatg-gaataata-gaataggacgtgcgg
tcctattttgttggtt-tctaggaccgccgtaatgattaatagggacag-tcgggggcat
cagtattcaattgtcagag-gtgaaattcttggatttattgaagactaactactgcgaaa
gcatttgccaaggatgttttcattaatcagtgaacgaaagttaggggatcgaagacgat-
------------------------------taacaccattatctggtcgttaagagtggc
gaggagacccgctgctagtttgcttggggcaagcgacatcgtcgaattgccggggaaccc
tttgtaagccaaactaccgccttgctctgcgaaagcactgcctgggcacccgggagagag
acccgcgggtatggtaataacgtttggtgcgagtgcgagtacgctcgggaggcaatccgc
agccaagccccttccgctgccatgcagccatggggaaggttcactgactaagtgacgatg
ggcaaccgagttggttgcttaagatatagtcgagaccgcctgcgaaagcttgcggagatg
caacgcagataccgtcgtagtcttaacca-taaactatgccgactagggatcgg-gcggt
g
>ON876678_Laburnicola_nematophila_Didymosphaeriaceae_Pleosporales_Dothideomycetes_Ascomycota_Fungi
tagtacc-t---tactactt-ggataaccgtggtaattctagagctaatacatgctaaaa
accccaac-ttcgggaggggtgtatttattagataaaaaaccaatgccc-tccggggctc
cttggtgattcataataact-tctctgatcgcat-tgg-ccttgcgccggcgacggttca
ttcaaatttctgccctatcaactttcgatggt----------------------------
----------------------------aaggtattggcttaccatggtgtcaacgggta
acggggaattagggttcggttccggag-agggagccggaggaacggctaccacatc-caa
ggaaggcagcaggcgcgcaaattac-ccaattccaacacggaga-ggtagtgacaataaa
tactgatacagggctcttttgggt-cttgtaattggaatgagtac-gatttaaacctcct
aacgaggaacaattggagggcaagtctggtggac----a--ttca---gct-----tccc
----a---tat---tgctgacgccagcgatagtcaggcacc----------------gca
aggtgttatgcc-ggctagtcga-gtacct----atatc--atgat-gggcagg--tacc
ggcaagacaacc-tggatcggggaaggct-----------------ac-ggcat------
-----tacg-atgctatgctaat-cccgagcagagctaccgcgaagcgatttgcg-----
---------------------a----atggcctgtgtagagcgcggaaaggtgtcggcc-
a---------------gctctc-gt---agttggcttaa-gggacgtgccatt-cccatc
cgaaagggt-gg-ctgctagca-taagcgcccatcacgcaa-gggctagcagg-tttaaa
cttttggacaag------------------------------------------------
------------------------------------------------------------
--------aaaagataagatgcaggggatcacttgcgtttcttgtctcttgtcaatccta
gtttgaatcattataggccagcagccgcggtaattccagctccaatagcgtatattaaag
ttg-ttgcag--ttaaaaagctcgtagttgaacctttggcctg-gctgg-caggtccg--
cctcaccgcgtgcacttg-accggccgggccttttcttct--ggagaa--ccgcatgccc
-ttcactgg---gtgtgttgggg-accagga--cttttactttgaa-aaaattagagtgt
tcaaagcag-gcctttgctcgaatacgttagcatg-gaataata-gaataggacgtgcgg
tcctattttgttggtt-tctaggaccgccgtaatgattaatagggacag-tcgggggcat
cagtattcaattgtcagag-gtgaaattcttggatttattgaagactaactactgcgaaa
gcatttgccaaggatgttttcattaatcagtgaacgaaagttaggggatcgaagacgat-
------------------------------------------------------------
------------------------------------------------------------
------------------------------------------------------------
------------------------------------------------------------
------------------------------------------------------------
------------------------------------------------------------
-----cagataccgtcgtagtcttaacca-taaactatgccgactagggatcgg-gcggt
g
>OK161236_Crassoascoma_potentillae_Lentitheciaceae_Pleosporales_Dothideomycetes_Ascomycota_Fungi
tagtacc-t---tactactt-ggataaccgtggtaattctagagctaatacatgctgaaa
accccgac-tcaggaaggggtgtatttattagataaaaaaccaatgccc-ttcggggctc
cttggtgattcatgataact-tctcagatcgca--tgg-ccttgcgccggcgacggttca
ttcaaatttctgccctatcaactttcgatggt----------------------------
----------------------------aaggtattggcttaccatggtttcaacgggta
acggggaattagggttcgattccggag-agcgagcctgagaaacggctagcacatc-caa
ggaaggcagcaggcgcgcaaattac-ccaatcccgacacgggga-ggtagtgacaataaa
tactgatacagggctcttttgggt-cttgtaattggaatgagtac-aatttaaacctctt
aacgaggaacaattggagggcaagtctggtggac----a--ttca---gc------tccc
----a---ctt---tgctgacgccagcgatagtcgggcacc----------------gca
aggtgctatgcc-ggctagtcga-gtacct----atgtc--atgat-gggcagg--tacc
ggcaagacaacc-tggatcggggaaggct-----------------aa-ggcat------
-----cacg-atgctatgctaat-cccgagcagagctactgcgaagcgattcgcg-----
---------------------g----atagcctgtgtagagcgcggaaaggtgtcggcc-
a---------------gctctc-gt---agctggcttaa-gggacgtgccatt-cccacc
cgaaagggt-gg-ctgccagca-tgagcgcccatcacgcaa-gggctggcagg-ttcgaa
cgatcacaggggaat---------------------------------------------
------------------------------------------------------------
---------------ttgatatgcacgagagaccccatcgtctcgtgtcaagtccccggt
tcgaatattattataggccagcagccgcggtaattccagctccaatagcgtatattaaag
ttg-ttgcag--ttaaaaagctcgtagttgaacctttggcctg-gctgg-caggtccg--
cctcaccgcgtgcacttg-tccggccgggccttctcttct--ggagaa--ccgcatgccc
-ttcactgg---gtgtgttgggg-accagga--cttttactttgaa-aaaattagagtgt
tcaaagcag-gcctttgctcgaatacgttagcatg-gaataata-gaataggacgtgcgg
tcctattttgttggtt-tctaggaccgccgtaatgattaatagggacag-tcgggggcat
cagtattcaattgtcagag-gtgaaattcttggatttattgaagactaactattgcgaaa
gcatttgccaaggatgttttcattaatcagtgaacgaaagttaggggatcgaagacgat-
------------------------------------------------------------
------------------------------------------------------------
------------------------------------------------------------
------------------------------------------------------------
------------------------------------------------------------
------------------------------------------------------------
-----cagataccgtcgtagtcttaacca-taaactatgccgactagggatcgg-gcggt
g
>OK161233_Crassoascoma_potentillae_Lentitheciaceae_Pleosporales_Dothideomycetes_Ascomycota_Fungi
tagtacc-t---tactactt-ggataaccgtggtaattctagagctaatacatgctgaaa
accccgac-tcaggaaggggtgtatttattagataaaaaaccaatgccc-ttcggggctc
cttggtgattcatgataact-tctcagatcgca--tgg-ccttgcgccggcgacggttca
ttcaaatttctgccctatcaactttcgatggt----------------------------
----------------------------aaggtattggcttaccatggtttcaacgggta
acggggaattagggttcgattccggag-agcgagcctgagaaacggctagcacatc-caa
ggaaggcagcaggcgcgcaaattac-ccaatcccgacacgggga-ggtagtgacaataaa
tactgatacagggctcttttgggt-cttgtaattggaatgagtac-aatttaaacctctt
aacgaggaacaattggagggcaagtctggtggac----a--ttca---gc------tccc
----a---ctt---tgctgacgccagcgatagtcgggcacc----------------gca
aggtgctatgcc-ggctagtcga-gtacct----atgtc--atgat-gggcagg--tacc
ggcaagacaacc-tggatcggggaaggct-----------------aa-ggcgt------
-----tacg-atgctatgctaat-cccgagcagagctactgcgaagcgattcgcg-----
---------------------g----atagcctgtgtagagcgcggaaaggtgtcggcc-
a---------------gctctc-gt---agctggcttaa-gggacgtgccatt-cccacc
cgaaagggt-gg-ctgccagca-tgagcgcccatcacgcaa-gggctggcagg-ttcgaa
cgatcactagggaag---------------------------------------------
------------------------------------------------------------
---------------ttgagatgcgc--gagaccccatcgtctggtgccaagtcccctgt
tcgaatattattataggccagcagccgcggtaattccagctccaatagcgtatattaaag
ttg-ttgcag--ttaaaaagctcgtagttgaacctttggcctg-gctgg-caggtccg--
cctcaccgcgtgcacttg-tccggccgggccttctcttct--ggagaa--ccgcatgccc
-ttcactgg---gtgtgttgggg-accagga--cttttactttgaa-aaaattagagtgt
tcaaagcag-gcctttgctcgaatacgttagcatg-gaataata-gaataggacgtgcgg
tcctattttgttggtt-tctaggaccgccgtaatgattaatagggacag-tcgggggcat
cagtattcaattgtcagag-gtgaaattcttggatttattgaagactaactattgcgaaa
gcatttgccaaggatgttttcattaatcagtgaacgaaagttaggggatcgaagacgat-
------------------------------------------------------------
------------------------------------------------------------
------------------------------------------------------------
------------------------------------------------------------
------------------------------------------------------------
------------------------------------------------------------
-----cagataccgtcgtagtcttaacca-taaactatgccgactagggatcgg-gcggt
g
>NG_242407_Darksidea_phi_Lentitheciaceae_Pleosporales_Dothideomycetes_Ascomycota_Fungi
tagtacc-t---tactactt-ggataaccgtggtaattctagagctaatacatgctgaaa
accccgac-ttcggaaggggtgtatttattagataaaaaaccaatgccc-ttcggggctc
cttggtgattcataataact-tctcagatcgca--tgg-ccttgcgccggcgacggttca
ttcaaatttctgccctatcaactttcgatggt----------------------------
----------------------------aaggtattggcttaccatggtttcaacgggta
acggggaattagggttcgattccggag-aaggagcctgagagacggctactacatc-caa
ggaaggcagcaggcgcgcaaattac-ccaatcccgacacgggga-ggtagtgacaataaa
tactgatacagggctcttttgggt-cttgtaattggaatgagtac-aatttaaacctctt
aacgaggaacaattggagggcaagtctggtggac-------ttca---gc------tccc
----a-----c---tgctgacgccagagatagtcgggcacc----------------gcg
aggtgttatacc-ggctagtcga-gtacct----atgtc--atgat-gggcagg--tacc
ggcaagacaacc-tggatcgggggaggct-----------------aa-ggcat------
-----ctcg-atgctacgttaat-cccgagcagagctaccgcgaagcgatttgcg-----
---------------------g----atagcctgtgtagagcgcggaaaggtgtcggcc-
a---------------gctctc-gt---agttggcttaa-gggacgtgccatt-accatc
cgaaagggt-gg-ctgccagca-taagcgcccatcacgcaa-gggctggcagg-ttcaaa
ctgctg-cgaaaga----------------------------------------------
------------------------------------------------------------
---------------------------------------------------gca---gtt
tggggtgtaatacag-gccagcagccgcggtaattccagctccaatagcgtatattaaag
ttg-ttgcag--ttaaaaagctcgtagttgaacctttggcctg-gctgg-caggtccg--
cctcaccgcgtgcacttg-tccggccgggccttttcttct--ggagaa--ccgcatgccc
-ttcactgg---gtgtgttgggg-accagga--cttttactttgaa-aaaattagagtgt
tcaaagcag-gcctttgctcgaatatgttagcatg-gaataata-gaataggacgtgcgg
tcctattttgttggtt-tctaggaccgccgtaatgattaatagggacag-tcgggggcat
cagtattcaattgtcagag-gtgaaattcttggatttattgaagactaactactgcgaaa
gcatttgccaaggatgttttcattaatcagtgaacgaaagttaggggatcgaagacgat-
------------------------------------------------------------
------------------------------------------------------------
------------------------------------------------------------
------------------------------------------------------------
------------------------------------------------------------
------------------------------------------------------------
-----cagataccgtcgtagtcttaacca-taaactatgccgactagggatcgg-gcggt
g
>MT002098_Darksidea_phi_Lentitheciaceae_Pleosporales_Dothideomycetes_Ascomycota_Fungi
tagtacc-t---tactactt-ggataaccgtggtaattctagagctaatacatgctgaaa
accccgac-ttcggaaggggtgtatttattagataaaaaaccaatgccc-ttcggggctc
cttggtgattcataataact-tctcagatcgca--tgg-ccttgcgccggcgacggttca
ttcaaatttctgccctatcaactttcgatggt----------------------------
----------------------------aaggtattggcttaccatggtttcaacgggta
acggggaattagggttcgattccggag-aaggagcctgagagacggctactacatc-caa
ggaaggcagcaggcgcgcaaattac-ccaatcccgacacgggga-ggtagtgacaataaa
tactgatacagggctcttttgggt-cttgtaattggaatgagtac-aatttaaacctctt
aacgaggaacaattggagggcaagtctggtggac-------ttca---gc------tccc
----a-----c---tgctgacgccagagatagtcgggcacc----------------gcg
aggtgttatacc-ggctagtcga-gtacct----atgtc--atgat-gggcagg--tacc
ggcaagacaacc-tggatcgggggaggct-----------------aa-ggcat------
-----ctcg-atgctacgttaat-cccgagcagagctaccgcgaagcgatttgcg-----
---------------------g----atagcctgtgtagagcgcggaaaggtgtcggcc-
a---------------gctctc-gt---agttggcttaa-gggacgtgccatt-accatc
cgaaagggt-gg-ctgccagca-taagcgcccatcacgcaa-gggctggcagg-ttcaaa
ctgctg-cgaaaga----------------------------------------------
------------------------------------------------------------
---------------------------------------------------gca---gtt
tggggtgtaatacagcgccagcagccgcggtaattccagctccaatagcgtatattaaag
ttg-ttgcag--ttaaaaagctcgtagttgaacctttggcctg-gctgg-caggtccg--
cctcaccgcgtgcacttg-tccggccgggccttttcttct--ggagaa--ccgcatgccc
-ttcactgg---gtgtgttgggg-accagga--cttttactttgaa-aaaattagagtgt
tcaaagcag-gcctttgctcgaatatgttagcatg-gaataata-gaataggacgtgcgg
tcctattttgttggtt-tctaggaccgccgtaatgattaatagggacag-tcgggggcat
cagtattcaattgtcagag-gtgaaattcttggatttattgaagactaactactgcgaaa
gcatttgccaaggatgttttcattaatcagtgaacgaaagttaggggatcgaagacgat-
------------------------------------------------------------
------------------------------------------------------------
------------------------------------------------------------
------------------------------------------------------------
------------------------------------------------------------
------------------------------------------------------------
-----cagataccgtcgtagtcttaacca-taaactatgccgactagggatcgg-gcggt
g
>MT002097_Darksidea_phi_Lentitheciaceae_Pleosporales_Dothideomycetes_Ascomycota_Fungi
tagtacc-t---tactactt-ggataaccgtggtaattctagagctaatacatgctgaaa
accccgac-ttcggaaggggtgtatttattagataaaaaaccaatgccc-ttcggggctc
cttggtgattcataataact-tctcagatcgca--tgg-ccttgcgccggcgacggttca
ttcaaatttctgccctatcaactttcgatggt----------------------------
----------------------------aaggtattggcttaccatggtttcaacgggta
acggggaattagggttcgattccggag-aaggagcctgagagacggctactacatc-caa
ggaaggcagcaggcgcgcaaattac-ccaatcccgacacgggga-ggtagtgacaataaa
tactgatacagggctcttttgggt-cttgtaattggaatgagtac-aatttaaacctctt
aacgaggaacaattggagggcaagtctggtggac-------ttca---gc------tccc
----a-----c---tgctgacgccagagatagtcgggcacc----------------gcg
aggtgttatacc-ggctagtcga-gtacct----atgtc--atgat-gggcagg--tacc
ggcaagacaacc-tggatcgggggaggct-----------------aa-ggcat------
-----ctcg-atgctacgttaat-cccgagcagagctaccgcgaagcgatttgcg-----
---------------------g----atagcctgtgtagagcgcggaaaggtgtcggcc-
a---------------gctctc-gt---agttggcttaa-gggacgtgccatt-accatc
cgaaagggt-gg-ctgccagca-taagcgcccatcacgcaa-gggctggcagg-ttcaaa
ctgcta-cgaaaga----------------------------------------------
------------------------------------------------------------
---------------------------------------------------gca---gtt
tggggtgtatcatag-gccagcagccgcggtaattccagctccaatagcgtatattaaag
ttg-ttgcag--ttaaaaagctcgtagttgaacctttggcctg-gctgg-caggtccg--
cctcaccgcgtgcacttg-tccggccgggccttttcttct--ggagaa--ccgcatgccc
-ttcactgg---gtgtgttgggg-accagga--cttttactttgaa-aaaattagagtgt
tcaaagcag-gcctttgctcgaatatgttagcatg-gaataata-gaataggacgtgcgg
tcctattttgttggtt-tctaggaccgccgtaatgattaatagggacag-tcgggggcat
cagtattcaattgtcagag-gtgaaattcttggatttattgaagactaactactgcgaaa
gcatttgccaaggatgttttcattaatcagtgaacgaaagttaggggatcgaagacgat-
------------------------------------------------------------
------------------------------------------------------------
------------------------------------------------------------
------------------------------------------------------------
------------------------------------------------------------
------------------------------------------------------------
-----cagataccgtcgtagtcttaacca-taaactatgccgactagggatcgg-gcggt
g
>KP184076_Darksidea_beta_Lentitheciaceae_Pleosporales_Dothideomycetes_Ascomycota_Fungi
tagtacc-t---tactactt-ggataaccgtggtaattctagagctaatacatgctgaaa
accccgac-ttcggaaggggtgtatttattagataaaaaaccaatgccc-ttcggggctc
cttggtgattcataataact-tctcagatcgca--tgg-ccttgcgccggcgacggttca
ttcaaatttctgccctatcaactttcgatggt----------------------------
----------------------------aaggtattggcttaccatggtttcaacgggta
acggggaattagggttcgattccggag-aaggagcctgagagacggctactacatc-caa
ggaaggcagcaggcgcgcaaattac-ccaatcccgacacgggga-ggtagtgacaataaa
tactgatacagggctcttttgggt-cttgtaattggaatgagtac-aatttaaacctctt
aacgaggaacaattggagggcaagtctggtggac-------ttca---gc------tccc
----a-----c---tgctgacgccagagatagtcgggcacc----------------gcg
aggtgttatacc-ggctagtcga-gtacct----atctc--atgat-gggcagg--tacc
ggcaagacaacc-tggatcgggggaggct-----------------aa-ggcat------
-----ctcg-atgctacgttaat-cccgagcagagctaccgcgaagcgatttgcg-----
---------------------g----atagcctgtgtagagcgcggaaaggtgtcggcc-
a---------------gctctc-gt---agttggcttaa-gggacgtgccatt-accatc
cgaaagggt-gg-ctgccagca-taagcgcccatcacgcaa-gggctggcagg-ttcgaa
ctgctg-cgaaaga----------------------------------------------
------------------------------------------------------------
---------------------------------------------------gca---gtt
tggggtgtattatag-gccagcagccgcggtaattccagctccaatagcgtatattaaag
ttg-ttgcag--ttaaaaagctcgtagttgaacctttggcctg-gctgg-caggtccg--
cctcaccgcgtgcacttg-tccggccgggccttttcttct--ggagaa--ccgcatgccc
-ttcactgg---gtgtgttgggg-accagga--cttttactttgaa-aaaattagagtgt
tcaaagcag-gcctttgctcgaatatgttagcatg-gaataata-gaataggacgtgcgg
tcctattttgttggtt-tctaggaccgccgtaatgattaatagggacag-tcgggggcat
cagtattcaattgtcagag-gtgaaattcttggatttattgaagactaactactgcgaaa
gcatttgccaaggatgttttcattaatcagtgaacgaaagttaggggatcgaagacgat-
------------------------------------------------------------
------------------------------------------------------------
------------------------------------------------------------
------------------------------------------------------------
------------------------------------------------------------
------------------------------------------------------------
-----cagataccgtcgtagtcttaacca-taaactatgccgactagggatcgg-gcggt
g
>NG_062188_Darksidea_zeta_Lentitheciaceae_Pleosporales_Dothideomycetes_Ascomycota_Fungi
tagtacc-t---tactactt-ggataaccgtggtaattctagagctaatacatgctgaaa
accccgac-ttcggaaggggtgtatttattagataaaaaaccaatgccc-ttcggggctc
cttggtgattcataataact-tctcagatcgca--tgg-ccttgcgccggcgacggttca
ttcaaatttctgccctatcaactttcgatggt----------------------------
----------------------------aaggtattggcttaccatggtttcaacgggta
acggggaattagggttcgattccggag-agggagcctgagagacggctaccacatc-caa
ggaaggcagcaggcgcgcaaattac-ccaatcccgacacgggga-ggtagtgacaataaa
tactgatacagggctcttttgggt-cttgtaattggaatgagtac-aatttaaacctctt
aacgaggaacaattggagggcaagtctggtggac-------ttca---gc------tccc
----a-----c---tgctgacgccagagatagtcgggcacc----------------gcg
aggtgttatacc-ggctagtcga-gtacct----atttc--atgat-gggcagg--tacc
ggcaagacaacc-tggatcgggggaggct-----------------aa-ggcat------
-----ctca-atgctacgttaat-cccgagcagagctaccgtgaagcgatttgcg-----
---------------------g----atagcctgtgtagagcgcggaaaggtgtcggcc-
a---------------gctctc-gt---agttggcttaa-gggacgtgccatt-accatc
cgaaagggt-gg-ccgccagca-taagcgcccatcacgcaa-gggctggcggg-ttccaa
ctgctg-cg-aaga----------------------------------------------
------------------------------------------------------------
---------------------------------------------------gca---gct
tggggtgtgttatag-gccagcagccgcggtaattccagctccaatagcgtatattaaag
ttg-ttgcag--ttaaaaagctcgtagttgaacctttggcctg-gctgg-caggtccg--
cctcaccgcgtgcacttg-tccggccgggccttttcttct--ggagaa--ccgcatgccc
-ttcactgg---gtgtgttgggg-accagga--cttttactttgaa-aaaattagagtgt
tcaaagcag-gcctttgctcgaatatgttagcatg-gaataata-gaataggacgtgcgg
tcctattttgttggtt-tctaggaccgccgtaatgattaatagggacag-tcgggggcat
cagtattcaattgtcagag-gtgaaattcttggatttattgaagactaactactgcgaaa
gcatttgccaaggatgttttcattaatcagtgaacgaaagttaggggatcgaagacgat-
------------------------------------------------------------
------------------------------------------------------------
------------------------------------------------------------
------------------------------------------------------------
------------------------------------------------------------
------------------------------------------------------------
-----cagataccgtcgtagtcttaacca-taaactatgccgactagggatcgg-gcggt
g
>MT002104_Darksidea_phi_Lentitheciaceae_Pleosporales_Dothideomycetes_Ascomycota_Fungi
tagtacc-t---tactactt-ggataaccgtggtaattctagagctaatacatgctgaaa
accccgac-ttcggaaggggtgtatttattagataaaaaaccaatgccc-ttcggggctc
cttggtgattcataataact-tctcagatcgca--tgg-ccttgcgccggcgacggttca
ttcaaatttctgccctatcaactttcgatggt----------------------------
----------------------------aaggtattggcttaccatggtttcaacgggta
acggggaattagggttcgattccggag-aaggagcctgagagacggctactacatc-caa
ggaaggcagcaggcgcgcaaattac-ccaatcccgacacgggga-ggtagtgacaataaa
tactgatacagggctcttttgggt-cttgtaattggaatgagtac-aatttaaacctctt
aacgaggaacaattggagggcaagtctggtggac-------ttca---gc------tccc
----a-----c---tgctgacgccagagatagtcgggcacc----------------gcg
aggtgttatacc-ggctagtcga-gtacct----atttc--atgat-gggcagg--tacc
ggcaagacaacc-tggatcgggggaggct-----------------aa-ggcat------
-----ctca-gtgctacgttaat-cccgagcagagctaccgtgaagcgatttgcg-----
---------------------g----atagcctgtgtagagcgcggaaaggtgtcggcc-
a---------------gctctc-gt---agctggcttaa-gggacgtgccatt-accatc
cgaaagggt-gg-ctgccagca-taagcgcccatcacgcaa-gggctggcagg-ttccaa
ctgctg-cg-aaga----------------------------------------------
------------------------------------------------------------
---------------------------------------------------aca---gtt
tggggtgtgttatag-gccagcagccgcggtaattccagctccaatagcgtatattaaag
ttg-ttgcag--ttaaaaagctcgtagttgaacctttggcctg-gctgg-taggtccg--
cctcaccgcgtgcacttg-tccggccgggccttttcttct--ggagaa--ccgcatgccc
-ttcactgg---gtgtgttgggg-accagga--cttttactttgaa-aaaattagagtgt
tcaaagcag-gcctttgctcgaatatgttagcatg-gaataata-gaataggacgtgcgg
tcctattttgttggtt-tctaggaccgccgtaatgattaatagggacag-tcgggggcat
cagtattcaattgtcagag-gtgaaattcttggatttattgaagactaactactgcgaaa
gcatttgccaaggatgttttcattaatcagtgaacgaaagttaggggatcgaagacgat-
------------------------------------------------------------
------------------------------------------------------------
------------------------------------------------------------
------------------------------------------------------------
------------------------------------------------------------
------------------------------------------------------------
-----cagataccgtcgtagtcttaacca-taaactatgccgactagggatcgg-gcggt
g
>MT002099_Darksidea_alpha_Lentitheciaceae_Pleosporales_Dothideomycetes_Ascomycota_Fungi
tagtacc-t---tactactt-ggataaccgtggtaattctagagctaatacatgctgaaa
accccgac-ttcggaaggggtgtatttattagataaaaaaccaatgccc-ttcggggctc
cttggtgattcataataact-tctcagatcgca--tgg-ccttgcgccggcgacggttca
ttcaaatttctgccctatcaactttcgatggt----------------------------
----------------------------aaggtattggcttaccatggtttcaacgggta
acggggaattagggttcgattccggag-aaggagcctgagagacggctactacatc-caa
ggaaggcagcaggcgcgcaaattac-ccaatcccgacacgggga-ggtagtgacaataaa
tactgatacagggctcttttgggt-cttgtaattggaatgagtac-aatttaaacctctt
aacgaggaacaattggagggcaagtctggtggac-------ttca---gc------tccc
----a-----c---tgctgacgccagagatagtcgggcacc----------------gcg
aggtgttatacc-ggctagtcga-gtacct----atttc--atgat-gggcagg--tacc
ggcaagacaacc-tggatcgggggaggct-----------------aa-ggcat------
-----ctca-atgctacgttaat-cccgagcagagctaccgtgaagcgatttgcg-----
---------------------g----atagcctgtgtagagcgcggaaaggtgtcggcc-
a---------------gctctc-gt---agctggcttaa-gggacgtgccatt-accact
cgaaagggt-gg-ctgccagca-taagcgcccatcacgcaa-gggctggcagg-ttccaa
ctgctg-cg-aaga----------------------------------------------
------------------------------------------------------------
---------------------------------------------------aca---gtt
tggggtgtgttatag-gccagcagccgcggtaattccagctccaatagcgtatattaaag
ttg-ttgcag--ttaaaaagctcgtagttgaacctttggcctg-gctgg-caggtccg--
cctcaccgcgtgcacttg-tccggccgggccttttcttct--ggagaa--ccgcatgccc
-ttcactgg---gtgtgttgggg-accagga--cttttactttgaa-aaaattagagtgt
tcaaagcag-gcctttgctcgaatatgttagcatg-gaataata-gaataggacgtgcgg
tcctattttgttggtt-tctaggaccgccgtaatgattaatagggacag-tcgggggcat
cagtattcaattgtcagag-gtgaaattcttggatttattgaagactaactactgcgaaa
gcatttgccaaggatgttttcattaatcagtgaacgaaagttaggggatcgaagacgat-
------------------------------------------------------------
------------------------------------------------------------
------------------------------------------------------------
------------------------------------------------------------
------------------------------------------------------------
------------------------------------------------------------
-----cagataccgtcgtagtcttaacca-taaactatgccgactagggatcgg-gcggt
g
>MT002093_Darksidea_alpha_Lentitheciaceae_Pleosporales_Dothideomycetes_Ascomycota_Fungi
tagtacc-t---tactactt-ggataaccgtggtaattctagagctaatacatgctgaaa
accccgac-ttcggaaggggtgtatttattagataaaaaaccaatgccc-ttcggggctc
cttggtgattcataataact-tctcagatcgca--tgg-ccttgcgccggcgacggttca
ttcaaatttctgccctatcaactttcgatggt----------------------------
----------------------------aaggtattggcttaccatggtttcaacgggta
acggggaattagggttcgattccggag-aaggagcctgagagacggctactacatc-caa
ggaaggcagcaggcgcgcaaattac-ccaatcccgacacgggga-ggtagtgacaataaa
tactgatacagggctcttttgggt-cttgtaattggaatgagtac-aatttaaacctctt
aacgaggaacaattggagggcaagtctggtggac-------ttca---gc------tccc
----a-----c---tgctgacgccagagatagtcgggcacc----------------gcg
aggtgttacacc-ggctagtcga-gtacct----atttc--atgat-gggcagg--tacc
ggcaagacaacc-tggatcgggggaggct-----------------aa-ggcgt------
-----ctca-atgctacgttaat-cccgagcagagctaccgtgaagcgatttgcg-----
---------------------g----atagcctgtgtagagcgcggaaaggtgtcggcc-
a---------------gctctc-gt---agctggcttaa-gggacgtgccatt-accact
cgaaagggt-gg-ctgccagca-taagcgcccatcacgcaa-gggctggcagg-ttccaa
ctgctg-cg-aaga----------------------------------------------
------------------------------------------------------------
---------------------------------------------------aca---gtt
tggggtgtgttatag-gccagcagccgcggtaattccagctccaatagcgtatattaaag
ttg-ttgcag--ttaaaaagctcgtagttgaacctttggcctg-gctgg-caggtccg--
cctcaccgcgtgcacttg-tccggccgggccttttcttct--ggagaa--ccgcatgccc
-ttcactgg---gtgtgttgggg-accagga--cttttactttgaa-aaaattagagtgt
tcaaagcag-gcctttgctcgaatatgttagcatg-gaataata-gaataggacgtgcgg
tcctattttgttggtt-tctaggaccgccgtaatgattaatagggacag-tcgggggcat
cagtattcaattgtcagag-gtgaaattcttggatttattgaagactaactactgcgaaa
gcatttgccaaggatgttttcattaatcagtgaacgaaagttaggggatcgaagacgat-
------------------------------------------------------------
------------------------------------------------------------
------------------------------------------------------------
------------------------------------------------------------
------------------------------------------------------------
------------------------------------------------------------
-----cagataccgtcgtagtcttaacca-taaactatgccgactagggatcgg-gcggt
g
>MT002102_Darksidea_alpha_Lentitheciaceae_Pleosporales_Dothideomycetes_Ascomycota_Fungi
tagtacc-t---tactactt-ggataaccgtggtaattctagagctaatacatgctgaaa
accccgac-ttcggaaggggtgtatttattagataaaaaaccaatgccc-ttcggggctc
cttggtgattcataataact-tctcagatcgca--tgg-ccttgcgccggcgacggttca
ttcaaatttctgccctatcaactttcgatggt----------------------------
----------------------------aaggtattggcttaccatggtttcaacgggta
acggggaattagggttcgattccggag-aaggagcctgagagacggctactacatc-caa
ggaaggcagcaggcgcgcaaattac-ccaatcccgacacgggga-ggtagtgacaataaa
tactgatacagggctcttttgggt-cttgtaattggaatgagtac-aatttaaacctctt
aacgaggaacaattggagggcaagtctggtggac-------ttca---gc------tccc
----a-----c---tgctgacgccagcgatagtcgggcacc----------------gcg
aggtgttatacc-ggctagtcga-gtacct----atttc--atgat-gggcagg--tacc
ggcaagacaacc-tggatcgggggaggct-----------------aa-ggcat------
-----ctcg-atgctacgttaat-cccgagcagagctaccgtgaagcgatttgcg-----
---------------------g----atagcctgtgtagagcgcggaaaggtgtcggcc-
a---------------gctctc-gt---agctggcttaa-gggacgtgccatt-accacc
cgaaagggt-gg-ctgccagca-taagcgcccatcacgcaa-gggctggcagg-ttccaa
ctgctg-cg-aaga----------------------------------------------
------------------------------------------------------------
---------------------------------------------------acagttgtt
tggggtgtgttatag-gccagcagccgcggtaattccagctccaatagcgtatattaaag
ttg-ttgcag--ttaaaaagctcgtagttgaacctttggcctg-gctgg-caggtccg--
cctcaccgcgtgcacttg-tccggccgggccttttcttct--ggagaa--ccgcatgccc
-ttcactgg---gtgtgttgggg-accagga--cttttactttgaa-aaaattagagtgt
tcaaagcag-gcctttgctcgaatatgttagcatg-gaataata-gaataggacgtgcgg
tcctattttgttggtt-tctaggaccgccgtaatgattaatagggacag-tcgggggcat
cagtattcaattgtcagag-gtgaaattcttggatttattgaagactaactactgcgaaa
gcatttgccaaggatgttttcattaatcagtgaacgaaagttaggggatcgaagacgat-
------------------------------------------------------------
------------------------------------------------------------
------------------------------------------------------------
------------------------------------------------------------
------------------------------------------------------------
------------------------------------------------------------
-----cagataccgtcgtagtcttaacca-taaactatgccgactagggatcgg-gcggt
g
>MT002095_Darksidea_alpha_Lentitheciaceae_Pleosporales_Dothideomycetes_Ascomycota_Fungi
tagtacc-t---tactactt-ggataaccgtggtaattctagagctaatacatgctgaaa
accccgac-ttcggaaggggtgtatttattagataaaaaaccaatgccc-ttcggggctc
cttggtgattcataataact-tctcagatcgca--tgg-ccttgcgccggcgacggttca
ttcaaatttctgccctatcaactttcgatggt----------------------------
----------------------------aaggtattggcttaccatggtttcaacgggta
acggggaattagggttcgattccggag-aaggagcctgagagacggctactacatc-caa
ggaaggcagcaggcgcgcaaattac-ccaatcccgacacgggga-ggtagtgacaataaa
tactgatacagggctcttttgggt-cttgtaattggaatgagtac-aatttaaacctctt
aacgaggaacaattggagggcaagtctggtggac-------ttca---gc------tccc
----a-----c---tgctgacgccagcgatagtcgggcacc----------------gcg
aggtgttatacc-ggctagtcga-gtacct----atttc--atgat-gggcagg--tacc
ggcaagacaacc-tggatcgggggaggct-----------------aa-ggcat------
-----ctca-atgctacgttaat-cccgagcagagctaccgtgaagcgatttgcg-----
---------------------g----atagcctgtgtagagcgcggaaaggtgtcggcc-
a---------------gctctc-gt---agctggcttaa-gggacgtgccatt-accacc
cgaaagggt-gg-ctgccagca-taagcgcccatcacgcaa-gggctggcagg-ttccaa
ctgctg-cg-aaga----------------------------------------------
------------------------------------------------------------
---------------------------------------------------acagttgtt
tggggtgtgttatag-gccagcagccgcggtaattccagctccaatagcgtatattaaag
ttg-ttgcag--ttaaaaagctcgtagttgaacctttggcctg-gctgg-caggtccg--
cctcaccgcgtgcacttg-tccggccgggccttttcttct--ggagaa--ccgcatgccc
-ttcactgg---gtgtgttgggg-accagga--cttttactttgaa-aaaattagagtgt
tcaaagcag-gcctttgctcgaatatgttagcatg-gaataata-gaataggacgtgcgg
tcctattttgttggtt-tctaggaccgccgtaatgattaatagggacag-tcgggggcat
cagtattcaattgtcagag-gtgaaattcttggatttattgaagactaactactgcgaaa
gcatttgccaaggatgttttcattaatcagtgaacgaaagttaggggatcgaagacgat-
------------------------------------------------------------
------------------------------------------------------------
------------------------------------------------------------
------------------------------------------------------------
------------------------------------------------------------
------------------------------------------------------------
-----cagataccgtcgtagtcttaacca-taaactatgccgactagggatcgg-gcggt
g
>MT002105_Darksidea_alpha_Lentitheciaceae_Pleosporales_Dothideomycetes_Ascomycota_Fungi
tagtacc-t---tactactt-ggataaccgtggtaattctagagctaatacatgctgaaa
accccgac-ttcggaaggggtgtatttattagataaaaaaccaatgccc-ttcggggctc
cttggtgattcataataact-tctcagatcgca--tgg-ccttgcgccggcgacggttca
ttcaaatttctgccctatcaactttcgatggt----------------------------
----------------------------aaggtattggcttaccatggtttcaacgggta
acggggaattagggttcgattccggag-aaggagcctgagagacggctactacatc-caa
ggaaggcagcaggcgcgcaaattac-ccaatcccgacacgggga-ggtagtgacaataaa
tactgatacagggctcttttgggt-cttgtaattggaatgagtac-aatttaaacctctt
aacgaggaacaattggagggcaagtctggtggac-------ttca---gc------tccc
----a-----c---tgctgacgccagcgatagtcgggcacc----------------gcg
aggtgttatacc-ggctagtcga-gtacct----atttc--atgat-gggcagg--tacc
ggcaagacaacc-tggatcgggggaggct-----------------aa-ggcat------
-----ctca-atgctacgttaat-cccgagcagagctaccgtgaagcgatttgcg-----
---------------------g----atagcctgtgtagagcgcggaaaggtgtcggcc-
a---------------gctctc-gt---agctggcttaa-gggacgtgccatt-accacc
cgaaagggt-gg-ctgccagca-taagcgcccatcacgcaa-gggctggcagg-ttccaa
ctgctg-cg-aagg----------------------------------------------
------------------------------------------------------------
---------------------------------------------------acagttgtt
tggggtgtgttatag-gccagcagccgcggtaattccagctccaatagcgtatattaaag
ttg-ttgcag--ttaaaaagctcgtagttgaacctttggcctg-gctgg-caggtccg--
cctcaccgcgtgcacttg-tccggccgggccttttcttct--ggagaa--ccgcatgccc
-ttcactgg---gtgtgttgggg-accagga--cttttactttgaa-aaaattagagtgt
tcaaagcag-gcctttgctcgaatatgttagcatg-gaataata-gaataggacgtgcgg
tcctattttgttggtt-tctaggaccgccgtaatgattaatagggacag-tcgggggcat
cagtattcaattgtcagag-gtgaaattcttggatttattgaagactaactactgcgaaa
gcatttgccaaggatgttttcattaatcagtgaacgaaagttaggggatcgaagacgat-
------------------------------------------------------------
------------------------------------------------------------
------------------------------------------------------------
------------------------------------------------------------
------------------------------------------------------------
------------------------------------------------------------
-----cagataccgtcgtagtcttaacca-taaactatgccgactagggatcgg-gcggt
g
>MT002101_Darksidea_phi_Lentitheciaceae_Pleosporales_Dothideomycetes_Ascomycota_Fungi
tagtacc-t---tactactt-ggataaccgtggtaattctagagctaatacatgctgaaa
accccgac-ttcggaaggggtgtatttattagataaaaaaccaatgccc-ttcggggctc
cttggtgattcataataact-tctcagatcgca--tgg-ccttgcgccggcgacggttca
ttcaaatttctgccctatcaactttcgatggt----------------------------
----------------------------aaggtattggcttaccatggtttcaacgggta
acggggaattagggttcgattccggag-aaggagcctgagagacggctactacatc-caa
ggaaggcagcaggcgcgcaaattac-ccaatcccgacacgggga-ggtagtgacaataaa
tactgatacagggctcttttgggt-cttgtaattggaatgagtac-aatttaaacctctt
aacgaggaacaattggagggcaagtctggtggac-------ttca---gc------tccc
----a-----c---tgctgacgccagagatagtcgggcacc----------------gcg
aggtgttatacc-ggctagtcga-gtacct----atttc--atgat-gggcagg--tacc
ggcaagacaacc-tggatcgggggaggct-----------------aa-ggcat------
-----ctca-atgctacgttaat-cccgagcagagctaccgtgaagcgatttgcg-----
---------------------g----atagcctgtgtagagcgcggaaaggtgtcggcc-
a---------------gctctc-gt---agctggcttga-gggacgtgccatt-accatc
cgaaagggt-gg-ctgccagca-taagcgcccatcacgcaa-gggctggcagg-ttccaa
ctgctg-cg-aaaa----------------------------------------------
------------------------------------------------------------
---------------------------------------------------gca---gct
tggggtgtgttatag-gccagcagccgcggtaattccagctccaatagcgtatattaaag
ttg-ttgcag--ttaaaaagctcgtagttgaacctttggcctg-gctgg-caggtccg--
cctcaccgcgtgcacttg-tccggccgggccttttcttct--ggagaa--ccgcatgccc
-ttcactgg---gtgtgttgggg-accagga--cttttactttgaa-aaaattagagtgt
tcaaagcag-gcctttgctcgaatatgttagcatg-gaataata-gaataggacgtgcgg
tcctattttgttggtt-tctaggaccgccgtaatgattaatagggacag-tcgggggcat
cagtattcaattgtcagag-gtgaaattcttggatttattgaagactaactactgcgaaa
gcatttgccaaggatgttttcattaatcagtgaacgaaagttaggggatcgaagacgat-
------------------------------------------------------------
------------------------------------------------------------
------------------------------------------------------------
------------------------------------------------------------
------------------------------------------------------------
------------------------------------------------------------
-----cagataccgtcgtagtcttaacca-taaactatgccgactagggatcgg-gcggt
g
>MT002107_Darksidea_alpha_Lentitheciaceae_Pleosporales_Dothideomycetes_Ascomycota_Fungi
tagtacc-t---tactactt-ggataaccgtggtaattctagagctaatacatgctgaaa
accccgac-ttcggaaggggtgtatttattagataaaaaaccaatgccc-ttcggggctc
cttggtgattcataataact-tctcagatcgca--tgg-ccttgcgccggcgacggttca
ttcaaatttctgccctatcaactttcgatggt----------------------------
----------------------------aaggtattggcttaccatggtttcaacgggta
acggggaattagggttcgattccggag-aaggagcctgagagacggctactacatc-caa
ggaaggcagcaggcgcgcaaattac-ccaatcccgacacgggga-ggtagtgacaataaa
tactgatacagggctcttttgggt-cttgtaattggaatgagtac-aatttaaacctctt
aacgaggaacaattggagggcaagtctggtggac-------ttca---gc------tccc
----a-----c---tgctgacgccagagatagtcgggcacc----------------gcg
aggtgttacacc-ggctagtcga-gtacct----atttc--atgat-gggcagg--tacc
ggcaagacaacc-tggatcgggggaggct-----------------aa-ggcat------
-----ctca-atgctacgttaat-cccgagcagagctaccgtgaagcgatttgcg-----
---------------------g----atagcctgtgtagagcgcggaaaggtgtcggcc-
a---------------gctctc-gt---agctggcttaa-gggacgtgccatt-accact
cgaaagggt-gg-ctgccagca-taagcgcccatcacgcaa-gggctggcagg-ttccaa
ctgctg-cg-aaga----------------------------------------------
------------------------------------------------------------
---------------------------------------------------aca---gtt
tggggtgtgttatag-gccagcagccgcggtaattccagctccaatagcgtatattaaag
ttg-ttgcag--ttaaaaagctcgtagttgaacctttggcctg-gctgg-caggtccg--
cctcaccgcgtgcacttg-tccggccgggccttttcttct--ggagaa--ccgcatgccc
-ttcactgg---gtgtgttgggg-accagga--cttttactttgaa-aaaattagagtgt
tcaaagcag-gcctttgctcgaatatgttagcatg-gaataata-gaataggacgtgcgg
tcctattttgttggtt-tctaggaccgccgtaatgattaatagggacag-tcgggggcat
cagtattcaattgtcagag-gtgaaattcttggatttattgaagactaactactgcgaaa
gcatttgccaaggatgttttcattaatcagtgaacgaaagttaggggatcgaagacgat-
------------------------------------------------------------
------------------------------------------------------------
------------------------------------------------------------
------------------------------------------------------------
------------------------------------------------------------
------------------------------------------------------------
-----cagataccgtcgtagtcttaacca-taaactatgccgactagggatcgg-gcggt
g
>KP184058_Darksidea_alpha_Lentitheciaceae_Pleosporales_Dothideomycetes_Ascomycota_Fungi
tagtacc-t---tactactt-ggataaccgtggtaattctagagctaatacatgctgaaa
accccgac-ttcggaaggggtgtatttattagataaaaaaccaatgccc-ttcggggctc
cttggtgattcataataact-tctcagatcgca--tgg-ccttgcgccggcgacggttca
ttcaaatttctgccctatcaactttcgatggt----------------------------
----------------------------aaggtattggcttaccatggtttcaacgggta
acggggaattagggttcgattccggag-aaggagcctgagagacggctactacatc-caa
ggaaggcagcaggcgcgcaaattac-ccaatcccgacacgggga-ggtagtgacaataaa
tactgatacagggctcttttgggt-cttgtaattggaatgagtac-aatttaaacctctt
aacgaggaacaattggagggcaagtctggtggac-------ttca---gc------tccc
----a-----c---tgctgacgccagcgatagtcgggcacc----------------gcc
aggtgttatacc-ggctagtcga-gtacct----atttc--atgat-gggcagg--tacc
ggcaagacaacc-tggatcgggggaggct-----------------aa-ggcat------
-----ccca-atgctacgttaat-cccgagcagagctaccgtgaagcgatttgcg-----
---------------------g----atagcctgtgtagagcgcggaaaggtgtcggcc-
a---------------gctctc-gt---agctggcttaa-gggacgtgccatt-accacc
cgaaagggt-gg-ctgccagca-taagcgcccatcacgcaa-gggctggcagg-ttccaa
ctgctg-cg-aaga----------------------------------------------
------------------------------------------------------------
---------------------------------------------------acagttgtt
tggggtgtgttatag-gccagcagccgcggtaattccagctccaatagcgtatattaaag
ttg-ttgcag--ttaaaaagctcgtagttgaacctttggcctg-gctgg-caggtccg--
cctcaccgcgtgcacttg-tccggccgggccttttcttct--ggagaa--ccgcatgccc
-ttcactgg---gtgtgttgggg-accagga--cttttactttgaa-aaaattagagtgt
tcaaagcag-gcctttgctcgaatatgttagcatg-gaataata-gaataggacgtgcgg
tcctattttgttggtt-tctaggaccgccgtaatgattaatagggacag-tcgggggcat
cagtattcaattgtcagag-gtgaaattcttggatttattgaagactaactactgcgaaa
gcatttgccaaggatgttttcattaatcagtgaacgaaagttaggggatcgaagacgat-
------------------------------------------------------------
------------------------------------------------------------
------------------------------------------------------------
------------------------------------------------------------
------------------------------------------------------------
------------------------------------------------------------
-----cagataccgtcgtagtcttaacca-taaactatgccgactagggatcgg-gcggt
g
>KP184054_Darksidea_alpha_Lentitheciaceae_Pleosporales_Dothideomycetes_Ascomycota_Fungi
tagtacc-t---tactactt-ggataaccgtggtaattctagagctaatacatgctgaaa
accccgac-ttcggaaggggtgtatttattagataaaaaaccaatgccc-ttcggggctc
cttggtgattcataataact-tctcagatcgca--tgg-ccttgcgccggcgacggttca
ttcaaatttctgccctatcaactttcgatggt----------------------------
----------------------------aaggtattggcttaccatggtttcaacgggta
acggggaattagggttcgattccggag-aaggagcctgagagacggctactacatc-caa
ggaaggcagcaggcgcgcaaattac-ccaatcccgacacgggga-ggtagtgacaataaa
tactgatacagggctcttttgggt-cttgtaattggaatgagtac-aatttaaacctctt
aacgaggaacaattggagggcaagtctggtggac-------ttca---gc------tccc
----a-----c---tgctgacgccagcgatagtcgggcacc----------------gcc
aggtgttatacc-ggctagtcga-gtacct----atttc--atgat-gggcagg--tacc
ggcaagacaacc-tggatcgggggaggct-----------------aa-ggcat------
-----ctca-atgctacgttaat-cccgagcagagctaccgtgaagcgatttgcg-----
---------------------g----atagcctgtgtagagcgcggaaaggtgtcggcc-
a---------------gctctc-gt---agctggcttaa-gggacgtgccatt-accacc
cgaaagggt-gg-ctgccagca-taagcgcccatcacgcaa-gggctggcagg-ttccaa
ctgctg-cg-aaga----------------------------------------------
------------------------------------------------------------
---------------------------------------------------acagttgtt
tggggtgtgttatag-gccagcagccgcggtaattccagctccaatagcgtatattaaag
ttg-ttgcag--ttaaaaagctcgtagttgaacctttggcctg-gctgg-caggtccg--
cctcaccgcgtgcacttg-tccggccgggccttttcttct--ggagaa--ccgcatgccc
-ttcactgg---gtgtgttgggg-accagga--cttttactttgaa-aaaattagagtgt
tcaaagcag-gcctttgctcgaatatgttagcatg-gaataata-gaataggacgtgcgg
tcctattttgttggtt-tctaggaccgccgtaatgattaatagggacag-tcgggggcat
cagtattcaattgtcagag-gtgaaattcttggatttattgaagactaactactgcgaaa
gcatttgccaaggatgttttcattaatcagtgaacgaaagttaggggatcgaagacgat-
------------------------------------------------------------
------------------------------------------------------------
------------------------------------------------------------
------------------------------------------------------------
------------------------------------------------------------
------------------------------------------------------------
-----cagataccgtcgtagtcttaacca-taaactatgccgactagggatcgg-gcggt
g
>KP184066_Darksidea_alpha_Lentitheciaceae_Pleosporales_Dothideomycetes_Ascomycota_Fungi
tagtacc-t---tactactt-ggataaccgtggtaattctagagctaatacatgctgaaa
accccgac-ttcggaaggggtgtatttattagataaaaaaccaatgccc-ttcggggctc
cttggtgattcataataact-tctcagatcgca--tgg-ccttgcgccggcgacggttca
ttcaaatttctgccctatcaactttcgatggt----------------------------
----------------------------aaggtattggcttaccatggtttcaacgggta
acggggaattagggttcgattccggag-aaggagcctgagagacggctactacatc-caa
ggaaggcagcaggcgcgcaaattac-ccaatcccgacacgggga-ggtagtgacaataaa
tactgatacagggctcttttgggt-cttgtaattggaatgagtac-aatttaaacctctt
aacgaggaacaattggagggcaagtctggtggac-------ttca---gc------tccc
----a-----c---tgctgacgccagcgatagtcgggcacc----------------gcc
aggtgttatacc-ggctagtcga-gtacct----atttc--atgat-gggcagg--tacc
ggcaagacaacc-tggatcgggggaggct-----------------aa-ggcat------
-----ctca-atgctacgttaat-cccgagcagagctaccgtgaagcgatttgcg-----
---------------------g----acagcctgtgtagagcgcggaaaggtgtcggcc-
a---------------gctctc-gt---agctggcttaa-gggacgtgccatt-accacc
cgaaagggt-gg-ctgccagca-taagcgcccatcacgcaa-gggctggcagg-ttccaa
ctgctg-cg-aaga----------------------------------------------
------------------------------------------------------------
---------------------------------------------------acagttgtt
tggggtgtgttatag-gccagcagccgcggtaattccagctccaatagcgtatattaaag
ttg-ttgcag--ttaaaaagctcgtagttgaacctttggcctg-gctgg-caggtccg--
cctcaccgcgtgcacttg-tccggccgggccttttcttct--ggagaa--ccgcatgccc
-ttcactgg---gtgtgttgggg-accagga--cttttactttgaa-aaaattagagtgt
tcaaagcag-gcctttgctcgaatatgttagcatg-gaataata-gaataggacgtgcgg
tcctattttgttggtt-tctaggaccgccgtaatgattaatagggacag-tcgggggcat
cagtattcaattgtcagag-gtgaaattcttggatttattgaagactaactactgcgaaa
gcatttgccaaggatgttttcattaatcagtgaacgaaagttaggggatcgaagacgat-
------------------------------------------------------------
------------------------------------------------------------
------------------------------------------------------------
------------------------------------------------------------
------------------------------------------------------------
------------------------------------------------------------
-----cagataccgtcgtagtcttaacca-taaactatgccgactagggatcgg-gcggt
g
>MT002106_Darksidea_alpha_Lentitheciaceae_Pleosporales_Dothideomycetes_Ascomycota_Fungi
tagtacc-t---tactactt-ggataaccgtggtaattctagagctaatacatgctgaaa
accccgac-ttcggaaggggtgtatttattagataaaaaaccaatgccc-ttcggggctc
cttggtgattcataataact-tctcagatcgca--tgg-ccttgcgccggcgacggttca
ttcaaatttctgccctatcaactttcgatggt----------------------------
----------------------------aaggtattggcttaccatggtttcaacgggta
acggggaattagggttcgattccggag-aaggagcctgagagacggctactacatc-caa
ggaaggcagcaggcgcgcaaattac-ccaatcccgacacgggga-ggtagtgacaataaa
tactgatacagggctcttttgggt-cttgtaattggaatgagtac-aatttaaacctctt
aacgaggaacaattggagggcaagtctggtggac-------ttca---gc------tccc
----a-----c---tgctgacgccagcgatagtcgggcacc----------------gcg
aggtgttatacc-ggctagtcga-gtacct----atttc--atgat-gggcagg--tacc
ggcaagacaacc-tggatcgggggaggct-----------------aa-ggcat------
-----ctcg-atgctacgttaat-cccgagcagagctaccgtgaagcgatttgcg-----
---------------------g----atagcctgtgtagagcgcggaaaggtgtcggcc-
a---------------gctctc-gt---agctggcttaa-gggacgtgccatt-accacc
cgaaagggt-gg-ctgccagca-taagcgcccatcacgcaa-gggctggcagg-ttccaa
ctgctg-cg-aaga----------------------------------------------
------------------------------------------------------------
---------------------------------------------------acagttgtt
tggg--------------------------------------------------------
------------------------------------------------------------
------------------------------------------------------------
------------------------------------------------------------
------------------------------------------------------------
------------------------------------------------------------
------------------------------------------------------------
------------------------------------------------------------
------------------------------------------------------------
------------------------------------------------------------
------------------------------------------------------------
------------------------------------------------------------
------------------------------------------------------------
------------------------------------------------------------
------------------------------------------------------------
-
>MT002096_Darksidea_alpha_Lentitheciaceae_Pleosporales_Dothideomycetes_Ascomycota_Fungi
tagtacc-t---tactactt-ggataaccgtggtaattctagagctaatacatgctgaaa
accccgac-ttcggaaggggtgtatttattagataaaaaaccaatgccc-ttcggggctc
cttggtgattcataataact-tctcagatcgca--tgg-ccttgcgccggcgacggttca
ttcaaatttctgccctatcaactttcgatggt----------------------------
----------------------------aaggtattggcttaccatggtttcaacgggta
acggggaattagggttcgattccggag-aaggagcctgagagacggctactacatc-caa
ggaaggcagcaggcgcgcaaattac-ccaatcccgacacgggga-ggtagtgacaataaa
tactgatacagggctcttttgggt-cttgtaattggaatgagtac-aatttaaacctctt
aacgaggaacaattggagggcaagtctggtggac-------ttca---gc------tccc
----a-----c---tgctgacgccagcgatagtcgggcacc----------------gcg
aggtgttatacc-ggctagtcga-gtacct----atttc--atgat-gggcagg--tacc
ggcaagacaacc-tggatcgggggaggct-----------------aa-ggcat------
-----ctca-atgctacgttaat-cccgagcagagctaccgtgaagcgatttgcg-----
---------------------g----atagcctgtgtagagcgcggaaaggtgtcggcc-
a---------------gctctc-gt---agctggcttaa-gggacgtgccatt-accacc
cgaaagggt-gg-ctgccagca-taagcgcccatcacgcaa-gggctggcagg-ttccaa
ctgctg-cg-aaga----------------------------------------------
------------------------------------------------------------
---------------------------------------------------acagttgtt
tggggtgtgttatagcgccagcagccgcggtaattccagctccaatagcgtatattaaag
ttg-ttgcag--ttaaaaagctcgtagttgaacctttggcctg-gctgg-caggtccg--
cctcaccgcgtgcacttg-tccggccgggccttttcttct--ggagaa--ccgcatgccc
-ttcactgg---gtgtgttgggg-accagga--cttttactttgaa-aaaattagagtgt
tcaaagcag-gcctttgctcgaatatgttagcatg-gaataata-gaataggacgtgcgg
tcctattttgttggtt-tctaggaccgccgtaatgattaatagggacag-tcgggggcat
cagtattcaattgtcagag-gtgaaattcttggatttattgaagactaactactgcgaaa
gcatttgccaaggatgttttcattaatcagtgaacgaaagttaggggatcgaagacgat-
------------------------------------------------------------
------------------------------------------------------------
------------------------------------------------------------
------------------------------------------------------------
------------------------------------------------------------
------------------------------------------------------------
-----cagataccgtcgtagtcttaacca-taaactatgccgactagggatcgg-gcggt
g
>NG_062186_Darksidea_delta_Lentitheciaceae_Pleosporales_Dothideomycetes_Ascomycota_Fungi
tagtacc-t---tactactt-ggataaccgtggtaattctagagctaatacatgctgaaa
accccgac-ttcggaaggggtgtatttattagataaaaaaccaatgccc-ttcggggctc
cttggtgattcataataact-tctcagatcgca--tgg-ccttgcgccggcgacggttca
ttcaaatttctgccctatcaactttcgatggt----------------------------
----------------------------aaggtattggcttaccatggtttcaacgggta
acggggaattagggttcgattccggag-aaggagcctgagagacggctactacatc-caa
ggaaggcagcaggcgcgcaaattac-ccaatcccgacacgggga-ggtagtgacaataaa
tactgatacagggctcttttgggt-cttgtaattggaatgagtac-aatttaaacctctt
aacgaggaacaattggagggcaagtctggtggac-------ttca---gc------tccc
----a-----c---tgctgacgccagagatagtcgggcacc----------------gcg
aggtgttatacc-ggctagtcga-gtacct----atttc--atgat-gggcagg--tacc
ggcaagacaacc-tggatcgggggaggct-----------------aa-ggcat------
-----ctca-atgctacgttaat-cccgagcagagctaccgcgaagcgattcgcg-----
---------------------g----atagcctgtgtagagcgcggaaaggtgtcggcc-
a---------------gctctc-gt---agttggcttaa-gggacgtgccatt-accatc
cgaaagggt-gg-ctgccagca-taagcgcccatcacgcaa-gggctggcagg-ttcaaa
ctgctg-cg-aaga----------------------------------------------
------------------------------------------------------------
---------------------------------------------------aca---gtt
tggggtgtattatag-gccagcagccgcggtaattccagctccaatagcgtatattaaag
ttg-ttgcag--ttaaaaagctcgtagttgaacctttggcctg-gctgg-caggtccg--
cctcaccgcgtgcacttg-tccggccgggccttttcttct--ggagaa--ccgcatgccc
-ttcactgg---gtgtgttgggg-accagga--cttttactttgaa-aaaattagagtgt
tcaaagcag-gcctttgctcgaatatgttagcatg-gaataata-gaataggacgtgcgg
tcctattttgttggtt-tctaggaccgccgtaatgattaatagggacag-tcgggggcat
cagtattcaattgtcagag-gtgaaattcttggatttattgaagactaactactgcgaaa
gcatttgccaaggatgttttcattaatcagtgaacgaaagttaggggatcgaagacgat-
------------------------------------------------------------
------------------------------------------------------------
------------------------------------------------------------
------------------------------------------------------------
------------------------------------------------------------
------------------------------------------------------------
-----cagataccgtcgtagtcttaacca-taaactatgccgactagggatcgg-gcggt
g
>MT002108_Darksidea_phi_Lentitheciaceae_Pleosporales_Dothideomycetes_Ascomycota_Fungi
------------------------------------------------------------
accccgac-ttcggaaggggtgtatttattagataaaaaaccaatgccc-ttcggggctc
cttggtgattcataataact-tctcagatcgca--tgg-ccttgcgccggcgacggttca
ttcaaatttctgccctatcaactttcgatggt----------------------------
----------------------------aaggtattggcttaccatggtttcaacgggta
acggggaattagggttcgattccggag-aaggagcctgagagacggctactacatc-caa
ggaaggcagcaggcgcgcaaattac-ccaatcccgacacgggga-ggtagtgacaataaa
tactgatacagggctcttttgggt-cttgtaattggaatgagtac-aatttaaacctctt
aacgaggaacaattggagggcaagtctggtggac-------ttca---gc------tccc
----a-----c---tgctgacgccagagatagtcgggcacc----------------gcg
aggtgttatacc-ggctagtcga-gtacct----atttc--atgat-gggcagg--tacc
ggcaagacaacc-tggatcgggggaggct-----------------aa-ggcat------
-----ctcaggtgctacgttaatccccgagcagagctaccgtgaagcgatttgcg-----
---------------------g----atagcctgtgtagagcgcggaaaggtgtcggcc-
a---------------gctctc-gt---agctggcttaa-gggacgtgccatt-accatc
cgaaagggt-gg-ctgccagca-taascgcccatcacgcaa-gggctggcagg-ttccaa
ctgctg-cg-aaga----------------------------------------------
------------------------------------------------------------
---------------------------------------------------aca---gtt
tggggtgtgttatag-gccagcagccgcggtaattccagctccaatagcgtatattaaag
ttg-ttgcag--ttaaaaagctcgtagttgaacctttggcctg-gctgg-taggtccg--
cctcaccgcgtgcacttg-tccggccgggccttttcttct--ggagaa--ccgcatgccc
-ttcactgg---gtgtgttgggg-accagga--cttttactttgaa-aaaattagagtgt
tcaaagcag-gcctttgctcgaatatgttagcatg-gaataata-gaataggacgtgcgg
tcctattttgttggtt-tctaggaccgccgtaatgattaatagggacag-tcgggggcat
cagtattcaattgtcagag-gtgaaattcttggatttattgaagactaactactgcgaaa
gcatttgccaaggatgttttcattaatcagtgaacgaaagttaggggatcgaagacgat-
------------------------------------------------------------
------------------------------------------------------------
------------------------------------------------------------
------------------------------------------------------------
------------------------------------------------------------
------------------------------------------------------------
-----cagataccgtcgtagtcttaacca-taaactatgccgactagggatcgg-gcggt
g
>OK042303_Darksidea_sp._Lentitheciaceae_Pleosporales_Dothideomycetes_Ascomycota_Fungi
tagtacc-t---tactactt-ggataaccgtggtaattctagagctaatacatgctgaaa
accccgac-ttcggaaggggtgtatttattagataaaaaaccaatgccc-ttcggggctc
cctggtgattcataataact-tctcagatcgca--tgg-ccttgcgccggcgacggttca
ttcaaatttctgccctatcaactttcgatggt----------------------------
----------------------------aaggtattggcttaccatggtttcaacgggta
acggggaattagggttcgattccggag-agggagcctgagagacggctaccacatc-caa
ggaaggcagcaggcgcgcaaattac-ccaatcccgacacgggga-ggtagtgacaataaa
tactgatacagggctcttttgggt-cttgtaattggaatgagtac-aatttaaacctctt
aacgaggaacaattggagggcaagtctggtggac-------ttca---gc------tccc
----a-----c---tgctgacgccagagatagtcgggcacc----------------gcg
aggtgttatacc-ggctagtcga-gtacct----atgtc--atgat-gggcagg--tacc
ggcaagacaacc-tggatcgggggaggct-----------------aa-ggcat------
-----ctca-atgctacgttaat-cccgagcagagctaccgtgaagcgatttgcg-----
---------------------g----atagcctgtgtagagcgcggaaaggtgtcggcc-
a---------------gctctc-gt---agttggcttaa-gggacgtgccatt-accatc
cgaaagggt-gg-ctgccagca-gaagcgcccatcacgcaa-gggctggcagg-ttcaaa
ctgctgttaaaaga----------------------------------------------
------------------------------------------------------------
---------------------------------------------------gca---gtt
tgggggtttatatag-gccagcagccgcggtaattccagctccaatagcgtatattaaag
ttg-ttgcag--ttaaaaagctcgtagttgaacctttggcctg-gctgg-caggtccg--
cctcaccgcgtgcacttg-tccggccgggccttttcttct--ggagaa--ccgcatgccc
-ttcactgg---gtgtgttgggg-accagga--cttttactttgaa-aaaattagagtgt
tcaaagcag-gcctttgctcgaatatgttagcatg-gaataata-gaataggacgtgcgg
tcctattttgttggtt-tctaggaccgccgtaatgattaatagggacag-tcgggggcat
cagtattcaattgtcagag-gtgaaattcttggatttattgaagactaactactgcgaaa
gcatttgccaaggatgttttcattaatcagtgaacgaaagttaggggatcgaagacgat-
------------------------------------------------------------
------------------------------------------------------------
------------------------------------------------------------
------------------------------------------------------------
------------------------------------------------------------
------------------------------------------------------------
-----cagataccgtcgtagtcttaacca-taaactatgccgactagggatcgg-gcggt
g
>MT002110_Darksidea_zeta_Lentitheciaceae_Pleosporales_Dothideomycetes_Ascomycota_Fungi
tagtacc-t---tactactt-ggataaccgtggtaattctagagctaatacatgctgaaa
accccgac-ttcggaaggggtgtatttattagataaaaaaccaatgccc-ttcggggctc
cttggtgattcataataact-tctcagatcgca--tgg-ccttgcgccggcgacggttca
ttcaaatttctgccctatcaactttcgatggt----------------------------
----------------------------aaggtattggcttaccatggtttcaacgggta
acggggaattagggttcgattccggag-agggagcctgagagacggctaccacatc-caa
ggaaggcagcaggcgcgcaaattac-ccaatcccgacacgggga-ggtagtgacaataaa
tactgatacagggctcttttgggt-cttgtaattggaatgagtac-aatttaaacctctt
aacgaggaacaattggagggcaagtctggtggac-------ttca---gc------tccc
----a-----c---tgctgacgccagagatagtcgggcacc----------------gcg
aggtgttatacc-ggctagtcga-gtacct----atttc--atgat-gggcagg--tacc
ggcaagacaacc-tggatcgggggaggct-----------------aa-ggcat------
-----ctca-atgctacgttaat-cccgagcagagctaccgtgaagcgatttgcg-----
---------------------g----atagcctgtgtagagcgcggaaaggtgtcggcc-
a---------------gctctc-gt---agctggcttaa-gggacgtgccatt-accatc
cgaaagggt-gg-c-gccagca-taagcgcccatcacgcaa-gggctggcggg-ttccaa
ctgctg-cg-aaga----------------------------------------------
------------------------------------------------------------
------------------------------------------------------------
------------------------------------------------------------
------------------------------------------------------------
------------------------------------------------------------
------------------------------------------------------------
------------------------------------------------------------
------------------------------------------------------------
------------------------------------------------------------
------------------------------------------------------------
------------------------------------------------------------
------------------------------------------------------------
------------------------------------------------------------
------------------------------------------------------------
------------------------------------------------------------
------------------------------------------------------------
------------------------------------------------------------
-
>MW134611_Lentithecium_sp._Lentitheciaceae_Pleosporales_Dothideomycetes_Ascomycota_Fungi
tagtacc-t---tactactt-ggataaccgtggtaattctagagctaatacatgctgaaa
accccgac-ttcggaaggggtgtatttattagataaaaaaccaatgccc-ttcggggctc
cttggtgattcataataact-tctcagatcgca--tgg-ccttgcgccggcgacggttca
ttcaaatttctgccctatcaactttcgatggt----------------------------
----------------------------aaggtattggcttaccatggtttcaacgggta
acggggaattagggttcgattccggag-agggagcctgagagacggctaccacatc-caa
ggaaggcagcaggcgcgcaaattac-ccaatcccgacacgggga-ggtagtgacaataaa
tactgatacagggctcttttgggt-cttgtaattggaatgagtac-aatttaaacctctt
aacgaggaacaattggagggcaagtctggtgggg----t--ttca---gc------tccc
----a----tt---tgctgacgccagcaatagccgggcacc----------------gca
aggtgtgatgcc-ggctagtcgatgtacct----ttctt--atgat-gggcagg--tacc
ggcaagacaacc-tggatcggggaaggct-----------------aa-ggcag------
-----taac-acgctatgctaat-cccgagcagagctaccgtgaagcgatttgcg-----
---------------------g----atagcctgtgtagagcgcggaaaggtgtcggtc-
a---------------gctctt-gt---agttggcttaa-gggacgtgccatt-cccatc
cgaaagggt-gg-ctgccagca-ttagcg-------------------------------
------------------------------------------------------------
------------------------------------------------------------
------------------------------------------------------------
------------------------------------------------------------
------------------------------------------------------------
------------------------------------------------------------
------------------------------------------------------------
------------------------------------------------------------
------------------------------------------------------------
------------------------------------------------------------
------------------------------------------------------------
------------------------------------------------------------
------------------------------------------------------------
------------------------------------------------------------
------------------------------------------------------------
------------------------------------------------------------
------------------------------------------------------------
------------------------------------------------------------
-
>MT383993_Polyschema_sp._Latoruaceae_Pleosporales_Dothideomycetes_Ascomycota_Fungi
tagtacc-t---tactactt-ggataaccgtggtaattctagagctaatacatgctgaaa
accccaac-ttcggaaggggtgtatttattagataaaaaaccaatgccc-ttcggggctc
tttggtgattcatgataact-tctcagatcgca--tgg-ccttgcgccggcgacggttca
ttcaaatttctgccctatcaactttcgatggt----------------------------
----------------------------aaggtattggcttaccatggtttcaacgggta
acggggaattagggttcgattccggag-agggagcctgagaaacggctaccacatc-caa
ggaaggcagcaggcgcgcaaattac-ccaatcccgacacgggga-ggtagtgacaataaa
tactgatacagggctcttttgggt-cttgtaattggaatgagtac-aatttaaacctctt
aacgaggaacaattggagggcaagtctggtggacgtttt--ttca---gca-----tccc
----aaaattc---tgctgacgccagagatagtcgggcgcctttc--------------g
aggtgttatgcc-ggctagtcga-gtacct----actaat-ttgat-ggggagg--tacc
ggcgagacaacc-tggatcggggaaggct-----------------aa-ggcacacacac
ctaagtgtg-ttgctatgctaat-cccgagcagagctaccacagagcgatttgtg-----
---------------------g----atagcctgtgtagagcgcggaaaggtgtcggcc-
a---------------actcat-gt--aagttggcttaa-gggacgtgccatt-cccatc
cgaaagggt-gg-ctgccagca-taagcgcccatcacgcaa-gggctggcagg-ttcaa-
------------------------------------------------------------
------------------------------------------------------------
---------------------------------------------gcttttttgcttgaa
gtatcatcaaaaaaaggccagcagccgcggtaattccagctccaatagcgtatattaaag
ttg-ttgcag--ttaaaaagctcgtagttgaacctttggcctg-gctgg-caggtccg--
cctcaccgcgtgcacttg-tccggccgggccttttcttct--ggagaa--ccgcatgccc
-ttcactgg---gtgtgttgggg-accagga--cttttactttgaa-aaaattagagtgt
tcaaagcag-gcctttgctcgaatacgttagcatg-gaataata-gaataggacgtgcgg
tcctattttgttggtt-tctaggaccgccgtaatgattaatagggacag-tcgggggcat
cagtattcaattgtcagag-gtgaaattcttggatttattgaagactaactactgcgaaa
gcatttgccaaggatgttttcattaatcagtgaacgaaagttaggggatcgaagacgat-
------------------------------------------------------------
------------------------------------------------------------
------------------------------------------------------------
------------------------------------------------------------
------------------------------------------------------------
------------------------------------------------------------
-----cagataccgtcgtagtcttaacca-taaactatgccgactagggatcgg-gcggt
g
>OR134451_Sulcatispora_karsti_Sulcatisporaceae_Pleosporales_Dothideomycetes_Ascomycota_Fungi
tagtacc-t---tactactt-ggataaccgtggtaattctagagctaatacatgctaaaa
accccgac-ttcgggaggggtgtatttattagataaaaaaccaatgccc-ttccgggctc
tttggtgattcatgataact-tctcagatcgca--tgg-ccttgcgccggcgacggttca
ttcaaatttctgccctatcaactttcgatggt----------------------------
----------------------------aaggtattggcttaccatggtttcaacgggta
acggggaattagggttcgattccggag-agggagcctgagaaacggctaccacatc-caa
ggaaggcagcaggcgcgcaaattac-ccaatcccgacacgggga-ggtagtgacaataaa
tactgatacagggctcttttgggt-cttgtaattggaatgagtac-aatttaaacctctt
aacgaggaacaattggagggcaagtctggtggat-------ttca---g-------tcct
----a---ttt---tgctgacgccagagatagtcgggccatcctt--c---------cgg
ggaggttacgcc-ggctagtcga-gtaccc----gctat--atgat-ggggggg--tacc
ggcgagacaacc-tggatcggggaaggct-----------------aa-agcca------
-------gaaaggctatgctaat-cccgagcagagctcctatgtagcaatatgta-----
---------------------g----gcagcctgtgtagagcgcggtaaggtgtcggtc-
a---------------gctcac-gt---agctggcttaa-ggtacgtgccatt-cccatc
cgaaagggt-gg-ctgtcagtt-cgagcgcccatcacgcga-agactggcaga-ttcaa-
------------------------------------------------------------
------------------------------------------------------------
---------------------------------------------actggaatgtaagtt
tgaagtgaacaaaaaggccagcagccgcggtaattccagctccaatagcgtatattaaag
ttg-ttgcag--ttaaaaagctcgtagttgaacctttggcctg-gctgg-caggtccg--
cctcaccgcgtgcacttg-accggccgggccttcttttct--ggagaa--ccgcatgccc
-ttcactgg---gtgtgttgggg-accagga--cttttactttgaa-aaaattagagtgt
tcaaagcag-gcctttgctcgaatacgttagcatg-gaataata-gaataggacgcgcgg
tcctattttgttggtt-tctaggaccgccgtaatgattaatagggacag-tcgggggcat
cagtattcaattgtcagag-gtgaaattcttggatttattgaagactaactactgcgaaa
gcatttgccaaggatgttttcattaatcagtgaacgaaagttaggggatcgaagacgat-
------------------------------------------------------------
------------------------------------------------------------
------------------------------------------------------------
------------------------------------------------------------
------------------------------------------------------------
------------------------------------------------------------
-----cagataccgtcgtagtcttaacca-taaactatgccgactagggatcgg-gcggt
g
>NG_064843_Sulcatispora_berchemiae_Sulcatisporaceae_Pleosporales_Dothideomycetes_Ascomycota_Fungi
tagtacc-t---tactactt-ggataaccgtggtaattctagagctaatacatgctaaaa
accccgac-ttcgggaggggtgtatttattagataaaaaaccaatgccc-ttccgggctc
tttggtgattcatgataact-tctcagatcgca--tgg-ccttgcgccggcgacggttca
ttcaaatttctgccctatcaactttcgatggt----------------------------
----------------------------aaggtattggcttaccatggtttcaacgggta
acggggaattagggttcgattccggag-agggagcctgagaaacggctaccacatc-caa
ggaaggcagcaggcgcgcaaattac-ccaatcccgacacgggga-ggtagtgacaataaa
tactgatacagggctcttttgggt-cttgtaattggaatgagtac-aatttaaacctctt
aacgaggaacaattggagggcaagtctggtggat-------ttca---g-------tcct
----a---ttt---tgctgacgccagagatagtcgggccatcctt--t---------cgg
ggaggttacgcc-ggctagtcga-gtaccc----gctat--atgatgggggggg--tacc
ggcgagacaacc-tggatcggggaaggct-----------------aa-agcca------
-------gaaaggctatgctaat-cccgagcagagctcctatgtagcaatatgta-----
---------------------g----gcagcctgtgtagagcgcggtaaggtgtcggtc-
a---------------gctcac-gt---agctggcttaa-ggtacgtgccatt-cccatc
cgaaagggt-gg-ctgtcagtt-cgagcgcccatcacgcga-aggctggcaga-ttcaa-
------------------------------------------------------------
------------------------------------------------------------
---------------------------------------------actggaatgtaagtt
tgaagtgaacaaaaaggccagcagccgcggtaattccagctccaatagcgtatattaaag
ttg-ttgcag--ttaaaaagctcgtagttgaacctttggcctg-gctgg-caggtccg--
cctcaccgcgtgcacttg-accggccgggccttcttttct--ggagaa--ccgcatgccc
-ttcactgg---gtgtgttgggg-accagga--cttttactttgaa-aaaattagagtgt
tcaaagcag-gcctttgctcgaatacgttagcatg-gaataata-gaataggacgcgcgg
tcctattttgttggtt-tctaggaccgccgtaatgattaatagggacag-tcgggggcat
cagtattcaattgtcagag-gtgaaattcttggatttattgaagactaactactgcgaaa
gcatttgccaaggatgttttcattaatcagtgaacgaaagttaggggatcgaagacgat-
------------------------------------------------------------
------------------------------------------------------------
------------------------------------------------------------
------------------------------------------------------------
------------------------------------------------------------
------------------------------------------------------------
-----cagataccgtcgtagtcttaacca-taaactatgccgactagggatcgg-gcggt
g
>LC014605_Sulcatispora_acerina_Sulcatisporaceae_Pleosporales_Dothideomycetes_Ascomycota_Fungi
tagtacc-t---tactactt-ggataaccgtggtaattctagagctaatacatgctaaaa
accccgac-ttcgggaggggtgtatttattagataaaaaaccaatgccc-ttccgggctc
tttggtgattcatgataact-tctcagatcgca--tgg-ccttgcgccggcgacggttca
ttcaaatttctgccctatcaactttcgatggt----------------------------
----------------------------aaggtattggcttaccatggtttcaacgggta
acggggaattagggttcgattccggag-agggagcctgagaaacggctaccacatc-caa
ggaaggcagcaggcgcgcaaattac-ccaatcccgacacgggga-ggtagtgacaataaa
tactgatacagggctcttttgggt-cttgtaattggaatgagtac-aatttaaacctctt
aacgaggaacaattggagggcaagtctggtggat-------ttca---g-------tcct
----a---ttt---tgctgacgccagagatagtcgggccatcctt--c---------cgg
ggaggttacgcc-ggctagtcga-gtaccc----gctat--atgat-ggggggg--tacc
ggcgagacaacc-tggatcggggaaggct-----------------aa-agcca------
-------gaaaggctatgctaat-cccgagcagagctcctatgtagcaatatgta-----
---------------------g----gcagcctgtgtagagcgcggtaaggtgtcggtc-
a---------------gctcac-gt---agctggcttaa-ggtacgtgccatt-cccatc
cgaaagggt-gg-ctgtcagtt-cgagcgcccatcacgcga-agactggcgga-ttcaa-
------------------------------------------------------------
------------------------------------------------------------
---------------------------------------------actggaatgtaagtt
tgaagtgaacaaaaaggccagcagccgcggtaattccagctccaatagcgtatattaaag
ttg-ttgcag--ttaaaaagctcgtagttgaacctttggcctg-gctgg-caggtccg--
cctcaccgcgtgcacttg-accggccgggccttcttttct--ggagaa--ccgcatgccc
-ttcactgg---gtgtgttgggg-accagga--cttttactttgaa-aaaattagagtgt
tcaaagcag-gcctttgctcgaatacgttagcatg-gaataata-gaataggacgcgcgg
tcctattttgttggtt-tctaggaccgccgtaatgattaatagggacag-tcgggggcat
cagtattcaattgtcagag-gtgaaattcttggatttattgaagactaactactgcgaaa
gcatttgccaaggatgttttcattaatcagtgaacgaaagttaggggatcgaagacgat-
------------------------------------------------------------
------------------------------------------------------------
------------------------------------------------------------
------------------------------------------------------------
------------------------------------------------------------
------------------------------------------------------------
-----cagataccgtcgtagtcttaacca-taaactatgccgactagggatcgg-gcggt
g
>AB797261_Pleomonodictys_capensis_Pleomonodictydaceae_Incertae_sedis_Dothideomycetes_Ascomycota_Fungi
tagtacc-t---tactactt-ggacaaccgtggtaattctagagctaatacatgctgaaa
accccgac-ttcagaaggggtgtatttattagataaaaaaccaatgccc-ttcggggctc
tttggtgattcataataact-tctcagatcgca--tgg-ccttgcgccggcgacggttca
ttcaaatttctgccctatcaactttcgatggt----------------------------
----------------------------aaggtattggcttaccatggtttcaacgggta
acggggaattagggttcgattccggag-agggagcctgagaaacggctaccacatc-caa
ggaaggcagcaggcgcgcaaattac-ccaatcccgacacgggga-ggtagtgacaataaa
tactgatacagggctcttttgggt-cttgtaattggaatgagtac-aatttaaacctctt
aacgaggaacaattggagggcaagtctggtggac----g--ttca---ga------tccc
----a----tc---tgctgacgccagagatagccgggcatccttt----------gcaaa
aggtgctatgcc-ggctggtcga-gtacct----gttaa--ttgat-ggggagg--tacc
ggcaagacaacc-tggatcggaaaaggct-----------------aa-ggtac------
-----ggaa-gtgctatgccaat-cccgagcagagcttccatggagcgatttgtg-----
---------------------g----atggcctgtgtagagcgcgcaaaggtgtcggtc-
a---------------gctcac-gt---agttggcttaaggggacgtgccatt-cccatc
cgaaagggt-gg-ctgccagca-taagcgcccatcacgcaaggggttggcagatttcaaa
caattagcctgcacgagtcttgtgagtatcacgcgggttgagagtaggttacgggaaaaa
aagtccattgccagcagtggagaaaaaaaacccgttccatcctcccttcctccccccttt
ctgaacaggaaggtcaacgtgtggatccatcctgctctacagctcaactgtaaatgtttg
aaagtgttattaaaaggccagcagccgcggtaattccagctccaatagcgtatattaaag
ttg-ttgcag--ttaaaaagctcgtagttgaatcttgggcctg-gctgg-caggtccg--
cctcaccgcgtgtacttg-accggccgggccttctcttct--ggagaa--cctcatgccc
-ttcactgg---gcgtgttgggg-accagga--cttttactttgaa-aaaattagagtgt
tcaaagcag-gcctttgctcgaatacgttagcatg-gaataata-gaataggacgtgcgg
tcctattttgttggtt-tctaggaccgccgtaatgattaatagggacag-tcgggggcat
cagtattcaattgtcagag-gtgaaattcttggatttattgaagactaactactgcgaaa
gcatttgccaaggatgttttcattaatcagtgaacgaaagttaggggatcgaagacgat-
------------------------------------------------------------
------------------------------------------------------------
------------------------------------------------------------
------------------------------------------------------------
------------------------------------------------------------
------------------------------------------------------------
-----cagataccgtcgtagtcttaacca-taaactatgccgactagggatcgg-gcggt
g
>NG_060999_Magnicamarosporium_iriomotense_Sulcatisporaceae_Pleosporales_Dothideomycetes_Ascomycota_Fungi
tagtacc-t---tactactt-ggataaccgtggtaattctagagctaatacatgctaaaa
accccgac-ttcgggaggggtgtatttattagataaaaaaccaatgccc-tccggggctc
tttggtgattcatgataact-tctcagatcgca--tgg-ccttgcgccggcgacggttca
ttcaaatttctgccctatcaactttcgatggt----------------------------
----------------------------aaggtattggcttaccatggtttcaacgggta
acggggaattagggttcgattccggag-agggagcctgagaaacggctaccacatc-caa
ggaaggcagcaggcgcgcaaattac-ccaatcccgacacgggga-ggtagtgacaataaa
tactgatacagggctcttttgggt-cttgtaattggaatgagtac-aatttaaacctctt
aacgaggaacaattggagggcaagtctggtggat-------ttca---gt------accc
----a---ttt---tgctgacgccagcgatagtcgggcactcttc---------------
-agtgctatgcc-ggctagtcga-atacct----caaaa--ctgat-gggtagg--tatc
ggcaagacaacc-tggatcgagggaggct-----------------ac-ggcgc------
-----gaaa-gcgctatgttgac-cccgagcagagctgccagggagcaatccctg-----
---------------------g----gaggcctgtgtagagcgcgcaaaggtgtcgacc-
g---------------gctcac-cg---agttggtttaa-gggacgtgccatt-cccatc
cgaaagggt-gg-ctgccagtc-tgagcgcc-atcacgcaa-gggctggcagg-ttcaaa
ccagagtgcaatccatggggttgccctgcccgtttgaagtga------------------
------------------------------------------------------------
------------------------------------------------------------
---------accaaaggccagcagccgcggtaattccagctccaatagcgtatattaaag
ttg-ttgcag--ttaaaaagctcgtagttgaacctttggcctg-gctcg-caggtccg--
cctcaccgcgtgcacttg-accggccgggccttcttttct--ggagaa--ccgcatgccc
-ttcactgg---gtgtgttgggg-accagga--cttttactttgaa-aaaattagagtgt
tcaaagcag-gcctttgctcgaatacgttagcatg-gaataata-gaataggacgtgcgg
tcctattttgttggtt-tctaggaccgccgtaatgattaatagggacag-tcgggggcat
cagtattcaattgtcagag-gtgaaattcttggatttattgaagactaactactgcgaaa
gcatttgccaaggatgttttcattaatcagtgaacgaaagttaggggatcgaagacgatt
aaaatggttgtcctgtgccttttcgggctggggaacggatctggtcgttaagagtggctg
cgggagtggctgctagtctgtcctttgcaggcaacatcatcaaattgcgggaacaccttg
gaaagctcaactaccgccctgctctgtgaaagctttgctgggcacccgggagagagaccc
gtgggcatggtaaaaacgttgggtgtgcgtgctgtcacggtacgctagaggcaatccgca
gccaagcccctatcgctgagtatatcagccacggggaaggttcacagactagacggtgat
gggcaggtcaatcctgcttaagatatagtcgagtccccaagtgaaagcttgggggagggt
aaacgcagataccgtcgtagtcttaacca-taaactatgccgactagggatcgg-gcggt
g
>NG_070135_Keissleriella_camporesiana_Lentitheciaceae_Pleosporales_Dothideomycetes_Ascomycota_Fungi
------------------------------------------------------------
------------------------------------------------------------
------------------------------------------------------------
------------------------------------------------------------
------------------------------------------------------------
------------------------------------------------------------
------------------------------------------------------------
-----atacagggctctttggg---tctgtaattggaatgagtac-aatttaaacctctt
aacgaggaacaattggagggcaagtctggtggac----g--atca---gc------ccca
----a----------gctggcgccagagatagttgggcact-------------------
atgtgctatgcc-aactagtcga-gtacct----gtcaa--ctgat-ggggagg--tacc
ggcgagacaacc-tggatcggggaaggct-----------------aa-ggcgt------
--------acaggctatgctaat-cccgagcagaactgccgcagagcaatctgtg-----
---------------------g----acagtctgtgtagagcgcgcaaaggtgtcggtc-
g---------------acttct-ag---agtcggcttaa-gggacgtgccatt-cccgcc
cgaaagggt-gg-ctgtcagca-gaagcgcccatcacgcga-tggctgacagg-------
------------------------------------------------------------
------------------------------------------------------------
------------------------------------------------------------
--tgagatttcaagaggccagcagccgcggtaattccagctccaatagcgtatattaaag
ttg-ttgcag--ttaaaaagctcgtagttgaacctttggcctg-gctgg-caggtccg--
cctcaccgcgtgcacttg-tccggccgggccttttcttct--ggagaa--ccgcatgccc
-ttcactgg---gtgtgttgggg-accagga--cttttactttgaa-aaaattagagtgt
tcaaagcag-gcctttgctcgaatacgttagcatg-gaataata-gaataggacgtgcgg
tcctattttgttggtt-tctaggaccgccgtaatgattaatagggacag-tcgggggcat
cagtattcaattgtcagag-gtgaaattcttggatttattgaagactaactactgcgaaa
gcatttgccaaggatgttttcattaatcagtgaacgaaagttaggggatcgaagacgat-
------------------------------------------------------------
------------------------------------------------------------
------------------------------------------------------------
------------------------------------------------------------
------------------------------------------------------------
------------------------------------------------------------
-----cagataccgtcgtagtcttaacca-taaactatgccgactagggatcgg-gcggt
g
>AB797306_Keissleriella_taminensis_Lentitheciaceae_Pleosporales_Dothideomycetes_Ascomycota_Fungi
tagtacc-t---tactactt-ggataaccgtggtaattctagagctaatacatgcagaaa
accccgac-ttcggaaggggtgtatttattagataaaaaaccaatgccc-tccggggcac
cttggtgattcataataact-tctcagatcgca--tgg-ccttgcgccggcgacggttca
ttcaaatttctgccctatcaactttcgatggt----------------------------
----------------------------aaggtattggcttaccatggtttcaacgggta
acggggaattagggttcgattccggag-agggagcctgagaaacggctaccacatc-caa
ggaaggcagcaggcgcgcaaattac-ccaatcccgacacgggga-ggtagtgacaataaa
tactgatacagggctcttttgggt-cttgtaattggaatgagtac-aatttaaacctctt
aacgaggaacaattggagggcaagtctggtggac----g--atca---gc------tccc
----a----------gctggcgccagagatagttgggcacttc-----------------
-ggtgttatgcc-aactagtcga-gtatct----gtcaa--ttgat-gggaaga--tacc
ggcgagacaacc-tggatcggggaaggct-----------------aa-ggcgg------
-------tctacgctatgctgat-cccgagcagaacccctgcggagcaatctgtg-----
---------------------g----atggtctgtgtagagcgcgcaaaggtgtcggtc-
g---------------gctcca-tg---agtcggcttaa-gggacgtgccatt-cccact
cgaaagggt-gg-ctgccagcc-gtagtgcccatcacacga-tggctggcggg-tttgag
ctagaagcacttgagtgtttcatgatcgaacggttgaag---------------------
------------------------------------------------------------
------------------------------------------------------------
--------------aggccagcagccgcggtaattccagctccaatagcgtatattaaag
ttg-ttgcag--ttaaaaagctcgtagttgaaactttggcctg-gctgg-caggtccg--
cctcaccgcgtgcacttg-tccggccgggccttttcttct--ggagaa--ccgcatgccc
-ttcactgg---gtgtgttgggg-accagga--cttttactttgaa-aaaattagagtgt
tcaaagcag-gcctttgctcggatacgttagcatg-gaataata-gaataggacgtgcgg
tcctattttgttggtt-tctaggaccgccgtaatgattaatagggacag-tcgggggcat
cagtattcaattgtcagag-gtgaaattcttggatttattgaagactaactactgcgaaa
gcatttgccaaggatgttttcattaatcagtgaacgaaagttaggggatcgaagacgat-
------------------------------------------------------------
------------------------------------------------------------
------------------------------------------------------------
------------------------------------------------------------
------------------------------------------------------------
------------------------------------------------------------
-----cagataccgtcgtagtcttaacca-taaactatgccgactagggatcgg-gcggt
g
>EU754073_Neottiosporina_paspali_Massarinaceae_Pleosporales_Dothideomycetes_Ascomycota_Fungi
tagtacc-t---tactactt-ggatacctgtggtaattctagagctaatacatgctaaaa
accccgac-ttcggaaggggtgtatttattagataaaaaaccaatgccc-ttcggggctc
cttggtgattcataataact-tctcagatcgca--tgg-ccttgcgccggcgacggttca
ttcaaatttctgccctatcaactttcgatggt----------------------------
----------------------------aaggtattggcttaccatggtggcaacgggta
acggggaattagggttcgattccggag-agtcagcctgagaaacggctgacacatc-caa
ggaaggcagcaggcgcgcaaattac-ccaatcccgatacgggga-ggtagtgacaataaa
tactgatacagggctcttttgggt-cttgtaattggaatgagtac-aatttaaacctctt
aacgaggaacaattggagggcaagtctggtggac----a--ttca---gc------tccc
----a---ttc---tgctgacgccagagatagttgggcatctcgt------------cag
aggtgttatgcc-aactagtcgatgtaccc----actaaa-ttgat-ggggggg--tacc
ggcaagacaacc-tggatcggggaaggct-----------------aa-ggtgtcgaatg
cg--------acgctatgctaat-cccgagcagagcccccatagagcgatctatg-----
---------------------gc---atggcctgtgtagagcacgctaaggtgtcggtc-
a---------------actctc-gt---agttggcttaa-gggacgtgccgtt-cccgtt
cgaaagaat-gg-ctgtcaaca-atagcgcccatcacgcga-aggttgacagg-tttaga
cctg--------------------------------------------------------
------------------------------------------------------------
---------------------------------------------cctcgatgcgggttt
agatgaatccaaaaaggccagcagccgcggtaattccagctccaatagcgtatattaaag
ttg-ttgcag--ttaaaaagctcgtagttgaacctttggcctg-gctgg-caggtccg--
cctcaccgcgtgcacttg-tccggccgggccttttcttct--ggagaa--ccgcatgccc
-ttcactgg---gtgtgttgggg-accagga--cttttactttgaa-aaaattagagtgt
tcaaagcag-gcctttgctcgaatattacagcatg-gaataata-aaataggacgtgcgg
ttctattttgttggtt-tctaggaccgccgtaatgattaatagggacag-tcgggggcat
cagtattcaattgtcagag-gtgaaattcttggatttattgaagactaactactgcgaaa
gcatttgccaaggatgttttcattaatcagtgaacgaaagttaggggatcgaagacgat-
------------------------------------------------------------
------------------------------------------------------------
------------------------------------------------------------
------------------------------------------------------------
------------------------------------------------------------
------------------------------------------------------------
-----cagataccgtcgtagtcttaacca-taaactatgccgactagggatcgg-gcggt
g
>OR933716_Phragmocamarosporium_sp._WT_2023a_Lentitheciaceae_Pleosporales_Dothideomycetes_Ascomycota_Fungi
------------------------------------------------------------
------------------------------------------------------------
------------------------------------------------------------
gcta--------------------------------------------------------
------------------------------------------------------------
--------------------------------------------------cacatc----
--agagcagca-gcgcgcaaatacc-----atccgacacgggga-ggtagtgacaataaa
tactgatacagggctcttttgggt-c-tgtaattggaatgagtac-aatttaaacctctt
aacga-gaacaattggagggcaagtctggtggac----a--ttca---gc------tccc
----a---ttc---tgctgacgccagagatagtcgggcggcgttt------------cga
cgctgctacgcc-ggctagtcgatgtacct----accgaa-ttgat-gggaagg--tacc
ggcgagacaacc-tggatcggggaaggct-----------------aa-ggcgt------
-----cgaaggcgctatgctgat-cccgagcagagcccccacagagcgatctgtg-----
---------------------gc---atggcctgtgtagagcacgcaaaggtgtcggtc-
a---------------actcac-gc---agttggcttaa-gggacgtgccgtt-cccatt
cgaaagaat-gg-ctgccgatc-atagcgcccatcacgcga-aggtcggcaggttcaga-
------------------------------------------------------------
------------------------------------------------------------
---------------------------------------------------------ccc
tgaacgaaacaaataggccagcagccgcggtaattccagctccaatagcgtatattaaag
ttg-ttgcag--ttaaaaagctcgtagttgaacctttggcctg-gctgg-caggtccg--
cctcaccgcgtgcacttg-tccggccgggccttcttttct--ggagaa--ccgcatgccc
-ttcactgg---gtgtgttgggg-accagga--cttttactttgaa-aaaattagagtgt
tcaaagcag-gcctttgctcgaatacgttagcatg-gaataata-gaataggacgtgcgg
tcctattttgttggtt-tctaggaccgccgtaatgattaatagggacag-tcgggggcat
cagtattcaattgtcagag-gtgaaattcttggatttattgaagactaactactgcgaaa
gcatttgccaaggatgttttcattaatcagtgaacgaaagttaggggatcgaagacgat-
------------------------------------------------------------
------------------------------------------------------------
------------------------------------------------------------
------------------------------------------------------------
------------------------------------------------------------
------------------------------------------------------------
-----cagataccgtcgtagtcttaacca-taaactatgccgactagggatcgg-gcggt
g
>NG_061191_Flavomyces_fulophazii_Lentitheciaceae_Pleosporales_Dothideomycetes_Ascomycota_Fungi
tagtacc-t---tactactt-ggataaccgtggtaattctagagctaatacatgctaaaa
accccgac-ttcgggaggggtgtatttattagataaaaaaccaatgccc-ttcggggctc
cttggtgattcataataact-tctcagatcgca--tgg-ccttgcgccggcgacggttca
ttcaaatttctgccctatcaactttcgatggt----------------------------
----------------------------aaggtattggcttaccatggtttcaacgggta
acggggaattagggttcgattccggag-agggagcctgagaaacggctaccacatc-caa
ggaaggcagcaggcgcgcaaattac-ccaatcccgacacgggga-ggtagtgacaataaa
tactgatacagggctctttagggt-cttgtaattggaatgagtac-aatttaaacctctt
aacgaggaacaattggagggcaagtctggtgaac----a--ttcagctag------ttcc
----a---ctc---tgctgacgccagagatagtcgggcgctcccc--------ctcgggg
gggcgttacgcc-ggctagtcgatgtaccc----gctgat-ttgat-ggggggg--tgcc
ggcaagacaacc-tggatcggggaaggct-----------------aa-ggcat------
-----gtcatgtgctatgctgat-cccgagcagagcccctacggagcgatccgta-----
---------------------gc---atggcctgtgtagagcacgctaaggtgtcggtc-
a---------------actcac-gc---agttggcttaa-gggacgtgccgtt-cccatc
cgaaagggt-gg-ccgccagta-atagcgcccatcacgcga-agactggcggg-tttgga
cccgctcgggcgcccg--------------------------------------------
------------------------------------------------------------
--------------------------------------------cgctcgggagggggtt
tgaatggatcgataaggccagcagccgcggtaattccagctccaatagcgtatattaaag
ttg-ttgcag--ttaaaaagctcgtagttgaacctttggcctg-gctgg-cgggtccg--
cctcaccgcgtgcactcg-tccggccgggccttttcttct--ggagaa--ccgcatgccc
-ttcactgg---gtgtgttgggg-accagga--cttttactttgaa-aaaattagagtgt
tcaaagcag-gcctttgctcgaatacgttagcatg-gaataata-gaataggacgtgcgg
tcctattttgttggtt-tctaggaccgccgtaatgattaatagggacag-tcgggggcat
cagtattcaattgtcagag-gtgaaattcttggatttattgaagactaactactgcgaaa
gcatttgccaaggatgttttcattaatcagtgaacgaaagttaggggatcgaagacgat-
------------------------------------------------------------
------------------------------------------------------------
------------------------------------------------------------
------------------------------------------------------------
------------------------------------------------------------
------------------------------------------------------------
-----cagataccgtcgtagtcttaacca-taaactatgccgactagggatcgg-gcggt
g
>OP956053_Periconia_imperatae_Periconiaceae_Pleosporales_Dothideomycetes_Ascomycota_Fungi
-------------------t-ggataaccgtggtaattctagagctaatacatgctaaaa
accccaac-ttcgggaggggtgtatttattagataaaaaaccaatgccc-ttcggggctc
cttggtgattcataataact-tctcagatcgca--tgg-ccttgcgccggcgacggttca
ttcaaatttctgccctatcaactttcgatggt----------------------------
----------------------------aaggtattggcttaccatggtttcaacgggta
acggggaattagggttcgattccggag-agggagcctgagaaacggctaccacatc-caa
ggaaggcagcaggcgcgcaaattac-ccaatcccgacacgggga-ggtagtgacaataaa
tactgatacagggctctttagggt-cttgtaattggaatgagtac-aatttaaacctctt
aacgaggaacaattggagggcaagtctggtgaac----t--ctc----ag------ttct
----a---ttc---tgctgacgccagagatagtcaggcaattccg------------ccg
aattgttacgct-ggctagtcga-gtacct----gctga--tggat-ggggagg--tacc
ggcgagacaacc-tggatcggggaaggct-----------------aa-ggccagcga--
----------tggctatgctgat-cccgagcagagcttccatagggagacctttg-----
---------------------gt---acagcctgtgtagagcacggaaaggtgtcggct-
a---------------tcacac-gt---agatagcttaa-gggacgtgccatt-cccaca
cgaaagtgt-gg-ctgccaaca-gtagcgcccatcacgcga-aggttggcagg-------
------------------------------------------------------------
------------------------------------------------------------
---------------------------------------------cttgaatcagccatt
caagcgtcacttcaaggccagcagccgcggtaattccagctccaatagcgtatattaaag
ttg-ttgcag--ttaaaaagctcgtagttgaacctttggcctg-gctgg-cgggtccg--
cctcaccgcgtgcactcg-tccggccgggccttttcttct--ggagaa--ccgcatgccc
-ttcactgg---gtgtgttgggg-accagga--cttttactttgaa-aaaattagagtgt
tcaaagcag-gcctttgctcgaatacgttagcatg-gaataata-gaataggacgtgcgg
tcctattttgttggtt-tctaggaccgccgtaatgattaatagggacag-tcgggggcat
cagtattcaattgtcagag-gtgaaattcttggatttattgaagactaactactgcgaaa
gcatttgccaaggatgttttcattaatcagtgaacgaaagttaggggatcgaagacgat-
------------------------------------------------------------
------------------------------------------------------------
------------------------------------------------------------
------------------------------------------------------------
------------------------------------------------------------
------------------------------------------------------------
-----cagataccgtcgtagtcttaacca-taaactatgccgactagggatcgg-gcggt
g
>OP956052_Periconia_imperatae_Periconiaceae_Pleosporales_Dothideomycetes_Ascomycota_Fungi
tagtacc-t---tactactt-ggataaccgtggtaattctagagctaatacatgctaaaa
accccaac-ttcgggaggggtgtatttattagataaaaaaccaatgccc-ttcggggctc
cttggtgattcataataact-tctcagatcgca--tgg-ccttgcgccggcgacggttca
ttcaaatttctgccctatcaactttcgatggt----------------------------
----------------------------aaggtattggcttaccatggtttcaacgggta
acggggaattagggttcgattccggag-agggagcctgagaaacggctaccacatc-caa
ggaaggcagcaggcgcgcaaattac-ccaatcccgacacgggga-ggtagtgacaataaa
tactgatacagggctctttagggt-cttgtaattggaatgagtac-aatttaaacctctt
aacgaggaacaattggagggcaagtctggtgaac----t--ctc----ag------ttct
----a---ttc---tgctgacgccagagatagtcaggcaattccg------------ccg
aattgttacgct-ggctagtcga-gtacct----gctga--tggat-ggggagg--tacc
ggcgagacaacc-tggatcggggaaggct-----------------aa-ggccagcga--
----------tggctatgctgat-cccgagcagagcttccatagggagacctttg-----
---------------------gt---acagcctgtgtagagcacggaaaggtgtcggct-
a---------------tcacac-gt---agatagcttaa-gggacgtgccatt-cccaca
cgaaagtgt-gg-ctgccaaca-gtagcgcccatcacgcga-aggttggcagg-------
------------------------------------------------------------
------------------------------------------------------------
---------------------------------------------cttgaatcagccatt
caagcgtcacttcaaggccagcagccgcggtaattccagctccaatagcgtatattaaag
ttg-ttgcag--ttaaaaagctcgtagttgaacctttggcctg-gctgg-cgggtccg--
cctcaccgcgtgcactcg-tccggccgggccttttcttct--ggagaa--ccgcatgccc
-ttcactgg---gtgtgttgggg-accagga--cttttactttgaa-aaaattagagtgt
tcaaagcag-gcctttgctcgaatacgttagcatg-gaataata-gaataggacgtgcgg
tcctattttgttggtt-tctaggaccgccgtaatgattaatagggacag-tcgggggcat
cagtattcaattgtcagag-gtgaaattcttggatttattgaagactaactactgcgaaa
gcatttgccaaggatgttttcattaatcagtgaacgaaagttaggggatcgaagacgat-
------------------------------------------------------------
------------------------------------------------------------
------------------------------------------------------------
------------------------------------------------------------
------------------------------------------------------------
------------------------------------------------------------
-----cagataccgtcgtagtcttaacca-taaactatgccgactagggatcgg-gcggt
g
>OP956032_Periconia_spodiopogonis_Periconiaceae_Pleosporales_Dothideomycetes_Ascomycota_Fungi
tagtacc-t---tactactt-ggataaccgtggtaattctagagctaatacatgctaaaa
accccaac-ttcgggaggggtgtatttattagataaaaaaccaatgccc-ttcggggctc
cttggtgattcataataact-tctcagatcgca--tgg-ccttgcgccggcgacggttca
ttcaaatttctgccctatcaactttcgatggt----------------------------
----------------------------aaggtattggcttaccatggtttcaacgggta
acggggaattagggttcgattccggag-agggagcctgagaaacggctaccacatc-caa
ggaaggcagcaggcgcgcaaattac-ccaatcccgacacgggga-ggtagtgacaataaa
tactgatacagggctctttagggt-cttgtaattggaatgagtac-aatttaaacctctt
aacgaggaacaattggagggcaagtctggtggac----t--ctc----ag------ttct
----a---ttc---tgctgacgccagagatagtcaggcaattcgg------------tcg
aattgttacgct-ggctagtcga-gtacct----gctga--tggat-ggggagg--tacc
ggcgagacaacc-tggatcggggaaggct-----------------aa-ggccagcaa--
----------tggctatgctaat-cccgagcagagcttccatagggagacctttg-----
---------------------gt---acagcctgtgtagagcacggaaaggtgtcggct-
a---------------tcacac-gt---agatagcttaa-gggacgtgccatt-cccata
cgaaagtat-gg-ctgccaaca-atagcgcccatcacgcga-aggttggcagg-------
------------------------------------------------------------
------------------------------------------------------------
-----------------------------------gtcgggcgggggcgagagcccccgt
tcggctgttcttgtaggccagcagccgcggtaattccagctccaatagcgtatattaaag
ttg-ttgcag--ttaaaaagctcgtagttgaacctttggcctg-gctgg-cgggtccg--
cctcaccgcgtgcactcg-tccggccgggccttttcttct--ggagaa--ccgcatgccc
-ttcactgg---gtgtgttgggg-accagga--cttttactttgaa-aaaattagagtgt
tcaaagcag-gcctttgctcgaatacgttagcatg-gaataata-gaataggacgtgcgg
tcctattttgttggtt-tctaggaccgccgtaatgattaatagggacag-tcgggggcat
cagtattcaattgtcagag-gtgaaattcttggatttattgaagactaactactgcgaaa
gcatttgccaaggatgttttcattaatcagtgaacgaaagttaggggatcgaagacgat-
------------------------------------------------------------
------------------------------------------------------------
------------------------------------------------------------
------------------------------------------------------------
------------------------------------------------------------
------------------------------------------------------------
-----cagataccgtcgtagtcttaacca-taaactatgccgactagggatcgg-gcggt
g
>PP407509_Trichobotrys_sp._WJZ_2024a_Pleosporales_incertae_sedis_Pleosporales_Dothideomycetes_Ascomycota_Fungi
tagtacc-t---tactactt-ggatacccgtggtaattctagagctaatacatgctaaaa
accccaac-ttcgggaggggtgtgtttattagataaaaaaccaacgccc-ttcggggctc
cttggtgattcatgataacc-tctcagatcgca--tgg-ccttgcgccggcgacggttca
ttcaaatttctgccctatcaactttcgatggt----------------------------
----------------------------aaggttttggcttaccatggtttcaacgggta
acggggaattagggttcgattccggag-aaggggcatgagaaatagccactacatc-caa
ggaaggcagcaggcgcgcaaattac-ccaatcccgacacgggga-ggtagtgacaataaa
tactgatacagggctcttttgggt-cttgtaattggaatgagtac-aatttaaacctctt
aacgaggaacaattggagggcaagtctggtggac----t--tcag---cg------tcct
----a---ttc---tgctgacgccagagatagtcgggcgcccct----------------
gggcgttatgcc-ggctagtcgatgtaccc----gctga--ttgat-ggggggg--tacc
ggcaagacaacc-tggatcggggaaggct-----------------ac-ggctgccaaca
cg--------cagctaggctaat-cccgagcagagcccctacagagtgatctgta-----
---------------------gc---atggcctgtgtagagcacgcaaaggtgtcggcc-
a---------------actcat-gc--aagttggcttaa-gggacgtgccatt-cccacc
cgaaagggt-gg-ctgtcaata-ctagcgcccatcacgcga-agattgataga-cccag-
------------------------------------------------------------
------------------------------------------------------------
----------------------------------------------------ctgccgct
gggggtgttttacaaggccagcagccgcggtaattccagctccaatagcgtatattaaag
ttg-ttgcag--ttaaaaagctcgtagttgaatctttggcctg-gctgg-caggtccg--
cctcaccgcgtgcacttg-tccggccgggccttttcttct--ggagaa--ctgcatgccc
-tttactgg---gcgtgttaggg-accagga--cttttactttgaa-aaaattagagtgt
tcaaagcag-gcctttgctcgaatacgttagcatg-gaataata-gaataggacgtgcgg
ttctattttgttggtt-tctaggaccgccgtaatgattaatagggacag-tcgggggcat
cagtattcaattgtcagag-gtgaaattcttggatttattgaagactaactactgcgaaa
gcatttgccaaggatgttttcattaatcagtgaacgaaagttaggggatcgaagacgat-
------------------------------------------------------------
------------------------------------------------------------
------------------------------------------------------------
------------------------------------------------------------
------------------------------------------------------------
------------------------------------------------------------
-----cagataccgtcgtagtcttaacca-taaactatgccgactagggatcgg-gcggt
g
>OM836759_Gregarithecium_sp._Incertae_sedis_Pleosporales_Dothideomycetes_Ascomycota_Fungi
tagtacc-t---tactactt-ggatacccgtggtaattctagagctaatacatgctaaaa
accccaac-ttcgggaggggtgtgtttattagataaaaaaccaacgccc-ttcggggctc
cttggtgattcatgataacc-tctcagatcgca--tgg-ccttgcgccggcgacggttca
ttcaaatttctgccctatcaactttcgatggt----------------------------
----------------------------aaggttttggcttaccatggtttcaacgggta
acggggaattagggttcgattccggag-aaggggcatgagaaatagccactacatc-caa
ggaaggcagcaggcgcgcaaattac-ccaatcccgacacgggga-ggtagtgacaataaa
tactgatacagggctcttttgggt-cttgtaattggaatgagtac-aatttaaacctctt
aacgaggaacaattggagggcaagtctggtggac----t--tcag---cg------tcct
----g---ttc---tgctgacgccagagatagtcgggcgcccct----------------
gggcgttatgcc-ggctagtcgatgtaccc----gctga--ttgat-ggggggg--tacc
ggcaagacaacc-tggatcggggaaggct-----------------ac-ggctgccaaca
tg--------cagctatgctaat-cccgagcagagcccctacagagtgatctgta-----
---------------------gc---atggcctgtgtagagcacgcaaaggtgtcggcc-
a---------------actcat-gc--aagttggcttaa-gggacgtgccatt-cccacc
cgaaagggt-gg-ctgtcaata-ctagcgcccatcacgcga-agattgataga-cccag-
------------------------------------------------------------
------------------------------------------------------------
----------------------------------------------------ccgccgct
gggggtgttttacaaggccagcagccgcggtaattccagctccaatagcgtatattaaag
ttg-ttgcag--ttaaaaagctcgtagttgaatctttggcctg-gctgg-caggtccg--
cctcaccgcgtgcacttg-tccggccgggccttttcttct--ggagaa--ctgcatgccc
-tttactgg---gcgtgttaggg-accagga--cttttactttgaa-aaaattagagtgt
tcaaagcag-gcctttgctcgaatacgttagcatg-gaataata-gaataggacgtgcgg
ttctattttgttggtt-tctaggaccgccgtaatgattaatagggacag-tcgggggcat
cagtattcaattgtcagag-gtgaaattcttggatttattgaagactaactactgcgaaa
gcatttgccaaggatgttttcattaatcagtgaacgaaagttaggggatcgaagacgat-
------------------------------------------------------------
------------------------------------------------------------
------------------------------------------------------------
------------------------------------------------------------
------------------------------------------------------------
------------------------------------------------------------
-----cagataccgtcgtagtcttaacca-taaactatgccgactagggatcgg-gcggt
g
>GU261720_Trematosphaeria_wegeliniana_Trematosphaeriaceae_Pleosporales_Dothideomycetes_Ascomycota_Fungi
tagtacc-t---tactactt-ggataaccgtggtaattctagagctaatacatgctaaaa
accccgac-ttcgggaggggtgtatttattagataaaaaaccaatgccc-ttcggggctc
tttggtgattcatgataact-taacggatcgca--tgg-ccttgcgccggcgacggttca
ttcaaatttctgccctatcaactttcgatggt----------------------------
----------------------------aaggtattggcttaccatggtttcaacgggta
acggggaattagggttcgattccggag-agggagcctgagaaacggctaccacatc-caa
ggaaggcagcaggcgcgcaaattac-ccaatcccgacacgggga-ggtagtgacaataaa
tactgatacagggctcttttgggt-cttgtaatcggaatgagtac-aatttaaacccctt
aacgaggaacaattggagggcaagtctggtggac----a--ctca---gc------tccc
----attt-tc---tgctgacgccagagatagtcgggcatctcct--c---------ggg
aggtgttatgcc-ggctagtcgatgtacct----actgaa-ttgat-gggaagg--tacc
ggcgagacaacc-tggatcggggaaggct-----------------aa-ggcac------
--cctt-gg-gtgttatgctaat-cccgagcagagctgccgcggagcgatctgcg-----
---------------------g----acagcctgtgtagagcgcgctaaggtgtcggcc-
a---------------gctcac-gt---agctggcttaa-gggacgtgccatt-cccacc
cgaaagggt-gg-ctgccagca-tgagcgcccatcacgtaa-gggctggcaggttcaaa-
------------------------------------------------------------
-------------------------------------------------------catag
tccgcatacggccagggatccttccgtgtgtgtccctcccgagcgcagactgttgttgaa
cgtatcattttgaaaggccagcagccgcggtaattccagctccaatagcgtatattaaag
ttg-ttgcag--ttaaaaagctcgtagttgaaccttgggcctg-gctgg-ccggtccg--
cctcaccgcgtgtactgg-tccggccgggcctttccttct--ggagag--ccgcatgccc
-ttcactgg---gtgtgttggggaaccagga--cttttactttgaa-aaaattagagtgt
tcaaagcag-gcctttgctcgaatacgttagcatg-gaataata-gaataggacgtgcgg
tcctattttgttggtt-tctaggaccgccgtaatgattaatagggatag-tcgggggcat
cagtattcaattgtcagag-gtgaaattcttggatttattgaagactaactactgcgaaa
gcatttgccaaggatgttttcattaatcagtgaacgaaagttaggggatcgaagacgat-
------------------------------------------------------------
------------------------------------------------------------
------------------------------------------------------------
------------------------------------------------------------
------------------------------------------------------------
------------------------------------------------------------
-----cagataccgtcgtagtcttaaccg-taaactatgccgactagggatcgg-gcgat
g
>LC194325_Hermatomyces_sp._KT2016-1_Hermatomycetaceae_Pleosporales_Dothideomycetes_Ascomycota_Fungi
tagtacc-t---tactactt-ggataaccgtggtaattctagagctaatacatgctaaaa
accccgac-ttcgggaggggtgtatttattagataaaaaaccaatgccc-ttcggggctc
tttggtgattcatgataact-taacggatcgca--tgg-ccttgcgccggcgacggttca
ttcaaatttctgccctatcaactttcgatggt----------------------------
----------------------------aaggtattggcttaccatggtttcaacgggta
acggggaattagggttcgattccggag-agggagcctgagaaacggctaccacatc-caa
ggaaggcagcaggcgcgcaaattac-ccaatcccgactcgggga-ggtagtgacaataaa
tactgatacagggctcttttgggt-cttgtaatcggaatgagtac-aatttaaacccctt
aacgaggaacaattggagggcaagtctggtggac----a--ttca---gc------tccc
----a--tttc---tgctgacgccagagatagtcgggcacctctt--------------g
gggtgttatgcc-ggctagtcga-gtacct----gcttt--gtgat-ggggagg--tacc
ggcaagacaacc-tggatcggggaaggct-----------------aa-ggcgc------
--ccttggg-gggctatgttaat-cccgagcagagctgccgcagagcgatttgcg-----
---------------------g----acagcctgtgtagagtgcggtaaggtgtcggcc-
a---------------gctcac-ga---agttggcttaa-gggacgtaccatt-cccatc
cgaaagggt-gg-ctgccagca-tgagcgcccatcacgcaa-gggctggcaggttcaaa-
------------------------------------------------------------
------------------------------------------------------------
--------------------------------------------------cgcaccgttt
gaaagtatcaaaaaaggccagcagccgcggtaattccagctccaatagcgtatattaaag
ttg-ttgcag--ttaaaaagctcgtagttgaaccttgggcctg-gctgg-ccggtccg--
cctcaccgcgtgtactgg-tccggccgggcctttccttct--ggagag--ccgcatgccc
-ttcactgg---gtgtgttggggaaccagga--cttttactttgaa-aaaattagagtgt
tcaaagcag-gcctttgctcgaatacgttagcatg-gaataata-gaataggacgtgcgg
tcctattttgttggtt-tctaggaccgccgtaatgattaatagggatag-tcgggggcat
cagtattcaattgtcagag-gtgaaattcttggatttattgaagactaactactgcgaaa
gcatttgccaaggatgttttcattaatcagtgaacgaaagttaggggatcgaagacgat-
------------------------------------------------------------
------------------------------------------------------------
------------------------------------------------------------
------------------------------------------------------------
------------------------------------------------------------
------------------------------------------------------------
-----cagataccgtcgtagtcttaaccg-taaactatgccgactagggatcgg-gcgat
g
>NG_060993_Quadricrura_septentrionalis_Tetraplosphaeriaceae_Pleosporales_Dothideomycetes_Ascomycota_Fungi
tagtacc-tacccactactt-ggataaccgtggtaattctagagctaatacatgctaaaa
accccgac-ttcgggaggggtgtatttattagataaaaaaccaatgccc-ctcggggctc
cttggtgattcatgataact-taacggatcgca--tgg-ccttgcgccggcgacggttca
ttcaaatttctgccctatcaactttcgatggt----------------------------
----------------------------aaggtattggcttaccatggtttcaacgggta
acggggaattagggttcgattccggag-agggagcctgagaaacggctaccacatc-caa
ggaaggcagcaggcgcgcaaattac-ccaatcccgacacgggga-ggtagtgacaataaa
tactgatacagggctcttttgggt-cttgtaatcggaatgagtac-aatttaaacccctt
aacgaggaacaattggagggcaagtctggtggac----a--ttca---gc------tccc
----a--t-tc---tgctgacgccagagatagtcgggcacc----------------aac
aggtgttatgcc-ggctagtcga-gtaccc----gccaa--ttgat-gggaggg--tacc
ggcaagacaacc-tggatcggggaaggct-----------------aa-ggcac------
--tc---tg-gtgctatgctaat-cccgagcagagtccctgcggagagatctgtg-----
---------------------g----gtgacctgtgtagagcgcggaaaggtgtcggcc-
a---------------gctcaa-ag---agctggcttga-gggacgtgccatt-cccacc
cgaaagggt-gg-ctgccagca-taagcgcccatcacgcaa-gggctggtaggctcgaa-
------------------------------------------------------------
------------------------------------------------------------
---------------------------------------cgcctgtgagggatgttcgtg
tgtagta--ttaaaaggccagcagccgcggtaattccagctccaatagcgtatattaaag
ttg-ttgcag--ttaaaaagctcgtagttgaaccttgggcctg-gctgg-ccggtccg--
cctcaccgcgtgtactgg-tccggccgggcctttccttct--ggagag--ccgcatgccc
-ttcactgg---gtgtgtcggggaaccagga--cttttactttgaa-aaaattagagtgt
tcaaagcag-gcctttgctcgaatacgttagcatg-gaataata-gaataggacgtgcgg
tcctattttgttggtt-tctaggaccgccgtaatgattaatagggatag-tcgggggcat
cagtattcaattgtcagag-gtgaaattcttggatttattgaagactaactactgcgaaa
gcatttgccaaggatgttttcattaatcagtgaacgaaagttaggggatcgaagacgat-
------------------------------------------------------------
------------------------------------------------------------
------------------------------------------------------------
------------------------------------------------------------
------------------------------------------------------------
------------------------------------------------------------
-----cagataccgtcgtagtcttaaccg-taaactatgccgactagggatcgg-gcgat
g
>AB524477_Quadricrura_septentrionalis_Tetraplosphaeriaceae_Pleosporales_Dothideomycetes_Ascomycota_Fungi
tagtacc-tacccactactt-ggataaccgtggtaattctagagctaatacatgctaaaa
accccgac-ttcgggaggggtgtatttattagataaaaaaccaatgccc-ctcggggctc
cttggtgattcatgataact-taacggatcgca--tgg-ccttgcgccggcgacggttca
ttcaaatttctgccctatcaactttcgatggt----------------------------
----------------------------aaggtattggcttaccatggtttcaacgggta
acggggaattagggttcgattccggag-agggagcctgagaaacggctaccacatc-caa
ggaaggcagcaggcgcgcaaattac-ccaatcccgacacgggga-ggtagtgacaataaa
tactgatacagggctcttttgggt-cttgtaatcggaatgagtac-aatttaaacccctt
aacgaggaacaattggagggcaagtctggtggac----a--ttcg---gc------tccc
----a--t-tc---tgctgacgccagagatagtcgggcacc----------------aac
aggtgttatgcc-ggctagtcga-gtaccc----gccaa--ttgat-gggaggg--tacc
ggcaagacaacc-tggatcggggaaggct-----------------aa-ggcac------
--tc---tg-gtgctatgctaat-cccgagcagagtccctgcggagagatctgtg-----
---------------------g----gtgacctgtgtagagcgcggaaaggtgtcggcc-
a---------------gctcaa-ag---agctggcttga-gggacgtgccatt-cccacc
cgaaagggt-gg-ctgccagca-taagcgcccatcacgcaa-gggctggtaggctcgaa-
------------------------------------------------------------
------------------------------------------------------------
---------------------------------------cgcctgtgagggatgttcgtg
tgtagta--ttaaaaggccagcagccgcggtaattccagctccaatagcgtatattaaag
ttg-ttgcag--ttaaaaagctcgtagttgaaccttgggcctg-gctgg-ccggtccg--
cctcaccgcgtgtactgg-tccggccgggcctttccttct--ggagag--ccgcatgccc
-ttcactgg---gtgtgtcggggaaccagga--cttttactttgaa-aaaattagagtgt
tcaaagcag-gcctttgctcgaatacgttagcatg-gaataata-gaataggacgtgcgg
tcctattttgttggtt-tctaggaccgccgtaatgattaatagggatag-tcgggggcat
cagtattcaattgtcagag-gtgaaattcttggatttattgaagactaactactgcgaaa
gcatttgccaaggatgttttcattaatcagtgaacgaaagttaggggatcgaagacgat-
------------------------------------------------------------
------------------------------------------------------------
------------------------------------------------------------
------------------------------------------------------------
------------------------------------------------------------
------------------------------------------------------------
-----cagataccgtcgtagtcttaaccg-taaactatgccgactagggatcgg-gcgat
g
>MW134632_Triplosphaeria_sp._Tetraplosphaeriaceae_Pleosporales_Dothideomycetes_Ascomycota_Fungi
tagtacc-taccaactactt-ggatatccgtggtaattctagagctaatacatgctaaaa
accccgac-ttcgggaggggtgtatttattagataaaaaaccaatgccc-ctcggggctc
cttggtgattcatgataact-taacggatcgca--tgg-ccttgcgccggcgacggttca
ttcaaatttctgccctatcaactttcgatggt----------------------------
----------------------------aaggtattggcttaccatggtttcaacgggta
acggggaattagggttcgattccggag-agggagcctgagaaacggctaccacatc-caa
ggaaggcagcaggcgcgcaaattac-ccaatcccgacacgggga-ggtagtgacaataaa
tactgatacagggctcttttgggt-cttgtaatcggaatgagtac-aatttaaacccctt
aacgaggaacaattggagggcaagtctggtggaa----a--ttca---gc------tccc
----a--t-tc---tgctgacgccagagatagtcgggcacc----------------gag
aggtgctacgcc-ggctagtcga-gcaccc----gccga--ttgat-gggaggg--tgcc
ggcaagacaacc-tggatcgggggaggct-----------------aa-cgcac------
--ct---gg-gtgccatgctaat-cccgagcagagcccccgcagagagatccgcg-----
---------------------g----gcggcctgtgtagagcgcggaaaggtgtcggcc-
a---------------gctcgt-cg---agctggcttga-gggacgtgccatt-cccgcc
cgaaagggc-gg-ctgccagca-tgagcgcccatcacgcaa-gggctggcaggctcggg-
------------------------------------------------------------
------------------------------------------------------------
-----------------------------------------cgcgcaagcgcggcccggg
tgtagtgattcaaaaggccagcagccgcggtaattccagctccaatagcgtatattaaag
ttg-ttgcag--ttaaaaagctcgtagttgaaccttgggcctg-gctgg-ccggtccg--
cctcaccgcgtgtactgg-tccggccgggcctttccttct--ggagag--ccgcatgccc
-ttcactgg---gtgtgtcggggaaccagga--cttttactttgaa-aaaattagagtgt
tcaaagcag-gcctttgctcgaatacgttagcatg-gaataata-gaataggacgtgcgg
tcctattttgttggtt-tctaggaccgccgtaatgattaatagggatag-tcgggggcat
cagtattcaattgtcagag-gtgaaattcttggatttattgaagactaactactgcgaaa
gcatttgccaaggatgttttcattaatcagtgaacgaaagttaggggatcgaagacgat-
------------------------------------------------------------
------------------------------------------------------------
------------------------------------------------------------
------------------------------------------------------------
------------------------------------------------------------
------------------------------------------------------------
-----cagataccgtcgtagtcttaaccg-taaactatgccgactagggatcgg-gcgat
g
>AB524499_Triplosphaeria_sp._HC_4665_Tetraplosphaeriaceae_Pleosporales_Dothideomycetes_Ascomycota_Fungi
tagtacc-taccaactactt-ggatatccgtggtaattctagagctaatacatgctaaaa
accccgac-ttcgggaggggtgtatttattagataaaaaaccaatgccc-ctcggggctc
cttggtgattcatgataact-taacggatcgca--tgg-ccttgcgccggcgacggttca
ttcaaatttctgccctatcaactttcgatggt----------------------------
----------------------------aaggtattggcttaccatggtttcaacgggta
acggggaattagggttcgattccggag-agggagcctgagaaacggctaccacatc-caa
ggaaggcagcaggcgcgcaaattac-ccaatcccgacacgggga-ggtagtgacaataaa
tactgatacagggctcttttgggt-cttgtaatcggaatgagtac-aatttaaacccctt
aacgaggaacaattggagggcaagtctggtggaa----a--ctca---gc------tccc
----a--t-tc---tgctgacgccagagatagtcgggcacc----------------gag
aggtgctacgcc-ggctagtcga-gcaccc----gccga--ttggt-gggaggg--tgcc
ggcaagacaacc-tggatcgggggaggct-----------------aa-ggcac------
--cc---ag-gtgctaagctaat-cccgagcagagcccccgcggagggatccgcg-----
---------------------g----gcggcctgtgtagagcacggtaaggtgtcggcc-
a---------------gctcaa-gg---agctggcttaa-gggacgtgccatt-cccgcc
cgaaagggc-gg-ctgccagcc-tcagcgcccaccacgcga-gggctggcaggtccggg-
------------------------------------------------------------
------------------------------------------------------------
--------------------------------------------ggcatcgcgccccccg
ggcgcagtatcaaaaggccagcagccgcggtaattccagctccaatagcgtatattaaag
ttg-ttgcag--ttaaaaagctcgtagttgaaccttgggcctg-gctgg-ccggtccg--
cctcaccgcgtgtactgg-tccggccgggcctttccttct--ggagag--ccgcatgccc
-ttcactgg---gtgtgtcggggaaccagga--cttttactttgaa-aaaattagagtgt
tcaaagcag-gcctttgctcgaatacgttagcatg-gaataata-gaataggacgtgcgg
tcctattttgttggtt-tctaggaccgccgtaatgattaatagggatag-tcgggggcat
cagtattcaattgtcagag-gtgaaattcttggatttattgaagactaactactgcgaaa
gcatttgccaaggatgttttcattaatcagtgaacgaaagttaggggatcgaagacgat-
------------------------------------------------------------
------------------------------------------------------------
------------------------------------------------------------
------------------------------------------------------------
------------------------------------------------------------
------------------------------------------------------------
-----cagataccgtcgtagtcttaaccg-taaactatgccgactagggatcgg-gcgat
g
>LC194308_Cryptocoryneum_condensatum_Pleosporales_incertae_sedis_Pleosporales_Dothideomycetes_Ascomycota_Fungi
tagtacc-t---tactactt-ggataaccgtggtaattctagagctaatacatgctaaaa
accccaac-ttcgggaggggtgtatttattagataaaaaaccaatgccc-ttcggggctc
tttggtgattcatgataact-taacggatcgca--tgg-ccttgcgccggcgacggttca
ttcaaatttctgccctatcaactttcgatggt----------------------------
----------------------------aaggtattggcttaccatggtttcaacgggta
acggggaattagggttcgattccggag-agggagcctgagaaacggctaccacatc-caa
ggaaggcagcaggcgcgcaaattac-ccaatcccgactcgggga-ggtagtgacaataaa
tactgatacagggctcttttgggt-cttgtaatcggaatgagtac-aatttaaacccctt
aacgaggaacaattggagggcaagtctggtggac----a--ttca---gc------tccc
----a--t-tc---tgctgacgccagagatagtcgggcgcc----------------gcg
aggcgttacgcc-ggctagtcga-gtacct----gctgat-ttgat-ggggagg--tacc
ggcaagacaacc-tggatcggggaaggct-----------------aa-ggcgc------
--tc---cg-gcgctatgctaat-cccgagcagagctttcgcggagcgatccgcg-----
---------------------atc--atagcctgtgtagagcacgctaaggtgtcggcc-
c---------------actcac-gg---agtgggcttaa-gggacgtgccatt-cccatc
cgaaagggt-gg-ctgccagca-atagcgcccatcacgcga-aggctggcaggttcgag-
------------------------------------------------------------
------------------------------------------------------------
-------------------------------------------------ccgcgaggttc
ggagaatt----gaaggccagcagccgcggtaattccagctccaatagcgtatattaaag
ttg-ttgcag--ttaaaaagctcgtagttgaaccttgggcctg-gctgg-ccggtccg--
cctcaccgcgtgtactgg-tccggccgggcctttccttct--ggagag--ccgcatgccc
-ttcactgg---gtgtgtcggggaaccagga--cttttactttgaa-aaaattagagtgt
tcaaagcag-gcctttgctcgaatacgttagcatg-gaataata-gaataggacgtgcgg
tcctattttgttggtt-tctaggaccgccgtaatgattaatagggatag-tcgggggcat
cagtattcaattgtcagag-gtgaaattcttggatttattgaagactaactactgcgaaa
gcatttgccaaggatgttttcattaatcagtgaacgaaagttaggggatcgaagacgat-
------------------------------------------------------------
------------------------------------------------------------
------------------------------------------------------------
------------------------------------------------------------
------------------------------------------------------------
------------------------------------------------------------
-----cagataccgtcgtagtcttaaccg-taaactatgccgactagggatcgg-gcgat
g
>LC194320_Cryptocoryneum_paracondensatum_Pleosporales_incertae_sedis_Pleosporales_Dothideomycetes_Ascomycota_Fungi
tagtacc-t---tactactt-ggataaccgtggtaattctagagctaatacatgctaaaa
accccgac-tccgggaggggtgtatttattagataaaaaaccaatgccc-tccggggctc
tttggtgattcatgataact-taacggatcgca--tgg-ccttgcgccggcgacggttca
ttcaaatttctgccctatcaactttcgatggt----------------------------
----------------------------aaggtattggcttaccatggtttcaacgggta
acggggaattagggttcgattccggag-agggagcctgagaaacggctaccacatc-caa
ggaaggcagcaggcgcgcaaattac-ccaatcccgactcgggga-ggtagtgacaataaa
tactgatacagggctcttttgggt-cttgtaatcggaatgagtac-aatttaaacccctt
aacgaggaacaattggagggcaagtctggtggac----a--ttca---gc------tccc
----a--t-tc---tgctgacgccagagatagtcgggcgcc----------------gcg
aggcgttatgcc-ggctagtcga-gcacct----actgat-ctgat-ggggagg--tgcc
ggcaagacaacc-tggatcggggaaggct-----------------aa-ggcgc------
--tc---cg-gcgctatgctaat-cccgagcagagctttcgcggagcgatccgcg-----
---------------------atc--acagcctgtgtagagcacgctaaggtgtcggcc-
c---------------actcac-gg---agtgggcttaa-gggacgtgccatt-cccatc
cgaaagggt-gg-ctgccagca-atagcgcccatcacgcga-aggctggcaggttcgag-
------------------------------------------------------------
------------------------------------------------------------
-------------------------------------------------ccgcgaggttc
ggagaaatc---gaaggccagcagccgcggtaattccagctccaatagcgtatattaaag
ttg-ttgcag--ttaaaaagctcgtagttgaaccttgggcctg-gctgg-ccggtccg--
cctcaccgcgtgtactgg-tccggccgggcctttccttct--ggagag--ccgcatgccc
-ttcactgg---gtgtgtcggggaaccagga--cttttactttgaa-aaaattagagtgt
tcaaagcag-gcctttgctcgaatacgttagcatg-gaataata-gaataggacgtgcgg
tcctattttgttggtt-tctaggaccgccgtaatgattaatagggatag-tcgggggcat
cagtattcaattgtcagag-gtgaaattcttggatttattgaagactaactactgcgaaa
gcatttgccaaggatgttttcattaatcagtgaacgaaagttaggggatcgaagacgat-
------------------------------------------------------------
------------------------------------------------------------
------------------------------------------------------------
------------------------------------------------------------
------------------------------------------------------------
------------------------------------------------------------
-----cagataccgtcgtagtcttaaccg-taaactatgccgactagggatcgg-gcgat
g
>LC194319_Cryptocoryneum_longicondensatum_Pleosporales_incertae_sedis_Pleosporales_Dothideomycetes_Ascomycota_Fungi
tagtacc-t---tactactt-ggataaccgtggtaattctagagctaatacatgctaaaa
accccgac-ttcgggaggggtgtatttattagataaaaaaccaatgccc-tccggggctc
tttggtgattcatgataact-taacggatcgca--tgg-ccttgcgccggcgacggttca
ttcaaatttctgccctatcaactttcgatggt----------------------------
----------------------------aaggtattggcttaccatggtttcaacgggta
acggggaattagggttcgattccggag-agggagcctgagaaacggctaccacatc-caa
ggaaggcagcaggcgcgcaaattac-ccaatcccgactcgggga-ggtagtgacaataaa
tactgatacagggctcttttgggt-cttgtaatcggaatgagtac-aatttaaacccctt
aacgaggaacaattggagggcaagtctggtggac----a--ttca---gc------tccc
----a--t-tc---tgctgacgccagagatagtcgggcgcc----------------gcg
aggcgttatgcc-ggctagtcga-gcacct----actgat-ctgat-ggggagg--tgcc
ggcaagacaacc-tggatcggggaaggct-----------------aa-ggcgc------
--tc---cg-gcgctatgctaat-cccgagcagagctttcgcggagcgatccgcg-----
---------------------atc--acagcctgtgtagagcacgctaaggtgtcggcc-
c---------------actcac-gg---agtgggcttaa-gggacgtgccatt-cccatc
cgaaagggt-gg-ctgccagca-atagcgcccatcacgcga-aggctggcaggttcgag-
------------------------------------------------------------
------------------------------------------------------------
-------------------------------------------------ccgcgaggttc
ggagaaatc---gaaggccagcagccgcggtaattccagctccaatagcgtatattaaag
ttg-ttgcag--ttaaaaagctcgtagttgaaccttgggcctg-gctgg-ccggtccg--
cctcaccgcgtgtactgg-tccggccgggcctttccttct--ggagag--ccgcatgccc
-ttcactgg---gtgtgtcggggaaccagga--cttttactttgaa-aaaattagagtgt
tcaaagcag-gcctttgctcgaatacgttagcatg-gaataata-gaataggacgtgcgg
tcctattttgttggtt-tctaggaccgccgtaatgattaatagggatag-tcgggggcat
cagtattcaattgtcagag-gtgaaattcttggatttattgaagactaactactgcgaaa
gcatttgccaaggatgttttcattaatcagtgaacgaaagttaggggatcgaagacgat-
------------------------------------------------------------
------------------------------------------------------------
------------------------------------------------------------
------------------------------------------------------------
------------------------------------------------------------
------------------------------------------------------------
-----cagataccgtcgtagtcttaaccg-taaactatgccgactagggatcgg-gcgat
g
>NG_065119_Cryptocoryneum_longicondensatum_Pleosporales_incertae_sedis_Pleosporales_Dothideomycetes_Ascomycota_Fungi
tagtacc-t---tactactt-ggataaccgtggtaattctagagctaatacatgctaaaa
accccgac-ttcgggaggggtgtatttattagataaaaaaccaatgccc-tccggggctc
tttggtgattcatgataact-taacggatcgca--tgg-ccttgcgccggcgacggttca
ttcaaatttctgccctatcaactttcgatggt----------------------------
----------------------------aaggtattggcttaccatggtttcaacgggta
acggggaattagggttcgattccggag-agggagcctgagaaacggctaccacatc-caa
ggaaggcagcaggcgcgcaaattac-ccaatcccgactcgggga-ggtagtgacaataaa
tactgatacagggctcttttgggt-cttgtaatcggaatgagtac-aatttaaacccctt
aacgaggaacaattggagggcaagtctggtggac----a--ttca---gc------tccc
----a--t-tc---tgctgacgccagagatagtcgggcgcc----------------gcg
aggcgttatgcc-ggctagtcga-gcacct----actgat-ctgat-ggggagg--tgcc
ggcaagacaacc-tggatcggggaaggct-----------------aa-ggcgc------
--tc---cg-gcgctatgctaat-cccgagcagagctttcgcggagcgatccgcg-----
---------------------atc--acagcctgtgtagagcacgctaaggtgtcggcc-
c---------------actcac-gg---agtgggcttaa-gggacgtgccatt-cccatc
cgaaagggt-gg-ctgccagca-atagcgcccatcacgcga-aggctggcaggttcgag-
------------------------------------------------------------
------------------------------------------------------------
-------------------------------------------------ccgcgaggttc
ggagaaatt---gaaggccagcagccgcggtaattccagctccaatagcgtatattaaag
ttg-ttgcag--ttaaaaagctcgtagttgaaccttgggcctg-gctgg-ccggtccg--
cctcaccgcgtgtactgg-tccggccgggcctttccttct--ggagag--ccgcatgccc
-ttcactgg---gtgtgtcggggaaccagga--cttttactttgaa-aaaattagagtgt
tcaaagcag-gcctttgctcgaatacgttagcatg-gaataata-gaataggacgtgcgg
tcctattttgttggtt-tctaggaccgccgtaatgattaatagggatag-tcgggggcat
cagtattcaattgtcagag-gtgaaattcttggatttattgaagactaactactgcgaaa
gcatttgccaaggatgttttcattaatcagtgaacgaaagttaggggatcgaagacgat-
------------------------------------------------------------
------------------------------------------------------------
------------------------------------------------------------
------------------------------------------------------------
------------------------------------------------------------
------------------------------------------------------------
-----cagataccgtcgtagtcttaaccg-taaactatgccgactagggatcgg-gcgat
g
>NG_065120_Cryptocoryneum_paracondensatum_Pleosporales_incertae_sedis_Pleosporales_Dothideomycetes_Ascomycota_Fungi
tagtacc-t---tactactt-ggataaccgtggtaattctagagctaatacatgctaaaa
accccgac-ttcgggaggggtgtatttattagataaaaaaccaatgccc-tccggggctc
tttggtgattcatgataact-taacggatcgca--tgg-ccttgcgccggcgacggttca
ttcaaatttctgccctatcaactttcgatggt----------------------------
----------------------------aaggtattggcttaccatggtttcaacgggta
acggggaattagggttcgattccggag-agggagcctgagaaacggctaccacatc-caa
ggaaggcagcaggcgcgcaaattac-ccaatcccgactcgggga-ggtagtgacaataaa
tactgatacagggctcttttgggt-cttgtaatcggaatgagtac-aatttaaacccctt
aacgaggaacaattggagggcaagtctggtggac----a--ttca---gc------tccc
----a--t-tc---tgctgacgccagagatagtcgggcgcc----------------gcg
aggcgttatgcc-ggctagtcga-gcacct----actgat-ctgat-ggggagg--tgcc
ggcaagacaacc-tggatcggggaaggct-----------------aa-ggcgc------
--tc---cg-gcgctatgctaat-cccgagcagagctttcgcggagcgatccgcg-----
---------------------atc--acagcctgtgtagagcacgctaaggtgtcggcc-
c---------------acttac-gg---agtgggcttaa-gggacgtgccatt-cccatc
cgaaagggt-gg-ctgccagca-atagcgcccatcacgcga-aggctggcaggttcgag-
------------------------------------------------------------
------------------------------------------------------------
-------------------------------------------------ccgcgaggttc
ggagaaatt---gaaggccagcagccgcggtaattccagctccaatagcgtatattaaag
ttg-ttgcag--ttaaaaagctcgtagttgaaccttgggcctg-gctgg-ccggtccg--
cctcaccgcgtgtactgg-tccggccgggcctttccttct--ggagag--ccgcatgccc
-ttcactgg---gtgtgtcggggaaccagga--cttttactttgaa-aaaattagagtgt
tcaaagcag-gcctttgctcgaatacgttagcatg-gaataata-gaataggacgtgcgg
tcctattttgttggtt-tctaggaccgccgtaatgattaatagggatag-tcgggggcat
cagtattcaattgtcagag-gtgaaattcttggatttattgaagactaactactgcgaaa
gcatttgccaaggatgttttcattaatcagtgaacgaaagttaggggatcgaagacgat-
------------------------------------------------------------
------------------------------------------------------------
------------------------------------------------------------
------------------------------------------------------------
------------------------------------------------------------
------------------------------------------------------------
-----cagataccgtcgtagtcttaaccg-taaactatgccgactagggatcgg-gcgat
g
>OP562655_Nigrograna_sp._Nigrogranaceae_Pleosporales_Dothideomycetes_Ascomycota_Fungi
tagtacc-t---tactactt-ggataaccgtggtaattctagagctaatacatgctaaaa
accccaac-ttcgggaggggtgtatttattagataaaaaaccaatgccc-ttcggggctc
tttggtgattcatgataact-taacggatcgca--tgg-ccttgcgccggcgacggttca
ttcaaatttctgccctatcaactttcgatggt----------------------------
----------------------------aaggtattggcttaccatggtttcaacgggta
acggggaattagggttcgattccggag-agggagcctgagaaacggctaccacatc-caa
ggaaggcagcaggcgcgcaaattac-ccaatcccgacgcgggga-ggtagtgacaataaa
tactgatacagggctcttttgggt-cttgtaatcggaatgagtac-aatttaaacccctt
aacgaggaacaattggagggcaagtctggtggac----a--ttca---gc------tccc
----a--t-tc---tgctgacgccagagatagtcgggcgcct---------------cca
tggcgttatgcc-ggctagtcga-gcaccc----gctgat-ctgat-ggggggg--tgcc
ggcaagacaacc-tggatcggggaaggct-----------------aa-ggcgc------
----------aagctaagctaat-cccgagcagagctatcgcggagcgatccacg-----
---------------------att--ac--------------------------------
------------------------------------------------------------
------------------------------------------------------------
------------------------------------------------------------
------------------------------------------------------------
------------------------------------------------------------
------------------------------------------------------------
------------------------------------------------------------
------------------------------------------------------------
------------------------------------------------------------
------------------------------------------------------------
------------------------------------------------------------
------------------------------------------------------------
------------------------------------------------------------
------------------------------------------------------------
------------------------------------------------------------
------------------------------------------------------------
------------------------------------------------------------
------------------------------------------------------------
------------------------------------------------------------
------------------------------------------------------------
-
>KX650509_Nigrograna_fuscidula_Nigrogranaceae_Pleosporales_Dothideomycetes_Ascomycota_Fungi
tagtacc-t---tactactt-ggataaccgtggtaattctagagctaatacatgctaaaa
accccgac-ttcgggaggggtgtatttattagataaaaaaccaatgccc-ttcggggctc
cttggtgattcataataact-taacggatcgca--tgg-ccttgcgccggcgacggttca
ttcaaatttctgccctatcaactttcgatggt----------------------------
----------------------------aaggtattggcttaccatggtttcaacgggta
acggggaattagggttcgattccggag-agggagcctgagaaacggctaccacatc-caa
ggaaggcagcaggcgcgcaaattac-ccaatcccgacacgggga-ggtagtgacaataaa
tactgatacagggctcttttgggt-cttgtaatcggaatgagtac-aatttaaacccctt
aacgaggaacaattggagggcaagtctggtgaac----g--ttca---gctagt--ttcc
----a--t-tc---tgctgacgccagagatagtcgggcgcc----------------tca
gggcgttatgcc-ggctagtcga-gcaccc----actgat-ctgat-ggggggg--tgcc
ggcaagacaacc-tggatcggggaaggct-----------------aa-ggcac------
----------aagctaagctgat-cccgagcagagccttcgcggagcgatccacg-----
---------------------at---atggcctgtgtagagcacggtaaggtgtcggct-
g---------------gctcac-gt---agtcagcttaa-gggacgtgccatt-cccacc
cgaaagggt-gg-ccgccagca-atagcgcccatctcgcga-aggctggcgggtccaaa-
------------------------------------------------------------
------------------------------------------------------------
---------------------------------------------------cagtggttt
ggatgcatctcaaaaggccagcagccgcggtaattccagctccaatagcgtatattaaag
ttg-ttgcag--ttaaaaagctcgtagttgaaccttgggcctg-gctgg-ccggtccg--
cctcaccgcgtgtactgg-tccggccgggcctttccttct--ggagat--cctcatgccc
-ttcactgg---gtgtgttggggaaccagga--cttttactgtgaa-caaattagagtgt
tcaaagcag-gcctttgctcgaatacattagcatg-gaataata-gaataggacgtgcgg
tcctattttgttggtt-tctaggaccgccgtaatgattaatagggatag-tcgggggcat
cagtattcaattgtcagag-gtgaaattcttggatttattgaagactaactactgcgaaa
gcatttgccaaggatgttttcattaatcagtgaacgaaagttaggggatcgaagacgat-
------------------------------------------------------------
------------------------------------------------------------
------------------------------------------------------------
------------------------------------------------------------
------------------------------------------------------------
------------------------------------------------------------
-----cagataccgtcgtagtcttaaccg-taaactatgccgactagggatcgg-gcgat
g
>GQ387553_Nigrograna_mackinnonii_Nigrogranaceae_Pleosporales_Dothideomycetes_Ascomycota_Fungi
tagtacc-t---tactactt-ggataaccgtggtaattctagagctaatacatgctaaaa
acctcgac-ttcgggaggggtgtatttattagataaaaaaccaatgccc-ttcggggctc
cttggtgattcataataact-taacggatcgca--tgg-ccttgcgccggcgacggttca
ttcaaatttctgccctatcaactttcgatggt----------------------------
----------------------------aaggtattggcttaccatggtttcaacgggta
acggggaattagggttcgattccggag-agggagcctgagaaacggctaccacatc-caa
ggaaggcagcaggcgcgcaaattac-ccaatcccgacacgggga-ggtagtgacaataaa
tactgatacagggctcttttgggt-cttgtaatcggaatgagtac-aatttaaacccctt
aacgaggaacaattggagggcaagtctggtgaac----t--ttca---gctag---ttcc
----a--t-tc---tgctgacgccagagatagtcgggcgcc----------------tca
gggcgttatgcc-ggctagtcga-gcaccc----actgat-ctgat-ggggggg--tgcc
ggcaagacaacc-tggatcggggaaggct-----------------aa-ggcgc------
----------aagctaagctgat-cccgagcagagccttcgcggagcgatccacg-----
---------------------at---atggcctgtgtagagcacggtaaggtgtcggct-
g---------------gctcac-gt---agtcagcttaa-gggacgtgccatt-cccacc
cgaaagggt-gg-ccgccagca-gtagcgcccatctcgcga-aggctgacgggtccaaa-
------------------------------------------------------------
------------------------------------------------------------
---------------------------------------------------cagcggttt
ggatgcatctcaaaaggccagcagccgcggtaattccagctccaatagcgtatattaaag
ttg-ttgcag--ttaaaaagctcgtagttgaaccttgggcctg-gctgg-ccggtccg--
cctcaccgcgtgtactgg-tccggccgggcctttccttct--ggagat--cctcatgccc
-ttcactgg---gtgtgttggggaaccagga--cttttactgtgaa-caaattagagtgt
tcaaagcag-gcctttgctcgaatacattagcatg-gaataata-gaataggacgtgcgg
tcctattttgttggtt-tctaggaccgccgtaatgattaatagggatag-tcgggggcat
cagtattcaattgtcagag-gtgaaattcttggatttattgaagactaactactgcgaaa
gcatttgccaaggatgttttcattaatcagtgaacgaaagttaggggatcgaagacgat-
------------------------------------------------------------
------------------------------------------------------------
------------------------------------------------------------
------------------------------------------------------------
------------------------------------------------------------
------------------------------------------------------------
-----cagataccgtcgtagtcttaaccg-taaactatgccgactagggatcgg-gcgat
g
>NG_061081_Nigrograna_mackinnonii_Nigrogranaceae_Pleosporales_Dothideomycetes_Ascomycota_Fungi
tagtacc-t---tactactt-ggataaccgtggtaattctagagctaatacatgctaaaa
acctcgac-ttcgggaggggtgtatttattagataaaaaaccaatgccc-ttcggggctc
cttggtgattcataataact-taacggatcgca--tgg-ccttgcgccggcgacggttca
ttcaaatttctgccctatcaactttcgatggt----------------------------
----------------------------aaggtattggcttaccatggtttcaacgggta
acggggaattagggttcgattccggag-agggagcctgagaaacggctaccacatc-caa
ggaaggcagcaggcgcgcaaattac-ccaatcccgacacgggga-ggtagtgacaataaa
tactgatacagggctcttttgggt-cttgtaatcggaatgagtac-aatttaaacccctt
aacgaggaacaattggagggcaagtctggtgaac----t--ttca---gctag---ttcc
----a--t-tc---tgctgacgccagagatagtcgggcgcc----------------tca
gggcgttatgcc-ggctagtcga-gcaccc----actgat-ctgat-ggggggg--tgcc
ggcaagacaacc-tggatcggggaaggct-----------------aa-ggcgc------
----------aagctaagctgat-cccgagcagagccttcgcggagcgatccacg-----
---------------------at---atggcctgtgtagagcacggtaaggtgtcggct-
g---------------gctcac-gt---agtcagcttaa-gggacgtgccatt-cccacc
cgaaagggt-gg-ccgccagca-atagcgcccatctcgcga-aggctgacgggtccaaa-
------------------------------------------------------------
------------------------------------------------------------
---------------------------------------------------cagcggttt
ggatgcatctcaaaaggccagcagccgcggtaattccagctccaatagcgtatattaaag
ttg-ttgcag--ttaaaaagctcgtagttgaaccttgggcctg-gctgg-ccggtccg--
cctcaccgcgtgtactgg-tccggccgggcctttccttct--ggagat--cctcatgccc
-ttcactgg---gtgtgttggggaaccagga--cttttactgtgaa-caaattagagtgt
tcaaagcag-gcctttgctcgaatacattagcatg-gaataata-gaataggacgtgcgg
tcctattttgttggtt-tctaggaccgccgtaatgattaatagggatag-tcgggggcat
cagtattcaattgtcagag-gtgaaattcttggatttattgaagactaactactgcgaaa
gcatttgccaaggatgttttcattaatcagtgaacgaaagttaggggatcgaagacgat-
------------------------------------------------------------
------------------------------------------------------------
------------------------------------------------------------
------------------------------------------------------------
------------------------------------------------------------
------------------------------------------------------------
-----cagataccgtcgtagtcttaaccg-taaactatgccgactagggatcgg-gcgat
g
>MN081891_Nigrograna_magnoliae_Nigrogranaceae_Pleosporales_Dothideomycetes_Ascomycota_Fungi
------------------------------------------------------------
------------------------------------------------------------
------------------------------------------------------------
------------------------------------------------------------
------------------------------------------------------------
------------------------------------------------------------
----------------------------------------ggga-ggtagtgacaataaa
tactgatacagggctcttttgggt-cttgtaatcggaatgagtac-aatttaaacccct-
----------aattggagggcaagtctggtgaac----t--ttca---gctag---ttcc
----a--t-tc---tgctgacgccagagatagtcgggcgctcc-----------------
-ggcgttatgcc-ggctagtcga-gcaccc----actgat-ctgatgggggggg--tgcc
ggcaagacaacc-tggatcggggaaggct-----------------aa-ggcgc------
----------aagctaagctgat-cccgagcagagccttcgcggagtgatccacg-----
---------------------at---atggcctgtgtagagcacggtaaggtgtcggct-
g---------------gctcac-gt---agccagcttaa-gggacgtgccatt-cccacc
cgaaagggt-gg-ccgccagca-atagcgcccatctcgcga-aggctgacgggtccaaa-
------------------------------------------------------------
------------------------------------------------------------
---------------------------------------------------cagcggttt
ggatgcatctcaaaaggccagcagccgcggtaattccagctccaatagcgtatattaaag
ttg-ttgcag--ttaaaaagctcgtagttgaaccttgggcctg-gctgg-ccggtccg--
cctcaccgcgtgtactgg-tccggccgggcctttccttct--ggagat--cctcatgccc
-ttcactgg---gtgtgttggggaaccagga--cttttactgtgaa-caaattagagtgt
tcaaagcag-gcctttgctcgaatacattagcatg-gaataata-gaataggacgtgcgg
tcctattttgttggtt-tctaggaccgccgtaatgattaatagggatag-tcgggggcat
cagtattcaattgtcagag-gtgaaattcttggatttattgaagactaactactgcgaaa
gcatttgccaaggatgttttcattaatcagtgaacgaaagttaggggatcgaagacgat-
------------------------------------------------------------
------------------------------------------------------------
------------------------------------------------------------
------------------------------------------------------------
------------------------------------------------------------
------------------------------------------------------------
-----cagataccgtcgtagtcttaaccg-taaactatgccgactagggatcgg-gcgat
g
>MK358811_Biatriospora_borsei_Biatriosporaceae_Pleosporales_Dothideomycetes_Ascomycota_Fungi
tagtacc-t---tactactt-ggataaccgtggtaattctagagctaatacatgctaaaa
accccgac-ttcgggaggggtgtatttattagataaaaaaccaatgccc-ttcggggctc
cttggtgattcataataact-taacggatcgca--tgg-ccttgcgccggcaacggttca
ttcaaatttctgccctatcaactttcgatggt----------------------------
----------------------------aaggtattggcttaccatggtttcaacgggta
acggggaattagggttcgattccggag-agggagcctgagaaacggctaccacatc-caa
ggaaggcagcaggcgcgcaaattac-ccaatcccgacacgggga-ggtagtgacaataaa
tactgatacagggctcttttgggt-cttgtaatcggaatgagtac-aatttaaacccctt
aacgaggaacaattggagggcaagtctggtgaac----t--ttca---gctag---ttcc
----a--t-tc---tgctgacgccagagatagtcgggcgcc----------------cta
gggcgttatgcc-ggctagtcga-gcaccc----actgat-ctgat-ggggggg--tgcc
ggcaagacaacc-tggatcggggaaggct-----------------aa-ggcgc------
----------aagctaagctgat-cccgagcagagccttcgcggagcgatccacg-----
---------------------at---atggcctgtgtagagcacggtaaggtgtcggct-
g---------------gctcac-gt---agtcagcttaa-gggacgtgccatt-cccacc
cgaaagggt-gg-ccgccagca-gtagcgcccatctcgcga-aggctggcgggtccaaa-
------------------------------------------------------------
------------------------------------------------------------
---------------------------------------------------cagcggttt
ggatgcatctcaaaaggccagcagccgcggtaattccagctccaatagcgtatattaaag
ttg-ttgcag--ttaaaaagctcgtagttgaaccttgggcctg-gctgg-ccggtccg--
cctcaccgcgtgtactgg-tccggccgggcctttccttct--ggagat--cctcatgcct
-tcactggg---gtgtgttggggaaccagga--cttttactgtgaa-caaattaaagtgt
tcaaagcag-gcctttgctcgaatactttagcatg-gaatatag-gaaaaggacgtgcgg
tcctattttgttggtt-tctaggaccgccgtaatgattaaaaaggataa-tccggggcat
cagtattcaattgtccaaa-gtgaaattcttggattttttgaagactaactactgcgaaa
acattttccaaggatgttttcattaatcagtgaacgaaagttaggggatcgaagaagat-
------------------------------------------------------------
------------------------------------------------------------
------------------------------------------------------------
------------------------------------------------------------
------------------------------------------------------------
------------------------------------------------------------
-----cagataccgtcgtagtcttaaccg-taaacaatgccgactagggatcgg-gcgat
g
>KX650512_Nigrograna_obliqua_Nigrogranaceae_Pleosporales_Dothideomycetes_Ascomycota_Fungi
tagtacc-t---tactactt-ggataaccgtggtaattctagagctaatacatgctaaaa
accccaac-ttcgggaggggtgtatttattagataaaaaaccaatgccc-ttcggggctc
cttggtgattcataataact-taacggatcgca--tgg-ccttgcgccggcgacggttca
ttcaaatttctgccctatcaactttcgatggt----------------------------
----------------------------aaggtattggcttaccatggtttcaacgggta
acggggaattagggttcgattccggag-agggagcctgagaaacggctaccacatc-caa
ggaaggcagcaggcgcgcaaattac-ccaatcccgacacgggga-ggtagtgacaataaa
tactgatacagggctcttttgggt-cttgtaatcggaatgagtac-aatttaaacccctt
aacgaggaacaattggagggcaagtctggtgaac----g--ttca---g-------ttct
----t--t-tc---tgctgacgccagagatagtcgggtgcctc--------------tcg
gggcattatgcc-ggctagtcga-gcaccc----actgat-ctgat-ggggggg--tgcc
ggcaagacaacc-tggatcggggaaggct-----------------aa-ggcgc------
----------aagctaagctgat-cccgagcagagctatcgtagagcgatctacg-----
---------------------ag---acagcctgtgtagagcacggtaaggtgtcggct-
a---------------gctcac-gt---agctagcttaa-gggacgtgccatt-cccacc
cgaaagggt-gg-ccgccagca-atagcgcccatctcgcga-aggctggcgggtctgaa-
------------------------------------------------------------
------------------------------------------------------------
------------------------------------------------------gcctat
tcagatgttcttgaaggccagcagccgcggtaattccagctccaatagcgtatattaaag
ttg-ttgcag--ttaaaaagctcgtagttgaaccttgggcctg-gctgg-ccggtccg--
cctcaccgcgtgtactgg-tccggccgggcctttccttct--ggagat--cctcatgccc
-ttcactgg---gtgtgttggggaaccagga--cttttactgtgaa-caaattagagtgt
tcaaagcag-gcctttgctcgaatacattagcatg-gaataata-gaataggacgtgcgg
tcctattttgttggtt-tctaggaccgccgtaatgattaatagggatag-tcgggggcat
cagtattcaattgtcagag-gtgaaattcttggatttattgaagactaactactgcgaaa
gcatttgccaaggatgttttcattaatcagtgaacgaaagttaggggatcgaagacgat-
------------------------------------------------------------
------------------------------------------------------------
------------------------------------------------------------
------------------------------------------------------------
------------------------------------------------------------
------------------------------------------------------------
-----cagataccgtcgtagtcttaaccg-taaactatgccgactagggatcgg-gcgat
g
>OR646287_Brunneofusispora_sp._XL_2023a_Occultibambusaceae_Pleosporales_Dothideomycetes_Ascomycota_Fungi
tagtacc-t---tactactt-ggataaccgtggtaattctagagctaatacatgctaaaa
accccgac-ttcgggaggggtgtatttattagataaaaaaccaatgccc-ttcggggctc
tttggtgattcatgataact-taacggatcgca--tgg-ccttgcgccggcgacggttca
ttcaaatttctgccctatcaactttcgatggt----------------------------
----------------------------aaggtattggcttaccatggtttcaacgggta
acggggaattagggttcgattccggag-agggagcctgagaaacggctaccacatc-caa
ggaaggcagcaggcgcgcaaattac-ccaatcccgacacgggga-ggtagtgacaataaa
tactgatacagggctcttttgggt-cttgtaatcggaatgagtac-aatttaaacccctt
aacgaggaacaattggagggcaagtctggtggac----a--ttca---gc------tccc
----a--t-tc---tgctgacgccagagatagtcgggcgggtgc-------------ctc
acccgttacgcc-ggctagtcga-gcaccc----acagat-cggat-ggggggg--tgcc
ggcgagacaacc-tggatcggggaaggct-----------------ac-ggcgc------
--at------gcgctatgctgat-cccgagcagagctgtcgcggagcgatccgcg-----
---------------------atc--acagcctgtgtagagcacgcaaaggtgtcggcc-
a---------------gctcat-gt---agttggcttaa-ggtacgtgccgtt-cctgcc
cgaaagggc-ag-cccctagca-atagcgcccatctcgcga-aggctagcggggttaaa-
------------------------------------------------------------
------------------------------------------------------------
------------------------------------------------------------
--------cttgataggccagcagccgcggtaattccagctccaatagcgtatattaaag
ttg-ttgcag--ttaaaaagctcgtagttgaaccttgggcctg-gctgg-ccggtccg--
cctcaccgcgtgtactgg-tccggccgggcctttccttct--ggtgag--cctcatgccc
-ttcactgg---gtgtgttggggaaccagga--cttttactgtgaa-caaattagagtgt
tcaaagcag-gcctttgctcgaatacattagcatg-gaataata-gaataggacgtgcgg
tcctattttgttggtt-tctaggaccgccgtaatgattaatagggatag-tcgggggcat
cagtattcaattgtcagag-gtgaaattcttggatttattgaagactaactactgcgaaa
gcatttgccaaggatgttttcattaatcagtgaacgaaagttaggggatcgaagacgat-
------------------------------------------------------------
------------------------------------------------------------
------------------------------------------------------------
------------------------------------------------------------
------------------------------------------------------------
------------------------------------------------------------
-----cagataccgtcgtagtcttaaccg-taaactatgccgactagggatcgg-gcgat
g
>PP003825_Teichospora_sp._RB_2023a_Teichosporaceae_Pleosporales_Dothideomycetes_Ascomycota_Fungi
tagtacc-t---tactactt-ggataaccgtggtaattctagagctaatacatgctgaaa
accccgac-ttcgggaggggtgtatttattagataaaaaaccaatgccc-ttcggggctc
tttggtgattcatgataact-taacagatcgca--tgg-ccttgcgccggcgacggttca
ttcaaatttctgccctatcaactttcgatggt----------------------------
----------------------------aaggtattggcttaccatggtttcaacgggta
acggggaattagggttcgattccggag-agggagcctgagaaacggctaccacatc-caa
ggaaggcagcaggcgcgcaaattac-ccaatcccgacacgggga-ggtagtgacaataaa
tactgatacagggctcttttgggt-cttgtaatcggaatgagtac-aatttaaacctctt
aacgaggaacaattggagggcaagtctggtggac----a--ttca---gc------tccc
----a--t-tc---tgctgacgccagagatagtcgggcgctcccg--cctttacgggcgg
gcgcgttatgcc-ggctagtcgatgtaccc----gccgaa-ctgat-ggggggg--tacc
ggcaagacaacc-tggatcggggaaggct-----------------aa-ggcac------
--cgcgt---gtgctatgctaat-cccgagcagagctgtcgcggagcgatccgcg-----
---------------------aca--acagcctgtgtagagcacggaaaggtgtcggcc-
a---------------gctcac-tg---agttggcttaa-gggacgtgccatt-cccacc
cgaaagggt-gg-tcgccagca-atagcgcccatcacgcga-aggctggcgggttcgacg
caa---------------------------------------------------------
------------------------------------------------------------
-------------------------------------------------------ccgcg
tcgggcgtgtttataggccagcagccgcggtaattccagctccaatagcgtatattaaag
ttg-ttgcag--ttaaaaagctcgtagttgaatcttgggcctg-gctgg-ccggtccg--
cctcaccgcgtgcactgg-tccggccgggcctttccttct--ggagag--ccccatgccc
-ttcactgg---gtgtgcgggggaaccagga--cttttactttgaa-aaaattagagtgt
tcaaagcag-gcctttgctcgaatacgttagcatg-gaataata-gaataggacgtgcga
tcctattttgttggtt-tctaggaccgccgtaatgattaatagggacag-tcgggggcat
cagtattcaattgtcagag-gtgaaattcttggatttattgaagactaactactgcgaaa
gcatttgccaaggatgttttcattaatcagtgaacgaaagttaggggatcgaagacgat-
------------------------------------------------------------
------------------------------------------------------------
------------------------------------------------------------
------------------------------------------------------------
------------------------------------------------------------
------------------------------------------------------------
-----cagataccgtcgtagtcttaaccg-taaactatgccgactagggatcgg-gcggt
g
>OQ168227_Teichospora_parva_Teichosporaceae_Pleosporales_Dothideomycetes_Ascomycota_Fungi
tagtacc-t---tactactt-ggataaccgtggtaattctagagctaatacatgctgaaa
accccgac-ttcgggaggggtgtatttattagataaaaaaccaatgccc-ttcggggctc
tttggtgattcatgataact-taacagatcgca--tgg-ccttgcgccggcgacggttca
ttcaaatttctgccctatcaactttcgatggt----------------------------
----------------------------aaggtattggcttaccatggtttcaacgggta
acggggaattagggttcgattccggag-agggagcctgagaaacggctaccacatc-caa
ggaaggcagcaggcgcgcaaattac-ccaatcccgacacgggga-ggtagtgacaataaa
tactgatacagggctcttttgggt-cttgtaatcggaatgagtac-aatttaaacctctt
aacgaggaacaattggagggcaagtctggtggac----a--ttca---gc------tccc
----a--t-tc---tgctgacgccagagatagtcgggcgctcccg--cctttacgggcgg
gcgcgttatgcc-ggctagtcgatgtaccc----gccgaa-ctgat-ggggggg--tacc
ggcaagacaacc-tggatcggggaaggct-----------------aa-ggcac------
--cgcgt---gtgctatgctaat-cccgagcagagctgtcgcggagcgatccgcg-----
---------------------aca--acagcctgtgtagagcacggaaaggtgtcggcc-
a---------------gctcac-tg---agttggcttaa-gggacgtgccatt-cccacc
cgaaagggt-gg-tcgccagca-atagcgcccatcacgcga-aggctggcgggtccgacg
cac---------------------------------------------------------
------------------------------------------------------------
-------------------------------------------------------ccgcg
tcgggcgtgtttataggccagcagccgcggtaattccagctccaatagcgtatattaaag
ttg-ttgcag--ttaaaaagctcgtagttgaatcttgggcctg-gctgg-ccggtccg--
cctcaccgcgtgcactgg-tccggccgggcctttccttct--ggagag--ccccatgccc
-ttcactgg---gtgtgcgggggaaccagga--cttttactttgaa-aaaattagagtgt
tcaaagcag-gcctttgctcgaatacgttagcatg-gaataata-gaataggacgtgcga
tcctattttgttggtt-tctaggaccgccgtaatgattaatagggacag-tcgggggcat
cagtattcaattgtcagag-gtgaaattcttggatttattgaagactaactactgcgaaa
gcatttgccaaggatgttttcattaatcagtgaacgaaagttaggggatcgaagacgat-
------------------------------------------------------------
------------------------------------------------------------
------------------------------------------------------------
------------------------------------------------------------
------------------------------------------------------------
------------------------------------------------------------
-----cagataccgtcgtagtcttaaccg-taaactatgccgactagggatcgg-gcggt
g
>OR428374_Neooccultibambusa_sp._LL_2023a_Occultibambusaceae_Pleosporales_Dothideomycetes_Ascomycota_Fungi
tagtacc-t---tactactt-ggataaccgtggtaattctagagctaatacatgctaaaa
accccgac-ttcgggaggggtgtatttattagataaaaagccaatgccc-ttcggggctc
cttggtgattcatgataact-taacggatcgca--tgg-ccttgcgccggcgacggttca
ttcaaatttctgccctatcaactttcgatggt----------------------------
----------------------------aaggtattggcttaccatggttttaacgggta
acggaaaattagggtttgactccggag-agggagcctgagaaacggctaccacatc-caa
ggaaggcagcaggcgcgcaaattac-ccaatcccgacacgggga-ggtagtgacaataaa
tactgatacagggctcttttgggt-cttgtaatcggaatgagtac-aatttaaacccctt
aacgaggaacaattggagggcaagtctggtggac----a--ctca---gc------tccc
----a--t-tc---tgctgacgccagagatagtcgggcgcc----------------ctc
gggcgttatgcc-ggctagtcga-gcacct----acagat-ctgat-ggggagg--tgcc
ggcaagacaacc-tggttcgaagaaggct-----------------aa-ggcat------
--ctca-gg-atgctatgctgat-ctcgagcggagccgtcgcagagcgatctgcg-----
---------------------att--gaagcccgtgtagagcacgcaaaggtgtcggcc-
g---------------actcac-tg---agttggcttaa-ggtacgtgccatt-cccact
cgaaagagt-gg-ctactagca-atagcgcccatctcgcga-aggctggtaggtccttg-
------------------------------------------------------------
------------------------------------------------------------
------------------------------------------------agtgaatgaact
tggggaacatgataaggccagcagccgcggtaattccagctccaatagcgtatattaaag
ttg-ttgcag--ttaaaaagctcgtagttgaaccttgggcctg-gctgg-ccggtccg--
cctcaccgcgtgtactgg-tccggccgggcctttccttct--ggtgag--cctcatgccc
-ttcactgg---gtgtgttggggagccagga--cttttactgtgaa-caaattagagtgt
tcaaagcag-gcctttgctcgaatacattagcatg-gaataata-gaataggacgtgcgg
tcctattttgttggtt-tctaggaccgccgtaatgattaatagggatag-tcgggggcat
cagtattcaattgtcagag-gtgaaattcttggatttattgaagactaactactgcgaaa
gcatttgccaaggatgttttcattaatcagtgaacgaaagttaggggatcgaagacgat-
------------------------------------------------------------
------------------------------------------------------------
------------------------------------------------------------
------------------------------------------------------------
------------------------------------------------------------
------------------------------------------------------------
-----cagataccgtcgtagtcttaaccg-taaactatgccgactagggatcgg-gcggt
g
>OR900227_Pseudoacrodictys_deightonii_Sordariomycetes_incertae_sedis_Sordariomycetes_incertae_sedis_Sordariomycetes_Ascomycota_Fungi
tagtacc-t---tactactt-ggataaccgtggtaattctagagctaatacatgctaaaa
accccgac-ttcgggaggggtgtatttattagataaaaaaccaatgccc-ttcggggctc
tttggtgattcatgataact-taacggatcgca--tgg-ccttgcgccggcgacggttca
ttcaaatttctgccctatcaactttcgatggt----------------------------
----------------------------aaggtattggcttaccatggtttcaacgggta
acggggaattagggttcgattccggag-agggagcctgagaaacggctaccacatc-caa
ggaaggcagcaggcgcgcaaattac-ccaatcccgacacgggga-ggtagtgacaataaa
tactgatacagggctcttttgggt-cttgtaatcggaatgagtac-aatttaaacccctt
aacgaggaacaattggagggcaagtctggtggac----a--ttca---gc------tccc
----a--t-cc---tgctgacgccagagatagtcgggcatctccc--tag-------gga
gtttgttatgcc-ggctagtcga-gtaccc----gccga--ttgat-gggaggg--tacc
ggcgagacaacc-tggatcggggaaggct-----------------aa-ggcgc------
--gc---ag-gcgctatgctaat-cccgagcagagctgccacggagcgatctgtg-----
---------------------g----acagcctgtgtagagtgcggaaaggtgtcggct-
a---------------gctcac-gt---agctagcttaa-gggacgtaccatt-cccacc
cgaaagggt-gg-ctgccagca-tgagcgcccatcacgtaa-gggctggca-ggttcagg
catccccgcct-------------------------------------------------
------------------------------------------------------------
-----------------------------------------------cggggcgcctggg
cgtatct-tcaaaaaggccagcagccgcggtaattccagctccaatagcgtatattaaag
ttg-ttgcag--ttaaaaagctcgtagttgaaccttgggcctg-gctgg-ccggtccg--
cctcaccgcgtgtactgg-tccggccgggcctttccttct--ggagaa--ccccatgccc
-ttcactgg---gcgtggtgggg-accagga--cttttactttgaa-aaaattagagtgt
tcaaagcag-gcctttgctcgaatacgttagcatg-gaataata-gaataggacgtgcgg
tcctattttgttggtt-tctaggaccgccgtaatgattaatagggacag-tcgggggcat
cagtattcaattgtcagag-gtgaaattcttggatttattgaagactaactactgcgaaa
gcatttgccaaggatgttttcattaatcagtgaacgaaagttaggggatcgaagacgat-
------------------------------------------------------------
------------------------------------------------------------
------------------------------------------------------------
------------------------------------------------------------
------------------------------------------------------------
------------------------------------------------------------
-----cagataccgtcgtagtcttaaccg-taaactatgccgactagggatcgg-gcgaa
g
>KX650513_Ohleria_modesta_Pleosporales_incertae_sedis_Pleosporales_Dothideomycetes_Ascomycota_Fungi
tagtacc-t---tactactt-ggataaccgtggtaattctagagctaatacatgctaaaa
accccgac-ttcgggaggggtgtatttattagataaaaaaccaatgccc-tccggggctc
tttggtgattcatgataact-caacggatcgca--tgg-ccttgcgccggcgacggttca
ttcaaatttctgccctatcaactttcgatggt----------------------------
----------------------------aaggtattggcttaccatggttttaacgggta
acggggaattagggttcgattccggag-agggagcctgagaaacggctaccacatc-caa
ggaaggcagcaggcgcgcaaattac-ccaatcccgacacgggga-ggtagtgacaataaa
tactgatacggggctcttttgggt-cttgtaatcggaatgagtac-aatttaaacccctt
aacgaggaacaattggagggcaagtctggtgcac----a--ttca---gc------tgcc
----a--t-tc---tgctgacgccagagacagtcgggcggctccc--gcttg-----gag
acgcattgtgcc-ggctagtcga-gtacct----gcggac-ttgat-ggggagg--tacc
ggcgagacaacc-tggatcgggggaggct-----------------aa-ggcac------
--tttc-ag-gtgctatgctaat-cccgagcagagctgccgtggagcgatccacg-----
---------------------att--gcagcctgtgtagagcacggtaaggtgtcggtc-
g---------------acttcc-ag---agtcggcttaa-gggacgtgccatt-cccacc
cgaaagggtcgg-ctgccagca-cgagtgcccatcacacaa-gggctggca-ggttcgaa
tctattatgctcagagtccggaca------------------------------------
------------------------------------------------------------
-----------------------------------------------taggaggctcgaa
ggagtag---atcaaggccagcagccgcggtaattccagctccaatagcgtatattaaag
ttg-ttgcag--ttaaaaagctcgtagttgaaccttgggcctg-gctgg-ccggtccg--
cctcaccgcgtgtactgg-tccggccgggcctttccttct--ggagaa--ccccatgccc
-ttcactgg---gtgtgcgggggaaccagga--cttttactttgaa-aaaattagagtgt
tcaaagcag-gcctttgctcgaatacgttagcatg-gaataata-gaataggacgtgcgg
tcctattttgttggtt-tctaggaccgccgtaatgattaatagggatag-tcgggggcat
cagtattcaattgtcagag-gtgaaattcttggatttattgaagactaactactgcgaaa
gcatttgccaaggatgttttcattaatcagtgaacgaaagttaggggatcgaagacgat-
------------------------------------------------------------
------------------------------------------------------------
------------------------------------------------------------
------------------------------------------------------------
------------------------------------------------------------
------------------------------------------------------------
-----cagataccgtcgtagtcttaaccg-taaactatgccgactagggatcgg-gcgat
g
>KT376471_Shrungabeeja_longiappendiculata_Tetraplosphaeriaceae_Pleosporales_Dothideomycetes_Ascomycota_Fungi
------------------------------------------------------------
--------------------------------ataaaaaaccaatgccc-ctcggggctc
cttggtgattcatgataact-aaacggatcgca--tgg-ccttgcgccggcgacggttca
ttcaaatttctgccctatcaactttcgatggt----------------------------
----------------------------aaggtattggcttaccatggtttcaacgggta
acggggaattagggttcgattccggag-agggagcctgagaaacggctaccacatc-caa
ggaaggcagcaggcgcgcaaattac-ccaatgccgactcggcga-ggtagcgacaataaa
tactgatacagggctcttttgggt-cttgtaatcggaatgagtac-aatttaaacccctt
aacgaggaacaattggagggcaagtctggtggac----a--ttca---gc------tccc
----a--c-ac---tgctgacgccagagatagtcgggcgcc----------------gcg
aggcgctacgcc-ggctagtcgacgtaccc----accgaa-gtgat-ggggggg--tacc
ggcaagacaacc-tggatcggggaaggct-----------------aa-ggcgc------
--tc------gcgctatgccgat-cccgagcagagccgccgcggagcgatccgcg-----
---------------------cgcaaacggcctgtgtagagcacgcaaaggtgtcggtc-
g---------------gctcac-gt---agccggcttaa-gggacgtgccatt-cccgcc
cgaaagggc-gg-ctgccagca-tgagcacccatcatgcga-gggctggcaggctcggg-
------------------------------------------------------------
------------------------------------------------------------
--------------------------------------------------cgcttcgccc
gcgcagtcatgaataggccagcagccgcggtaattccagctccaatagcgtatattaaag
ttg-ttgcag--ttaaaaagctcgtagttgaaccttgggcctg-gctgg-ccggtccg--
cctcaccgcgtgtactgg-tccggccgggcctttccttct--ggagag--ccgcatgccc
-ttcactgg---gtgtgtcggggaaccagga--cttttactttgaa-aaaattagagtgt
tcaaagcag-gcctttgctcgaatacgttagcatg-gaataata-gaataggacgtgcgg
tcctattttgttggtt-tctaggaccgccgtaatgattaatagggatgg-tcgggggcat
cagtattcaattgtcagag-gtgaaattcttggatttattgaagactaactactgcgaaa
gcatttgccaaggatgttttcattaatcagtgaacgaaagttaggggatcgaagacgat-
------------------------------------------------------------
------------------------------------------------------------
------------------------------------------------------------
------------------------------------------------------------
------------------------------------------------------------
------------------------------------------------------------
-----cagataccgtcgtagtcttaaccg-taaactatgccgactagggatcgg-gcgat
g
>MW134631_Shrungabeeja_sp._Tetraplosphaeriaceae_Pleosporales_Dothideomycetes_Ascomycota_Fungi
tagtacc-tacccactactt-ggataaccgtggtaattctagagctaatacatgctaaaa
gccccgac-ttcgggaggggtgtatttattagataaaaaaccaatgccc-ctcggggctc
cttggtgattcatgataact-aaacggatcgca--tgg-ccttgcgccggcgacggttca
ttcaaatttctgccctatcaactttcgatggt----------------------------
----------------------------aaggtattggcttaccatggtttcaacgggta
acggggaattagggttcgattccggag-agggagcctgagaaacggctaccacatc-caa
ggaaggcagcaggcgcgcaaattac-ccaatgccgactcggcga-ggtagcgacaataaa
tactgatacagggctcttttgggt-cttgtaatcggaatgagtac-aatttaaacccctt
aacgaggaacaattggagggcaagtctggtggac----a--ttca---gc------cccc
----a--c-aa---tgctgacgccagagatagtcgggcgcc----------------gcg
aggcgttatgcc-ggctagtcgatgtacct----accaaa-gtgat-gggcggg--tacc
ggcaagacaacc-tggatcggggaaggct------------------g-ggcgc------
--tc------gcgctttgccaat-cccgagcagagcccccgcggagcgatccgcg-----
---------------------gcc--acggcctgtgtagagcacgcaaaggtgtcggtc-
g---------------gctcac-ag---agccggcttaa-gggacgtgccatt-cccgcc
cccaagggc-gg-ctgccagca-atagcacccatcatgcga-aggctggcagggctcgg-
------------------------------------------------------------
------------------------------------------------------------
--------------------------------------------------gcgctcgccc
gagcagtcatgtataggccagcagccgcggtaattccagctccaatagcgtatattaaag
ttg-ttgcag--ttaaaaagctcgtagttgaaccttgggcctg-gctggcccggtccg-c
cctcaccgcgtgtactggtttcggccgggccctttccctt--ggggagatccgcatgccc
-ttcactgg---gtgtgctggggaaccagga--cttt-actttgaa-aaaattagagtgt
tcaaagcag-gcctttgctcgaatacgttagcatg-gaataata-gaataggacgtgcgg
tcctattttgttggtt-tctaggaccgccgtaatgattaatagggatgg-tcgggggcat
cagtattcaattgtcagag-gtgaaattcttggatttattgaagactaactactgcgaaa
gcatttgccaaggatgttttcattaatcagtgaacgaaagttaggggatcgaagacgat-
------------------------------------------------------------
------------------------------------------------------------
------------------------------------------------------------
------------------------------------------------------------
------------------------------------------------------------
------------------------------------------------------------
-----cagataccgtcgtagtcttaaccg-taaactatgccgactagggatcgg-gcgat
g
>ON650177_Acrocalymma_arengae_Acrocalymmaceae_Pleosporales_Dothideomycetes_Ascomycota_Fungi
tagtacc-t---tactactt-ggataaccgtggtaattctagagctaatacatgctgaaa
accccaac-ttcggaaggggtgtatttattagataaaaaaccaatgccc-ttcggggctt
cttggtgattcatgataact-aaacggatcgca--tgg-ccttgcgccggcgacggttca
ttcaaatttctgccctatcaactttcgatggt----------------------------
----------------------------aaggtattggcttaccatggtttcaacgggta
acggggaattagggttcgattccggag-agggagcctgagaaacggctaccacatc-caa
ggaaggcagcaggcgcgcaaattac-ccaatcccgacacgggga-agtagtgacaataca
tactgatacagggctcttttgggt-cttgtaattggaatgagtac-aatttaaacctctt
aacgaggaacaattggagggcaagtctggtggac----a--ctca---gc------tccc
----a--t-tc---tgctgacgccagagatagtcgggcggcccct------------agg
ggctgttatgcc-ggctagtcgc-gcacct----attga--ttgat-ggggagg--tgcc
ggcaagacaacc-tggatcggggaaggct-----------------aa-ggcac------
--gc---aa-gtgctatgctaat-cccgagcagagcttgtgcggagcgatccgca-----
---------------------ct---acagcctgtgtagagcacggwaaggtrtcggcc-
c---------------actccc-tg---agtgggcttaa-ggtacgtgccaat-cccatc
cgaaagggt-gg-ctgtcagca-atagcgcccatcacgcga-aggttggcaggtccgaga
trtgcgagtagcgtgtgcacttc-------------------------------------
------------------------------------------------------------
------------------------------------------------------------
----ggagtagtaatggccagcagccgcggtaattccagctccaatagcgtatattaaag
ttg-ttgcag--ttaaaaagctcgtagttgaaccttgggcctg-gctgg-caggtccg--
cctcaccgcgtgtacttg-tccggccgggcctttccttct--ggagaa--cctcatgccc
-ttcactgg---gtgtgctggggaaccagga--cttttactttgaa-aaaattagagtgt
tcaaagcag-gcctttgctcgaatacgttagcatg-gaataata-gaataggacgtgcgg
tcctattttgttggtt-tctaggaccgccgtaatgattaatagggacag-tcgggggcat
cagtattcaattgtcagag-gtgaaattcttggatttattgaagactaactattgcgaaa
gcatttgccaaggatgttttcattaatcagtgaacgaaagttaggggatcgaagacgat-
------------------------------------------------------------
------------------------------------------------------------
------------------------------------------------------------
------------------------------------------------------------
------------------------------------------------------------
------------------------------------------------------------
-----cagataccgtcgtagtcttaaccg-taaactatgccgactagggatcgg-gcgat
g
>ON650178_Acrocalymma_arengae_Acrocalymmaceae_Pleosporales_Dothideomycetes_Ascomycota_Fungi
tagtacc-t---tactactt-ggataaccgtggtaattctagagctaatacatgctgaaa
accccaac-ttcggaaggggtgtatttattagataaaaaaccaatgccc-ttcggggctt
cttggtgattcatgataact-aaacggatcgca--tgg-ccttgcgccggcgacggttca
ttcaaatttctgccctatcaactttcgatggt----------------------------
----------------------------aaggtattggcttaccatggtttcaacgggta
acggggaattagggttcgattccggag-agggagcctgagaaacggctaccacatc-caa
ggaaggcagcaggcgcgcaaattactccaatcccgacacgggga-agtagtgacaataca
tactgatacagggctcttttgggt-cttgtaattggaatgagtac-aatttaaacctctt
aacgaggaacaattggagggcaagtctggtggac----a--ctca---gc------tccc
----a--t-tc---tgctgacgccagagatagtcgggcggcccct------------agg
ggctgttatgcc-ggctagtcgc-gcacct----attga--ttgat-ggggagg--tgcc
ggcaagataacc-tggatcggggaaggct-----------------aa-ggcac------
--gc---aa-gtgctatgctaat-cccgagcagagcttgtgcggagcgatccgca-----
---------------------ct---acagcctgtgtagagcacggwaaggtrtcggcc-
c---------------actccc-tg---agtgggcttaa-ggtacgtgccaat-cccatc
cgaaagggt-gg-ctgtcagca-atagcgcccatcacgcga-aggttggcaggtccgaga
trtgcgagtagcgtgtgcacttc-------------------------------------
------------------------------------------------------------
------------------------------------------------------------
----ggagtagtaatggccagcagccgcggtaattccagctccaatagcgtatattaaag
ttg-ttgcag--ttaaaaagctcgtagttgaaccttgggcctg-gctgg-caggtccg--
cctcaccgcgtgtacttg-tccggccgggcctttccttct--ggagaa--cctcatgccc
-ttcactgg---gtgtgctggggaaccagga--cttttactttgaa-aaaattagagtgt
tcaaagcag-gcctttgctcgaatacgttagcatg-gaataata-gaataggacgtgcgg
tcctattttgttggtt-tctaggaccgccgtaatgattaatagggacag-tcgggggcat
cagtattcaattgtcagag-gtgaaattcttggatttattgaagactaactattgcgaaa
gcatttgccaaggatgttttcattaatcagtgaacgaaagttaggggatcgaagacgat-
------------------------------------------------------------
------------------------------------------------------------
------------------------------------------------------------
------------------------------------------------------------
------------------------------------------------------------
------------------------------------------------------------
-----cagataccgtcgtagtcttaaccg-taaactatgccgactagggatcgg-gcgat
g
>OL331094_Acrocalymma_sp._Acrocalymmaceae_Pleosporales_Dothideomycetes_Ascomycota_Fungi
tagtacc-t---tactactt-ggataaccgtggtaattctagagctaatacatgctgaaa
accccgac-ttcgggaggggtgtatttattagataaaaaaccaatgccc-ttcggggctt
cttggtgattcatgataact-aaacggatcgca--tgg-ccttgcgccggcgacggttca
ttcaaatttctgccctatcaactttcgatggt----------------------------
----------------------------aaggtattggcttaccatggtttcaacgggta
acggggaattagggttcgattccggag-agggagcctgagaaacggctaccacatc-caa
ggaaggcagcaggcgcgcaaattac-ccaatcccgacacgggga-ggtagtgacaataaa
tactgatacagggctcttttgggt-cttgtaattggaatgagtac-aatttaaacctctt
aacgaggaacaattggagggcaagtctggtggac----a--ttca---gc------tccc
----a--t-tc---tgctgacgccagagatagtcgggcggccctc------------tgg
ggctgctatgcc-ggctagtcgc-gcacct----actga--tcgat-ggggagg--tgcc
ggcaagacaacc-tggatcggggaaggct-----------------aa-ggtgc------
--gc---aa-gcactatgctaat-cccgagcagagcttgtgcggagcgatccgca-----
---------------------ct---acagcctgtgtagagcacggtaaggtgtcggcc-
t---------------actctc-tg---agtaggcttaa-ggtacgtgccaat-cccatc
cgaaagggt-gg-ctgtcagca-atagcgcccatcacgcga-aggttgacaggcccgttt
tgtgcgagtagcgtctgcactggc------------------------------------
------------------------------------------------------------
------------------------------------------------------------
----ggggtattcatggccagcagccgcggtaattccagctccaatagcgtatattaaag
ttg-ttgcag--ttaaaaagctcgtagttgaaccttgggcctg-gctgg-caggtccg--
cctcaccgcgtgtacttg-tccggccgggcctttccttct--ggagaa--cctcatgccc
-ttcactgg---gtgtgctggggaaccagga--cttttactttgaa-aaaattagagtgt
tcaaagcag-gcctttgctcgaatacgttagcatg-gaataata-gaataggacgtgcgg
tcctattttgttggtt-tctaggaccgccgtaatgattaatagggacag-tcgggggcat
cagtattcaattgtcagag-gtgaaattcttggatttattgaagactaactactgcgaaa
gcatttgccaaggatgttttcattaatcagtgaacgaaagttaggggatcga--------
------------------------------------------------------------
------------------------------------------------------------
------------------------------------------------------------
------------------------------------------------------------
------------------------------------------------------------
------------------------------------------------------------
------------------------------------------------------------
-
>MH051114_Colletotrichum_gloeosporioides_Glomerellaceae_Glomerellales_Sordariomycetes_Ascomycota_Fungi
tagtacc-t---tactactt-ggataaccgtggtaattctagagctaatacatgctgaaa
accccaac-ttcggaaggggtgtatttattagataaaaaaccaatgccc-ttcggggctt
cttggtgattcatgataact-aaacggatcgca--tgg-ccttgcgccggcgacggttca
ttcaaatttctgccctatcaactttcgatggt----------------------------
----------------------------aaggtattggcttaccatggtttcaacgggta
acggggaattagggttcgattccggag-agggagcctgagaaacggctaccacatc-caa
ggaaggcagcaggcgcgcaaattac-ccaatcccgacacgggga-ggtagtgacaataaa
tactgatacagggctcttttgggt-cttgtaattggaatgagtac-aatttaaacctctt
aacgaggaacaattggagggcaagtctggtggac----a--ttca---gc------tccc
----a--t-tc---tgctgacgccagagatagtcgggcggccctt-------------tg
ggctgttatgcc-ggctagtcgc-gcacct----gtcga--tggat-ggggagg--tgcc
ggcaagacaacc-tggatcggggaaggct-----------------aa-ggtgc------
--gt---aa-gcgctatgctaat-cccgagcagagcttgtgcggagcgatccgca-----
---------------------tg---atagcctgtgtagagcacggtaaggtgtcggcc-
t---------------actctc-tg---agtaggcttaa-ggtacgtgccaat-cccatc
cgaaaggggtgg-ctgtcaaca-gtagcgcccatcacgcga-aggttgacaggtccgaat
tgtgcgggtagcgtgcgcacgttc------------------------------------
------------------------------------------------------------
------------------------------------------------------------
----ggagtagcaatggccagcagccgcggtaattccagctcc-atagcgaatattaaag
ttg-ttgcag--ttaaaaagctcgtagttgaaccttgggcctg-gctgg-cagg-ccg--
cctcaccgcgtggacttg-tccggccgggcctttccttct--ggaga---cctcatgccc
-ttcccttg-----------gg--------------------------------------
------------------------------------------------------------
------------------------------------------------------------
------------------------------------------------------------
------------------------------------------------------------
------------------------------------------------------------
------------------------------------------------------------
------------------------------------------------------------
------------------------------------------------------------
------------------------------------------------------------
------------------------------------------------------------
------------------------------------------------------------
-
>KC841034_Ophiosphaerella_korrae_Phaeosphaeriaceae_Pleosporales_Dothideomycetes_Ascomycota_Fungi
tagtacc-t---tactactt-ggataaccgtggtaattctagagctaatacatgctgaaa
accccaac-ttcgggaggggtgtatttattagataaaaaaccaacgccc-ttcggggctt
cttggtgattcatgataact-ttacggatcgca--tgg-ccttgcgccggcgacggttca
ttcaaatttctgccctatcaactttcgatggt----------------------------
----------------------------aaggtattggcttaccatggtttcaacgggta
acggggaattagggttcgattccggag-agggagcctgagaaacggctaccacatc-caa
ggaaggcagcaggcgcgcaaattac-ccaatcccgacacgggga-ggtagtgacaataaa
tactgatacagggctcttttgggt-cttgtaattggaatgagtac-aatttaaacctctt
aacgaggaacaattggagggcaagtctggtggac----a--ttca---gc------tccc
----a--t-tc---tgctgacgccagagatagtcgggcatc-ttc--t---------tgt
agatgttatgcc-ggctagtcgatgtacct----acta-t-ttgat-ggggagg--tacc
ggcaagacaacc-tggatcggggaaggct-----------------aa-ggcat------
caaata-gg-gtgctatgctaat-cccgagcagagctgccatggagcgatctgtg-----
---------------------g----acagcctgtgtagagcacgctaaggtgtcggcc-
a---------------gctcat-gt---agttggcttaa-gggacgtgccatt-cccatc
cgaaagggt-gg-ctgccagca-atagcgcccatcacgcga-aggctggcagg-ttcaaa
------------tca---ta----------------------------------------
------------------------------------------------------------
----------------------------------------------------------tt
tgaagg-ttataataggccagcagccgcggtaattccagctccaatagcgtatattaaag
ttg-ttgcag--ttaaaaagctcgtagttgaaccttgggtctg-gctgg-caggtccg--
cctcaccgcgtgtacttg-tccggccgggcc-ttccttct--ggagaa--cctcatgccc
-ttcactgg---gcgtgttgggg-accagga--cttttactttgaa-aaaattagagtgt
tcaaagcag-gcctttgctcgaatacgttagcatg-gaataata-gaataggacgtgcgg
tcctattttgttggtt-tctaggaccgccgtaatgattaatagggacag-tcgggggcat
cagtattcaattgtcagag-gtgaaattcttggatttattgaagactaactactgcgaaa
gcatttgccaaggatgttttcattaatcagtgaacgaaagttaggggatcgaagacgat-
------------------------------------------------------------
------------------------------------------------------------
------------------------------------------------------------
------------------------------------------------------------
------------------------------------------------------------
------------------------------------------------------------
-----cagataccgtcgtagtcttaaccg-taaactatgccgactagggatcgg-gcgat
g
>KP690983_Ophiosphaerella_korrae_Phaeosphaeriaceae_Pleosporales_Dothideomycetes_Ascomycota_Fungi
tagtacc-t---tactactt-ggataaccgtggtaattctagagctaatacatgctgaaa
accccaac-ttcgggaggggtgtatttattagataaaaaaccaacgccc-ttcggggctt
cttggtgattcatgataact-ttacggatcgca--tgg-ccttgcgccggcgacggttca
ttcaaatttctgccctatcaactttcgatggt----------------------------
----------------------------aaggtattggcttaccatggtttcaacgggta
acggggaattagggttcgattccggag-agggagcctgagaaacggctaccacatc-caa
ggaaggcagcaggcgcgcaaattac-ccaatcccgacacgggga-ggtagtgacaataaa
tactgatacagggctcttttgggt-cttgtaattggaatgagtac-aatttaaacctctt
aacgaggaacaattggagggcaagtctggtggac----a--ttca---gc------tccc
----a--t-tc---tgctgacgccagagatagtcgggcatc-ttc--t---------tgt
agatgttatgcc-ggctagtcgatgtacct----acta-t-ttgat-ggggagg--tacc
ggcaagacaacc-tggatcggggaaggct-----------------aa-ggcat------
caaatg-gg-gtgctatgctaat-cccgagcagagctgccatggagcgatctgtg-----
---------------------g----acagcctgtgtagagcacgctaaggtgtcggcc-
a---------------gctcat-gt---agttggcttaa-gggacgtgccatt-cccacc
cgaaagggt-gg-ctgccagca-atagcgcccatcacgcga-aggccggcagg-ttcaaa
------------tca---ta----------------------------------------
------------------------------------------------------------
----------------------------------------------------------tt
tgaagg-ttataataggccagcagccgcggtaattccagctccaatagcgtatattaaag
ttg-ttgcag--ttaaaaagctcgtagttgaaccttgggtctg-gctgg-caggtccg--
cctcaccgcgtgtacttg-tccggccgggcc-ttccttct--ggagaa--cctcatgccc
-ttcactgg---gcgtgttgggg-accagga--cttttactttgaa-aaaattagagtgt
tcaaagcag-gcctttgctcgaatacgttagcatg-gaataata-gaataggacgtgcgg
tcctattttgttggtt-tctaggaccgccgtaatgattaatagggacag-tcgggggcat
cagtattcaattgtcagag-gtgaaattcttggatttattgaagactaactactgcgaaa
gcatttgccaaggatgttttcattaatcagtgaacgaaagttaggggatcgaagacgat-
------------------------------------------------------------
------------------------------------------------------------
------------------------------------------------------------
------------------------------------------------------------
------------------------------------------------------------
------------------------------------------------------------
-----cagataccgtcgtagtcttaaccg-taaactatgccgactagggatcgg-gcgat
g
>KP690991_Ophiosphaerella_herpotricha_Phaeosphaeriaceae_Pleosporales_Dothideomycetes_Ascomycota_Fungi
tagtacc-t---tactactt-ggataaccgtggtaattctagagctaatacatgctgaaa
accccaac-ttcgggaggggtgtatttattagataaaaaaccaacgccc-ttcggggctt
cttggtgattcatgataact-ttacggatcgca--tgg-ccttgcgccggcgacggttca
ttcaaatttctgccctatcaactttcgatggt----------------------------
----------------------------aaggtattggcttaccatggtttcaacgggta
acggggaattagggttcgattccggag-agggagcctgagaaacggctaccacatc-caa
ggaaggcagcaggcgcgcaaattac-ccaatcccgacacgggga-ggtagtgacaataaa
tactgatacagggctcttttgggt-cttgtaattggaatgagtac-aatttaaacctctt
aacgaggaacaattggagggcaagtctggtggac----a--ttca---gc------tccc
----a--t-tc---tgctgacgccagagatagtcgggca----tc--t---------tgt
agatgttatgcc-ggctagtcgatgtaccc----gctgtt-ttgat-ggggggg--tacc
ggcaagacaacc-tggatcggggaaggct-----------------aa-ggcat------
caaatg-ag-atgctatgctaat-cccgagcagagctgccatggagcgatctgtg-----
---------------------g----acagcctgtgtagagcacgctaaggtgtcggcc-
a---------------gctcat-gt---agttggcttaa-gggacgtgccatt-cccatc
cgaaagggt-gg-ctgccagca-atagcgcccatcacgcga-aggctggcagg-ttcaaa
------------ttg---tt----------------------------------------
------------------------------------------------------------
----------------------------------------------------------tt
tgaaga-ttataataggccagcagccgcggtaattccagctccaatagcgtatattaaag
ttg-ttgcag--ttaaaaagctcgtagttgaaccttgggtctg-gctgg-caggtccg--
cctcaccgcgtgtacttg-tccggccgggcc-ttccttct--ggagaa--cctcatgccc
-ttcactgg---gcgtgttgggg-accagga--cttttactttgaa-aaaattagagtgt
tcaaagcag-gcctttgctcgaatacgttagcatg-gaataata-gaataggacgtgcgg
tcctattttgttggtt-tctaggaccgccgtaatgattaatagggacag-tcgggggcat
cagtattcaattgtcagag-gtgaaattcttggatttattgaagactaactactgcgaaa
gcatttgccaaggatgttttcattaatcagtgaacgaaagttaggggatcgaagacgat-
------------------------------------------------------------
------------------------------------------------------------
------------------------------------------------------------
------------------------------------------------------------
------------------------------------------------------------
------------------------------------------------------------
-----cagataccgtcgtagtcttaaccg-taaactatgccgactagggatcgg-gcgat
g
>KP690992_Ophiosphaerella_herpotricha_Phaeosphaeriaceae_Pleosporales_Dothideomycetes_Ascomycota_Fungi
tagtacc-t---tactactt-ggataaccgtggtaattctagagctaatacatgctgaaa
accccaac-ttcgggaggggtgtatttattagataaaaaaccaacgccc-ttcggggctt
cttggtgattcatgataact-ttacggatcgca--tgg-ccttgcgccggcgacggttca
ttcaaatttctgccctatcaactttcgatggt----------------------------
----------------------------aaggtattggcttaccatggtttcaacgggta
acggggaattagggttcgattccggag-agggagcctgagaaacggctaccacatc-caa
ggaaggcagcaggcgcgcaaattac-ccaatcccgacacgggga-ggtagtgacaataaa
tactgatacagggctcttttgggt-cttgtaattggaatgagtac-aatttaaacctctt
aacgaggaacaattggagggcaagtctggtggac----a--ttca---gc------tccc
----a--t-tc---tgctgacgccagagatagtcgggca----tc--t---------tgt
agatgttatgcc-ggctagtcgatgtaccc----gctgtt-ttgat-ggggggg--tacc
ggcaagacaacc-tggatcggggaaggct-----------------aa-ggcat------
caaatg-ag-atgctatgctaat-cccgagcagagctgccatggagcgatct-tg-----
---------------------g----acagcctgtgtagagcacgctaaggtgtcggcc-
a---------------gctcat-gt---agttggcttaa-gggacgtgccatt-cccatc
cgaaagggt-gg-ctgccagca-atagcgcccatcacgcga-aggctggcagg-ttcaaa
------------ttg---tt----------------------------------------
------------------------------------------------------------
----------------------------------------------------------tt
tgaaga-ttataataggccagcagccgcggtaattccagctccaatagcgtatattaaag
ttg-ttgcag--ttaaaaagctcgtagttgaaccttgggtctg-gctgg-caggtccg--
cctcaccgcgtgtacttg-tccggccgggcc-ttccttct--ggagaa--cctcatgccc
-ttcactgg---gcgtgttgggg-accagga--cttttactttgaa-aaaattagagtgt
tcaaagcag-gcctttgctcgaatacgttagcatg-gaataata-gaataggacgtgcgg
tcctattttgttggtt-tctaggaccgccgtaatgattaatagggacag-tcgggggcat
cagtattcaattgtcagag-gtgaaattcttggatttattgaagactaactactgcgaaa
gcatttgccaaggatgttttcattaatcagtgaacgaaagttaggggatcgaagacgat-
------------------------------------------------------------
------------------------------------------------------------
------------------------------------------------------------
------------------------------------------------------------
------------------------------------------------------------
------------------------------------------------------------
-----cagataccgtcgtagtcttaaccg-taaactatgccgactagggatcgg-gcgat
g
>KP690986_Ophiosphaerella_herpotricha_Phaeosphaeriaceae_Pleosporales_Dothideomycetes_Ascomycota_Fungi
tagtacc-t---tactactt-ggataaccgtggtaattctagagctaatacatgctgaaa
accccaac-ttcgggaggggtgtatttattagataaaaaaccaacgccc-ttcggggctt
cttggtgattcatgataact-ttacggatcgca--tgg-ccttgcgccggcgacggttca
ttcaaatttctgccctatcaactttcgatggt----------------------------
----------------------------aaggtattggcttaccatggtttcaacgggta
acggggaattagggttcgattccggag-agggagcctgagaaacggctaccacatc-caa
ggaaggcagcaggcgcgcaaattac-ccaatcccgacacgggga-ggtagtgacaataaa
tactgatacagggctcttttgggt-cttgtaattggaatgagtac-aatttaaacctctt
aacgaggaacaattggagggcaagtctggtggac----a--ttca---gc------tccc
----a--t-tc---tgctgacgccagagatagtcgggca----tc--t---------tgt
agatgttatgcc-ggctagtcgatgtaccc----gctgtt-ttgat-ggggggg--tacc
ggcaagacaacc-tggatcggggaaggct-----------------aa-ggcat------
caaatg-ag-atgctatgctaat-cccgagcagagctgccatggagcgatct-tg-----
---------------------g----acagcctgtgtagagcacgctaaggtgtcggcc-
a---------------gctcat-gt---agttggcttaa-gggacgtgccatt-cccatc
cgaaagggt-gg-ctgccagca-atagcgcccatcacgcga-aggctggcagg-ttcaaa
------------ttg---tt----------------------------------------
------------------------------------------------------------
----------------------------------------------------------tt
tgaaga-ttataataggccagcagccgcggtaattccagctccaatagcgtatattwaag
ttg-ttgcag--ttaaaaagctcgtagttgaaccttgggtctg-gctgg-caggtccg--
cctcaccgcgtgtacttg-tccggccgggcc-ttccttct--ggagaa--cctcatgccc
-ttcactgg---gcgtgttgggg-accakga--cttttactttgaa-aaaattagagtgt
tcaaagcag-gcctttgctcgaatacgttagcatg-gaataata-gaataggacgtgcgg
tcctattttgttggtt-tctaggaccgccgtaatgattaatagggacag-tcgggggcat
cagtattcaattgtcagag-gtgaaattcttggatttattgaagactaactactgcgaaa
gcatttgccaaggatgttttcattaatcagtgaacgaaagttaggggatcgaagacgat-
------------------------------------------------------------
------------------------------------------------------------
------------------------------------------------------------
------------------------------------------------------------
------------------------------------------------------------
------------------------------------------------------------
-----cagataccgtcgtagtcttaaccg-taaactatgccgactagggatcgg-gcgat
g
>KC841073_Ophiosphaerella_herpotricha_Phaeosphaeriaceae_Pleosporales_Dothideomycetes_Ascomycota_Fungi
tagtacc-t---tactactt-ggataaccgtggtaattctagagctaatacatgctgaaa
accccaac-ttcgggaggggtgtatttattagataaaaaaccaacgccc-ttcggggctt
cttggtgattcatgataact-ttacggatcgca--tgg-ccttgcgccggcgacggttca
ttcaaatttctgccctatcaactttcgatggt----------------------------
----------------------------aaggtattggcttaccatggtttcaacgggta
acggggaattagggttcgattccggag-agggagcctgagaaacggctaccacatc-caa
ggaaggcagcaggcgcgcaaattac-ccaatcccgacacgggga-ggtagtgacaataaa
tactgatacagggctcttttgggt-cttgtaattggaatgagtac-aatttaaacctctt
aacgaggaacaattggagggcaagtctggtggac----a--ttca---gc------tccc
----a--t-tc---tgctgacgccagagatagtcgggca----tc--t---------tgt
agatgttatgcc-ggctagtcgatgtaccc----gctgtt-ttgat-ggggggg--tacc
ggcaagacaacc-tggatcggggaaggct-----------------aa-ggcat------
caaatg-ag-atgctatgctaat-cccgagcagagctgccatggagcgatctgtg-----
---------------------g----acagcctgtgtagagcacgctaaggtgtcggcc-
a---------------gctcat-gt---agttggcttaa-gggacgtgccatt-cccatc
cgaaagggt-gg-ctgccagca-atagcgcccatcacgcga-aggctggcagg-ttcaaa
------------ttg---tt----------------------------------------
------------------------------------------------------------
----------------------------------------------------------tt
tgaaga-ttataataggccagcagccgcggtaattccagctccaatagcgtatattaaag
ttg-ttgcag--ttaaaaagctcgtagttgaaccttgggtctg-gctgg-caggtccg--
cctcaccgcgtgtacttg-tccggccgggcc-ttccttct--ggagaa--cctcatgccc
-ttcactgg---gcgtgttgggg-accagga--cttttactttgaa-aaaattagagtgt
tcaaagcag-gcctttgctcgaatacgttagcatg-gaataata-gaataggacgtgcgg
tcctattttgttggtt-tctaggaccgccgtaatgattaatagggacag-tcgggggcat
cagtattcaattgtcagag-gtgaaattcttggatttattgaagactaactactgcgaaa
gcatttgccaaggatgttttcattaatcagtgaacgaaagttaggggatcgaagacgat-
------------------------------------------------------------
------------------------------------------------------------
------------------------------------------------------------
------------------------------------------------------------
------------------------------------------------------------
------------------------------------------------------------
-----cagataccgtcgtagtcttaaccg-taaactatgccgactagggatcgg-gctat
g
>KC841046_Ophiosphaerella_herpotricha_Phaeosphaeriaceae_Pleosporales_Dothideomycetes_Ascomycota_Fungi
tagtacc-t---tactactt-ggataaccgtggtaattctagagctaatacatgctgaaa
accccaac-ttcgggaggggtgtatttattagataaaaaaccaacgccc-ttcggggctt
cttggtgattcatgataact-ttacggatcgca--tgg-ccttgcgccggcgacggttca
ttcaaatttctgccctatcaactttcgatggt----------------------------
----------------------------aaggtattggcttaccatggtttcaacgggta
acggggaattagggttcgattccggag-agggagcctgagaaacggctaccacatc-caa
ggaaggcagcaggcgcgcaaattac-ccaatcccgacacgggga-ggtagtgacaataaa
tactgatacagggctcttttgggt-cttgtaattggaatgagtac-aatttaaacctctt
aacgaggaacaattggagggcaagtctggtggac----a--ttca---gc------tccc
----a--t-tc---tgctgacgccagagatagtcgggca----tc--t---------tgt
agatgttatgcc-ggctagtcgatgtaccc----gctgtt-ttgat-ggggggg--tacc
ggcaagacaacc-tggatcggggaaggct-----------------aa-ggcat------
caaatg-ag-atgctatgctaat-cccgagcagagctgccatggagcgatct-tg-----
---------------------g----acagcctgtgtagagcacgctaaggtgtcggcc-
a---------------gctcat-gt---agttggcttaa-gggacgtgccatt-cccatc
cgaaagggt-gg-ctgccagca-atagcgcccatcacgcga-aggctggcagg-ttcaaa
------------ttg---tt----------------------------------------
------------------------------------------------------------
----------------------------------------------------------tt
tgaaga-ttataataggccagcagccgcggtaattccagctccaatagcgtatattaaag
ttg-ttgcag--ttaaaaagctcgtagttgaaccttgggtctg-gctgg-caggtccg--
cctcaccgcgtgtacttg-tccggccgggcc-ttccttct--ggagaa--cctcatgccc
-ttcactgg---gcgtgttgggg-accagga--cttttactttgaa-aaaattagagtgt
tcaaagcag-gcctttgctcgaatacgttagcatg-gaataata-gaataggacgtgcgg
tcctattttgttggtt-tctaggaccgccgtaatgattaatagggacag-tcgggggcat
cagtattcaattgtcagag-gtgaaattcttggatttattgaagactaactactgcgaaa
gcatttgccaaggatgttttcattaatcactgaacgaaagttaggggatcgaagacgat-
------------------------------------------------------------
------------------------------------------------------------
------------------------------------------------------------
------------------------------------------------------------
------------------------------------------------------------
------------------------------------------------------------
-----cagataccgtcgtagtcttaaccg-taaactatgccgactagggatcgg-gcgat
g
>KC841063_Ophiosphaerella_herpotricha_Phaeosphaeriaceae_Pleosporales_Dothideomycetes_Ascomycota_Fungi
tagtacc-t---tactactt-ggataaccgtggtaattctagagctaatacatgctgaaa
accccaac-ttcgggaggggtgtatttattagataaaaaaccaacgccc-ttcggggctt
cttggtgattcatgataact-ttacggatcgca--tgg-ccttgcgccggcgacggttca
ttcaaatttctgccctatcaactttcgatggt----------------------------
----------------------------aaggtattggcttaccatggtttcaacgggta
acggggaattagggttcgattccggag-agggagcctgagaaacggctaccacatc-caa
ggaaggcagcaggcgcgcaaattac-ccaatcccgacacgggga-ggtagtgacaataaa
tactgatacagggctcttttgggt-cttgtaattggaatgagtac-aatttaaacctctt
aacgaggaacaattggagggcaagtctggtggac----a--ttca---gc------tccc
----a--t-tc---tgctgacgccagagatagtcgggca----tc--t---------tgt
agatgttatgcc-ggctagtcgatgtaccc----gctgtt-ttgat-ggggggg--tacc
ggcaagacaacc-tggatcggggaaggct-----------------aa-ggcat------
caaatg-ag-atgctatgctaat-cccgagcagagctgccatggagcgatct-tg-----
---------------------g----acagcctgtgtagagcacgctaaggtgtcggcc-
a---------------gctcat-gt---agttggcttaa-gggacgtgccatt-cccatc
cgaaagggt-gg--tgccagca-atagcgcccatcacgcga-aggctggcagg-ttcaaa
------------ttg---tt----------------------------------------
------------------------------------------------------------
----------------------------------------------------------tt
tgaaga-ttataataggccagcagccgcggtaattccagctccaatagcgtatattaaag
ttg-ttgcag--ttaaaaagctcgtagttgaaccttgggtctg-gctgg-caggtccg--
cctcaccgcgtgtacttg-tccggccgggcc-ttccttct--ggagaa--cctcatgccc
-ttcactgg---gcgtgttgggg-accagga--cttttactttgaa-aaaattagagtgt
tcaaagcag-gcctttgctcgaatacgttagcatg-gaataata-gaataggacgtgcgg
tcctattttgttggtt-tctaggaccgccgtaatgattaatagggacag-tcgggggcat
cagtattcaattgtcagag-gtgaaattcttggatttattgaagactaactactgcgaaa
gcatttgccaaggatgttttcattaatcagtgaacgaaagttaggggatcgaagacgat-
------------------------------------------------------------
------------------------------------------------------------
------------------------------------------------------------
------------------------------------------------------------
------------------------------------------------------------
------------------------------------------------------------
-----cagataccgtcgtagtcttaaccg-taaactatgccgactagggatcgg-gcgat
g
>KC841058_Ophiosphaerella_herpotricha_Phaeosphaeriaceae_Pleosporales_Dothideomycetes_Ascomycota_Fungi
tagtacc-t---tactactt-ggataaccgtggtaattctagagctaatacatgctgaaa
accccaac-ttcgggaggggtgtatttattagataaaaaaccaacgccc-ttcggggctt
cttggtgattcatgataact-ttacggatcgca--tgg-ccttgcgccggcgacggttca
ttcaaatttctgccctatcaactttcgatggt----------------------------
----------------------------aaggtattggcttaccatggtttcaacgggta
acggggaattagggttcgattccggag-agggagcctgagaaacggctaccacatc-caa
ggaaggcagcaggcgcgcaaattac-ccaatcccgacacgggga-ggtagtgacaataaa
tactgatacagggctcttttgggt-cttgtaattggaatgagtac-aatttaaacctctt
aacgaggaacaattggagggcaagtctggtggac----a--ttca---gc------tccc
----a--t-tc---tgctgacgccagagatagtcgggca----tc--t---------tgt
agatgttatgcc-ggctagtcgatgtaccc----gctgtt-ttgat-ggggggg--tacc
ggcaagacaacc-tggatcggggaaggct-----------------aa-ggcat------
caaatg-ag-atgctatgctaat-cccgagcagagctgccatggagcgatctgtg-----
---------------------g----acagcctgtgtagagcacgctaaggtgtcggcc-
a---------------gctcat-gt---agttggcttaa-gggacgtgccatt-cccatc
cgaaagggt-gg-ctgccagca-atagcgcccatcacgcga-aggctggcagg-ttcaaa
------------ttg---ct----------------------------------------
------------------------------------------------------------
----------------------------------------------------------tt
tgaaga-ttataataggccagcagccgcggtaattccagctccaatagcgtatattaaag
ttg-ttgcag--ttaaaaagctcgtagttgaaccttgggtctg-gctgg-caggtccg--
cctcaccgcgtgtacttg-tccggccgggcc-ttccttct--ggagaa--cctcatgccc
-ttcactgg---gcgtgttgggg-accagga--cttttactttgaa-aaaattagagtgt
tcaaagcag-gcctttgctcgaatacgttagcatg-gaataata-gaataggacgtgcgg
tcctattttgttggtt-tctaggaccgccgtaatgattaatagggacag-tcgggggcat
cagtattcaattgtcagag-gtgaaattcttggatttattgaagactaactactgcgaaa
gcatttgccaaggatgttttcattaatcagtgaacgaaagttaggggatcgaagacgat-
------------------------------------------------------------
------------------------------------------------------------
------------------------------------------------------------
------------------------------------------------------------
------------------------------------------------------------
------------------------------------------------------------
-----cagataccgtcgtagtcttaaccg-taaactatgccgactagggatcgg-gcgat
g
>KP690988_Ophiosphaerella_herpotricha_Phaeosphaeriaceae_Pleosporales_Dothideomycetes_Ascomycota_Fungi
tagtacc-t---tactactt-ggataaccgtggtaattctagagctaatacatgctgaaa
accccaac-ttcgggaggggtgtatttattagataaaaaaccaacgccc-ttcggggctt
cttggtgattcatgataact-ttacggatcgca--tgg-ccttgcgccggcgacggttca
ttcaaatttctgccctatcaactttcgatggt----------------------------
----------------------------aaggtattggcttaccatggtttcaacgggta
acggggaattagggttcgattccggag-agggagcctgagaaacggctaccacatc-caa
ggaaggcagcaggcgcgcaaattac-ccaatcccgacacgggga-ggtagtgacaataaa
tactgatacagggctcttttgggt-cttgtaattggaatgagtac-aatttaaacctctt
aacgaggaacaattggagggcaagtctggtggac----a--ttca---gc------tccc
----a--t-tc---tgctgacgccagagatagtcgggca----tc--t---------tgt
agatgttatgcc-ggctagtcgatgtaccc----gctgtt-ttgat-ggggggg--tacc
ggcaagacaacc-tggatcggggaaggct-----------------aa-ggcat------
caaatg-ag-gtgctatgctaat-cccgagcagagctgccatggagcgatctgtg-----
---------------------g----acagcctgtgtagagcacgctaaggtgtcggcc-
a---------------gctcat-gt---agttggcttaa-gggacgtgccatt-cccacc
cgaaagggt-gg-ctgccagca-atagcgcccatcacgcga-aggccggcagg-ttcaaa
------------tca---ta----------------------------------------
------------------------------------------------------------
----------------------------------------------------------tt
tgaagg-ttataataggccagcagccgcggtaattccagctccaatagcgtatattaaag
ttg-ttgcag--ttaaaaagctcgtagttgaaccttgggtctg-gctgg-caggtccg--
cctcaccgcgtgtacttg-tccggccgggcc-ttccttct--ggagaa--cctcatgccc
-ttcactgg---gcgtgttgggg-accagga--cttttactttgaa-aaaattagagtgt
tcaaagcag-gcctttgctcgaatacgttagcatg-gaataata-gaataggacgtgcgg
tcctattttgttggtt-tctaggaccgccgtaatgattaatagggacag-tcgggggcat
cagtattcaattgtcagag-gtgaaattcttggatttattgaagactaactactgcgaaa
gcatttgccaaggatgttttcattaatcagtgaacgaaagttaggggatcgaagacgat-
------------------------------------------------------------
------------------------------------------------------------
------------------------------------------------------------
------------------------------------------------------------
------------------------------------------------------------
------------------------------------------------------------
-----cagataccgtcgtagtcttaaccg-taaactatgccgactagggatcgg-gcgat
g
>KC841081_Ophiosphaerella_narmari_Phaeosphaeriaceae_Pleosporales_Dothideomycetes_Ascomycota_Fungi
tagtacc-t---tactactt-ggataaccgtggtaattctagagctaatacatgctaaaa
accccaac-ttcgggaggggtgtatttattagataaaaaaccaacgccc-ttcggggctt
cttggtgattcatgataact-ttacggatcgca--tgg-ccttgcgccggcgacggttca
ttcaaatttctgccctatcaactttcgatggt----------------------------
----------------------------aaggtattggcttaccatggtttcaacgggta
acggggaattagggttcgattccggag-agggagcctgagaaacggctaccacatc-caa
ggaaggcagcaggcgcgcaaattac-ccaatcccgacacgggga-ggtagtgacaataaa
tactgatacagggctcttttgggt-cttgtaattggaatgagtac-aatttaaacctctt
aacgaggaacaattggagggcaagtctggtggac----a--ttca---gc------tccc
----a--t-tc---tgctgacgccagagatagtcgggca----tc--t---------tgt
tgatgttatgcc-ggctagtcgatgtacct----gctgtt-ttgat-ggggagg--tacc
ggcaagacaacc-tggatcggggaaggct-----------------aa-ggcat------
caaatg-ag-atgctatgctaat-cccgagcagagctgccacggagcgatctgtg-----
---------------------g----acagcctgtgtagagcacgctaaggtgtcggcc-
a---------------gctcat-gc---agttggcttaa-gggacgtgccatt-cccatc
cgaaagggt-gg-ctgccagca-atagcgcccatcacgcga-aggctggcagg-ttcaaa
------------ttg---tt----------------------------------------
------------------------------------------------------------
----------------------------------------------------------tt
tgaaga-ttataataggccagcagccgcggtaattccagctccaatagcgtatattaaag
ttg-ttgcag--ttaaaaagctcgtagttgaaccttgggtctg-gctgg-caggtccg--
cctcaccgcgtgtacttg-tccggccgggcc-ttccttct--ggagaa--cctcatgccc
-ttcactgg---gcgtgttgggg-accagga--cttttactttgaa-aaaattagagtgt
tcaaagcag-gcctttgctcgaatacgttagcatg-gaataata-gaataggacgtgcgg
tcctattttgttggtt-tctaggaccgccgtaatgattaatagggacag-tcgggggcat
cagtattcaattgtcagag-gtgaaattcttggatttattgaagactaactactgcgaaa
gcatttgccaaggatgttttcattaatcagtgaacgaaagttaggggatcgaagacgat-
------------------------------------------------------------
------------------------------------------------------------
------------------------------------------------------------
------------------------------------------------------------
------------------------------------------------------------
------------------------------------------------------------
-----cagataccgtcgtagtcttaaccg-taaactatgccgactagggatcgg-gcgat
g
>KC848508_Ophiosphaerella_narmari_Phaeosphaeriaceae_Pleosporales_Dothideomycetes_Ascomycota_Fungi
tagtacc-t---tactactt-ggataaccgtggtaattctagagctaatacatgctgaaa
accccaac-ttcgggaggggtgtatttattagataaaaaaccaacgccc-ttcggggctt
cttggtgattcatgataact-ttacggatcgca--tgg-ccttgcgccggcgacggttca
ttcaaatttctgccctatcaactttcgatggt----------------------------
----------------------------aaggtattggcttaccatggtttcaacgggta
acggggaattagggttcgattccggag-agggagcctgagaaacggctaccacatc-caa
ggaaggcagcaggcgcgcaaattac-ccaatcccgacacgggga-ggtagtgacaataaa
tactgatacagggctcttttgggt-cttgtaattggaatgagtac-aatttaaacctctt
aacgaggaacaattggagggcaagtctggtggac----a--ttca---gc------tccc
----a--t-tc---tgctgacgccagagatagtcgggca----tc--t---------tgt
tgatgttatgcc-ggctagtcgatgtacct----gctgtt-ttgat-ggggagg--tacc
ggcaagacaacc-tgggtcggggaaggct-----------------aa-ggcat------
caaatg-ag-atgctatgctaat-cccgagcagagctgccacggagcgatctgtg-----
---------------------a----acagcctgtgtagagcacgctaaggtgtcggcc-
a---------------gctcat-gc---agttggcttaa-gggacgtgccatt-cccatc
cgaaagggt-gg-ctgccagca-atagcgcccatcacgcga-aggctggcagg-ttcaaa
------------ttg---tt----------------------------------------
------------------------------------------------------------
----------------------------------------------------------tt
tgaaga-ttataataggccagcagccgcggtaattccagctccaatagcgtatattaaag
ttg-ttgcag--ttaaaaagctcgtagttgaaccttgggtctg-gctgg-caggtccg--
cctcaccgcgtgtacttg-tccggccgggcc-ttccttct--ggagaa--cctcatgccc
-ttcactgg---gcgtgttgggg-accagga--cttttactttgaa-aaaattagagtgt
tcaaagcag-gcctttgctcgaatacgttagcatg-gaataata-gaataggacgtgcgg
tcctattttgttggtt-tctaggaccgccgtaatgattaatagggacag-tcgggggcat
cagtattcaattgtcagag-gtgaaattcttggatttattgaagactaactactgcgaaa
gcatttgccaaggatgttttcattaatcagtgaacgaaagttaggggatcgaagacgat-
------------------------------------------------------------
------------------------------------------------------------
------------------------------------------------------------
------------------------------------------------------------
------------------------------------------------------------
------------------------------------------------------------
-----cagataccgtcgtagtcttaaccg-taaactatgccgactagggatcgg-gcgat
g
>KC841030_Ophiosphaerella_herpotricha_Phaeosphaeriaceae_Pleosporales_Dothideomycetes_Ascomycota_Fungi
tagtacc-t---tactactt-ggataaccgtggtaattctagagctaatacatgctgaaa
accccaac-ttcgggaggggtgtatttattagataaaaaaccaacgccc-ttcggggctt
cttggtgattcatgataact-ttacggatcgca--tgg-ccttgcgccggcgacggttca
ttcaaatttctgccctatcaactttcgatggt----------------------------
----------------------------aaggtattggcttaccatggtttcaacgggta
acggggaattagggttcgattccggag-agggagcctgagaaacggctaccacatc-caa
ggaaggcagcaggcgcgcaaattac-ccaatcccgacacgggga-ggtagtgacaataaa
tactgatacagggctcttttgggt-cttgtaattggaatgagtac-aatttaaacctctt
aacgaggaacaattggagggcaagtctggtggac----a--ttca---gc------tccc
----a--t-tc---tgctgacgccagagatagtcgggca----tc--t---------tgt
agatgttatgcc-ggctagtcgatgtaccc----gctgtt-ttgat-ggggggg--tacc
ggcaagacaacc-tggatcggggaaggct-----------------aa-ggcat------
caaatg-ag-atgctatgctaat-cccgagcagagctgccatggagcgatctgtg-----
---------------------g----acagcctgtgtagagcacgctaaggtgtcggcc-
a---------------gctcat-gt---agttggcttaa-gggacgtgccatt-cccatc
cgaaagggt-gg-ctgccagca-atagcgcccatcacgcga-aggctggcagg-ttcaaa
------------ttg---tt----------------------------------------
------------------------------------------------------------
----------------------------------------------------------tt
tgaaga-ttataataggccagcagccgcggtaattccagctccaatagcgtatattaaag
ttg-ttgcag--ttaaaaagctcgtagttgaaccttgggtctg-gctgg-caggtccg--
cctcaccgcgtgtacttg-tccggccgggcc-ttccttct--ggagaa--cctcatgccc
-ttcactgg---gcgtgttgggg-accagga--cttttactttgaa-aaaattagagtgt
tcaaagcag-gcctttgctcgaatacgttagcatg-gaataata-gaataggacgtgcgg
tcctattttgttggtt-tctaggaccgccgtaatgattaatagggacag-tcgggggcat
cagtattcaattgtaagag-gtgaaattcttggatttattgaagactaactactgcgaaa
gcatttgccaaggatgttttcattaatcagtgaacgaaagttaggggatcgaagacgat-
------------------------------------------------------------
------------------------------------------------------------
------------------------------------------------------------
------------------------------------------------------------
------------------------------------------------------------
------------------------------------------------------------
-----cagataccgtcgtagtcttaaccg-taaactatgccgactagggatcgg-gcgat
g
>KP690979_Ophiosphaerella_narmari_Phaeosphaeriaceae_Pleosporales_Dothideomycetes_Ascomycota_Fungi
tagtacc-t---tactactt-ggataaccgtggtaattctagagctaatacatgctaaaa
accccaac-ttcgggaggggtgtatttattagataaaaaaccaacgccc-ttcggggctt
cttggtgattcatgataact-ttacggatcgca--tgg-ccttgcgccggcgacggttca
ttcaaatttctgccctatcaactttcgatggt----------------------------
----------------------------aaggtattggcttaccatggtttcaacgggta
acggggaattagggttcgattccggag-agggagcctgagaaacggctaccacatc-caa
ggaaggcagcaggcgcgcaaattac-ccaatcccgacacgggga-ggtagtgacaataaa
tactgatacagggctcttttgggt-cttgtaattggaatgagtac-aatttaaacctctt
aacgaggaacaattggagggcaagtctggtggac----a--ttca---gc------tccc
----a--t-tc---tgctgacgccagagatagtcgggca----tc--t---------tgt
tgatgttatgcc-ggctagtcgatgtacct----gctgtt-ttgat-ggggagg--tacc
ggcaagacaacc-tggatcggggaaggct-----------------aa-ggcat------
caaatg-ag-atgctatgctaat-cccgagcagagctgccacggagcgatctgtg-----
---------------------g----acagcctgtgtagagcacgctaaggtgtcggcc-
a---------------gctcat-gc---agttggcttaa-gggacgtgccatt-cccatc
cgaaagggt-gg-ctgccagca-atagcgcccatcacgcga-aggctggcagg-ttcaaa
------------ttg--ttt----------------------------------------
------------------------------------------------------------
----------------------------------------------------------tt
tgaaga-ttataataggccagcagccgcggtaattccagctccaatagcgtatattaaag
ttg-ttgcag--ttaaaaagctcgtagttgaaccttgggtctg-gctgg-caggtccg--
cctcaccgcgtgtacttg-tccggccgggcc-ttccttct--ggagaa--cctcatgccc
-ttcactgg---gcgtgttgggg-accagga--cttttactttgaa-aaaattagagtgt
tcaaagcag-gcctttgctcgaatacgttagcatg-gaataata-gaataggacgtgcgg
tcctattttgttggtt-tctaggaccgccgtaatgattaatagggacag-tcgggggcat
cagtattcaattgtcagag-gtgaaattcttggatttattgaagactaactactgcgaaa
gcatttgccaaggatgttttcattaatcagtgaacgaaagttaggggatcgaagacgat-
------------------------------------------------------------
------------------------------------------------------------
------------------------------------------------------------
------------------------------------------------------------
------------------------------------------------------------
------------------------------------------------------------
-----cagataccgtcgtagtcttaaccg-taaactatgccgactagggatcgg-gcgat
g
>MN587172_Ophiosphaerella_herpotricha_Phaeosphaeriaceae_Pleosporales_Dothideomycetes_Ascomycota_Fungi
tagtacc-t---tactactt-ggataaccgtggtaattctagagctaatacatgctgaaa
accccaac-ttcgggaggggtgtatttattagataaaaaaccaacgccc-ttcggggctt
cttggtgattcatgataact-ttacggatcgca--tgg-ccttgcgccggcgacggttca
ttcaaatttctgccctatcaactttcgatggt----------------------------
----------------------------aaggtattggcttaccatggtttcaacgggta
acggggaattagggttcgattccggag-agggagcctgagaaacggctaccacatc-caa
ggaaggcagcaggcgcgcaaattac-ccaatcccgacacgggga-ggtagtgacaataaa
tactgatacagggctcttttgggt-cttgtaattggaatgagtac-aatttaaacctctt
aacgaggaacaattggagggcaagtctggtggac----a--ttca---gc------tccc
----a--t-tc---tgctgacgccagagatagtcgggca----tc--t---------tgt
agatgttatgcc-ggctagtcgatgtaccc----gctgtt-ttgat-ggggggg--tacc
ggcaagacaacc-tggatcggggaaggct-----------------aa-ggcat------
caaatg-ag-atgctatgctaat-cccgagcagagctgccatggagcgatct-tg-----
---------------------g----acagcctgtgtagagcacgctaaggtgtcggcc-
a---------------gctcat-gt---agttggcttaa-gggacgtgccatt-cccatc
cgaaagggt-gg-ctgccagca-atagcgcccatcacgcga-aggctggcagg-ttcaaa
------------ttg---tt----------------------------------------
------------------------------------------------------------
----------------------------------------------------------tt
tgaaga-ttataataggccagcagccgcggtaattccagctccaatagcgtatattaaag
ttg-ttgcag--ttaaaaagctcgtagttgaaccttgggtctg-gctgg-caggtccg--
cctcaccgcgtgtacttgttccggccgggcc-ttccttct--ggagaa--cctcatgccc
-ttcactgg---gcgtgttgggg-accagga--cttttactttgaa-aaaattagagtgt
tcaaagca--gcctttgctcgaatacgttagcatg-gaataata-gaataggacgtgcgg
tcctattttgttggtt-tctaggaccgccgtaatgattaatagggacag-tcgggggcat
cagtattcaattgtcagag-gtgaaattcttggatttattgaagactaactactgcgaaa
gcatttgccaaggatgttttcattaatcagtgaacgaaagttaagggatcgaaaacgat-
------------------------------------------------------------
------------------------------------------------------------
------------------------------------------------------------
------------------------------------------------------------
------------------------------------------------------------
------------------------------------------------------------
-----cagataccgtcgtagtcttaaccg-taaactatgccgactagggatcgt-ttttt
g
>KC841028_Ophiosphaerella_herpotricha_Phaeosphaeriaceae_Pleosporales_Dothideomycetes_Ascomycota_Fungi
tagtacc-t---tactactt-ggataaccgtggtaattctagagctaatacatgctgaaa
accccaac-ttcgggaggggtgtatttattagataaaaaaccaacgccc-ttcggggctt
cttggtgattcatgataactcttacggatcgca--tgg-ccttgcgccggcgacggttca
ttcaaatttctgccctatcaactttcgatggt----------------------------
----------------------------aaggtattggcttaccatggtttcaacgggta
acggggaattagggttcgattccggagaagggagcctgagaaacggctaccacatc-caa
ggaaggcagcaggcgcgcaaattac-ccaatcccgacacgggga-ggtagtgacaataaa
tactgaaacagggctcttttgggtccttgtaattggaatgagtac-aatttaaacctctt
aacgaggaacaattggagggcaagtctggtggac----a--ttca---gc------tccc
----a--t-tc---tgctgacgccagagatagtcgggca----tc--t---------tgt
agatgttatgcc-ggctagtcgatgtaccc----gctgtt-ttgat-ggggggg--tacc
ggcaagacaacc-tggatcggggaaggct-----------------aa-ggcat------
caaatg-ag-atgctatgctaat-cccgagcagagctgccatggagcgatctgtg-----
---------------------g----acagcctgtgtagagcacgctaaggtgtcggcc-
a---------------gctcat-gt---agttggcttaa-gggacgtgccatt-cccatc
cgaaagggt-gg-ctgccagca-atagcgcccatcacgcga-aggctggcagg-ttcaaa
------------ttg---tt----------------------------------------
------------------------------------------------------------
----------------------------------------------------------tt
tgaaga-ttataataggccagcagccgcggtaattccagctccaatagcgtatattaaag
ttg-ttgcag--ttaaaaagctcgtagttgaaccttgggtctg-gctgg-caggtccg--
cctcaccgcgtgcacttg-tccggccgggcc-ttccttct--ggagaa--cctcatgccc
-ttcactgg---gcgtgttgggg-accagga--cttttactttgaa-aaaattagagtgt
gcaaagcagcgcctttgctcgaatacgttagcatgagaataata-gaataggacgtgcgg
tcctattttgttggttgtctaggaccgccgtaatgattaatagggacagctcgggggcat
cagtattcaattgtgagagagtgaaattcttggattta-tgaagactaactactgcgaaa
gcatttgccaaggatgttttcattaatcagtgaacgaaagttaggggatcgaagacgat-
------------------------------------------------------------
------------------------------------------------------------
------------------------------------------------------------
------------------------------------------------------------
------------------------------------------------------------
------------------------------------------------------------
-----cagataccgtcgtagtcttaaccgataaactatgccgactagggatcgg-gcgat
g
>KC841077_Ophiosphaerella_korrae_Phaeosphaeriaceae_Pleosporales_Dothideomycetes_Ascomycota_Fungi
tagtacc-t---tactactt-ggataaccgtggtaattctagagctaatacatgctgaaa
accccaac-ttcgggaggggtgtatttattagataaaaaaccaacgccc-ttcggggctt
cttggtgattcatgataact-ttacggatcgca--tgg-ccttgcgccggcgacggttca
ttcaaatttctgccctatcaactttcgatggt----------------------------
----------------------------aaggtattggcttaccatggtttcaacgggta
acggggaattagggttcgattccggag-agggagcctgagaaacggctaccacatc-caa
ggaaggcagcaggcgcgcaaattac-ccaatcccgacacgggga-ggtagtgacaataaa
tactgatacagggctcttttgggt-cttgtaattggaatgagtac-aatttaaacctctt
aacgaggaacaattggagggcaagtctggtggac----a--ttta---gc------tccc
----a--t-tc---tgctgacgccagagatagtcgggcatc-ttc--t---------tgt
agatgttatgcc-ggctagtcgatgtacct----acta-t-ttgat-ggggagg--tacc
ggcaagacaacc-tggatcggggaaggct-----------------aa-ggcat------
caaatg-gg-gtgctatgctaat-cccgagcagagctgccatggagcgatctgtg-----
---------------------g----acaacctgtgtagagcacgctaaggtgtcggcc-
a---------------gctcat-gt---agttggcttaa-gggacgtgccatt-cccacc
cgaaagggt-gg-ctgccagca-atagcgcccatcacgcga-aggccggcagg-ttcaaa
------------tca---ta----------------------------------------
------------------------------------------------------------
----------------------------------------------------------tt
tgaagg-ttataataggccagcagccgcggtaattccagctccaatagcgtatattaaag
ttg-ttgcag--ttaaaaagctcgtagttgaaccttgggtctg-gctgg-caggtccg--
cctcaccgcgtgtacttg-tccggccgggcc-ttccttct--ggagaa--cctcatgccc
-ttcactgg---gcgtgttgggg-accagga--cttttactttgaa-aaaattagagtgt
tcaaagcag-gcctttgctcgaatacgttagcatg-gaataata-gaataggacgtgcgg
tcctattttgttggtt-tctaggaccgccgtaatgattaatagggacag-tcgggggcat
cagtattcaattgtcagag-gtgaaattcttggatttattgaagactaactactgcgaaa
gcatttgccaaggatgttttcattaatcagtgaacgaaagttaggggatcgaagacgat-
------------------------------------------------------------
------------------------------------------------------------
------------------------------------------------------------
------------------------------------------------------------
------------------------------------------------------------
------------------------------------------------------------
-----cagataccgtcgtagtcttaaccg-taaactatgccgactagggatcgg-gcgat
g
>KM096231_Ophiosphaerella_herpotricha_Phaeosphaeriaceae_Pleosporales_Dothideomycetes_Ascomycota_Fungi
-----cc-t---tactactt-ggataaccgtggtaattctagagctaatacatgctaaaa
accccaac-ttcggaaggggtgtatttattagataaaaaaccaacgccc-ttcggggctt
cttggtgattcatgataact-ttacggatcgca--tgg-ccttgcgccggcgacggttca
ttcaaatttctgccctatcaactttcgatggt----------------------------
----------------------------aaggtattggcttaccatggtttcaacgggta
acggggaattagggttcgattccggag-agggagcctgagaaacggctaccacatc-caa
ggaaggcagcaggcgcgcaaattac-ccaatcccgacacgggga-ggtagtgacaataaa
tactgatacagggctcttttgggt-cttgtaattggaatgagtac-aatttaaacctctt
aacgaggaacaattggagggcaagtctggtggac---aa--ttca---gc------tccc
----a--t-tc---tgctgacgccagcaatagtcgggca----cc--t---------ttt
aggtgttatacc-ggctagtcgatgtacct----actatc-ctgat-ggggagg--tacc
ggcaagacaacc-tggatcgggggaggct-----------------aa-ggcgt------
tgaata----atgctatgctaat-cccgagcagagctaccatagagcgatttatg-----
---------------------g----atagcctgtgtagagcacggaaaggtgtcggcc-
a---------------gctcat-gt---agttggcttaa-gggacgtgccatt-cccatc
cgaaagggt-gg-ctgtcaaca-atagcgcccatcacgcga-aggttgacggg-ttcaaa
------------caagcttg----------------------------------------
------------------------------------------------------------
----------------------------------------------------------tt
tgaagt-ttttaataggccagcagccgcggtaattccagctccaatagcgtatattaaag
ttg-ttgcag--ttaaaaagctcgtagttgaaacttgggtctg-gctgg-caggtccg--
cctcaccgcgtgtacttg-tccggccgggcc-ttccttct--ggagaa--cctcatgccc
-ttcactgg---gcgtgttgggg-accagga--cttttactttgaa-aaaattagagtgt
tcaaagcag-gcctttgctcgaatacgttagcatg-gaataata-gaataggacgtgcgg
tcctattttgttggtt-tctaggaccgccgtaatgattaatagggacag-tcgggggcat
cagtattcaattgtcagag-gtgaaattcttggatttattgaagactaactactgcgaaa
gcatttgccaaggatgttttcattaatcagtgaacgaaagttaggggatcgaagacgat-
------------------------------------------------------------
------------------------------------------------------------
------------------------------------------------------------
------------------------------------------------------------
------------------------------------------------------------
------------------------------------------------------------
-----cagataccgtcgtagtcttaaccg-taaactatgccgactagggatcgg-gcgat
g
>KM096179_Pleosporales_sp._LFM183_Pleosporales_Pleosporales_Dothideomycetes_Ascomycota_Fungi
tagtacc-t---tactactt-ggataaccgtggtaattctagagctaatacatgctgaaa
accccaac-ttcgggaggggtgtatttattagataaaaaaccaatgccc-ttcggggctt
cttggtgattcatgataact-ttacggatcgca--tgg-ccttgcgccggcgacggttca
ttcaaatttctgccctatcaactttcgatggt----------------------------
----------------------------aaggtattggcttaccatggtttcaacgggta
acggggaattagggttcgattccggag-agggagcctgagaaacggctaccacatc-caa
ggaaggcagcaggcgcgcaaattac-ccaatcccgacacgggga-ggtagtgacaataaa
tactgatacagggctcttttgggt-cttgtaattggaatgagtac-aatttaaacctctt
aacgaggaacaattggagggcaagtctggtggac----a--ttca---gc------tccc
----a--t-tc---tgctgacgccagagatagtcgggca----tc--t---------tta
cgatgttatgcc-ggctagtcgatgtacct----actaaa-ttgat-ggggagg--tacc
ggcaagacaacc-tggatcggggaaggct-----------------aa-ggcgt------
caaacg-ag-acgctatgctaat-cccgagcagagctgccatagagcgatctttg-----
---------------------g----acagcctgtgtagagcacgctaaggtgtcggcc-
a---------------gctcat-gt---agcaggcttaa-gggacgtgccatt-cccact
tgaaaaggt-gg-ctgtcagca-atagcgcccatcacgcga-aggctgacagg-ttcaga
gtgcatttgcactca---------------------------------------------
------------------------------------------------------------
-----------------------------------------------------------c
tgaagc-gatataaaggccagcagccgcggtaattccagctccaatagcgtatattaaag
ttg-ttgcag--ttaaaaagctcgtagttgaaacttgggtctg-gctgg-caggtccg--
cctcaccgcgtgtacttg-tccggccgggcc-ttccttct--ggagaa--cctcatgccc
-ttcattgg---gcgtgttgggg-accagga--cttttactttgaa-aaaattagagtgt
tcaaagcag-gcctttgctcgaatacgttagcatg-gaataata-gaataggacgtgcgg
tcctattttgttggtt-tctaggaccgccgtaatgattaatagggacag-tcgggggcat
cagtattcaattgtcagag-gtgaaattcttggatttattgaagactaactactgcgaaa
gcatttgccaaggatgttttcattaatcagtgaacgaaagttaggggatcgaagacgat-
------------------------------------------------------------
------------------------------------------------------------
------------------------------------------------------------
------------------------------------------------------------
------------------------------------------------------------
------------------------------------------------------------
-----cagataccgtcgtagtcttaaccg-taaactatgccgactagggatcgg-gcgat
g
>JQ345729_fungal_sp._SF88_Fungi_Fungi_Fungi_Fungi_Fungi
tagtacc-t---tactactt-ggataaccgtggtaattctagagctaatacatgctgaaa
accccaac-ttcgggaggggtgtatttattagataaaaaaccaacgccc-ttcggggctt
cttggtgattcatgataact-ttacggatcgca--tgg-ccttgcgccggcgacggttca
ttcaaatttctgccctatcaactttcgatggt----------------------------
----------------------------aaggtattggcttaccatggtttcaacgggta
acggggaattagggttcgattccggag-agcgagcctgagagacggctagcacatc-caa
ggaaggcagcaggcgcgcaaattac-ccaatcccgacacgggga-ggtagtgacaataaa
tactgatacagggctcttttgggt-cttgtaattggaatgagtac-aatttaaacctctt
aacgaggaacaattggagggcaagtctggtggac----a--ttca---gc------tccc
----a--t-tc---tgctgacgccagagatagtcgggcatc--tc--t---------ctg
agatgttatgcc-ggctagtcgatgtacct----actatt-ttgat-ggggagg--tacc
ggcaagacaacc-tggatcggggaaggct-----------------aa-ggcat------
tgattg-ag-atgctatgctaat-cccgagcagagctgccatagagcgatctatg-----
---------------------g----acagcctgtgtagagcacgctaaggtgtcggcc-
a---------------actcac-gt---agttggcttaa-gggacgtgccatt-cccacc
tgaaagggt-gg-ctgccagca-atagcgcccatcacgcga-aggctggcaga-ttcaaa
cacgttgtggtattaccaca----------------------------------------
------------------------------------------------------------
---------------------------------------------------tcgcaagtt
tggggg-ttttaaaaggccagcagccgcggtaattccagctccaatagcgtatattaaag
ttg-ttgcag--ttaaaaagctcgtagttgaaccttgggtctg-gctgg-caggtccg--
cctcaccgcgtgtacttg-tccggccgggcc-ttccttct--ggagaa--cctcatgccc
-ttcactgg---gcgtgttgggg-accagga--cttttactttgaa-aaaattagagtgt
tcaaagcag-gcctttgctcgaatacgttagcatg-gaataata-gaataggacgtgcgg
tcctattttgttggtt-tctaggaccgccgtaatgattaatagggacag-tcgggggcat
cagtattcaattgtcagag-gtgaaattcttggatttattgaagactaactactgcgaaa
gcatttgccaaggatgttttcattaatcagtgaacgaaagttaggggatcgaagacgat-
------------------------------------------------------------
------------------------------------------------------------
------------------------------------------------------------
------------------------------------------------------------
------------------------------------------------------------
------------------------------------------------------------
-----cagataccgtcgtagtcttaaccg-taaactatgccgactagggatcgg-gcgat
g
>JQ345728_fungal_sp._LF52_Fungi_Fungi_Fungi_Fungi_Fungi
tagtacc-t---tactactt-ggataaccgtggtaattctagagctaatacatgctgaaa
accccaac-ttcgggaggggtgtatttattagataaaaaaccaacgccc-ttcggggctt
cttggtgattcatgataact-ttacggatcgca--tgg-ccttgcgccggcgacggttca
ttcaaatttctgccctatcaactttcgatggtaaggtattggcttaccatggtttcaacg
ggtaacggggaattagggttcgattccgaaggtattggcttaccatggtttcaacgggta
acggggaattagggttcgattccggag-agcgagcctgagagacggctagcacatc-caa
ggaaggcagcaggcgcgcaaattac-ccaatcccgacacgggga-ggtagtgacaataaa
tactgatacagggctcttttgggt-cttgtaattggaatgagtac-aatttaaacctctt
aacgaggaacaattggagggcaagtctggtggac----a--ttca---gc------tccc
----a--t-tc---tgctgacgccagagatagtcgggcatc--tc--t---------ctg
agatgttatgcc-ggctagtcgatgtacct----actatt-ttgat-ggggagg--tacc
ggcaagacaacc-tggatcggggaaggct-----------------aa-ggcat------
tgattg-ag-atgctatgctaat-cccgagcagagctgccatagagcgatctatg-----
---------------------g----acagcctgtgtagagcacgctaaggtgtcggcc-
a---------------actcac-gt---agttggcttaa-gggacgtgccatt-cccacc
tgaaagggt-gg-ctgccagca-atagc--------------------------------
------------------------------------------------------------
------------------------------------------------------------
------------------------------------------------------------
--------------------gcagccgcggtaattccagctccaatagcgtatattaaag
ttg-ttgcag--ttaaaaagctcgtagttgaaccttgggtctg-gctgg-caggtccg--
cctcaccgcgtgtacttg-tccggccgggcc-ttccttct--ggagaa--cctcatgccc
-ttcactgg---gcgtgttgggg-accagga--cttttactttgaa-aaaattagagtgt
tcaaagcag-gcctttgctcgaatacgttagcatg-gaataata-gaataggacgtgcgg
tcctattttgttggtt-tctaggaccgccgtaatgattaatagggacag-tcgggggcat
cagtattcaattgtcagag-gtgaaattcttggatttattgaagactaactactgcgaaa
gcatttgccaaggatgttttcattaatcagtgaacgaaagttaggggatcgaagacgat-
------------------------------------------------------------
------------------------------------------------------------
------------------------------------------------------------
------------------------------------------------------------
------------------------------------------------------------
------------------------------------------------------------
-----cagataccgtcgtagtcttaaccg-taaactatgccgactagggatcgg-gcgat
g
>ON408351_Ophiosphaerella_herpotricha_Phaeosphaeriaceae_Pleosporales_Dothideomycetes_Ascomycota_Fungi
tagtacc-t---tactactt-ggataaccgtggtaattctagagctaatacatgctaaaa
accccaac-ttcgggaggggtgtatttattagataaaaaaccaacgccc-ttcggggctt
cttggtgattcatgataact-ttacggatcgca--tgg-ccttgcgccggcgacggttca
ttcaaatttctgccctatcaactttcgatggt----------------------------
----------------------------aaggtattggcttaccatggtttcaacgggta
acggggaattagggttcgattccggag-agggagcctgagaaacggctaccacatc-caa
ggaaggcagcaggcgcgcaaattac-ccaatcccgacacgggga-ggtagtgacaataaa
tactgatacagggctcttttgggt-cttgtaattggaatgagtac-aatttaaacctctt
aacgaggaacaattggagggcaagtctggtggac---aa--ttca---gc------tccc
----a--t-tc---tgctgacgccagcaatagtcgggca--------t---------ctt
tgatgttatacc-ggctagtcgatgtaccc----actgat-ctgat-ggggggg--tacc
ggcaagacaacc-tggatcggggaaggct-----------------aa-ggtgc------
tctttg-gg--cgctatgctaat-cccgagcagagctactataaagcgatttatg-----
---------------------g----atagcctgtgtagagcacggaaaggtgtcggcc-
a---------------actcac-gt---agttggcttaa-gggacgtgccatt-cccacc
tgaaagggt-gg-ctgtcaaca-atagcgcccatcacgcaa-aggttgacagg-ttcaag
------------cagccttg----------------------------------------
------------------------------------------------------------
----------------------------------------------------------tt
tgaagt-taataataggccagcagccgcggtaattccagctccaatagcgtatattaaag
ttg-ttgcag--ttaaaaagctcgtagttgaaacttgggtctg-gctgg-caggtccg--
cctcaccgcgtgtacttg-tccggccgggcc-ttccttct--ggagaa--cctcatgccc
-ttcactgg---gcgtgttgggg-accagga--cttttactttgaa-aaaattagagtgt
tcaaagcag-gcctttgctcgaatacgttagcatg-gaataata-gaataggacgtgcgg
tcctattttgttggtt-tctaggaccgccgtaatgattaatagggacag-tcgggggcat
cagtattcaattgtcagag-gtgaaattcttggatttattgaagactaactactgcgaaa
gcatttgccaaggatgttttcattaatcagtgaacgaaagttaggggatcgaagacgat-
------------------------------------------------------------
------------------------------------------------------------
------------------------------------------------------------
------------------------------------------------------------
------------------------------------------------------------
------------------------------------------------------------
-----cagataccgtcgtagtcttaaccg-taaactatgccgactagggatcgg-gcgat
g
>JX981503_Wojnowicia_sp._JP_2013_Phaeosphaeriaceae_Pleosporales_Dothideomycetes_Ascomycota_Fungi
tagtacc-t---tactactt-ggataaccgtggtaattctagagctaatacatgctaaaa
accccaac-ttmsgraggggtgtatttattagataaaaaaccaacgccc-ttcggggctt
cttggtgattcatgataact-ttacggatcgca--tgg-ccttgcgccggcgacggttca
ttcaaatttctgccctatcaactttcgatggt----------------------------
----------------------------aaggtattggcttaccatggtttcaacgggta
acggggaattagggttcgattccggag-agggagcctgagaaacggctaccacatc-caa
ggaaggcagcaggcgcgcaaattac-ccaatcccgacacgggga-ggtagtgacaataaa
tactgatacagggctcttttgggt-cttgtaattggaatgagtac-aatttaaacctctt
aacgaggaacaattggagggcaagtctggtggac---aa--ttca---gc------tccc
----a--t-ac---tgctgacgccagcaaaagtcgggcatc----------------tct
tgatgttacacc-ggctagtcgatgtaccc----actgat-ctgat-ggggggg--tacc
ggcaagacaacc-tgggtcggggaaggct-----------------aa-ggcgc------
tctttt----gcgctatgctaat-cccgagcagagctactataaagcgatttatg-----
---------------------g----ctagcctgtgtagagcacggaaaggtgtcggcc-
a---------------actcac-gt---agttggcttaa-gggacgtgccatt-cccacc
tgaaagggt-gg-ctgtcaaca-atagcgcccatcacgcaa-aggttgacagg-ttcaaa
------------cagcc-tg----------------------------------------
------------------------------------------------------------
----------------------------------------------------------tt
tgaagt-taataataggccagcagccgcggtaattccagctccaatagcgtatattaaag
ttg-ttgcag--ttaaaaagctcgtagttgaaacttgggtctg-gctgg-caggtccg--
cctcaccgcgtgtacttg-tccggccgggcc-ttccttct--ggagaa--cctcatgccc
-ttcactgg---gcgtgttgggg-accagga--cttttactttgaa-aaaattagagtgt
tcaaagcag-gcctttgctc----------------------------------------
------------------------------------------------------------
------------------------------------------------------------
------------------------------------------------------------
------------------------------------------------------------
------------------------------------------------------------
------------------------------------------------------------
------------------------------------------------------------
------------------------------------------------------------
------------------------------------------------------------
------------------------------------------------------------
-
>EU754124_Septoriella_hirta_Phaeosphaeriaceae_Pleosporales_Dothideomycetes_Ascomycota_Fungi
tagtacc-t---tactactt-ggataaccgtggtaattctagagctaatacatgctaaaa
accccaac-ttacgaaggggtgtatttattagataaaaaaccaacgccc-ttcggggctt
cttggtgattcatgataact-ttacggatcgca--tgg-ccttgcgccggcgacggttca
ttcaaatttctgccctatcaactttcgatggt----------------------------
----------------------------aaggtattggcttaccatggtttcaacgggta
acggggaattagggttcgattccggag-agggagcctgagaaacggctaccacatc-caa
ggaaggcagcaggcgcgcaaattac-ccaatcccgacacgggga-ggtagtgacaataaa
tactgatacagggctcttttgggt-cttgtaattggaatgagtac-aatttaaacctctt
aacgaggaacaattggagggcaagtctggtggac---aa--ttca---gc------tccc
----a--t-ac---tgctgacgccagcaaaagtcgggcatc----------------tct
tgatgttacacc-ggctagtcgatgtaccc----actgat-ctgat-ggggggg--tacc
ggcaagacaacc-tgggtcggggaaggct-----------------aa-ggcgc------
tctttt----gcgctatgctaat-cccgagcagagctactataaagcgatttatg-----
---------------------g----ctagcctgtgtagagcacggaaaggtgtcggcc-
a---------------actcac-gt---agttggcttaa-gggacgtgccatt-cccacc
tgaaagggt-gg-ctgtcaaca-atagcgcccatcacgcaa-aggttgacagg-ttcaaa
------------cagcc-tg----------------------------------------
------------------------------------------------------------
----------------------------------------------------------tt
tgaagt-taataataggccagcagccgcggtaattccagctccaatagcgtatattaaag
ttg-ttgcag--ttaaaaagctcgtagttgaaacttgggtctg-gctgg-caggtccg--
cctcaccgcgtgtacttg-tccggccgggcc-ttccttct--ggagaa--cctcatgccc
-ttcactgg---gcgtgttgggg-accagga--cttttactttgaa-aaaattagagtgt
tcaaagcag-gcctttgctcgaatacgttagcatg-gaataata-gaataggacgtgcgg
tcctattttgttggtt-tctaggaccgccgtaatgattaatagggacag-tcgggggcat
cagtattcaattgtcagag-gtgaaattcttggatttattgaagactaactactgcgaaa
gcatttgccaaggatgttttcattaatcagtgaacgaaagttaggggatcgaagacgat-
------------------------------------------------------------
------------------------------------------------------------
------------------------------------------------------------
------------------------------------------------------------
------------------------------------------------------------
------------------------------------------------------------
-----cagataccgtcgtagtcttaaccg-taaactatgccgactagggatcgg-gcgat
g
>DQ678010_Ophiosphaerella_herpotricha_Phaeosphaeriaceae_Pleosporales_Dothideomycetes_Ascomycota_Fungi
tagtacc-t---tactactt-ggataaccgtggtaattctagagctaatacatgctaaaa
accccaac-ttcgggaggggtgtatttattagataaaaaaccaacgccc-ttcggggctt
cttggtgattcatgataact-ttacggatcgca--tgg-ccttgcgccggcgacggttca
ttcaaatttctgccctatcaactttcgatggt----------------------------
----------------------------aaggtattggcttaccatggtttcaacgggta
acggggaattagggttcgattccggag-agggagcctgagaaacggctaccacatc-caa
ggaaggcagcaggcgngcaaattac-ccaatccngacangggga-ggtagtgacaataaa
tactgatncagggntnttttgggt-ctngtaattgnaatgagtac-aatttaaacctctt
aacgaggaacaattggagggcaagtctggtggac---an--ttca---gc------tccc
----a--t-tc---tgctgacgccagcaatagtcgggca--------t---------ctt
tgatgttatacc-ggctagtcgatgtaccc----actgat-ctgat-ggggggg--tacc
ggcaagacaacn-tggatcggggaangct-----------------aa-ngtgc------
tctttg-gg--cgctatgctaat-cccgagcagagctactataaagcgatttatg-----
---------------------g----atagcctgtgtagagcacggaaaggtgtnnncc-
a---------------actcac-gt---agttggcttaa-gggacgtgccatt-cccacc
tgaaagggt-gg-ctgtcaaca-atagcgcccatcacgcaa-aggttgacagg-ttcaag
------------cagccttg----------------------------------------
------------------------------------------------------------
----------------------------------------------------------tt
tgaagt-taataataggccagcagccgcggtaattccagctccaatagcgtatattaaag
ttg-ttgcag--ttaaaangctcgtagttganncttgggtctg-gctgg-cnngtccg--
cctcaccgcgtgtacttg-tccggccgggcc-ttccttct--ggagaa--cctcatgccc
-ttcactgg---gcgtgttgggg-accagga--cttttactttgaa-aaaattagagtgt
tcaaagcag-gcctttgctcgaatacgttagcatg-gaataata-gaataggacgtgcgg
tcctattttgttggtt-tctaggaccgccgtaatgattaatagggacag-tcgggggcat
cagtattcaattgtcagag-gtgaaattcttggatttattgaagactaactactgcgaaa
gcatttgccaaggatgttttcattaatcagtgaacgaaagttaggggatcgaagacgat-
------------------------------------------------------------
------------------------------------------------------------
------------------------------------------------------------
------------------------------------------------------------
------------------------------------------------------------
------------------------------------------------------------
-----cagataccgtcgtagtcttaaccg-taaactatgccgactagggatcgg-gcgat
g
>KU759580_Seltsamia_galinsogisoli_Cucurbitariaceae_Pleosporales_Dothideomycetes_Ascomycota_Fungi
tagtacc-t---tactactt-ggataaccgtggtaattctagagctaatacatgctgaaa
accccaac-ttcgggaggggtgtatttattagataaaaaaccaacgccc-ttcggggctt
cttggtgattcatgataact-ttacggatcgca--tgg-ccttgcgccggcgacggttca
ttcaaatttctgccctatcaactttcgatggt----------------------------
----------------------------aaggtattggcttaccatggtttcaacgggta
acggggaattagggttcgattccggag-agggagcctgagaaacggctaccacatc-caa
ggaaggcagcaggcgcgcaaattac-ccaatcccgacacgggga-ggtagtgacaataaa
tactgatacagggctcttttgggt-cttgtaattggaatgagtac-aatttaaacctctt
aacgaggaacaattggagggcaagtctggtggac----a--ttca---gc------tccc
----a--t-tc---tgctgacgccagggatagccgggcatc-tcg--c---------gag
aggtgttatgcc-ggctagtcgatgtacct----acttaacttgat-ggggagg--tacc
ggcaagacaacc-tggatcggggaaggct-----------------aa-ggtat------
cgagtg-cg-atgctatgctaat-cccgagcagagctgccacggagcgatctgtg-----
---------------------g----acagcctgtgtagagcacgctaaggtgtcggtc-
a---------------gctcac-gt---agttggcttaa-gggacgtgccatt-cccatc
cgaaagggt-gg-ctgtcagca-atagcgcccatcacgcga-aggctggcaga-ttcaga
catgtaatagggattcacgc----------------------------------------
------------------------------------------------------------
---------------------------------------------atcaatatccatgtt
tgaaggtttacaataggccagcagccgcggtaattccagctccaatagcgtatattaaag
ttg-ttgcag--ttaaaaagctcgtagttgaaacttgggtctg-gctgg-caggtccg--
cctcaccgcgtgtacttg-tccggccgggcc-ttccttct--ggagaa--cctcatgccc
-ttcactgg---gcgtgttgggg-accagga--cttttactttgaa-aaaattagagtgt
tcaaagcag-gcctttgctcgaatacgttagcatg-gaataata-gaataggacgtgcgg
ttctattttgttggtt-tctaggaccgccgtaatgattaatagggacag-tcgggggcat
cagtattcaattgtcagag-gtgaaattcttggatttattgaagactaactactgcgaaa
gcatttgccaaggatgttttcattaatcagtgaacgaaagttaggggatcgaagacgat-
------------------------------------------------------------
------------------------------------------------------------
------------------------------------------------------------
------------------------------------------------------------
------------------------------------------------------------
------------------------------------------------------------
-----cagataccgtcgtagtcttaaccg-taaactatgccgactagggatcgg-gcgat
g
>MG829140_Neosetophoma_rosae_Phaeosphaeriaceae_Pleosporales_Dothideomycetes_Ascomycota_Fungi
tagtacc-t---tactactt-ggataaccgtggtaattctagagctaatacatgctgaaa
accccaac-ttcgggaggggtgtatttattagataaaaaaccaacgccc-ttcggggctt
cttggtgattcatgataact-ttacggatcgca--tgg-ccttgcgccggcgacggttca
ttcaaatttctgccctatcaactttcgatggt----------------------------
----------------------------aaggtattggcttaccatggtttcaacgggta
acggggaattagggttcgattccggag-agggagcctgagaaacggctaccacatc-caa
ggaaggcagcaggcgcgcaaattac-ccaatcccgacacgggga-ggtagtgacaataaa
tactgatacagggctcttttgggt-cttgtaattggaatgagtac-aatttaaacctctt
aacgaggaacaattggagggcaagtctggtggaa----a--ttca---gc------tccc
----a--t-tc---tgctgacgccagagatagtcgggcatc-ttt------------tcg
agatgttatgcc-ggctagtcgatgtaccc----gctgaa-ttgat-ggggggg--tacc
ggcaagacaacc-tggatcggggaaggct-----------------aa-ggcat------
taatg-----atgctatgctaat-cccgagcagagctaccgcagagtgatttgtg-----
---------------------g----atagcctgtgtagagcacggtaaggtgtcggcc-
a---------------actcac-gc---agttggcttaa-gggacgtgccatt-cccatc
cgaaagggt-gg-ctgccagca-atagcgcccatcacgcaa-aggctggcagg-ttcgaa
cgtagcg-----------------------------------------------------
------------------------------------------------------------
---------------------------------------------------------gtt
tgaaga-ttataataggccagcagccgcggtaattccagctccaatagcgtatattaaag
ttg-ttgcag--ttaaaaagctcgtagttgaaccttgggtctg-gctgg-caggtccg--
cctcaccgcgtgtacttg-tccggccgggcc-ttccttct--ggaga---cctcatgccc
-ttcactgg---gcgtgttgggg-accagga--cttttactttgaa-aaaattagagtgt
tcaaagcag-gcctttgctcgaatacgttagcatg-gaataata-aaataggacgtgcgg
tcctattttgttggtt-tctaggaccgccgtaatgattaatagggacag-tcgggggcat
cagtattcaattgtcagag-gtgaaattcttggatttattgaagactaactactgcgaaa
gcatttgccaaggatgttttcattaatcagtgaacgaaagttaggggatcgaagacgat-
------------------------------------------------------------
------------------------------------------------------------
------------------------------------------------------------
------------------------------------------------------------
------------------------------------------------------------
------------------------------------------------------------
-----cagataccgtcgtagtcttaaccg-taaactatgccgactagggat---------
-
>EU754102_Pseudodiplodia_sp._CBS_255.86_Pleosporales_incertae_sedis_Pleosporales_Dothideomycetes_Ascomycota_Fungi
tagtacc-t---tactactt-ggataaccgtggtaattctagagctaatacatgctgaaa
accccaac-ttcgggaggggtgtatttattagataaaaaaccaacgccc-ttcggggctt
cttggtgattcatgataact-ttacggatcgca--tgg-ccttgcgccggcgacggttca
ttcaaatttctgccctatcaactttcgatggt----------------------------
----------------------------aaggtattggcttaccatggtttcaacgggta
acggggaattagggttcgattccggag-agggagcctgagaaacggctaccacatc-caa
ggaaggcagcaggcgcgcaaattac-ccaatcccgacacgggga-ggtagtgacaataaa
tactgatacagggctcttttgggt-cttgtaattggaatgagtac-aatttaaacctctt
aacgaggaacaattggagggcaagtctggtggaa----a--ttca---gc------tccc
----a--t-tc---tgctgacgccagagatagtcgggcatc-ttt------------tcg
agatgttatgcc-ggctagtcgatgtaccc----gctgaa-ttgat-ggggggg--tacc
ggcaagacaacc-tggatcggggaaggct-----------------aa-ggcat------
taatg-----atgctatgctaat-cccgagcagagctaccgcagagtgatttgtg-----
---------------------g----atagcctgtgtagagcacggtaaggtgtcggcc-
a---------------actcac-gc---agttggcttaa-gggacgtgccatt-cccatc
cgaaagggt-gg-ctgccagca-atagcgcccatcacgcaa-aggctggcagg-ttcgaa
cgtagcg-----------------------------------------------------
------------------------------------------------------------
---------------------------------------------------------gtt
tgaaga-ttataataggccagcagccgcggtaattccagctccaatagcgtatattaaag
ttg-ttgcag--ttaaaaagctcgtagttgaaacttgggtctg-gctgg-caggtccg--
cctcaccgcgtgtacttg-tccggccgggcc-ttccttct--ggagaa--cctcatgccc
-ttcactgg---gcgtgttgggg-accagga--cttttactttgaa-aaaattagagtgt
tcaaagcag-gcctttgctcgaatacgttagcatg-gaataata-gaataggacgtgcgg
tcctattttgttggtt-tctaggaccgccgtaatgattaatagggacag-tcgggggcat
cagtattcaattgtcagag-gtgaaattcttggatttattgaagactaactactgcgaaa
gcatttgccaaggatgttttcattaatcagtgaacgaaagttaggggatcgaagacgat-
------------------------------------------------------------
------------------------------------------------------------
------------------------------------------------------------
------------------------------------------------------------
------------------------------------------------------------
------------------------------------------------------------
-----cagataccgtcgtagtcttaaccg-taaactatgccgactagggatcgg-gcgat
g
>NG_062411_Neosetophoma_clematidis_Phaeosphaeriaceae_Pleosporales_Dothideomycetes_Ascomycota_Fungi
------------------------------------------------------------
------------------------------------------------------------
------------------------------------------------------------
------------------------------------------------------------
------------------------------------------------------------
------------------------------------------------------------
------------------------------------------------------------
------------------------------------------------------------
------------------------------------------------------------
------------------------------------------------------------
------------------------------------------------------------
------------------------------------------------------------
-------------------------------------------gagtgatttgtg-----
---------------------g----atagcctgtgtagagcacggtaaggtgtcggcc-
a---------------actcat-gc---agttggcttaa-gggacgtgccatt-cccatc
cgaaagggt-gg-ctgccagca-atagcgcccatcacgcaa-aggctggcagg-ttcgaa
cgtagcg-----------------------------------------------------
------------------------------------------------------------
---------------------------------------------------------gtt
tgaaga-ttataataggccagcagccgcggtaattccagctccaatagcgtatattaaag
ttg-ttgcag--ttaaaaagctcgtagttgaaacttgggtctg-gctgg-caggtccg--
cctcaccgcgtgtacttg-tccggccgggcc-ttccttct--ggagaa--cctcatgccc
-ttcactgg---gcgtgttgggg-accagga--cttttactttgaa-aaaattagagtgt
tcaaagcag-gcctttgctcgaatacgttagcatg-gaataata-gaataggacgtgcgg
tcctattttgttggtt-tctaggaccgccgtaatgattaatagggacag-tcgggggcat
cagtattcaattgtcagag-gtgaaattcttggatttattgaagactaactactgcgaaa
gcatttgccaaggatgttttcattaatcagtgaacgaaagttaggggatcgaagacgat-
------------------------------------------------------------
------------------------------------------------------------
------------------------------------------------------------
------------------------------------------------------------
------------------------------------------------------------
------------------------------------------------------------
-----cagataccgtcgtagtcttaaccg-taaactatgccgactagggatcgg-gcgat
g
>GQ387519_Neosetophoma_samarorum_Phaeosphaeriaceae_Pleosporales_Dothideomycetes_Ascomycota_Fungi
tagtacc-t---tactactt-ggataaccgtggtaattctagagctaatacatgctgaaa
accccaac-ttcgggaggggtgtatttattagataaaaaaccaacgccc-ttcggggctt
cttggtgattcatgataact-ttacggatcgca--tgg-ccttgcgccggcgacggttca
ttcaaatttctgccctatcaactttcgatggt----------------------------
----------------------------aaggtattggcttaccatggtttcaacgggta
acggggaattagggttcgattccggag-agggagcctgagaaacggctaccacatc-caa
ggaaggcagcaggcgcgcaaattac-ccaatcccgacacgggga-ggtagtgacaataaa
tactgatacagggctcttttgggt-cttgtaattggaatgagtac-aatttaaacctctt
aacgaggaacaattggagggcaagtctggtggaa----a--ttca---gc------tccc
----a--a-gc---tgctgacgccagagatagtcgggcatc-ttt--t---------gcg
agatgttatgcc-ggctagtcgatgtaccc----actgaa-ctgat-ggggggg--tacc
ggcaagacaacc-tggatcggggaaggct-----------------aa-ggcat------
cgtcat----atgctatgctaat-cccgagcagagctaccgtggagcgatccgcg-----
---------------------g----atagcctgtgtagagcacggaaaggtgtcggcc-
a---------------actcac-gc---agttggcttaa-gggacgtgccatt-cccacc
cgaaagggt-gg-ctgccagca-atagcgcccatcacgcga-aggctggcagg-ttcaaa
cgtagcg-----------------------------------------------------
------------------------------------------------------------
---------------------------------------------------------gtt
tgaaga-ttataataggccagcagccgcggtaattccagctccaatagcgtatattaaag
ttg-ttgcag--ttaaaaagctcgtagttgaaacttgggtctg-gctgg-caggtccg--
cctcaccgcgtgtacttg-tccggccgggcc-ttccttct--ggagaa--cctcatgccc
-ttcactgg---gcgtgttgggg-accagga--cttttactttgaa-aaaattagagtgt
tcaaagcag-gcctttgctcgaatacgttagcatg-gaataata-gaataggacgtgcgg
tcctattttgttggtt-tctaggaccgccgtaatgattaatagggacag-tcgggggcat
cagtattcaattgtcagag-gtgaaattcttggatttattgaagactaactactgcgaaa
gcatttgccaaggatgttttcattaatcagtgaacgaaagttaggggatcgaagacgat-
------------------------------------------------------------
------------------------------------------------------------
------------------------------------------------------------
------------------------------------------------------------
------------------------------------------------------------
------------------------------------------------------------
-----cagataccgtcgtagtcttaaccg-taaactatgccgactagggatcgg-gcgat
g
>NG_061079_Neosetophoma_samarorum_Phaeosphaeriaceae_Pleosporales_Dothideomycetes_Ascomycota_Fungi
tagtacc-t---tactactt-ggataaccgtggtaattctagagctaatacatgctgaaa
accccaac-ttcgggaggggtgtatttattagataaaaaaccaacgccc-ttcggggctt
cttggtgattcatgataact-ttacggatcgca--tgg-ccttgcgccggcgacggttca
ttcaaatttctgccctatcaactttcgatggt----------------------------
----------------------------aaggtattggcttaccatggtttcaacgggta
acggggaattagggttcgattccggag-agggagcctgagaaacggctaccacatc-caa
ggaaggcagcaggcgcgcaaattac-ccaatcccgacacgggga-ggtagtgacaataaa
tactgatacagggctcttttgggt-cttgtaattggaatgagtac-aatttaaacctctt
aacgaggaacaattggagggcaagtctggtggaa----a--ttca---gc------tccc
----a--a-gc---tgctgacgccagagatagtcgggcatc-ttt--t---------gcg
agatgttatgcc-ggctagtcgatgtaccc----actgaa-ctgat-ggggggg--tacc
ggcaagacaacc-tggatcggggaaggct-----------------aa-ggcat------
cgtcat----atgctacgctaat-cccgagcagagctaccgtggagcgatccgcg-----
---------------------g----atagcctgtgtagagcacggaaaggtgtcggcc-
a---------------actcac-gc---agttggcttga-gggacgtgccatt-cccacc
cgaaagggt-gg-ctgccagca-atagcgcccatcacgcaa-aggctggcagg-ttcaaa
cgtagcg-----------------------------------------------------
------------------------------------------------------------
---------------------------------------------------------gtt
tgaaga-ttataataggccagcagccgcggtaattccagctccaatagcgtatattaaag
ttg-ttgcag--ttaaaaagctcgtagttgaaacttgggtctg-gctgg-caggtccg--
cctcaccgcgtgtacttg-tccggccgggcc-ttccttct--ggagaa--cctcatgccc
-ttcactgg---gcgtgttgggg-accagga--cttttactttgaa-aaaattagagtgt
tcaaagcag-gcctttgctcgaatacgttagcatg-gaataata-gaataggacgtgcgg
tcctattttgttggtt-tctaggaccgccgtaatgattaatagggacag-tcgggggcat
cagtattcaattgtcagag-gtgaaattcttggatttattgaagactaactactgcgaaa
gcatttgccaaggatgttttcattaatcagtgaacgaaagttaggggatcgaagacgat-
------------------------------------------------------------
------------------------------------------------------------
------------------------------------------------------------
------------------------------------------------------------
------------------------------------------------------------
------------------------------------------------------------
-----cagataccgtcgtagtcttaaccg-taaactatgccgactagggatcgg-gcgat
g
>JF740098_Heterospora_dimorphospora_Leptosphaeriaceae_Pleosporales_Dothideomycetes_Ascomycota_Fungi
tagtacc-t---tactactt-ggataaccgtggtaattctagagctaatacatgcttaaa
acctcgac-ttcggaaggggtgtatttattagataaaaaaccaacgccc-ttcggggctt
cttggtgattcatgataact-ttacggatcgca--tgg-ccttgcgccggcgacggttca
ttcaaatttctgccctatcaactttcgatggt----------------------------
----------------------------aaggtattggcttaccatggtttcaacgggta
acggggaattagggttcgattccggag-agggagcctgagaaacggctaccacatc-caa
ggaaggcagcaggcgcgcaaattac-ccaatcccgacacgggga-ggtagtgacaataaa
tactgatacagggctcttttgggt-cttgtaattggaatgagtac-aatttaaacctctt
aacgaggaacaattggagggcaagtctggtggac----a--ttca---gc------tccc
----a--t-tc---tgctgacgccagagatagtcgggcacc-ttg--c---------aag
aggtgttatgcc-ggctagtcgatgtaccc----actgaacctgat-ggggggg--tacc
ggcaagacaacc-tggatcggggaaggct-----------------aa-ggtgt------
cgagtg-cg-acgctatgctaat-cccgagcagagctgccacagagcgatctgtg-----
---------------------g----acagcctgtgtagagcacgctaaggtgtcggcc-
a---------------actcat-gt---agttggcttaa-gggacgtgccatt-cccatc
tgaaaggat-gg-ctgtcagca-gtagcgcccatcacgcga-aggctgacagg-ttcaaa
caaggtgc----------------------------------------------------
------------------------------------------------------------
-------------------------------------------------------ttgtt
tgagaa-gtgtaataggccagcagccgcggtaattccagctccaatagcgtatattaaag
ttg-ttgcag--ttaaaaagctcgtagttgaaacttgggtctg-gctgg-caggtccg--
cctcaccgcgtgtacttg-tccggccgggcc-ttccttct--ggagaa--cctcatgccc
-ttcactgg---gcgtgttgggg-accagga--cttttactttgaa-aaaattagagtgt
tcaaagcag-gcctttgctcgaatacgttagcatg-gaataata-gaataggacgtgcgg
tcctattttgttggtt-tctaggaccgccgtaatgattaatagggacag-tcgggggcat
cagtattcaattgtcagag-gtgaaattcttggatttattgaagactaactactgcgaaa
gcatttgccaaggatgttttcattaatcagtgaacgaaagttaggggatcgaagacgat-
------------------------------------------------------------
------------------------------------------------------------
------------------------------------------------------------
------------------------------------------------------------
------------------------------------------------------------
------------------------------------------------------------
-----cagataccgtcgtagtcttaaccg-taaactatgccgactagggatcgg-gcgat
g
>OR253187_Neocucurbitaria_pistaciicola_Cucurbitariaceae_Pleosporales_Dothideomycetes_Ascomycota_Fungi
tagtacc-t---tactactt-ggataaccgtggtaattctagagctaatacatgctgaaa
accccaac-ttcgggaggggtgtatttattagataaaaaaccaacgccc-ttcggggctt
cttggtgattcatgataact-ttacggatcgca--tgg-ccttgcgccggcgacggttca
ttcaaatttctgccctatcaactttcgatggt----------------------------
----------------------------aaggtattggcttaccatggtttcaacgggta
acggggaattagggttcgattccggag-agggagcctgagaaacggctaccacatc-caa
ggaaggcagcaggcgcgcaaattac-ccaatcccgacacgggga-ggtagtgacaataaa
tactgatacagggctcttttgggt-cttgtaattggaatgagtac-aatttaaacctctt
aacgaggaacaattggagggcaagtctggtggac----a--ttca---gc------tccc
----a--t-tc---tgctgacgccagagatagccgggcatc-ttg--c---------aag
agatgttatgcc-ggctagtcgatgtacct----actttt-ttgat-gggcagg--tacc
ggcaagacaacc-tggatcggggaaggct-----------------aa-ggcat------
caaatg-cg-atgctatgctaat-cccgagcagagctgccacggagcgatctgtg-----
---------------------g----acagcctgtgtagagcacggtaaggtgtcggtc-
a---------------gctcac-gt---agttggcttaa-gggacgtgccatt-cccatc
cgaaagggt-gg-ctgtcagca-atagcgcccatcacgcga-aggctgatagg-ttcaa-
------------------------------------------------------------
------------------------------------------------------------
------------------------------------------------------------
----------------------------------------------------------ag
aag---------------------------------------------------cacg--
cttcagtgcctgttt---------------------------------------------
------------------------------------------------------------
------------------------------------------------------------
------------------------------------------------------------
------------------------------------------------------------
------------------------------------------------------------
------------------------------------------------------------
------------------------------------------------------------
------------------------------------------------------------
------------------------------------------------------------
------------------------------------------------------------
------------------------------------------------------------
------------------------------------------------------------
-
>OR242657_Neocucurbitaria_pistaciicola_Cucurbitariaceae_Pleosporales_Dothideomycetes_Ascomycota_Fungi
tagtacc-t---tactactt-ggataaccgtggtaattctagagctaatacatgctgaaa
accccaac-ttcgggaggggtgtatttattagataaaaaaccaacgccc-ttcggggctt
cttggtgattcatgataact-ttacggatcgca--tgg-ccttgcgccggcgacggttca
ttcaaatttctgccctatcaactttcgatgga----------------------------
----------------------------aaggtattggcttaccatggtttcaacgggta
acggggaattagggttcgattccggag-agggagcctgagaaacggctaccacatc-caa
ggaaggcagcaggcgcgcaaattac-ccaatcccgacacgggga-ggtagtgacaataaa
tactgatacagggctcttttgggt-cttgtaattggaatgagtac-aatttaaacctctt
aacgaggaacaattggagggcaagtctggtggac----a--ttca---gc------tccc
----a--t-tc---tgctgacgccagagatagccgggcatc----------------ttg
agatgttatgcc-ggctagtcgatgtacct----acttt--ttgat-gggcagg--tacc
ggcaagacaacc-tggatcggggaaggct-----------------aa-ggcat------
caattg-cg-atgctatgctaat-cccgagcagagctgccacggagcgatctgtg-----
---------------------g----acagcctgtgtagagcacggtaaggtgtcggtc-
a---------------gctcac-gt---agttggcttaa-gggacgtgccatt-ccctcc
cgaaagggt-gg-ctgtcagca-atagcgcccatcacgcga-aggctgacagg-ttcaaa
ca----------------------------------------------------------
------------------------------------------------------------
---------------------------------------------------gttcatgtt
tggg---ttattataggccagcagccgcggtaattccagctccaatagcgtatattaaag
ttg-ttgcag--ttattaagctcgtagtagaaagtcgagtctg-gctgg-caggtccg--
cctcaccgcgtgtacttg-tccggccgggcc-ttccttct--ggagaa--cctcatgccc
-ttcactgg---gcgtgttgggg-accagga--cttttactttgaa-aaaattagagtgt
tcaaagcag-gcctatgctcgaatacgctagcatg-gaataata-gaatagggcgtgcgg
ttctattttgttggtt-tctagggcctccgtaatgattaatagggacag-tcgggggcat
cagtattcaattgtcagag-gtgaaatttttggatttattgaagagtaactactgcgaaa
gcatttgccaaggatgttttcactaatcagtgaacgaaagttaggggatcgaagacgat-
------------------------------------------------------------
------------------------------------------------------------
------------------------------------------------------------
------------------------------------------------------------
------------------------------------------------------------
------------------------------------------------------------
-----cagataccgtcgtagtcttaaccg-taaactatgccgactagggatcgg-gcgat
g
>MK356327_Parafenestella_rosacearum_Cucurbitariaceae_Pleosporales_Dothideomycetes_Ascomycota_Fungi
tagtacc-t---tactactt-ggataaccgtggtaattctagagctaatacatgctgaaa
accccaac-ttcgggaggggtgtatttattagataaaaaaccaacgccc-ttcggggctt
cttggtgattcatgataact-ttacggatcgca--tgg-ccttgcgccggcgacggttca
ttcaaatttctgccctatcaactttcgatggt----------------------------
----------------------------aaggtattggcttaccatggtttcaacgggta
acggggaattagggttcgattccggag-agcgagcctgagagacggctagcacatc-caa
ggaaggcagcaggcgcgcaaattac-ccaatcccgacacgggga-ggtagtgacaataaa
tactgatacagggctcttttgggt-cttgtaattggaatgagtac-aatttaaacctctt
aacgaggaacaattggagggcaagtctggtggac----a--ttca---gc------tccc
----a--t-tc---tgctgacgccagagatagtcgggcatc------t---------ttt
cgatgttatgcc-ggctagtcgatgtacct----gctaa--ttgat-ggggagg--tacc
ggcaagacaacc-tggatcggggaaggct-----------------aa-ggtat------
cgcttg-cg-atgctatgctaat-cccgagcagagctgccatggagcgatctgtg-----
---------------------g----acagcctgtgtagagcacgctaaggtgtcggcc-
a---------------actcac-gt---agttggcttaa-gggacgtgccatt-cccacc
tgaaagggt-gg-ctgtcagca-atagcgcccatcacgcga-aggctgacagg-ttcaaa
cag---------------------------------------------------------
------------------------------------------------------------
-------------------------------------------------------atgtt
tggaga--ttataaaggccagcagccgcggtaattccagctccaatagcgtatattaaag
ttg-ttgcag--ttaaaaagctcgtagttgaaacttgggtctg-gctgg-caggtccg--
cctcaccgcgtgtacttg-tccggccgggcc-ttccttct--ggagaa--cctcatgccc
-ttcactgg---gcgtgttgggg-accagga--cttttactttgaa-aaaattagagtgt
tcaaagcag-gcctttgctcgaatacgttagcatg-gaataata-gaataggacgtgcgg
ttctattttgttggtt-tctaggaccgccgtaatgattaatagggacag-tcgggggcat
cagtattcaattgtcagag-gtgaaattcttggatttattgaagactaactactgcgaaa
gcatttgccaaggatgttttcattaatcagtgaacgaaagttaggggatcgaagacgat-
------------------------------------------------------------
------------------------------------------------------------
------------------------------------------------------------
------------------------------------------------------------
------------------------------------------------------------
------------------------------------------------------------
-----cagataccgtcgtagtcttaaccg-taaactatgccgactagggatcgg-gcgat
g
>NG_148891_Parafenestella_ulmi_Cucurbitariaceae_Pleosporales_Dothideomycetes_Ascomycota_Fungi
tagtacc-t---tactactt-ggataaccgtggtaattctagagctaatacatgctgaaa
accccaac-ttcgggaggggtgtatttattagataaaaaaccaacgccc-ttcggggctt
cttggtgattcatgataact-ttacggatcgca--tgg-ccttgcgccggcgacggttca
ttcaaatttctgccctatcaactttcgatggt----------------------------
----------------------------aaggtattggcttaccatggtttcaacgggta
acggggaattagggttcgattccggag-agcgagcctgagagacggctagcacatc-caa
ggaaggcagcaggcgcgcaaattac-ccaatcccgacacgggga-ggtagtgacaataaa
tactgatacagggctcttttgggt-cttgtaattggaatgagtac-aatttaaacctctt
aacgaggaacaattggagggcaagtctggtggac----a--ttca---gc------tccc
----a--t-tc---tgctgacgccagagatagtcgggcatc------t---------ttt
cgatgttatgcc-ggctagtcgatgtacct----actaa--ctgat-ggggagg--tacc
ggcaagacaacc-tggatcggggaaggct-----------------aa-ggtgt------
cgcttg-cg-atgctatgctaat-cccgagcagagctgccatggagcgatctgtg-----
---------------------g----acagcctgtgtagagcacgctaaggtgtcggcc-
a---------------actcac-gt---agttggcttaa-gggacgtgccatt-cccacc
tgaaagggt-gg-ctgtcagca-atagcgcccatcacgcga-aggctgacagg-ttcaaa
cag---------------------------------------------------------
------------------------------------------------------------
-------------------------------------------------------atgtt
tggaga--ttataaaggccagcagccgcggtaattccagctccaatagcgtatattaaag
ttg-ttgcag--ttaaaaagctcgtagttgaaacttgggtctg-gctgg-caggtccg--
cctcaccgcgtgtacttg-tccggccgggcc-ttccttct--ggagaa--cctcatgccc
-ttcactgg---gcgtgttgggg-accagga--cttttactttgaa-aaaattagagtgt
tcaaagcag-gcctttgctcgaatacgttagcatg-gaataata-gaataggacgtgcgg
ttctattttgttggtt-tctaggaccgccgtaatgattaatagggacag-tcgggggcat
cagtattcaattgtcagag-gtgaaattcttggatttattgaagactaactactgcgaaa
gcatttgccaaggatgttttcattaatcagtgaacgaaagttaggggatcgaagacgat-
------------------------------------------------------------
------------------------------------------------------------
------------------------------------------------------------
------------------------------------------------------------
------------------------------------------------------------
------------------------------------------------------------
-----cagataccgtcgtagtcttaaccg-taaactatgccgactagggatcgg-gcgat
g
>NG_073508_Fenestella_media_Cucurbitariaceae_Pleosporales_Dothideomycetes_Ascomycota_Fungi
tagtacc-t---tactactt-ggataaccgtggtaattctagagctaatacatgcttaaa
accccaac-ttcgggaggggtgtatttattagataaaaaaccaacgccc-ttcggggctt
cttggtgattcatgataact-ttacggatcgca--tgg-ccttgcgccggcgacggttca
ttcaaatttctgccctatcaactttcgatggt----------------------------
----------------------------aaggtattggcttaccatggtttcaacgggta
acggggaattagggttcgattccggag-agcgagcctgagagacggctagcacatc-caa
ggaaggcagcaggcgcgcaaattac-ccaatcccgacacgggga-ggtagtgacaataaa
tactgatacagggctcttttgggt-cttgtaattggaatgagtac-aatttaaacctctt
aacgaggaacaattggagggcaagtctggtggac----a--ttca---gc------tccc
----a--a-tc---tgctgacgccagagatagtcgggcatc----------------ttt
tgatgttatgcc-ggctagtcgatgtacct----actaaa-ctgat-ggggagg--tacc
ggcaagacaacc-tggatcggggaaggct-----------------aa-ggcgt------
tgcttg-ca-atgctatgctaat-cccgagcagagctaccatggagcgatctgtg-----
---------------------g----atagcctgtgtagagcacggtaaggtgtcggcc-
a---------------actcac-gt---agttggcttaa-gggacgtgccatt-cccacc
tgaaagggt-gg-ctgccagca-atagcgcccatcacgcga-aggctggcaggtttcaat
caa---------------------------------------------------------
------------------------------------------------------------
-------------------------------------------------------gtggt
tgaata--tataataggccagcagccgcggtaattccagctccaatagcgtatattaaag
ttg-ttgcag--ttaaaaagctcgtagttgaaacttgggtctg-gctgg-caggtccg--
cctcaccgcgtgtacttg-tccggccgggcc-ttccttct--ggagaa--cctcatgccc
-ttcactgg---gcgtgttgggg-accagga--cttttactttgaa-aaaattagagtgt
tcaaagcag-gcctttgctcgaatacgttagcatg-gaataata-gaataggacgtacgg
ttctattttgttggtt-tctaggaccgtcgtaatgattaatagggacag-tcgggggcat
cagtattcaattgtcagag-gtgaaattcttggatttattgaagactaactactgcgaaa
gcatttgccaaggatgttttcattaatcagtgaacgaaagttaggggatcgaagacgat-
------------------------------------------------------------
------------------------------------------------------------
------------------------------------------------------------
------------------------------------------------------------
------------------------------------------------------------
------------------------------------------------------------
-----cagataccgtcgtagtcttaaccg-taaactatgccgactagggatcgg-gcgat
g
>MF795838_Neocucurbitaria_rhamni_Cucurbitariaceae_Pleosporales_Dothideomycetes_Ascomycota_Fungi
tagtacc-t---tactactt-ggataaccgtggtaattctagagctaatacatgctgaaa
accccaac-ttcgggaggggtgtatttattagataaaaaaccaacgccc-ttcggggctt
cttggtgattcatgataact-ttacggatcgca--tgg-ccttgcgccggcgacggttca
ttcaaatttctgccctatcaactttcgatggt----------------------------
----------------------------aaggtattggcttaccatggtttcaacgggta
acggggaattagggttcgattccggag-agggagcctgagaaacggctaccacatc-caa
ggaaggcagcaggcgcgcaaattac-ccaatcccgacacgggga-ggtagtgacaataaa
tactgatacagggctcttttgggt-cttgtaattggaatgagtac-aatttaaacctctt
aacgaggaacaattggagggcaagtctggtggac----a--ttca---gc------tccc
----a--t-tc---tgctgacgccagagatagccgggcatc----------------ttt
agatgttatgcc-ggctagtcgatgtacct----actta--ttgat-gggaagg--tacc
ggcaagacaacc-tggatcggggaaggct-----------------aa-ggtat------
cgcttg-cg-atactatgctaat-cccgagcagagctgccgcagagcgatctgtg-----
---------------------g----acagcctgtgtagagcacggtaaggtgtcggtc-
g---------------actcac-gt---agttggcttaa-gggacgtgccatt-cccacc
cgaaagggt-gg-ctgtcagca-atagcgcccatcacgcga-aggttgacagg-ttcaaa
cagttc------------------------------------------------------
------------------------------------------------------------
-------------------------------------------------------atgtt
tggg---ttattataggccagcagccgcggtaattccagctccaatagcgtatattaaag
ttg-ttgcag--ttaaaaagctcgtagttgaaacttgggcctg-gctgg-caggtccg--
cctcaccgcgtgtacttg-tccggccgggcc-ttccttct--ggagaa--cctcatgccc
-ttcactgg---gcgtgttgggg-accagga--cttttactttgaa-aaaattagagtgt
tcaaagcag-gcctttgctcgaatacgttagcatg-gaataata-gaataggacgtgcgg
ttctattttgttggtt-tctaggaccgccgtaatgattaatagggacag-tcgggggcat
cagtattcaattgtcagag-gtgaaattcttggatttattgaagactaactactgcgaaa
gcatttgccaaggatgttttcattaatcagtgaacgaaagttaggggatcgaagacgat-
------------------------------------------------------------
------------------------------------------------------------
------------------------------------------------------------
------------------------------------------------------------
------------------------------------------------------------
------------------------------------------------------------
-----cagataccgtcgtagtcttaaccg-taaactatgccgactagggatcgg-gcgat
g
>NG_073509_Synfenestella_sorbi_Cucurbitariaceae_Pleosporales_Dothideomycetes_Ascomycota_Fungi
tagtacc-t---tactactt-ggataaccgtggtaattctagagctaatacatgctgaaa
accccaac-ttcgggaggggtgtatttattagataaaaaaccaacgccc-ttcggggctt
cttggtgattcatgataact-ttacggatcgca--tgg-ccttgcgccggcgacggttca
ttcaaatttctgccctatcaactttcgatggt----------------------------
----------------------------aaggtattggcttaccatggtttcaacgggta
acggggaattagggttcgattccggag-agcgagcctgagagacggctagcacatc-caa
ggaaggcagcaggcgcgcaaattac-ccaatcccgacacgggga-ggtagtgacaataaa
tactgatacagggctcttttgggt-cttgtaattggaatgagtac-aatttaaacctctt
aacgaggaacaattggagggcaagtctggtggac----a--ttca---gc------tccc
----g--t------tgctgacgccagagatagtcgggcatc--tt--g---------cag
agatgttatgcc-ggctagtcgatgtacct----gctgat-ttgat-ggggagg--tacc
ggcaagacaacc-tggatcggggaaggct-----------------aa-ggtat------
cgaaca-ag-atactatgctaat-cccgagcagagctgccgcagagcgatctgcg-----
---------------------a----acagcctgtgtagagcacgctaaggtgtcggcc-
a---------------actcac-gt---agttggcttaa-gggacgtgccatt-cccacc
tgaaagggt-gg-ctgtcagca-gtagcgcccatcacgcga-aggctggcaga-ttcaaa
catataacgaggggaccccc----------------------------------------
------------------------------------------------------------
-----------------------------------------------tatattttatgct
tgaaggatttcaataggccagcagccgcggtaattccagctccaatagcgtatattaaag
ttg-ttgcag--ttaaaaagctcgtagttgaaacttgggtctg-gctgg-caggtccg--
cctcaccgcgtgtacttg-tccggccgggcc-ttccttct--ggagaa--cctcatgccc
-ttcactgg---gcgtgttgggg-accagga--cttttactttgaa-aaaattagagtgt
tcaaagcag-gcatttgctcgaatacgttagcatg-gaataata-gaataggacgtgcgg
ttctattttgttggtt-tctaggaccgccgtaatgattaatagggacag-tcgggggcat
cagtattcaattgtcagag-gtgaaattcttggatttattgaagactaactactgcgaaa
gcatttgccaaggatgttttcattaatcagtgaacgaaagttaggggatcgaagacgat-
------------------------------------------------------------
------------------------------------------------------------
------------------------------------------------------------
------------------------------------------------------------
------------------------------------------------------------
------------------------------------------------------------
-----cagataccgtcgtagtcttaaccg-taaactatgccgactagggatcgg-gcgat
g
>OL891807_Parafenestella_ulmicola_Cucurbitariaceae_Pleosporales_Dothideomycetes_Ascomycota_Fungi
tagtacc-t---tactactt-ggataaccgtggtaattctagagctaatacatgctgaaa
accccaac-ttcgggaggggtgtatttattagataaaaaaccaacgccc-ttcggggctt
cttggtgattcatgataact-ttacggatcgca--tgg-ccttgcgccggcgacggttca
ttcaaatttctgccctatcaactttcgatggt----------------------------
----------------------------aaggtattggcttaccatggtttcaacgggta
acggggaattagggttcgattccggag-agcgagcctgagagacggctagcacatc-caa
ggaaggcagcaggcgcgcaaattac-ccaatcccgacacgggga-ggtagtgacaataaa
tactgatacagggctcttttgggt-cttgtaattggaatgagtac-aatttaaacctctt
aacgaggaacaattggagggcaagtctggtggac----a--ttca---gc------tccc
----a--t-tc---tgctgacgccagagatagtcgggcatc------t---------ttt
cgatgttatgcc-ggctagtcgatgtacct----actaa--ctgat-ggggagg--tacc
ggcaagacaacc-tggatcggggaaggct-----------------aa-ggtgt------
cgcttg-cg-atgctatgctaat-cccgagcagagctgccatggagcgatctgtg-----
---------------------g----acagcctgtgtagagcacgctaaggtgtcggcc-
a---------------actcac-gt---agttggcttaa-gggacgtgccatt-cccacc
tgaaagggt-gg-ctgtcagca-atagcgcccatcacgcga-aggctgacagg-ttcaaa
cag---------------------------------------------------------
------------------------------------------------------------
-------------------------------------------------------atgtt
tggaga--ttataaaggccagcagccgcggtaattccagctccaatagcgtatattaaag
ttg-ttgcag--ttaaaaagctcgtagttgaa-cttgggtctg-gctgg-caggtccg--
cctcaccgcgtgtacttg-tccggccgggcc-tt-cttct--ggagaa--cctcatgccc
-ttcactgg---gcgtgtgggga----caga--cttttactttgaa--aaattagagtgt
tcaaagca--gcctttgctcgaatacgttagcat--------------------------
------------------------------------------------------------
------------------------------------------------------------
------------------------------------------------------------
------------------------------------------------------------
------------------------------------------------------------
------------------------------------------------------------
------------------------------------------------------------
------------------------------------------------------------
------------------------------------------------------------
------------------------------------------------------------
-
>MT659204_Pleosporineae_sp._Pleosporineae_Pleosporales_Dothideomycetes_Ascomycota_Fungi
tagtacc-t---tactactt-ggataaccgtggtaattctagagctaatacatgctgaaa
acctcaac-ttcgggagaggtgtatttattagataaaaaaccaacgccc-ttcggggctt
cttggtgattcatgataact-ttacggatcgca--tgg-ccttgcgccggcgacggttca
ttcaaatttctgccctatcaactttcgatggt----------------------------
----------------------------aaggtattggcttaccatggtttcaacgggta
acggggaattagggttcgattccggag-agggagcctgagaaacggctaccacatc-caa
ggaaggcagcaggcgcgcaaattac-ccaatcccgacacgggga-ggtagtgacaataaa
tactgatacagggctcttttgggt-cttgtaattggaatgagtac-aatttaaacctctt
aacgaggaacaattggagggcaagtctggtggac----a--ttca---gc------tccc
----a--t-tc---tgctgacgccagagatagtcgggcatcttgt--t---------ctg
agatgttacgcc-ggctagtcgatgtaccc----gctaac-ttgat-ggggggg--tacc
ggcaagacaacc-tggatcggggaaggct-----------------aa-ggtat------
c--gag-ag-atactatgctaat-cccgagcagagctgccatggagcgatccgtg-----
---------------------g----atagcctgtgtagagcacgctaaggtgtcggcc-
a---------------gctcac-gt---agctggcttaa-gggacgtgccatt-cccatc
tgaaaaggt-gg-ctgtcagca-atagtgcccatcacgcga-aggttgacaga-gtcgag
tat---------------------------------------------------------
------------------------------------------------------------
---------------------------------------ttgcgctcttgcgtgagtgct
cgaagt-tattaaaaggccagcagccgcggtaattccagctccaatagcgtatattaaag
ttg-ttgcag--ttaaaaagctcgtagttgaaacttgggtctg-gctgg-taggtccg--
cctcaccgcgtgtacttg-tccggccgggcc-ttccttct--ggagaa--cctcatgccc
-ttcactgg---gcgtgttgggg-accagga--cttttactttgaa-aaaattagagtgt
tcaaagcag-gcctttgctcgaatacgttagcatg-gaataata-gaataggacgtgcgg
tcctattttgttggtt-tctaggaccgccgtaatgattaatagggacag-tcgggggcat
cagtattcaattgtcagag-gtgaaattcttggatttattgaagactaactactgcgaaa
gcatttgccaaggatgttttcattaatcagtgaacgaaagttaggggatcgaagacgat-
------------------------------------------------------------
------------------------------------------------------------
------------------------------------------------------------
------------------------------------------------------------
------------------------------------------------------------
------------------------------------------------------------
-----cagataccgtcgtagtcttaaccg-taaactatgccgactagggatcgg-gcgat
g
>MG520986_Parastagonospora_minima_Phaeosphaeriaceae_Pleosporales_Dothideomycetes_Ascomycota_Fungi
tagtacc-t---tactactt-ggataaccgtggtaattctagagctaatacatgctgaaa
accccaac-ttcgggaggggtgtatttattagataaaaaaccaacgccc-ttcggggctt
cttggtgattcatgataact-ttacggatcgca--tgg-ccttgcgccggcgacggttca
ttcaaatttctgccctatcaactttcgatggt----------------------------
----------------------------aaggtattggcttaccatggtttcaacgggta
acggggaattagggttcgattccggag-agggagcctgagaaacggctaccacatc-caa
ggaaggcagcaggcgcgcaaattac-ccaatcccgacacgggga-ggtagtgacaataaa
tactgatacagggctcttttgggt-cttgtaattggaatgagtac-aatttaaacctctt
aacgaggaacaattggagggcaagtctggtggac----a--ttca---gc------tccc
----actt------tgctgacgccagagatagtcgggcatc---t--t---------tcg
aggtgttacgcc-ggctagtcgatgtacct----actaaa-atgat-ggggagg--tacc
ggcaagacaacc-tggatcggggaaggct-----------------aa-ggcat------
t-caag-ca-atgctatgctaat-cccgagcagagctactgtagagcgatttaca-----
---------------------g----atagcctgtgtagagcacggaaaggtgtcggcc-
a---------------actcaa-gt---agttggcttaa-gggacgtgccatt-ctcatc
tgaaaaggt-gg-ctgtcagca-atagcgcccatcacgcga-aggctgacagg-ttcaag
cgtac-------------------------------------------------------
------------------------------------------------------------
-------------------------------------------------------acgtt
tgaagt---taaataggccagcagccgcggtaattccagctccaatagcgtatattaaag
ttg-ttgcag--ttaaaaagctcgtagttgaaccttgggtctg-gctgg-caggtccg--
cctcaccgcgtgtacttg-tccggccgggcc-ttccttct--ggagaa--cctcatgccc
-ttcactgg---gcgtgttgggg-accagga--cttttactttgaa-aaaattagagtgt
tcaaagcag-gcct----------------------------------------------
------------------------------------------------------------
------------------------------------------------------------
------------------------------------------------------------
------------------------------------------------------------
------------------------------------------------------------
------------------------------------------------------------
------------------------------------------------------------
------------------------------------------------------------
------------------------------------------------------------
------------------------------------------------------------
-
>NG_068368_Parastagonospora_poaceicola_Phaeosphaeriaceae_Pleosporales_Dothideomycetes_Ascomycota_Fungi
tagtacc-t---tactactt-ggataaccgtggtaattctagagctaatacatgctgaaa
accccaac-ttcgggaggggtgtatttattagataaaaaaccaacgccc-ttcggggctt
cttggtgattcatgataact-ttacggatcgca--tgg-ccttgcgccggcgacggttca
ttcaaatttctgccctatcaactttcgatggt----------------------------
----------------------------aaggtattggcttaccatggtttcaacgggta
acggggaattagggttcgattccggag-agggagcctgagaaacggctaccacatc-caa
ggaaggcagcaggcgcgcaaattac-ccaatcccgacacgggga-ggtagtgacaataaa
tactgatacagggctcttttgggt-cttgtaattggaatgagtac-aatttaaacctctt
aacgaggaacaattggagggcaagtctggtggac----a--ttca---gc------tccc
----actt------tgctgacgccagagatagtcgggcatc---t--t---------tcg
aggtgttacgcc-ggctagtcgatgtacct----actaaa-atgat-ggggagg--tacc
ggcaagacaacc-tggatcggggaaggct-----------------aa-ggcat------
t-caag-ca-atgctatgctaat-cccgagcagagctactgtagagcgatttaca-----
---------------------g----atagcctgtgtagagcacggaaaggtgtcggcc-
a---------------actcaa-gt---agttggcttaa-gggacgtgccatt-ctcatc
tgaaaaggt-gg-ctgtcagca-atagcgcccatcacgcga-aggctgacagg-ttcaag
cgtac-------------------------------------------------------
------------------------------------------------------------
-------------------------------------------------------acgtt
tgaagt---taaataggccagcagccgcggtaattccagctccaatagcgtatattaaag
ttg-ttgcag--ttaaaaagctcgtagttgaaccttgggtctg-gctgg-caggtccg--
cctcaccgcgtgtacttg-tccggccgggcc-ttccttct--ggagaa--cctcatgccc
-ttcactgg---gcgtgttgggg-accagga--cttttactttgaa-aaaattagagtgt
tcaaagcag-gcctttgctcgaatacgttagcatg-gaataata-gaataggacgtgcgg
tcctattttgttggtt-tctaggaccgccgtaatgattaatagggacag-tcgggggcat
cagtattcaattgtcagag-gtgaaattcttggatttattgaagactaactactgcgaaa
gcatttgccaaggatgttttcattaatcagtgaacgaaagttaggggatcgaagacgat-
------------------------------------------------------------
------------------------------------------------------------
------------------------------------------------------------
------------------------------------------------------------
------------------------------------------------------------
------------------------------------------------------------
-----cagataccgtcgtagtcttaaccg-taaactatgccgactagggatcgg-gcgat
g
>KX926419_Parastagonospora_poaceicola_Phaeosphaeriaceae_Pleosporales_Dothideomycetes_Ascomycota_Fungi
tagtacc-t---tactactt-ggataaccgtggtaattctagagctaatacatgctgaaa
accccaac-ttcgggaggggtgtatttattagataaaaaaccaacgccc-ttcggggctt
cttggtgattcatgataact-ttacggatcgca--tgg-ccttgcgccggcgacggttca
ttcaaatttctgccctatcaactttcgatggt----------------------------
----------------------------aaggtattggcttaccatggtttcaacgggta
acggggaattagggttcgattccggag-agggagcctgagaaacggctaccacatc-caa
ggaaggcagcaggcgcgcaaattac-ccaatcccgacacgggga-ggtagtgacaataaa
tactgatacagggctcttttgggt-cttgtaattggaatgagtac-aatttaaacctctt
aacgaggaacaattggagggcaagtctggtggac----a--ttca---gc------tccc
----actt------tgctgacgccagagatagtcgggcatc---t--t---------tcg
aggtgttacgcc-ggctagtcgatgtacct----actaaa-atgat-ggggagg--tacc
ggcaagacaacc-tggatcggggaaggct-----------------aa-ggcat------
------------------------------------------------------------
------------------------------------------------------------
------------------------------------------------------------
------------------------------------------------------------
------------------------------------------------------------
------------------------------------------------------------
------------------------------------------------------------
------------------------------------------------------------
------------------------------------------------------------
------------------------------------------------------------
------------------------------------------------------------
------------------------------------------------------------
------------------------------------------------------------
------------------------------------------------------------
------------------------------------------------------------
------------------------------------------------------------
------------------------------------------------------------
------------------------------------------------------------
------------------------------------------------------------
------------------------------------------------------------
------------------------------------------------------------
------------------------------------------------------------
-
>KU842390_Parastagonospora_cumpignensis_Phaeosphaeriaceae_Pleosporales_Dothideomycetes_Ascomycota_Fungi
tagtacc-t---tactactt-ggataaccgtggtaattctagagctaatacatgctgaaa
accccaac-ttcgggaggggtgtatttattagataaaaaaccaacgccc-ttcggggctt
cttggtgattcatgataact-ttacggatcgca--tgg-ccttgcgccggcgacggttca
ttcaattttctgccctatcaactttcgatggt----------------------------
----------------------------aaggtattggcttaccatggtttcaacgggta
acggggaattagggttcgattccggag-agggagcctgagaaacggctaccacatc-caa
ggaaggcagcaggcgcgcaaattac-ccaatcccgacacgggga-ggtagtgacaataaa
tactgatacagggctcttttgggt-cttgtaattggaatgagtac-aatttaaacctctt
aacgaggaacaattggagggcaagtctggtggac----a--ttca---gc------tccc
----actt------tgctgacgccagagatagtcgggcatc---t--t---------tcg
aggtgttacgcc-ggctagtcgatgtacct----actaaa-atgat-ggggagg--tacc
ggcaagacaacc-tggatcggggaaggct-----------------aa-ggcat------
t-caag-ca-atgctatgctaat-cccgagcagagctactgtagagcgatttaca-----
---------------------g----atagcctgtgtagagcacggaaaggtgtcggcc-
a---------------actcaa-gt---agttggcttaa-gggacgtgccatt-ctcatc
tgaaaaggt-gg-ctgtcagca-atagcgcccatcacgcga-aggctgacagg-ttcaag
cgtac-------------------------------------------------------
------------------------------------------------------------
-------------------------------------------------------acgtt
tgaagt---taaataggccagcagccgcggtaattccagctccaatagcgtatattaaag
ttg-ttgcag--ttaaaaagctcgtagttgaaccttgggtctg-gctgg-ca-gtccg--
cctcaccgcg--------------------------------------------------
------------------------------------------------------------
------------------------------------------------------------
------------------------------------------------------------
------------------------------------------------------------
------------------------------------------------------------
------------------------------------------------------------
------------------------------------------------------------
------------------------------------------------------------
------------------------------------------------------------
------------------------------------------------------------
------------------------------------------------------------
------------------------------------------------------------
-
>EU754077_Paracucurbitaria_corni_Cucurbitariaceae_Pleosporales_Dothideomycetes_Ascomycota_Fungi
tagtacc-t---tactactt-ggataaccgtggtaattctagagctaatacatgctgaaa
accccaac-ttcgggaggggtgtatttattagataaaaaaccaacgccc-ttcggggctt
cttggtgattcatgataact-ttacggatcgca--tgg-ccttgcgccggcgacggttca
ttcaaatttctgccctatcaactttcgatggt----------------------------
----------------------------aaggtattggcttaccatggtttcaacgggta
acggggaattagggttcgattccggag-agggagcctgagaaacggctaccacatc-caa
ggaaggcagcaggcgcgcaaattac-ccaatcccgacacgggga-ggtagtgacaataaa
tactgatacagggctcttttgggt-cttgtaattggaatgagtac-aatttaaacctctt
aacgaggaacaattggagggcaagtctggtggac----a--ttca---gc------tccc
----a--attc---tgctgacgccagagatagtcgggcatc---t--t---------tcg
agatgttatgcc-ggctagtcgatgtacct----actgac-ttgat-gggaagg--tacc
ggcaagacaacc-tggatcggggaaggct-----------------aa-ggtgt------
cgcatg-cg-atactatgctaat-cccgagcagagctgccacggagcgatctgtg-----
---------------------g----acagcctgtgtagagcacgctaaggtgtcggcc-
a---------------gctcac-gt---agctggcttaa-gggacgtgccatt-cccatc
tgaaaaggt-gg-ctgtcagca-atagcgcccatcacgcga-aggttgacaga--tcaaa
cacagcccctggg-----------------------------------------------
------------------------------------------------------------
-------------------------------------------------------gtgtt
tgaagc-tcataataggccagcagccgcggtaattccagctccaatagcgtatattaaag
ttg-ttgcag--ttaaaaagctcgtagttgaaacttgggtctg-gctgg-caggtccg--
cctcaccgcgtgtacttg-tccggccgggcc-ttccttct--ggagaa--cctcatgccc
-ttcactgg---gcgtgttgggg-accagga--cttttactttgaa-aaaattagagtgt
tcaaagcag-gcctttgctcgaatacgttagcatg-gaataata-gaataggacgtgcgg
ttctattttgttggtt-tctaggaccgccgtaatgattaatagggacag-tcgggggcat
cagtattcaattgtcagag-gtgaaattcttggatttattgaagactaactactgcgaaa
gcatttgccaaggatgttttcattaatcagtgaacgaaagttaggggatcgaagacgat-
------------------------------------------------------------
------------------------------------------------------------
------------------------------------------------------------
------------------------------------------------------------
------------------------------------------------------------
------------------------------------------------------------
-----cagataccgtcgtagtcttaaccg-taaactatgccgactagggatcgg-gcgat
g
>GQ387548_Paracucurbitaria_corni_Cucurbitariaceae_Pleosporales_Dothideomycetes_Ascomycota_Fungi
tagtacc-t---tactactt-ggataaccgtggtaattctagagctaatacatgctgaaa
accccaac-ttcgggaggggtgtatttattagataaaaaaccaacgccc-ttcggggctt
cttggtgattcatgataact-ttacggatcgca--tgg-ccttgcgccggcgacggttca
ttcaaatttctgccctatcaactttcgatggt----------------------------
----------------------------aaggtattggcttaccatggtttcaacgggta
acggggaattagggttcgattccggag-agggagcctgagaaacggctaccacatc-caa
ggaaggcagcaggcgcgcaaattac-ccaatcccgacacgggga-ggtagtgacaataaa
tactgatacagggctcttttgggt-cttgtaattggaatgagtac-aatttaaacctctt
aacgaggaacaattggagggcaagtctggtggac----a--ttca---gc------tccc
----a--tttc---tgctgacgccagagatagtcgggcatc---t--t---------tcg
agatgttatgcc-ggctagtcgatgtacct----actgac-ttgat-ggggagg--tacc
ggcaagacaacc-tggatcggggaaggct-----------------aa-ggtgt------
cgcatg-cg-atactatgctaat-cccgagcagagctgccacggagcgatctgtg-----
---------------------g----acagcctgtgtagagcacgctaaggtgtcggcc-
a---------------gctcac-gt---agctggcttaa-gggacgtgccatt-cccatc
tgaaaaggt-gg-ctgtcagca-atagcgcccatcacgcga-aggttgacaga--tcaaa
cacagcccctggg-----------------------------------------------
------------------------------------------------------------
-------------------------------------------------------gtgtt
tgaagc-tcataataggccagcagccgcggtaattccagctccaatagcgtatattaaag
ttg-ttgcag--ttaaaaagctcgtagttgaaacttgggtctg-gctgg-caggtccg--
cctcaccgcgtgtacttg-tccggccgggcc-ttccttct--ggagaa--cctcatgccc
-ttcactgg---gcgtgttgggg-accagga--cttttactttgaa-aaaattagagtgt
tcaaagcag-gcctttgctcgaatacgttagcatg-gaataata-gaataggacgtgcgg
ttctattttgttggtt-tctaggaccgccgtaatgattaatagggacag-tcgggggcat
cagtattcaattgtcagag-gtgaaattcttggatttattgaagactaactactgcgaaa
gcatttgccaaggatgttttcattaatcagtgaacgaaagttaggggatcgaagacgat-
------------------------------------------------------------
------------------------------------------------------------
------------------------------------------------------------
------------------------------------------------------------
------------------------------------------------------------
------------------------------------------------------------
-----cagataccgtcgtagtcttaaccg-taaactatgccgactagggatcgg-gcgat
g
>NG_063628_Camarosporidiella_laburnicola_Camarosporidiellaceae_Pleosporales_Dothideomycetes_Ascomycota_Fungi
tagtacc-t---tactacat-ggataaccgtggtaattctagagctaatacatgctaaaa
accccaac-ttcgggaggggtgtatttattagataaaaaaccaacgccc-ttcggggctt
cttggtgattcataataact-ttacggatcgca--tgg-ccttgcgccggcgacggttca
ttcaaatttctgccctatcaactttcgatggt----------------------------
----------------------------aaggtattggcttaccatggtttcaacgggta
acggggaattagggttcgattccggag-agggagcctgagaaacggctaccacatc-caa
ggaaggcagcaggcgcgcaaattac-ccaatcccgacacgggga-ggtagtgacaataaa
tactgatacagggctcttttgggt-cttgtaattggaatgagtac-aatttaaacctctt
aacgaggaacaattggagggcaagtctggtggac----a--ttca---gc------tccc
----a--t-tc---tgctgacgccagagatagtcgggcatc------t---------tgt
agatgttacgcc-ggctagtcgatgtacct----actaaa-ttgat-gggaagg--tacc
ggcaagacaacc-tggatcggggaaggct-----------------aa-ggcat------
cgaatg-ag-atgctatgctaat-cccgagcagagcccccacggagcgatctgtg-----
---------------------g----acggcctgtgtagagcacgctaaggtgtcggcca
a---------------actcac-gt---agttggcttaa-gggacgtgccatt-tccgcc
tgaaagggt-gg-ctgtcagca-atagcgcccatcacgcga-aggctgacagg-ttcaaa
cctattgaaaccaag--tgt----------------------------------------
------------------------------------------------------------
--------------------------------------------------tacatagggt
tgaagt-tattaataggccagcagccgcggtaattccagctccaatagcgtatattaaag
ttg-ttgcag--ttaaaaagctcgtagttgaaacttgggtctg-gctgg-caggtccg--
cctcaccgcgtgtacttg-tccggccgggcc-ttccttct--ggagaa--cctcatgccc
-ttcactgg---gcgtgttgggg-accagga--cttttactttgaa-aaaattagagtgt
tcaaagcag-gcctttgctcgaatacgttagcatg-gaataata-gaataggacgtgcgg
tcctattttgttggtt-tctaggaccgccgtaatgattaatagggacag-tcgggggcat
cagtattcaattgtcagag-gtgaaattcttggatttattgaagactaactactgcgaaa
gcatttgccaaggatgttttcattaatcagtgaacgaaagttaggggatcgaagacgat-
------------------------------------------------------------
------------------------------------------------------------
------------------------------------------------------------
------------------------------------------------------------
------------------------------------------------------------
------------------------------------------------------------
-----cagataccgtcgtagtcttaaccg-taaactatgccgactagggatcgg-gcgat
g
>OQ168202_Camarosporidiella_sp._GCR_2022a_Camarosporidiellaceae_Pleosporales_Dothideomycetes_Ascomycota_Fungi
tagtacc-t---tactactt-ggataaccgtggtaattctagagctaatacatgctgaaa
accccaac-ttcgggaggggtgtatttattagataaaaaaccaacgccc-ttcggggctt
cttggtgattcatgataact-ttacggatcgca--tgg-ccttgcgccggcgacggttca
ttcaaatttctgccctatcaactttcgatggt----------------------------
----------------------------aaggtattggcttaccatggtttcaacgggta
acggggaattagggttcgattccggag-agggagcctgagaaacggctaccacatc-caa
ggaaggcagcaggcgcgcaaattac-ccaatcccgacacgggga-ggtagtgacaataaa
tactgatacagggctcttttgggt-cttgtaattggaatgagtac-aatttaaacctctt
aacgaggaacaattggagggcaagtctggtggac----a--ttca---gc------tccc
----a--t-tc---tgctgacgccagagatagtcgggcatc------t---------tat
agatgttacgcc-ggctagtcgatgtacct----actaaa-ttgat-gggaagg--tacc
ggcaagacaacc-tggatcggggaaggct-----------------aa-ggtat------
cgaatg-ag-atgctatgctaat-cccgagcagagcccccacggagcgatctgtg-----
---------------------g----acggcctgtgtagagcacgctaaggtgtcggcca
a---------------actcac-gt---agttggcttaa-gggacgtgccatt-tccacc
tgaaagggt-gg-ctgtcagca-atagcgcccatcacgcga-aggctggcagg-ttcaac
tgtagtgtggagaaactctt----------------------------------------
------------------------------------------------------------
--------------------------------------------------tacctatgtt
tgaaga-tatcaataggccagcagccgcggtaattccagctccaatagcgtatattaaag
ttg-ttgcag--ttaaaaagctcgtagttgaaacttgggtctg-gctgg-caggtccg--
cctcaccgcgtgtacttg-tccggccgggcc-ttccttct--ggagaa--cctcatgccc
-ttcactgg---gcgtgttgggg-accagga--cttttactttgaa-aaaattagagtgt
tcaaagcag-gcctttgctcgaatacgttagcatg-gaataata-gaataggacgtgcgg
tcctattttgttggtt-tctaggaccgccgtaatgattaatagggacag-tcgggggcat
cagtattcaattgtcagag-gtgaaattcttggatttattgaagactaactactgcgaaa
gcatttgccaaggatgttttcattaatcagtgaacgaaagttaggggatcgaagacgat-
------------------------------------------------------------
------------------------------------------------------------
------------------------------------------------------------
------------------------------------------------------------
------------------------------------------------------------
------------------------------------------------------------
-----cagataccgtcgtagtcttaaccg-taaactatgccgactagggatcgg-gcgat
g
>MT226688_Chaetosphaeronema_clematidis_Incertae_sedis_Incertae_sedis_Incertae_sedis_Ascomycota_Fungi
------------------------------------------------------------
------------------------------------------------------------
------------------------------------------------------------
------------------------------------------------------------
------------------------------------------------------------
------------------------------------------------------------
------------------------------------------------------------
------------------------------------------------------------
-----ggaacaattggagggcaagtctggtggac----n--ttca---gc------tccc
----a--t-tc---tgctgacgccagagatagtcgggcatc------g---------tca
agatgttatgcc-ggctagtcgatgtaccc----gcttaa-ttgat-gggaggg--tacc
ggcaagacaacc-tggatcggggaaagct-----------------aa-ggtat------
c-tgca-ag-atgctatgctaat-cccgagcagagctgccacggagcgatctgtg-----
---------------------g----acagcctgtgtagagcacgctaaggtgtcggcc-
a---------------actcac-gt---agttggcttaa-gggacgtgccatt-cccact
tgaaagagt-gg-ctgttagca-atagcgcccatcacgcga-aggctaacaga--tcaaa
caaagcgcatgcg-----------------------------------------------
------------------------------------------------------------
-------------------------------------------------------atgtt
tgaag--tttcaataggccagcagccgcggtaattccagctccaatagcgtatattaaag
ttg-ttgcag--ttaaaaagctcgtagttgaaccttgggcctg-gctgg-caggtccg--
cctcaccgcgtgtacttg-tccggccgggcc-ttccttct--ggagaa--cctcatgccc
-ttcactgg---gcgtgttgggg-accagaa--cttttactttgaa-aaaattagagtgt
tcaaagcag-gcctttgctcgaatacgttagcatg-gaataata-aaataggacgtgcgg
tcctattttgttggtt-tctaggaccgccgtaatgattaatagggacag-tcgggggcat
cagtattcaattgtcagag-gtgaaattcttggatttattgaagactaactactgcgaaa
gcatttgccaaggatgttttcattaatcagtgaacgaaagttaggggatcgaagacgat-
------------------------------------------------------------
------------------------------------------------------------
------------------------------------------------------------
------------------------------------------------------------
------------------------------------------------------------
------------------------------------------------------------
-----cagataccgtcgtagtcttaaccg-taaactatgccgactagggatc--------
-
>NG_070660_Chaetosphaeronema_clematidicola_Incertae_sedis_Incertae_sedis_Incertae_sedis_Ascomycota_Fungi
------------------------------------------------------------
------------------------------------------------------------
------------------------------------------------------------
------------------------------------------------------------
------------------------------------------------------------
------------------------------------------------------------
------------------------------------------------------------
----------------------------------------------aatttaaac--ttt
atcgaggaacaattggagggcaagtctggtggac----n--ttca---gc------tccc
----a--t-tc---tgctgacgccagagatagtcgggcatc------g---------tca
agatgttatgcc-ggctagtcgatgtaccc----gcttaa-ttgat-gggaggg--tacc
ggcaagacaacc-tggatcggggaaagct-----------------aa-ggtat------
c-tgca-ag-atgctatgctgat-cccgagcagagctgccacggagcgatctgtg-----
---------------------g----acagcctgtgtagagcacgctaaggtgtcggcc-
a---------------actcac-gt---agttggcttaa-gggacgtgccatt-cccact
tgaaagagt-gg-ctgttagca-atagcgcccatcacgcga-aggctaacaga--tcaaa
caaagcgcatgcg-----------------------------------------------
------------------------------------------------------------
-------------------------------------------------------atgtt
tgaag--tttcaataggccagcagccgcggtaattccagctccaatagcgtatattaaag
ttg-ttgcag--ttaaaaagctcgtagttgaaccttgggcctg-gctgg-caggtccg--
cctcaccgcgtgtacttg-tccggccgggcc-ttccttct--ggagaa--cctcatgccc
-ttcactgg---gcgtgttgggg-accagaa--cttttactttgaa-aaaattagagtgt
tcaaagcag-gcctttgctcgaatacgttagcatg-gaataata-aaataggacgtgcgg
tcctattttgttggtt-tctaggaccgccgtaatgattaatagggacag-tcgggggcat
cagtattcaattgtcagag-gtgaaattcttggatttattgaagactaactactgcgaaa
gcatttgccaaggatgttttcattaatcagtgaacgaaagttaggggatcgaagacgat-
------------------------------------------------------------
------------------------------------------------------------
------------------------------------------------------------
------------------------------------------------------------
------------------------------------------------------------
------------------------------------------------------------
-----cagataccgtcgtagtcttaaccg-taaactatgccgactagggatcgg-gcgat
g
>MT177969_Chaetosphaeronema_hispidulum_Incertae_sedis_Incertae_sedis_Incertae_sedis_Ascomycota_Fungi
taatacc-t---tactactt-ggataaccgtggtaattctagagctaatacatgctgaaa
accccaac-ttcgggaggggtgtatttattagataaaaaaccaacgccc-ttcggggctt
cttggtgattcatgataact-taacggatcgca--tgg-ccttgcgccggcgacggttca
ttcaaatttctgccctatcaactttcgatggt----------------------------
----------------------------aaggtcttggcttaccatggtttcaacgggta
acggggaattagggttcgattccggag-agggagcctgagaaacggctaccacatc-caa
ggaaggcagcaggcgcgcaaattac-ccaatcctgatacaggga-ggtagtgacaataaa
tactgatacagggctcttttgggt-cttgtaattggaatgagtac-aatttaaacctctt
aacgaggaacaattggagggcaagtctggtggac----a--ttca---cc------tccc
----a--t-tc---tgctgacgccagagatagtcgggcatc------g---------tca
agatgttatgcc-ggctagtcgatgtaccc----gcttaa-ttgat-gggaggg--tacc
ggcaagacaacc-tggatcggggaaagct-----------------aa-ggtat------
c-tgca-ag-atgctatgctaat-cccgagcagagctgccacggagcgatctgtg-----
---------------------g----acagcctgtgtagagcacgctaaggtgtcggcc-
a---------------actcac-gt---agttggcttaa-gggacgtgccatt-cccact
tgaaagagt-gg-ctgttagca-atagcgcccatcacgcga-aggctaacaga--tcaaa
caaagcgcatgcg-----------------------------------------------
------------------------------------------------------------
-------------------------------------------------------atgtt
tgaag--tttcaataggccagcagccgcggtaattccagctccaatagcgtatattaaag
ttg-ttgcag--ttaaaaagctcgtagttgaaccttgggcctg-gctgg-caggtccg--
cctcaccgcgtgtacttg-tccggccgggcc-ttccttct--ggagaa--cctcatgccc
-ttcactgg---gcgtgttgggg-accagaa--cttttactttgaa-aaaattagagtgt
tcaaagcag-gcctttgctcgaatacgttagcatg-gaataata-aaataggacgtgcgg
tcctattttgttggtt-tctaggaccgccgtaatgattaatagggacag-tcgggggcat
cagtattcaattgtcagag-gtgaaattcttggatttattgaagactaactactgcgaaa
gcatttgccaaggatgttttcattaatcagtgaacgaaagttaggggatcgaagacgat-
------------------------------------------------------------
------------------------------------------------------------
------------------------------------------------------------
------------------------------------------------------------
------------------------------------------------------------
------------------------------------------------------------
-----cagataccgtcgtagtcttaaccg-taaactatgccgactagggatcgg-gcgat
g
>EU754045_Chaetosphaeronema_hispidulum_Incertae_sedis_Incertae_sedis_Incertae_sedis_Ascomycota_Fungi
taatacc-t---tactactt-ggataaccgtggtaattctagagctaatacatgctgaaa
accccaac-ttcgggaggggtgtatttattagataaaaaaccaacgccc-ttcggggctt
cttggtgattcatgataact-taacggatcgca--tgg-ccttgcgccggcgacggttca
ttcaaatttctgccctatcaactttcgatggt----------------------------
----------------------------aaggtcttggcttaccatggtttcaacgggta
acggggaattagggttcgattccggag-agggagcctgagaaacggctaccacatc-caa
ggaaggcagcaggcgcgcaaattac-ccaatcctgatacaggga-ggtagtgacaataaa
tactgatacagggctcttttgggt-cttgtaattggaatgagtac-aatttaaacctctt
aacgaggaacaattggagggcaagtctggtggac----a--ttca---gc------tccc
----a--t-tc---tgctgacgccagagatagtcgggcatc------g---------tca
agatgttatgcc-ggctagtcgatgtaccc----gcttaa-ttgat-gggaggg--tacc
ggcaagacaacc-tggatcggggaaagct-----------------aa-ggtat------
c-tgca-ag-atgctatgctaat-cccgagcagagctgccacggagcgatctgtg-----
---------------------g----acagcctgtgtagagcacgctaaggtgtcggcc-
a---------------actcac-gt---agttggcttaa-gggacgtgccattccccact
tgaaagagt-gg-ctgttagca-atagcgcccatcacgcga-aggctaacaga--tcaaa
caaagcgcatgcg-----------------------------------------------
------------------------------------------------------------
-------------------------------------------------------atgtt
tgaag--tttcaataggccagcagccgcggtaattccagctccaatagcgtatattaaag
ttg-ttgcag--ttaaaaagctcgtagttgaaccttgggcctg-gctgg-caggtccg--
cctcaccgcgtgtacttg-tccggccgggcc-ttccttct--ggagaa--cctcatgccc
-ttcactgg---gcgtgttgggg-accagaa--cttttactttgaa-aaaattagagtgt
tcaaagcag-gcctttgctcgaatacgttagcatg-gaataata-aaataggacgtgcgg
tcctattttgttggtt-tctaggaccgccgtaatgattaatagggacag-tcgggggcat
cagtattcaattgtcagag-gtgaaattcttggatttattgaagactaactactgcgaaa
gcatttgccaaggatgttttcattaatcagtgaacgaaagttaggggatcgaagacgat-
------------------------------------------------------------
------------------------------------------------------------
------------------------------------------------------------
------------------------------------------------------------
------------------------------------------------------------
------------------------------------------------------------
-----cagataccgtcgtagtcttaaccg-taaactatgccgactagggatcgg-gcgat
g
>MT177970_Chaetosphaeronema_hispidulum_Incertae_sedis_Incertae_sedis_Incertae_sedis_Ascomycota_Fungi
------------------------------------------------------------
------------------------------------------------------------
------------------------------------------------------------
------------------------------------------------------------
------------------------------------------------------------
------------------------------------------------------------
------------------------------------------------------------
------------------------------------------------------------
------------------ggcaagtctggtggac-------atca---gc------tcca
-------t-tc---tgctgacgccagagatagtcgggcatc------g---------tca
agatg-tatgcc-ggctagtcgatgtaccc----gcttaa-ttgat-gggaggg--tacc
ggcaagacaaca-tggatc-gggaaagct-----------------aa-ggtat------
c-tgca-ag-atgctatgctaat-cccgagcagagctgccacggagcgatctgtg-----
---------------------g----acagcctgtgtagagcacgctaaggtgtcggcc-
a---------------actcac-gt---agttggcttaa-gggacgtgccatt-cccact
tgaaagagt-gg-ctgttagca-atagcgcccatcacgcga-aggctaacaga--tcaaa
caaagcgcatgcg-----------------------------------------------
------------------------------------------------------------
-------------------------------------------------------atgtt
tgaag--tttcaataggccagcagccgcggtaattccagctccaatagcgtatattaaag
ttg-ttgcag--ttaaaaagctcgtagttgaaccttgggcctg-gctgg-caggtccg--
cctcaccgcgtgtacttg-tccggccgggcc-ttccttct--ggagaa--cctcatgccc
-ttcactgg---gcgtgttgggg-accagaa--cttttactttgaa-aaaattagagtgt
tcaaagcag-gcctttgctcgaatacgttagcatg-gaataata-aaataggacgtgcgg
tcctattttgttggtt-tctaggaccgccgtaatgattaatagggacag-tcgggggcat
cagtattcaattgtcagag-gtgaaattcttggatttattgaagactaactactgcgaaa
gcatttgccaaggatgttttcattaatcagtgaacgaaagttaggggatcgaagacgat-
------------------------------------------------------------
------------------------------------------------------------
------------------------------------------------------------
------------------------------------------------------------
------------------------------------------------------------
------------------------------------------------------------
-----cagataccgtcgtagtcttaaccg-taaactatgccgactagggatcgg-gcgat
g
>EU754097_Chaetosphaeronema_coonsii_Incertae_sedis_Incertae_sedis_Incertae_sedis_Ascomycota_Fungi
tagtacc-t---tactactt-ggataaccgtggtaattctagagctaatacatgctgaaa
accccaac-ttcgggaggggtgtatttattagataaaaaaccaacgccc-ttcggggctt
cttggtgattcatgataact-taacggatcgca--tgg-ccttgcgccggcgacggttca
ttcaaatttctgccctatcaactttcgatggt----------------------------
----------------------------aaggtattggcttaccatggtttcaacgggta
acggggaattagggttcgattccggag-agggagcctgagaaacggctaccacatc-caa
ggaaggcagcaggcgcgcaaattat-ccaatcccgacacgggga-gatagtgacaataaa
tactgatacagggctcttttgggt-cttgtaattggaatgagtac-aatttaaacctctt
aacgaggaacaattggagggcaagtctggtggac---gt--ttca---gc------tccc
----a--t-tc---tgctgacgccagagatagtcgggcatc---t--g---------tac
agatgttatgcc-ggctagtcgatgtacct----actgaa-ttgat-gggcagg--tacc
ggcaagacaacc-tggatcggggaaggct-----------------aa-ggtgt------
cgcatg-cg-acgctatgctgat-cccgagcagagctgccacggagcgatctgtg-----
---------------------g----acagcctgtgtagagcacgctaaggtgtcggcc-
a---------------gctcac-gt---agttggcttaa-gggacgtgccatt-cccact
tgaaagagt-gg-ctgttagca-atagcgcccatcacgcga-aggctagcaga-tttaag
cagcacacagccg-----------------------------------------------
------------------------------------------------------------
-------------------------------------------------------ctgtt
tgaagg-tgataataggccagcagccgcggtaattccagctccaatagcgtatattaaag
ttg-ttgcag--ttaaaaagctcgtagttgaaccttgggtctg-gctgg-caggtccg--
cctcaccgcgtgtacttg-tccggccgggcc-ttccttct--ggagaa--cctcatgccc
-ttcactgg---gcgtgttgggg-accagga--cttttactttgaa-aaaattagagtgt
tcaaagcag-gcctttgctcgaatacgttagcatg-gaataata-aaataggacgtgcgg
tcctattttgttggtt-tctaggaccgccgtaatgattaatagggacag-tcgggggcat
cagtattcaattgtcagag-gtgaaattcttggatttattgaagactaactactgcgaaa
gcatttgccaaggatgttttcattaatcagtgaacgaaagttaggggatcgaagacgat-
------------------------------------------------------------
------------------------------------------------------------
------------------------------------------------------------
------------------------------------------------------------
------------------------------------------------------------
------------------------------------------------------------
-----cagataccgtcgtagtcttaaccg-taaactatgccgactagggatcgg-gcgat
g
>NG_078740_Neostagonosporella_sichuanensis_Phaeosphaeriaceae_Pleosporales_Dothideomycetes_Ascomycota_Fungi
tagtacc-t---tactactt-ggataaccgtggtaattctagagctaatacatgctgaaa
accccaac-ttcgggaggggtgtatttattagataaaaaaccaacgccc-ttcggggctt
cttggtgattcatgataact-ttacggatcgca--tgg-ccttgcgccggcgacggttca
ttcaaatttctgccctatcaactttcgatggt----------------------------
----------------------------aaggtattggcttaccatggtttcaacgggta
acggggaattagggttcgattccggag-agggagcctgagaaacggctaccacatc-caa
ggaaggcagcaggcgcgcaaattac-ccaatcccgacacgggga-ggtagtgacaataaa
tactgatacagggctcttttgggt-cttgtaattggaatgagtmc-aatttaaacctytt
aacgaggaacaattggagggcaagtctggtggac----a--ttca---gc------tccc
----a--t-ttcgttgctgacgccagagatagtcgggcact---c--c---------ttg
gggtgttatgcc-ggctagtcgatgtaccc----actgac-atgat-gggcggg--tacc
ggcaagacaacc-tggatcggggaaggct-----------------aa-ggcgt------
t--gtg-ag-acgctatgctaat-cccgagcagagcccctacagagcgatctgta-----
---------------------gc---atggcctgtgtagagcacgctaaggtgtcggcc-
a---------------actctt-gt---agttggcttaa-gggacgtgccatt-cccatt
cgaaagatt-gg-ctatcagca-atagcgcccatcacgcga-aggctgatagg-ttcaga
------------------------------------------------------------
------------------------------------------------------------
------------------------------------------------gagtagcgggtt
ctgaacgaacttataggccagcagccgcggtaattccagctccaatagcgtatattaaag
ttg-ttgcag--ttaaaaagctcgtagttgaaccttgggtctg-gctgg-caggtccg--
cctcaccgcgtgtacttg-tccggccgggcc-ttccttct--ggagaa--cctcatgccc
-ttcactgg---gcgtgttgggg-accagga--cttttactttgaa-aaaattagagtgt
tcaaagcag-gcctttgctcgaatacgttagcatg-gaataata-gaataggacgtgcgg
tcctattttgttggtt-tctaggaccgccgtaatgattaatagggacag-tcgggggcat
cagtattcaattgtcagag-gtgaaattcttggatttattgaagactaactactgcgaaa
gcatttgccaaggatgttttcattaatcagtgaacgaaagttaggggatcgaagacgat-
------------------------------------------------------------
------------------------------------------------------------
------------------------------------------------------------
------------------------------------------------------------
------------------------------------------------------------
------------------------------------------------------------
-----cagataccgtcgtagtcttaaccg-taaactatgccgactagggatcgg-gcgat
g
>OR134425_Neoophiobolus_fliformisporus_Phaeosphaeriaceae_Pleosporales_Dothideomycetes_Ascomycota_Fungi
tagtacc-t---tactactt-ggataaccgtggtaattctagagctaatacatgctgaaa
accccaac-ttcgggaggggtgtatttattagataaaaaaccaacgccc-ttcggggctt
cttggtgattcatgataact-taacggatcgca--tgg-ccttgcgccggcgacggttca
ttcaaatttctgccctatcaactttcgatggt----------------------------
----------------------------aaggtattggcttaccatggtttcaacgggta
acggggaattagggttcgattccggag-agggagcctgagaaacggctaccacatc-caa
ggaaggcagcaggcgcgcaaattat-ccaatcccgacacgggga-gatagtgacaataaa
tactgatacagggctcttttgggt-cttgtaattggaatgagtac-aatttaaacctctt
aacgaggaacaattggagggcaagtctggtggac----a--ttca---gc------tccc
----a--t-tc---tgctgacgccagagatagtcgggcatt---c--c---------tag
gagtgttatgcc-ggctagtcgatgtactc----actgat-ttgat-gggcgag--tacc
ggcgagacaacc-tggatcggggaaggct-----------------aa-ggtat------
cgaata-ag-atgctatgctaat-cccgagcagagctgccatagagcgatctttg-----
---------------------g----acagcctgtgtagagcacggtaaggtgtcggtc-
a---------------gctctt-gt---agttggcttaa-gggacgtgccatt-cccatc
cgaaagggt-gg-ctgacagaa-atagcgcccatcacgcga-agtttgtcagg-ttcaaa
tacgttaagag-------------------------------------------------
------------------------------------------------------------
-------------------------------------------------ttctacttaat
gtaatgaaatataaaggccagcagccgcggtaattccagctccaatagcgtatattaaag
ttg-ttgcag--ttaaaaagctcgtagttgaaccttgggtctg-gctgg-caggtccg--
cctcaccgcgtgtacttg-tccggccgggcc-ttccttct--ggagaa--cctcatgccc
-ttcactgg---gcgtgttgggg-accagga--cttttactttgaa-aaaattagagtgt
tcaaagcag-gcctttgctcgaatacgttagcatg-gaataata-aaataggacgtgcgg
tcctattttgttggtt-tctaggaccgccgtaatgattaatagggacag-tcgggggcat
cagtattcaattgtcagag-gtgaaattcttggatttattgaagactaactactgcgaaa
gcatttgccaaggatgttttcattaatcagtgaacgaaagttaggggatcgaagacgat-
------------------------------------------------------------
------------------------------------------------------------
------------------------------------------------------------
------------------------------------------------------------
------------------------------------------------------------
------------------------------------------------------------
-----cagataccgtcgtagtcttaaccg-taaactatgccgactagggatcgg-gcgat
g
>NG_065683_Camarosporium_quaternatum_Camarosporiaceae_Pleosporales_Dothideomycetes_Ascomycota_Fungi
tagtacc-t---tactactt-ggataaccgtggtaattctagagctaatacatgcttaaa
accccgac-ttctggaggggtgtatttattagataaaaaaccaacgccc-ttcggggctt
tttggtgattcatgataact-ttacggatcgca--tgg-ccttgcgccggcgacggttca
ttcaaatttctgccctatcaactttcgatggt----------------------------
----------------------------aaggtattggcttaccatggtttcaacgggta
acggggaattagggttcgattccggag-agggagcctgagaaacggctaccacatc-caa
ggaaggcagcaggcgcgcaaattac-ccaatcccgacacgggga-ggtagtgacaataaa
tactgatacagggctcttttgggt-cttgtaattggaatgagtac-aatttaaacctctt
aacgaggaacaattggagggcaagtctggtggac---aa--ttca---gc------tccc
----a--t-tc---tgctgacgccagagatagtcgggcatc-ctt--t---------tgg
gggtgttatgcc-ggctagtcgatgtacct----aacaaa-ctgat-ggggagg--tacc
ggcaagacaacc-tggatcggggaaggct-----------------aa-ggcgt------
ccattgcgg-atgctatgctaat-cccgagcagagctgccacggagcgatctgtg-----
---------------------g----acagcctgtgtagagcacgctaaggtgtcggtc-
a---------------actcac-gt---agttggcttaa-gggacgtgccatt-cccact
cgaaagggt-gg-ctgtcagca-atagcgcccatcacgcaa-aggctgacaggcgtcaaa
cagg--------------------------------------------------------
------------------------------------------------------------
-------------------------------------------------------gggtt
tgacggtaaaaataaggccagcagccgcggtaattccagctccaatagcgtatattaaag
ttg-ttgcag--ttaaaaagctcgtagttgaaacttgggtctg-gctgg-caggtccg--
cctcaccgcgtgtacttg-tccggccgggcc-ttccttct--ggagaa--cctcatgccc
-ttcactgg---gcgtgttgggg-accagga--cttttactttgaa-aaaattagagtgt
tcaaagcag-gcctttgctcgaatacgttagcatg-gaataata-gaataggacgtgcgg
tcctattttgttggtt-tctaggaccgccgtaatgattaatagggacag-tcgggggcat
cagtattcaattgtcagag-gtgaaattcttggatttattgaagactaactactgcgaaa
gcatttgccaaggatgttttcattaatcagtgaacgaaagttaggggatcgaagacgat-
------------------------------------------------------------
------------------------------------------------------------
------------------------------------------------------------
------------------------------------------------------------
------------------------------------------------------------
------------------------------------------------------------
-----cagataccgtcgtagtcttaaccg-taaactatgccgactagggatcgg-gcaat
g
>KY929122_Camarosporium_quaternatum_Camarosporiaceae_Pleosporales_Dothideomycetes_Ascomycota_Fungi
tagtacc-t---tactactt-ggataaccgtggtaattctagagctaatacatgcttaaa
accccgac-ttctggaggggtgtatttattagataaaaaaccaacgccc-ttcggggctt
tttggtgattcatgataact-ttacggatcgca--tgg-ccttgcgccggcgacggttca
ttcaaatttctgccctatcaactttcgatggt----------------------------
----------------------------aaggtattggcttaccatggtttcaacgggta
acggggaattagggttcgattccggag-agggagcctgagaaacggctaccacatc-caa
ggaaggcagcaggcgcgcaaattac-ccaatcccgacacgggga-ggtagtgacaataaa
tactgatacagggctcttttgggt-cttgtaattggaatgagtac-aatttaaacctctt
aacgaggaacaattggagggcaagtctggtggac---aa--ttca---gc------tccc
----a--t-tc---tgctgacgccagagatagtcgggcatc-ctt--t---------tgg
gggtgttatgcc-ggctagtcgatgtacct----aacaaa-ctgat-ggggagg--tacc
ggcaagacaacc-tggatcggggaaggct-----------------aa-ggcgt------
ccattgcgg-atgctatgctaat-cccgagcagagctgccacggagcgatctgtg-----
---------------------g----acagcctgtgtagagcacgctaaggtgtcggtc-
a---------------actcac-gt---agttggcttaa-gggacgtgccatt-cccact
cgaaagggt-gg-ctgtcagca-atagcgcccatcacgcaa-aggctgacaggcgtcaaa
cagg--------------------------------------------------------
------------------------------------------------------------
-------------------------------------------------------gggtt
tgacggtaaaaataaggccagcagccgcggtaattccagctccaatagcgtatattaaag
ttg-ttgcag--ttaaaaagctcgtagttgaaacttgggtctg-gctgg-caggtccg--
cctcaccgcgtgtacttg-tccggccgggcc-ttccttct--ggagaa--cctcatgccc
-ttcactgg---gcgtgttgggg-accagga--cttttactttgaa-aaaattagagtgt
tcaaagcag-gcctttgctcgaatacgttagcatg-gaataata-gaataggacgtgcgg
tcctattttgttggtt-tctaggaccgccgtaatgattaatagggacag-tcgggggcat
cagtattcaattgtcagag-gtgaaattcttggatttattgaagactaactactgcgaaa
gcatttgccaaggatgttttcattaatcagtgaacgaaagttaggggatcgaagacgat-
------------------------------------------------------------
------------------------------------------------------------
------------------------------------------------------------
------------------------------------------------------------
------------------------------------------------------------
------------------------------------------------------------
-----cagataccgtcgtagtcttaaccg-taaactatgccgactagggatcgg-gcgat
g
>NG_063678_Dactylidina_shoemakeri_Phaeosphaeriaceae_Pleosporales_Dothideomycetes_Ascomycota_Fungi
tagtacc-t---tactactt-ggataaccgtggtaattctagagctaatacatgctaaaa
accccaac-ttcgggaggggtgtatttattagataaaaaaccaacgccc-ttcggggctt
cttggtgattcatgataact-ttacggatcgca--tgg-ccttgcgccggcgacggttca
ttcaaatttctgccctatcaactttcgatggt----------------------------
----------------------------aaggtattggcttaccatggtttcaacgggta
acggggaattagggttcgattccggag-agggagcctgagaaacggctaccacatc-caa
ggaaggcagcaggcgcgcaaattac-ccaatcccgacacgggga-ggtagtgacaataaa
tactgatacagggctcttttgggt-cttgtaattggaatgagtac-aatttaaacctctt
aacgaggaacaattggagggcaagtctggtgaca----a--ttca---gc------tccc
----a--t-tc---tgctgacgccagaaatagtcaggcaat-tcg--a---------gag
aattgttatgct-ggctagtcgatgtacct----actgtt-atgat-gggcagg--tacc
ggcaagacaacc-tggatcggggaaggct-----------------aa-ggcgt------
ttac------acgctatgctaat-cccgagcagagctgccatagggagacctttg-----
---------------------gt---atagcctgtgtagagcacggaaaggtgtcggct-
a---------------actcac-gt---agttggcttaa-gggacgtgccatt-cccacc
cgaaagggt-gg-ctgtcaaca-atagcgcccatcacgcga-aggttgacagg-tttgaa
------------------------------------------------------------
------------------------------------------------------------
-------------------------------------------------------atatt
caaagt-t--taataggccagcagccgcggtaattccagctccaatagcgtatattaaag
ttg-ttgcag--ttaaaaagctcgtagttgaaacttgggtctg-gctgg-caggtccg--
cctcaccgcgtgtacttg-tccggccgggcc-ttccttct--ggagaa--cctcatgccc
-ttcactgg---gcgtgttgggg-accagga--cttttactttgaa-aaaattagagtgt
tcaaagcag-gcctttgctcgaatacgttagcatg-gaataata-gaataggacgtgcgg
tcctattttgttggtt-tctaggaccgccgtaatgattaatagggacag-tcgggggcat
cagtattcaattgtcagag-gtgaaattcttggatttattgaagactaactactgcgaaa
gcatttgccaaggatgttttcattaatcagtgaacgaaagttaggggatcgaagacgat-
------------------------------------------------------------
------------------------------------------------------------
------------------------------------------------------------
------------------------------------------------------------
------------------------------------------------------------
------------------------------------------------------------
-----cagataccgtcgtagtcttaaccg-taaactatgccgactagggatcgg-gcgat
g
>NG_063690_Populocrescentia_ammophilae_Phaeosphaeriaceae_Pleosporales_Dothideomycetes_Ascomycota_Fungi
tagtacc-t---tactactt-ggataaccgtggtaattctagagctaatacatgctgaaa
accccaac-ttcgggaggggtgtatttattagataaaaaaccaacgccc-ttcggggctt
cttggtgattcatgataact-ttacggatcgca--tgg-ccttgcgccggcgacggttca
ttcaaatttctgccctatcaactttcgatggt----------------------------
----------------------------aaggtattggcttaccatggtttcaacgggta
acggggaattagggttcgattccggag-agggagcctgagaaacggctaccacatc-caa
ggaaggcagcaggcgcgcaaattac-ccaatcccgacacgggga-ggtagtgacaataaa
tactgatacagggctcttttgggt-cttgtaattggaatgagtac-aatttaaacctctt
aacgaggaacaattggagggcaagtctggtggac----a--taca---gc------t-cc
----a--t-gc---tgctgacgccagagatagtcaggcaat-ttg--a---------gag
aattgttatgct-ggctagtcgatgtaccc----actgtt-ataat-gggcggg--tacc
ggcaagacaacc-tggatcggggaaggct-----------------ac-ggtgt------
cgcc---aa-acactatgctaat-cccgagcagagctgccatagggagacctttg-----
---------------------gt---atagcctgtgtagagcacggaaaggtgtcggca-
a---------------acacaa-gt---agtttgcttaa-gggacgtgccatt-cccacc
cgaaagggt-gg-ctgccaaca-atagcgcccattacgcaa-aggttggcagg-cttgaa
caa---------------------------------------------------------
------------------------------------------------------------
-----------------------------------------------------------t
tcaagggtagtaaaaggccagcagccgcggtaattccagctccaatagcgtatattaaag
ttg-ttgcag--ttaaaaagctcgtagttgaaccttgggtctg-gctgg-caggtccg--
cctcaccgcgtgtacttg-tccggccgggcc-ttccttct--ggagaa--cctcatgccc
-ttcactgg---gcgtgttgggg-accagga--cttttactttgaa-aaaattagagtgt
tcaaagcag-gcctttgctcgaatacgttagcatg-gaataata-gaataggacgtgcgg
tcctattttgttggtt-tctaggaccgccgtaatgattaatagggacag-tcgggggcat
cagtattcaattgtcagag-gtgaaattcttggatttattgaagactaactactgcgaaa
gcatttgccaaggatgttttcattaatcagtgaacgaaagttaggggatcgaagacgat-
------------------------------------------------------------
------------------------------------------------------------
------------------------------------------------------------
------------------------------------------------------------
------------------------------------------------------------
------------------------------------------------------------
-----cagataccgtcgtagtcttaaccg-taaactatgccgactagggatcgg-gcgat
g
>MK522504_Hydeopsis_verrucispora_Phaeosphaeriaceae_Pleosporales_Dothideomycetes_Ascomycota_Fungi
tagtacc-t---tactactt-ggataaccgtggtaattctagagctaatacatgctaaaa
accccaac-ttcgggaggggtgtatttattagataaaaaaccaacgccc-ttcggggctt
cttggtgattcatgataact-ttacggatcgca--tgg-ccttgcgccggcgacggttca
ttcaaatttctgccctatcaactttcgatggt----------------------------
----------------------------aaggtattggcttaccatggtttcaacgggta
acggggaattagggttcgattccggag-agggagcctgagaaacggctaccacatc-caa
ggaaggcagcaggcgcgcaaattac-ccaatcccgacacgggga-ggtagtgacaataaa
tactgatacagggctcttttgggt-cttgtaattggaatgagtac-aatttaaacctctt
aacgaggaacaattggagggcaagtctggtgaac----t--ttca---gtcaaatgttct
----a--t-tc---tgctgacgccagagatagtcaggcagc-tcg--a---------ttg
agttgttatgct-ggctagttga-gtaccc----gcaga--ttgat-ggggggg--tacc
agcgagacaacc-tggatcggggaaggct-----------------aa-ggcat------
cgag---ag-atgctatgctaat-cccgagcagagctgccatagggagacctttg-----
---------------------gt---atagcctgtgtagagcacggtaaggtgtcggct-
a---------------tctcat-gt---agatagcttaa-gggacgtgccatt-cccata
cgaaagtat-gg-ctgccaaca-atagcgcccatcacgcaa-aggttggcaga-cttgaa
cttg--------------------------------------------------------
------------------------------------------------------------
-----------------------------------------------------------t
tcaagcgttataataggccagcagccgcggtaattccagctccaatagcgtatattaaag
ttg-ttgcag--ttaaaaagctcgtagttgaaactt-ggtctg-gctgg-caggtccg--
cctcaccgcgtgtacttg-tccggccgggcc-ttccttct--ggagaa--cctcatgccc
-ttcactgg---gcgtgttgggg-accagga--cttttactttgaa-aaaattagagtgt
tcaaagcag-gcctttgctcgaatacgttagcatg-gaataata-gaataggacgtgcgg
tcctattttgttggtt-tctaggaccgccgtaatgattaatagggacag-tcgggggcat
cagtattcaattgtcagag-gtgaaattcttggatttattgaagactaactactgcgaaa
gcatttgccaaggatgttttcattaatcagtgaacgaaagttaggggatcgaagacgat-
------------------------------------------------------------
------------------------------------------------------------
------------------------------------------------------------
------------------------------------------------------------
------------------------------------------------------------
------------------------------------------------------------
-----cagataccgtcgtagtcttaaccg-taaactatgccgactagggatcgg-gcgat
g
>GU296141_Camarosporium_quaternatum_Camarosporiaceae_Pleosporales_Dothideomycetes_Ascomycota_Fungi
tagtacc-t---tactactt-ggataaccgtggtaattctagagctaatacatgctgaaa
accgcaac-ttcggaagcggtgtatttattagataaaaaaccaacgccc-ttcggggctt
cttggtgattcatgataact-ttacggatcgca--tgg-ccttgcgccggcgacggttca
ttcaaatttctgccctatcaactttcgatggt----------------------------
----------------------------aaggtattggcttaccatggtttcaacgggta
acggggaattagggttcgattccggag-agggagcctgagaaacggctaccacatc-caa
ggaaggcagcaggcgcgcaaattac-ccaatcccgacacgggga-ggtagtgacaataaa
tactgatacagggctcttttgggt-cttgtaattggaatgagtac-aatttaaacctctt
aacgaggaacaattggagggcaagtctggtggat----c--ttca---gc------tccc
----a--tttc---tgctgacgccagagatagtcgggcatc--tg--a---------ata
agatgttatgcc-ggctagtcgatgtacct----actaaa-ctgat-ggggagg--tacc
ggcaagacaacc-tggatcggggaaggct-----------------aa-ggtgt------
cgag---ag-atactatgctaat-cccgagcagagctgccacggagcgatctgtg-----
---------------------g----acagcctgtgtagagcacgctaaggtgtcggcc-
a---------------actcac-gt---agttggcttaa-gggacgtgccatt-cccacc
cgaaagggt-gg-ctgtcaaca-atagcgcccatcacgcgaaaggttgacagg-ttcaga
cgtattgcggt-------------------------------------------------
------------------------------------------------------------
-------------------------------------------------------atgtt
tgaagt-gttcaataggccagcagccgcggtaattccagctccattagagtatattaaag
ttg-tggcag--ttaaaaagcttgtagatgaaacttgggtctg-ggtgg-caggtctg--
cctcaccgcgtgtacttg-tccggccgggcc-ttccttct--ggagaa--cctcatgccc
-ttcactgg---gcgtgttgggg-accagga--cttttactttgaa-aaaattagaatgt
tcaaagcag-gcctttgctcgaatacgttaacatg-gaataata-gaataggacgtgcgg
tcctattttgttggtt-tctaggaccgccgtaatgattaatagggacag-tcgggggcat
cagtattcaattgtcagag-gtgaaatttttggatttattgaagactaactactgcgaaa
gcatttgccaaggatgttttcattaatcagtgaacgaaagttaggggatcgaagacgat-
------------------------------------------------------------
------------------------------------------------------------
------------------------------------------------------------
------------------------------------------------------------
------------------------------------------------------------
------------------------------------------------------------
-----cagataccgtggtagtcttaaccg-taaactatgccgactagggatcgg-gcgat
g
>MK522502_Hydeomyces_pinicola_Phaeosphaeriaceae_Pleosporales_Dothideomycetes_Ascomycota_Fungi
tagtacc-t---tactactt-ggataaccgtggtaattctagagctaatacatgctgaaa
accccaac-ttcgggaggggtgtatttattagataaaaaaccaacgccc-ttcggggctt
cttggtgattcatgataact-taacggatcgca--tgg-ccttgcgccggcgacggttca
ttcaaatttctgccctatcaactatcgatggt----------------------------
----------------------------aaggtattggcttaccatggtttcaacgggta
acggggaattagggttcgattccggag-agtgagcctgagaaacggctaacacatc-caa
ggaaggcagcaggcgcgcaaattat-ccaatcccgacacgggga-gatagtgacaataaa
tactgatacagggctcttttgggt-cttgtaattggaatgagtac-aatttaaacctctt
aacgaggaacaattggagggcaagtctggtaaac----a--ttca---gc------tttc
----a--t-tc---tgctgacgccagcaatagtcgggcacc---t--t---------ttt
tggtgttatgcc-ggctagtcgatgtacct----actgat-ttgat-ggggagg--tacc
ggcaagacaacc-tggatcggggaaagct-----------------aa-ggcat------
caaca--tg-atgctatgccaat-cccgagcagagctgccatagagcgatctatg-----
---------------------g----tgcgcctgtgtagagcacgcaaaggtgtcggct-
a---------------gctcat-gt---agctagcttaa-gggacgtgccatt-cccatc
cgaaagggt-gg-ctgccagca-atagcgcccatcacgcga-aggctggcagg-ttcgag
tatatgaagtgcg-----------------------------------------------
------------------------------------------------------------
-------------------------------------------------tattatatatt
cgaagtgtataaaaaggccagcagccgcggtaattccagctccaatagcgtatattaaag
ttg-ttgcag--ttaaaaagctcgtagttgaaacttgggtctg-gctgg-caggtccg--
cctcaccgcgtgtacttg-tccggctgggcc-ttccttct--ggagaa--cctcatgccc
-ttcactgg---gcgtgttgggg-accagga--cttttactttgaa-aaaattagagtgt
tcaaagcag-gcctttgctcgaatacgttagcatg-gaataata-aaataggacgtgcgg
tcctattttgttggtt-tctaggaccgccgtaatgattaatagggacag-tcgggggcat
cagtattcaattgtcagag-gtgaaattcttggatttattgaagactaactactgcgaaa
gcatttgccaaggatgttttcattaatcagtgaacgaaagttaggggatcgaagacgat-
------------------------------------------------------------
------------------------------------------------------------
------------------------------------------------------------
------------------------------------------------------------
------------------------------------------------------------
------------------------------------------------------------
-----cagataccgtcgtagtcttaaccg-taaactatgccgactagggatcgg-gcgat
g
>NG_067692_Hydeomyces_desertipleosporoides_Phaeosphaeriaceae_Pleosporales_Dothideomycetes_Ascomycota_Fungi
------------------------------------------------------------
------------------------------------------------------------
------------------------------------------------------------
------------------------------------------------------------
------------------------------------------------------------
------------------------------------------------------------
----agcagcagccgcgcaaattat-ccaatcccgacacgggga-gatagtgacaataaa
tactgatacagggctcttttgggt-cttgtaattggaatgagtac-aatttaaacctctt
aacgaggaacaattggagggcaagtctggtaaac----a--ttca---gc------tttc
----a--t-tc---tgctgacgccagcaatagtcgggcacc----------------ttt
aggtgttatacc-ggctagtcgatgtacct----actgat-ttgat-ggggagg--tacc
ggcaagacaacc-tggatcggggaaagct-----------------aa-ggtat------
ctatatctg-atgctatgctaat-cccgagcagagctgccatagagcgatctatg-----
---------------------g----tctgcctgtgtagagcacgcaaaggtgtcggct-
a---------------gctcac-gt---agctagcttaa-gggacgtgccatt-cccatc
cgaaagggt-gg-ctgccagca-atagcgcccatcacgcga-aggctggcagg-ttcgag
tatataaagagggaatcgtg----------------------------------------
------------------------------------------------------------
-------------------------------------------------tcttatatatt
cgaagcgtatca--aggccagcagccgcggtaattccagctccaatagcgtatattaaag
ttg-ttgcag--ttaaaaagctcgtagttgaaacttgggtctg-gctgg-caggtccg--
cctcaccgcgtgtacttg-tccggctgggcc-ttccttct--ggagaa--cctcatgccc
-ttcactgg---gcgtgttgggg-accagga--cttttactttgaa-aaaattagagtgt
tcaaagcag-gcctttgctcgaatacgttagcatg-gaataata-aaataggacgtgcgg
tcctattttgttggtt-tctaggaccgccgtaatgattaatagggacag-tcgggggcat
cagtattcaattgtcagag-gtgaaattcttggatttattgaagactaactactgcgaaa
gcatttgccaaggatgttttcattaatcagtgaacgaaagttaggggatcgaagacgat-
------------------------------------------------------------
------------------------------------------------------------
------------------------------------------------------------
------------------------------------------------------------
------------------------------------------------------------
------------------------------------------------------------
-----cagataccgtcgtagtcttaacctgtaaactatgccgactagggatcgg-gcgat
g
>NG_063679_Dematiopleospora_salsolae_Phaeosphaeriaceae_Pleosporales_Dothideomycetes_Ascomycota_Fungi
tagtacc-t---tactactt-ggataaccgtggtaattctagagctaatacatgctgaaa
accccaac-ttcgggaggggtgtatttattagataaaaaaccaacgccctttcggggctt
cttggtgattcatgataact-taacggatcgca--tgg-ccttgcgccggcgacggttca
ttcaaatttctgccctatcaactttcgatggt----------------------------
----------------------------aaggtattggcttaccatggtttcaacgggta
acggggaattagggttcgattccggag-agggagcctgagaaacggctaccacatc-caa
ggaaggcagcaggcgcgcaaattat-ccaatcccgacacgggga-gatagtgacaataaa
tactgatacagggctcttttgggt-cttgtaattggaatgagtac-aatttaaacctctt
aacgaggaacaattggagggcaagtctggtggac----a--ttca---gc------tccc
----a--a-ta---tgctgacgccagcaaaagtcgggcatctttt---------------
-gatgttatacc-ggctagtcga-gtacct----gctgat-ttgat-ggggagg--tacc
ggcgagataac--tgggtcggggaaggct-----------------aa-ggcat------
ctgaataag-gtgctatgctaat-cccgagcggagttgccatagagcgatttatg-----
---------------------g----acagcccgtgtagagcacgcaaaggtatcggtc-
a---------------actcta-gt---agttggcttaa-gggacgtgccatt-cccact
cgaaagggt-gg-ctgtcagta-atagcgcccatcacgcga-aggctgacggatttgga-
------------------------------------------------------------
------------------------------------------------------------
-----------------------------------tttaattgggcagccaattttgttc
gaattgataaataaaggccagcagccgcggtaattccagctccaatagcgtatattaaag
ttg-ttgcag--ttaaaaagctcgtagttgaaacttgggtctg-gctgg-caggtccg--
cctcaccgcgtgtacttg-tccggccgggcc-ttccttct--ggagaa--cctcatgccc
-ttcactgg---gcgtgttgggg-accagaa--cttttactttgaa-aaaattagagtgt
tcaaagcag-gcctttgctcgaatacgttagcatg-gaataata-aaataggacgtgcgg
tcctattttgttggtt-tctaggaccgccgtaatgattaatagggacag-tcgggggcat
cagtattcaattgtcagag-gtgaaattcttggatttattgaagactaactactgcgaaa
gcatttgccaaggatgttttcattaatcagtgaacgaaagttaggggatcgaagacgat-
------------------------------------------------------------
------------------------------------------------------------
------------------------------------------------------------
------------------------------------------------------------
------------------------------------------------------------
------------------------------------------------------------
-----cagataccgtcgtagtcttaaccg-taaactatgccgactagggatcgg-gcgat
g
>MW886100_Leptosphaeria_chatkalica_Leptosphaeriaceae_Pleosporales_Dothideomycetes_Ascomycota_Fungi
-----------------------------------------------------------a
accccaac-ttcgggaggggtgtatttattagataaaaaaccaacgccc-ttcggggctt
cttggtgattcatgataact-ttacggatcgca--tgg-ccttgcgctggcgacggttca
ttcaaatttctgccctatcaactttcgatggt----------------------------
----------------------------aaggtattggcttaccatggtttcaacgggta
acggggaattagggttcgattccggag-agggagcctgagaaacggctaccacatc-caa
ggaaggcagcaggcgcgcaaattac-ccaatcccgacacgggga-ggtagtgacaataaa
tactgatacagggctcttttgggt-cttgtaattggaatgagtac-aatttaaacctctt
aacgaggaacaattggagggcaagtctggtggac-------ctca---gt------tccc
----a---------tgctgacgccagagatagtcaggcactgcca------------aag
gggtgttaagct-ggctagtcgatgtatct----actgaa-ttgat-gggcaga--tacc
ggcaagacaacc-tggatcggggaaggct-----------------aa-agcac------
tggaaa-ca-gcgccatgctaat-cccgagcagagctaccatagagtgatctttg-----
---------------------g----acagcctgtgtagagcacgcaaaggtgtcggct-
g---------------actttt-acgaaagttggcttaa-gggacgtgccatt-cctatc
tgaaaggat-ag-ctgccagca-atagcgcccatcacgcaa-aggctggcagg-cttgaa
------------------------------------------------------------
------------------------------------------------------------
-------------------------------------------------------tgatt
ttaagtggtataataggccagcagccgcggtaattccagctccaatagcgtatattaaag
ttg-ttgcag--ttaaaaagctcgtagttgaaacttgggtctg-gctgg-cgggtccg--
cctcaccgcgtgtacttg-tccggccgggcc-ttccttct--ggagaa--cctcatgccc
-tttactgg---gcgtgttgggg-accagga--cttttactttgaa-aaaattagagtgt
tcaaagcag-gcctttgctcgaatacgttagcatg-gaataata-gaataggacgtgcgg
tcctattttgttggtt-tctaggaccgccgtaatgattaatagggacag-tcgggggcat
cagtattcaattgtcagag-gtgaaattcttggatttattgaagactaactactgcgaaa
gcatttgccaaggatgttttcattaatcagtgaacgaaagttaggggatcgaagacgat-
------------------------------------------------------------
------------------------------------------------------------
------------------------------------------------------------
------------------------------------------------------------
------------------------------------------------------------
------------------------------------------------------------
-----cagataccgtcgtagtcttaaccg-taa---------------------------
-
>MF071323_Phoma_sp._Didymellaceae_Pleosporales_Dothideomycetes_Ascomycota_Fungi
--------------------------------------------------catgctg-aa
acctcgac-ttcgggagaggtgtatttattagataaaaaaccaacgccc-ttcggggctt
cttggtgattcatgataact-ttacggatcgca--tggcccttgcgccggcgacggttca
ttcaaatttctgccctatcaactttcgatggt----------------------------
----------------------------aaggtattggcttaccatggtttcaacgggta
acggggaattagggttcgattccggag-agggagcctgagaaacggctaccacatc-caa
ggaaggcagcaggcgcgcaaattac-ccaatcccgacacgggga-ggtagtgacaataaa
tactgatacagggctcttttgggt-cttgtaattggaatgagtac-aatttaaacctctt
aacgaggaacaattggagggcaagtctggtggac----a--ttca---gc------tccc
----a--t-tc---tgctgacgccagagatagtcaggcaat-tcg--a---------gag
agttgttatgct-ggctagtcgatgtacct----actgtt-atgat-gggcagg--tacc
ggcgagacaacc-tggatcgggggaggct-----------------ac-ggcgt------
cgac---gt-acgctatgctaat-cccgagcagagctgccatagggagacctttg-----
---------------------gt---atagcctgtgtagagcacggaaaggtgtcggcc-
a---------------acacaa-gt---agttggcttaa-gggacgtgccatt-cccact
cgaaagagt-gg-ctgtcaaca-atagcgcccatcacgcga-aggttggcaga-tttgaa
caat--------------------------------------------------------
------------------------------------------------------------
--------------------------------------------------taagcctgtt
caaaag-ttgatataggccagcagccgcggtaattccagctccaatagcgtatattaaag
ttg-ttgcag--ttaaaaagctcgtagttgaaccttgggtctg-gctgg-caggtccg--
cctcaccgcgtgtacttg-tccggccgggcc-ttccttct--ggagaa--cctcatgccc
-ttcactgg---gcgtgttgggg-accagga--cttttactttgaa-aa-----------
------------------------------------------------------------
------------------------------------------------------------
------------------------------------------------------------
------------------------------------------------------------
------------------------------------------------------------
------------------------------------------------------------
------------------------------------------------------------
------------------------------------------------------------
------------------------------------------------------------
------------------------------------------------------------
------------------------------------------------------------
-
>MF071327_Phoma_sp._Didymellaceae_Pleosporales_Dothideomycetes_Ascomycota_Fungi
------------------------------------------------------------
------------------------------------------------------------
------------------------------------------------------------
-------ttctgccctatcaactttcgatggt----------------------------
----------------------------aaggtattggcttaccatggtttcaacgggta
acggggaattagggttcgattccggag-agggagcctgagaaacggctaccacatc-caa
ggaaggcagcaggcgcgcaaattac-ccaatcccgacacgggga-ggtagtgacaataaa
tactgatacagggctcttttgggt-cttgtaattggaatgagtac-aatttaaacctctt
aacgaggaacaattggagggcaagtntggtggac----a--ttca---gc------tccc
----a--t-tc---tgctgacgccagagatagtcaggcaat-tcg--a---------gag
agttgttatgct-ggctagtcgatgtacct----actgtt-atgat-gggcagg--tacc
ggcgagacaacc-tggatcgggggaggct-----------------ac-ggcgt------
cgac---gt-acgntatgctaat-cccgagcagagctgccatagggagacctttg-----
---------------------gt---atagcctgtgtagagcacggaaaggtgtcggcc-
a---------------acacaa-gt---agttggcttaa-gggacgtgccatt-cccact
cgaaagagt-gg-ctgtcaaca-atagcgcccatcacgcga-aggttggcaga-tttgaa
caat--------------------------------------------------------
------------------------------------------------------------
--------------------------------------------------taagcctgtt
caaaag-ttgatataggccagcagccgcggtaattccagctccaatagcgtatattaaag
ttg-ttgcag--ttaaaaagctgctagttgaaccttgggtctg-gctgg-caggtccg--
cctcaccgcgtgtacttg-tccggccgggcc-ttccttct--ggagaa--cctcatgccc
-ttcactgg---gcgtgttgggg-accagga--cttttactttgaa-aaaatta------
------------------------------------------------------------
------------------------------------------------------------
------------------------------------------------------------
------------------------------------------------------------
------------------------------------------------------------
------------------------------------------------------------
------------------------------------------------------------
------------------------------------------------------------
------------------------------------------------------------
------------------------------------------------------------
------------------------------------------------------------
-
>JN941607_Curvularia_coicis_Pleosporaceae_Pleosporales_Dothideomycetes_Ascomycota_Fungi
taatacc-t---tactactt-ggataaccgtggtaattctagagctaatacatgctgaaa
atcccgac-ttcggaagggatgtgtttattagataaaaaaccaatgccc-ttcggggctc
tttggtgattcatgataact-ttacggatcgca--tag-ccttgcgctggcgacggttca
ttcaaatttctgccctatcaactttcgatggt----------------------------
----------------------------aaggtattggcttaccatggtttcaacgggta
acggggaattagggttcgattccggag-agggagcctgagaaacggctaccacatc-caa
ggaaggcagcaggcgcgcaaattac-ccaatcccgacacgggga-ggtagtgacaataaa
tactgatacagggctcttttgggt-cttgtaattggaatgagtac-aatttaaacctctt
aacgaggaacaattggagggcaagtctggtggac----a--ttca---gc------tccc
----a--t-tc---tgctgacgccagagatagtcaggcaat-tcg--a---------gag
aattgttatgct-ggctagtcgatgtacct----actgtt-atgat-gggcagg--tacc
ggcgagacaacc-tggatcggggaaggct-----------------aa-ggtgc------
tcac------gcgctatgctaat-cccgagcagagctgccatagggagacctttg-----
---------------------gt---atagcctgtgtagagcacggaaaggtgtcggct-
a---------------acacac-gt---agttagcttaa-gggacgtgccatt-cccact
tgaaagagt-gg-ctgtcaaca-atagcgcccatcacgcga-aggttggcagg-tttgaa
catgctccatg-------------------------------------------------
------------------------------------------------------------
-----------------------------------------------------------t
tcaagcgttcatcaaggccagcagccgcggtaattccagctccaatagcgtatattaaag
ttg-ttgcag--ttaaaaagctcgtagttgaaacttgggcctg-gctgg-cgggtccg--
cctcaccgcgtgcactcg-tccggccgggcc-ttccttct--gaagaa--cctcatgccc
-ttcactgg---gcgtgttggggaatcagga--cttttactttgaa-aaaattagagtgt
tcaaagcag-gcctttgctcgaatacgttagcatg-gaataata-aaatagggcgtgcgt
ttctattttgttggtt-tctagagacgccgcaatgattaacaggaacag-tcgggggcat
cagtattcagttgtcagag-gtgaaattcttggatttactgaagactaactactgcgaaa
gcatttgccaaggatgttttcattaatcagtgaacgaaagttaggggatcgaagacgat-
------------------------------------------------------------
------------------------------------------------------------
------------------------------------------------------------
------------------------------------------------------------
------------------------------------------------------------
------------------------------------------------------------
-----cagataccgtcgtagtcttaaccg-taaactatgccgactagggatcgg-gcgat
g
>MG520978_Ophiobolus_artemisiae_Phaeosphaeriaceae_Pleosporales_Dothideomycetes_Ascomycota_Fungi
tagtacc-t---tactactt-ggataaccgtggtaattctagagctaatacatgctgaaa
accccaac-ttcgggaggggtgtatttattagataaaaaaccaacgccc-ttcggggctt
cttggtgattcatgataact-taacggatcgca--tgg-ccttgcgccggcgacggttca
ttcaaatttctgccctatcaactttcgatggt----------------------------
----------------------------aaggtattggcttaccatggtttcaacgggta
acggggaattagggttcgattccggag-agcgagcctgagaaacggctaccacatc-caa
ggaaggcagcaggcgcgcaaattac-ccaatcctgatacaggga-ggtagtgacaataaa
tactgatacagggctcttttgggt-cttgtaattggaatgagtac-aatttaaacctctt
aacgaggaacaattggagggcaagtctggtggac----a--ttca---gc------tccc
----a----tc---tgctgacgccagcaatagttgggcgcctgtt---------------
gggcgttttacc-ggctagtcgatgaaccc----gctaac-ttgat-ggggggg--ttcc
ggcaagacaacc-tggatcggggaaagct-----------------aa-ggtgc------
tgttcg-ca-gtgctatgccaat-cccgagcggagcagccacacagcgatgtgtaaagaa
catagtgcttgacattatgttgg---acagcccgtgtagagcacgctaaggtgtcggtc-
a---------------gctcac-ga---agttggcttaa-gggacgtgccatt-cccatc
cgaaaggat-gg-tcgtcagca-atagcgcccatcacgcga-aggctgtcggg-tttaag
tatgtgctaac-------------------------------------------------
------------------------------------------------------------
-------------------------------------------------------atgct
tggacgtaacgaaaaggccagcagccgcggtaattccagctccaatagcgtatattaaag
ttg-ttgcag--ttaaaaagctcgtagttgaaacttgggcctg-gctgg-caggtccg--
cctcaccgcgtgtacttg-tccggccgggcc-ttccttct--ggagaa--cctcatgccc
-ttcactgg---gcgtgttgggg-accagga--cttttactttgaa-aaaattagagtgt
tcaaagcag-gcctttgctcgaatacgttagcatg-gaataata-gaataggacgtgcgg
tcctattttgttggtt-tctaggaccgccgtaatgattaatagggacag-tcgggggcat
cagtattcaattgtcagag-gtgaaattcttggatttattgaagactaactactgcgaaa
gcatttgccaaggatgttttcattaatcagtgaacgaaagttaggggatcgaagacgat-
------------------------------------------------------------
------------------------------------------------------------
------------------------------------------------------------
------------------------------------------------------------
------------------------------------------------------------
------------------------------------------------------------
-----cagataccgtcgtagtcttaaccg-taaactatgccgactagggatcgg-gcgat
g
>LC618853_Herpotrichia_macrotricha_Melanommataceae_Pleosporales_Dothideomycetes_Ascomycota_Fungi
tagtacc-t---taccactt-ggataaccgtggtaattctagagctaatacatgctaaaa
accccgac-ttcggaaggggtgtgtttattagataaaaaaccaatgccc-ttcggggctc
tttggtgattcatgataacc-taacggatcgca--tgg-ccttgcgccggcgacggttca
ttcaaatttctgccctatcaactttcgatggt----------------------------
----------------------------aaggtattggcttaccatggtttcaacgggta
acggggaattagggttcgattccggag-agggagcctgagaaacggctaccacatc-caa
ggaaggcagcaggcgcgcaaattac-ccaatcccgacacgggga-ggtagtgacaataaa
tactgatacagggctcttttgggt-cttgtaattggaatgagtac-aatttaaacccctt
aacgaggaacaattggagggcaagtctggtggac----a--ttca---gc------tccc
----a--t-tc---tgctgacgccagagatagtcgggcatctcca--tctcga----tgg
aggtgttacgcc-ggctagtcgatgtacct----gaatcc-ttgat-ggggagg--tacc
ggcaagacaacc-tggatcggggaaggct-----------------aa-ggtgc------
cgga---ag-gtgctatgctaat-cccgagcagagctaccatggagcgatctgtg-----
---------------------g----atagcctgtgtagagcacgctaaggtgtcggcc-
a---------------gctcac-gt---agttggcttaa-gggacgtgccatt-cccatc
cgaaagggt-gg-ctgccagca-atagcgcccatcacgcga-aggctggcagg-ttcaaa
cattgtgctctcgtgcaaaatg--------------------------------------
------------------------------------------------------------
-----------------------------------------------------------t
ttgagtgttgaaataggccagcagccgcggtaattccagctccaatagcgtatattaaag
ttg-ttgcag--ttaaaaagctcgtagttgaaacttgggtctg-gctag-cgggtccg--
cctcaccgcgtgcacttg-tccggctggacctttccttct--ggagaa--cctcatgccc
-ttcactgg---gtgtgttggggaaccagga--cttttactttgaa-aaaattagagtgt
tcaaagcag-gcctttgctcgaatacgttagcatg-gaataata-gaataggacgtgcgg
tcctattttgttggtt-tctaggatcgccgtaatgattaatagggatag-tcgggggcat
cagtattcaattgtcagag-gtgaaattcttggatttattgaagactaactactgcgaaa
gcatttgccaaggatgttttcattaatcagtgaacgaaagttaggggatcgaagacgat-
------------------------------------------------------------
------------------------------------------------------------
------------------------------------------------------------
------------------------------------------------------------
------------------------------------------------------------
------------------------------------------------------------
-----cagataccgtcgtagtcttaaccg-taaactatgccgactagggatcgg-gcgat
g
>OR134406_Herpotrichia_macrotricha_Melanommataceae_Pleosporales_Dothideomycetes_Ascomycota_Fungi
tagtacc-t---taccactt-ggataaccgtggtaattctagagctaatacatgctaaaa
accccgac-ttcggaaggggtgtgtttattagataaaaaaccaatgccc-ttcggggctc
tttggtgattcatgataacc-taacggatcgca--tgg-ccttgcgccggcgacggttca
ttcaaatttctgccctatcaactttcgatggt----------------------------
----------------------------aaggtattggcttaccatggtttcaacgggta
acggggaattagggttcgattccggag-agggagcctgagaaacggctaccacatc-caa
ggaaggcagcaggcgcgcaaattac-ccaatcccgacacgggga-ggtagtgacaataaa
tactgatacagggctcttttgggt-cttgtaattggaatgagtac-aatttaaacccctt
aacgaggaacaattggagggcaagtctggtggac----a--ttca---gc------tccc
----a--t-tc---tgctgacgccagagatagtcgggcatctcca--tcttga----tgg
aggtgttatgcc-ggctagtcgatgtacct----gaatcc-ttgat-ggggagg--tacc
ggcaagacaacc-tggatcggggaaggct-----------------aa-ggtgc------
cgaa---ag-gtgctatgctaat-cccgagcagagctaccatggagcgatctgtg-----
---------------------g----atagcctgtgtagagcacgctaaggtgtcggcc-
a---------------gctcat-gt---agttggcttaa-gggacgtgccatt-cccacc
cgaaagggt-gg-ctgccagca-atagcgcccatcacgcga-aggctggcagg-ttcaaa
cattatgctttcgttc-aaatg--------------------------------------
------------------------------------------------------------
-----------------------------------------------------------t
ttgaacgttgaaataggccagcagccgcggtaattccagctccaatagcgtatattaaag
ttg-ttgcag--ttaaaaagctcgtagttgaaacttgggtctg-gctag-cgggtccg--
cctcaccgcgtgcacttg-tccggctggacctttccttct--ggagaa--cctcatgccc
-ttcactgg---gtgtgttggggaaccagga--cttttactttgaa-aaaattagagtgt
tcaaagcag-gcctttgctcgaatacgttagcatg-gaataata-gaataggacgtgcgg
tcctattttgttggtt-tctaggatcgccgtaatgattaatagggatag-tcgggggcat
cagtattcaattgtcagag-gtgaaattcttggatttattgaagactaactactgcgaaa
gcatttgccaaggatgttttcattaatcagtgaacgaaagttaggggatcgaagacgat-
------------------------------------------------------------
------------------------------------------------------------
------------------------------------------------------------
------------------------------------------------------------
------------------------------------------------------------
------------------------------------------------------------
-----cagataccgtcgtagtcttaaccg-taaactatgccgactagggatcgg-gcgat
g
>KX641895_Fusiconidium_aquaticum_Melanommataceae_Pleosporales_Dothideomycetes_Ascomycota_Fungi
tagtacc-t---taccactt-ggataaccgtggtaattctagagctaatacatgctaaaa
accccaac-ttcggaaggggtgtgtttattagataaaaaaccaatgccc-ttcggggctc
tttggtgattcatgataacc-taacggatcgca--tgg-ccttgcgccggcgacggttca
ttcaaatttctgccctatcaactttcgatggt----------------------------
----------------------------aaggtattggcttaccatggtttcaacgggta
acggggaattagggttcgattccggag-agggagcctgagaaacggctaccacatc-caa
ggaaggcagcaggcgcgcaaattac-ccaatcccgacacgggga-ggtagtgacaataaa
tactgatacagggctcttttgggt-cttgtaattggaatgagtac-aatttaaacccctt
aacgaggaacaattggagggcaagtctggtggac----a--ttca---gc------tccc
----a--t-tc---tgctgacgccagagatagtcgggcacctcta-------------cg
aggtgttatgcc-ggctagtcgatgtaccc----gatcat-ttgat-ggggggg--tacc
ggcaagacaacc-tggatcggggaaggct-----------------aa-ggcat------
cgaacg-ag-atgctatgctaat-cccgagcagagctgccacggagcgatctgtg-----
---------------------a----acagcctgtgtagagcacgctaaggtgtcggcc-
a---------------gctcac-gt---agttggcttaa-gggacgtgccatt-cccatc
cgaaagggt-gg-ctaccagca-atagcgcccatcacgcga-aggttggtagg-ttcgaa
catt--------------------------------------------------------
------------------------------------------------------------
------------------------------------------------------------
------------------------------------------------------------
------------------------------------------------------------
------------------------------------------------------------
------------------------tccaggg--cttt-----------------------
------------------------------------------------------g-----
------------------------------------------------------------
------------------------------------------------------------
-cacctgcc---------------------------------------------------
------------------------------------------------------------
------------------------------------------------------------
------------------------------------------------------------
------------------------------------------------------------
------------------------------------------------------------
------------------------------------------------------------
--------------------------------------------------------taat
g
>NG_061258_Beverwykella_pulmonaria_Melanommataceae_Pleosporales_Dothideomycetes_Ascomycota_Fungi
tagtacc-t---taccactt-ggataaccgtggtaattctagagctaatacatgctaaaa
accccgac-ttcggaaggggtgtgtttattagataaaaaaccaatgcccctttggggctc
tttggtgattcatgataacc-taacggatcgca--tgg-ccttgcgccggcgacggttca
ttcaaatttctgccctatcaactttcgatggt----------------------------
----------------------------aaggtattggcttaccatggtttcaacgggta
acggggaattagggttcgattccggag-agggagcctgagaaacggctaccacatc-caa
ggaaggcagcaggcgcgcaaattac-ccaatcccgacacgggga-ggtagtgacaataaa
tactgatacagggctcttttgggt-cttgtaattggaatgagtac-aatttaaacccctt
aacgaggaacaattggagggcaagtctggtggac----a--taca---gtagag--tccc
----a--tatc---tgctggcgccagagatagtcgggcggtcctc------------tag
ggctgttacgcc-ggctagtcga-gtacct----actga--tggat-ggggagg--tacc
ggcaagacaacc-tggatcggggaaggct-----------------aa-ggcatgtgcag
cagtgcac--atgctatgctaat-cccgagcagagccagtgcggagcgatccaca-----
---------------------tc---acggcctgtgtagagcacggtaaggtgtcggcc-
a---------------actctc-tg---agttggcttaa-gggacgtgccaat-cccatc
cgaaagggt-gg-ctgtcagca-atagcgcccatcacgcga-aggctggcagg-ttcgaa
taag--------atgtctagta--------------------------------------
------------------------------------------------------------
-----------------------------------------------tgggcagctactc
gaaagtacaaaaagtggccagcagccgcggtaattccagctccaatagcgtatattaaag
ttg-ttgcag--ttaaaaagctcgtagttgaaacttgggtctg-gctag-cgggtccg--
cctcaccgcgtgcacttg-tccggctggacctttccttct--ggagaa--cctcatgccc
-ttcactgg---gtgtgttggggaaccagga--cttttactttgaa-aaaattagagtgt
tcaaagcag-gcctttgctcgaatacgttagcatg-gaataata-gaataggacgtgcgg
tcctattttgttggtt-tctaggatcgccgtaatgattaatagggatag-tcgggggcat
cagtattcaattgtcagag-gtgaaattcttggatttattgaagactaactactgcgaaa
gcatttgccaaggatgttttcattaatcagtgaacgaaagttaggggatcgaagacgat-
------------------------------------------------------------
------------------------------------------------------------
------------------------------------------------------------
------------------------------------------------------------
------------------------------------------------------------
------------------------------------------------------------
-----cagataccgtcgtagtcttaaccg-taaactatgccgactagggatcgg-gcgat
g
>OR470695_Neooccultibambusa_sp._YRS_2023a_Occultibambusaceae_Pleosporales_Dothideomycetes_Ascomycota_Fungi
tagtacc-t---tactactt-ggataaccgtggtaattctagagctaatacatgctaaaa
gcctcgac-ttcgggagaggcgtatttattagataaaaagccaatgccc-ttcggggctc
cttggtgattcatgataact-taacggatcgca--tgg-ccttgcgccggcgacggttca
ttcaaatttctgccctatcaactttcgatggt----------------------------
----------------------------aaggtattggcttaccatggtctcaacgggta
acgggggattagggttcgattccggag-agggagcctgagaaacggctaccacatc-caa
ggaaggcagcaggcgcgcaaattac-ccaatcccgacacgggga-ggtagtgacaataaa
tactgatacagggctcttttgggt-cttgtaatcggaatgagtac-aatttaaatccctt
aacgaggaacaattggagggcaagtctggtggac----a--atca---gc------tccc
----a--t-tc---tgctgacgccagagatagtcggacgccccgc--gc--------gcg
gggtggtatgcc-ggctagtcga-gcaccc----actgtc-ttgat-gggcggg--tgcc
ggcgagacaacc-tggatcgggggaggct-----------------aa-ggcgcagcgtc
cgcg---ct-gtgctaggctgat-cccgagcagagctgtcgcggggcgacccgcg-----
---------------------att--acagcctgtgtagagcacggaaaggtgtcggct-
g---------------gctcac-tg---agccagcttga-gggacgtgccata-cccacc
cgaaagggt-gg-ccgccagca-agagcgcccatcacgcga-aggctggcggggctgac-
------------------------------------------------------------
------------------------------------------------------------
-------------------------------------------------ctgggtcccca
ggcggcgattcgaaaggccagcagccgcggtaattccagctccaatagcgtatattaaag
ttg-ttgcag--ttaaaaagctcgtagttgaaccttgggcctg-gctgg-ccggtccg--
cctcaccgcgtgtactgg-tccggccgggcctttccttct--ggtgag--cctcatgccc
-ttcactgg---gtgtgctggggaaccagga--cttttactgtgaa-caaattagagtgt
tcaaagcag-gcctttgctcgaatacattagcatg-gaataatg-aaataggacgtgcgg
tcctattttgttggtt-tctaggaccgccgtaatgattaatagggatag-tcgggggcat
cagtattcaattgtcagag-gtgaaattcttggatttattgaagactaactactgcgaaa
gcatttgccaaggatgttttcattaatcagtgaacgaaagttaggggatcgaagacgat-
------------------------------------------------------------
------------------------------------------------------------
------------------------------------------------------------
------------------------------------------------------------
------------------------------------------------------------
------------------------------------------------------------
-----cagataccgtcgtagtcttaaccg-taaactatgccgactagggatcgg-gcgat
g
>NG_061001_Clypeoloculus_akitaensis_Morosphaeriaceae_Pleosporales_Dothideomycetes_Ascomycota_Fungi
tagtacc-t---tactactt-ggacaaccgtggtaattctagagctaatacatgctgaaa
accccgac-ttcggaaggggtgtatttattagataaaaaaccaatgccc-ttcggggctc
tttggtgattcatgataatt-tctcagatcgca--tgg-ccttgcgccggcgacggttca
ttcaaatttctgccctatcaactttcgatggt----------------------------
----------------------------aaggtattggcttaccatggtttcaacgggta
acggggaattagggttcgattccggag-agggagcctgagagacggctaccacatc-caa
ggaaggcagcaggcgcgcaaattac-ccaatcccgacacgggga-ggtagtgacaataaa
tactgatacagggctcttttgggt-cttgtaattggaatgagtac-aatttaaacctctt
aacgaggaacaattggagggcaagtctggtgca---------------------------
--------------tgctgacgccagaagtagtcggccttctttt--a---------aca
agaggtt----c-ggctggtcga-gtacct----gtctg--ttgat-gggaagg--tacc
ggcaagacaacc-tggattggggaagact-----------------aa-ggcac------
-----caag-gtgctatgttgat-cccgagcagagcctct-tgaagcaatttgag-----
---------------------a----atggcctgtatagagcgcgcaaaggtgtcggct-
a---------------gctcct-gc---agttagcttaa-gggacgcgccatt-cccatc
cgaaagggt-gg-ttgccagcc-agagcacccatcatgcaa-aggctggcaga-tttgaa
caaattgagatgtgctacac----------------------------------------
------------------------------------------------------------
--------------------------------------------gactcgcttgtttgaa
tgtagtagtatacaaggccagcagccgcggtaattccagctccaatagcgtatattaaag
ttg-ttgcag--ttaaaaagctcgtagttgaaccttgggtctg-gctgg-caggtccg--
cctcaccgcgtgtacttg-accggccgggccttctcttct--ggagaa--cctcatgccc
-tttactgg---gcgtggcggggaaccagga--cttttactttgaa-aaaattagagtgt
tcaaagcag-gcctttgctcgaatatgttagcatg-gaataata-gaataggacgtgcgg
tcctattttgttggtt-tctaggaccgccgtaatgattaatagggacag-tcgggggcat
cagtattcaattgtcagag-gtgaaattcttggatttattgaagactaactactgcgaaa
gcatttgccaaggatgttttcattaatcagtgaacgaaagttaggggatcgaagacgat-
------------------------------------------------------------
------------------------------------------------------------
------------------------------------------------------------
------------------------------------------------------------
------------------------------------------------------------
------------------------------------------------------------
-----cagataccgtcgtagtcttaacca-taaactatgccgactagggatcgg-gcggt
g
>OR134390_Astrosphaeriella_bambusae_Astrosphaeriellaceae_Pleosporales_Dothideomycetes_Ascomycota_Fungi
tagtacc-t---tactactt-ggataaccgtggtaattctagagctaatacatgctaaaa
accccgac-tccgggaggggtgtatttattagataaaaaaccaatgccc-ttcggggctc
cttggtgattcatgataact-taacggatcgca--tgg-ccttgcgccggcgacggttca
ttcaaatttctgccctatcaactttcgatggt----------------------------
----------------------------aaggtattggcttaccatggtttcaacgggta
acgggagattagggtttgactccggag-agggggcctgagagacggccaccacatc-caa
ggaaggcagcaggcgcgcaaattac-ccaatcccgacacgggga-ggtagtgacaataaa
tactgatacagggctctttcgggt-cttgtaattggaatgagtac-aatttaaacccctt
aacgaggaacaattggagggcaagtctggtggacccagcgtcccg---at----------
--------------tgctggcgccagagatagccgggcggtctcc--tt--------gga
ggccgttacgcc-ggctagtcga-gcacct----gccgaa-tggat-gggaagg--tgcc
ggcgagacaacc-tggatcggggaaggct-----------------aa-ggcgc------
----------aagctacgctgat-cccgagcagagccggcgcggagcgatccgcg-----
---------------------cc---acggcctgtgtagagcacgcaaaggtgtcggtc-
g---------------actccc-cg---agtcggcttaa-gggacgtgccaac-cccacc
cgaaagggt-gg-ccgccagcc-gtagcgcccatcacgcga-gggctggcggg-------
------------------------------------------------------------
------------------------------------------------------------
-----------------------------------------------------------t
caagcagatat-agtggccagcagccgcggtaattccagctccaatagcgtatattaaag
ttg-ttgcag--ttaaaaagctcgtagttgaaccttgggcctg-gctgg-ccggtccg--
cctcaccgcgtgcactgg-ttcggccgggcctttccttct--ggagag--ccgcatgccc
-ttcactgg---gtgtgccggggaaccagga--cttttactttgaa-aaaattagagtgt
tcaaagcag-gcctttgctcgaatacgttagcatg-gaataata-gaataggacgtgcgg
tcctattttgttggtt-tctaggaccgccgtaatgattaatagggatag-tcgggggcat
cagtattcaattgtcagag-gtgaaattcttggatttattgaagactaactactgcgaaa
gcatttgccaaggatgttttcattaatcagtgaacgaaagttaggggatcgaagacgat-
------------------------------------------------------------
------------------------------------------------------------
------------------------------------------------------------
------------------------------------------------------------
------------------------------------------------------------
------------------------------------------------------------
-----cagataccgtcgtagtcttaaccg-taaactatgccgactagggatcgg-gcgat
g
>OR134389_Astrosphaeriella_bambusae_Astrosphaeriellaceae_Pleosporales_Dothideomycetes_Ascomycota_Fungi
tagtacc-t---tactactt-ggataaccgtggtaattctagagctaatacatgctaaaa
accccgac-tccgggaggggtgtatttattagataaaaaaccaatgccc-ttcggggctc
cttggtgattcatgataact-taacggatcgca--tgg-ccttgcgccggcgacggttca
ttcaaatttctgccctatcaactttcgatggt----------------------------
----------------------------aaggtattggcttaccatggtttcaacgggta
acgggagattagggtttgactccggag-agggggcctgagagacggccaccacatc-caa
ggaaggcagcaggcgcgcaaattac-ccaatcccgacacgggga-ggtagtgacaataaa
tactgatacagggctctttcgggt-cttgtaattggaatgagtac-aatttaaacccctt
aacgaggaacaattggagggcaagtctggtggacccagcgtcccg---at----------
--------------tgctggcgccagagatagccgggcggtctcc--tt--------gga
ggccgttacgcc-ggctagtcga-gcacct----gccgaa-cggat-gggaagg--tgcc
ggcgagacaacc-tggatcggggaaggct-----------------aa-ggcgc------
----------aagctacgctgat-cccgagcagagccggcgcggagcgatccgcg-----
---------------------cc---acggcctgtgtagagcacgcaaaggtgtcggtc-
g---------------actccc-cg---agtcggcttaa-gggacgtgccaac-cccacc
cgaaagggt-gg-ccgccagcc-gtagcgcccatcacgcga-gggctggcggg-------
------------------------------------------------------------
------------------------------------------------------------
-----------------------------------------------------------t
caagcagatat-agtggccagcagccgcggtaattccagctccaatagcgtatattaaag
ttg-ttgcag--ttaaaaagctcgtagttgaaccttgggcctg-gctgg-ccggtccg--
cctcaccgcgtgcactgg-ttcggccgggcctttccttct--ggagag--ccgcatgccc
-ttcactgg---gtgtgccggggaaccagga--cttttactttgaa-aaaattagagtgt
tcaaagcag-gcctttgctcgaatacgttagcatg-gaataata-gaataggacgtgcgg
tcctattttgttggtt-tctaggaccgccgtaatgattaatagggatag-tcgggggcat
cagtattcaattgtcagag-gtgaaattcttggatttattgaagactaactactgcgaaa
gcatttgccaaggatgttttcattaatcagtgaacgaaagttaggggatcgaagacgat-
------------------------------------------------------------
------------------------------------------------------------
------------------------------------------------------------
------------------------------------------------------------
------------------------------------------------------------
------------------------------------------------------------
-----cagataccgtcgtagtcttaaccg-taaactatgccgactagggatcgg-gcgat
g
[truncated: 152,137 more chars]
