# Supplementary material for: ﻿Nigromargaritatarda gen. et sp. nov. and distribution of an intron position class within Pleosporales
Source: IMA Fungus. 2025 Feb 28;16:e145425. doi: 10.3897/imafungus.16.145425 (PMC11889510; doi:10.3897/imafungus.16.145425)
Supplement: Supplementary material 2 — ZIP-archive [file imafungus-16-e145425-s002.zip › Align_ASR_onlyintron_125.fasta]

>PP564857_Nigermargaritaceae_Pleosporales_sp.
ggaca--ttcagc------tccc-a-tt---ctgctgacgccagagatagtcgggcatcc
tcgtaacgc-------gggggtgttatgcc-ggctagtcga-gta-cctgct--aattga
t-gggaagg--taccggcaagacaacc-tggatcggggaaggctaa-ggcat--------
--tacgatgctatgctaatcccgagcagagctgccatggagcgatccatgg----atagc
ctgtgtagagcgcggtaaggtgtcggtc-agctcacgt---agttggcttaa-gggacgt
gccatt-cccatccgaaagggt-ggctgccagca-tgagcgcccatcacgtaa-gggc-t
ggcagg-ttcaaacgtgcaagc--------------------------------------
------------------------------------------------------------
------------------------------------------------------------
--gtttgaagtttccaaacggaaagaaa----a
>MW209066_Trematosphaeriaceae_Fuscosphaeria_hungarica
ggaca--ttcagc------tccc-a-tt---ctgctgacgccagagatagtcgggcatcc
tcgcgacgc-------gggggtgttacgcc-ggctagtcga-gta-cctgct--gattga
t-gggaagg--taccggcaagacaacc-tggatcggggaaggctaa-ggcat--------
-cgaagatgctatgctaatcccgagcagagctgccacggagcgatccgtgg----atagc
ctgtgtagagcgcggtaaggtgtcggcc-agctcacgt---agttggcttaa-gggacgt
gccatt-cccatccgaaagggt-ggctgccagca-tgagcgcccatcacgtaa-gggc-t
ggcagg-ttcgaacgcatgctt--------------------------------------
------------------------------------------------------------
----------------------------------gcgcgagggagtcgcgcttcgcaggc
gttcgaaagttttcgcaagccgaaagaa----a
>ON876672_Didymosphaeriaceae_Laburnicola_radiciphila
ggaca--ttcagc------tccc-a-tt---ctgctgacgccagagatagtcgggcatcc
tcg-------------tatgacgggatgcc-ggctagtcga-gta-cctgct--aattga
t-gggaagg--taccggcaagacaacc-tggatcggggaaggctaa-ggcac-----taa
agaag-atgctatgctaatcccgagcagagctgccatggagcgatccatgg----atagc
ctgtgtagagcgcggtaaggtgtcggtc-agctcacgt---agttggcttaa-gggacgt
gccatt-cccacccgaaagggtgggctgccagca-ggagcgcccatcacgcaa-gggc-t
ggcagg------------------------------------------------------
------------------------------------------------------------
------------------------------------------------------------
------------------aaaaataaca----a
>NG_064842_Dictyosporiaceae_Dictyosporium_olivaceosporum
ggaca--ttcagc------tccc-a-tt---ctgctgacgccagagatagtcgggcagct
tcatgc----------gaagctgttatgcc-ggctagtcga-gta-cctact-taattga
t-ggggagg--taccggcaagacaacc-tggatcggggaaggctaa-ggcat--------
--gaaagtgctatgctaatcccgagcagagctaccaaggagcgatccctgg----atagc
ctgtgtagagcgcgctaaggtgtcggcc-agctcacgt---agttggcttaa-gggacgt
gccatt-cccatccgaaagggt-ggctgccagca-gaagcgcccatcacgcga-gcgc-t
ggcagg-ttcaaagctgtttac--------------------------------------
-----------------------------------------------------acagata
gaggggggtgatgatgtcgcc----------------------------ttcctctagca
ctgtgaacattttg-aagtgtatctaaa----a
>AB797222_Dictyosporiaceae_Dictyosporium_digitatum
ggaca--ttcagc------tccc-a-tt---ctgctgacgccagagatagtcgggcagtc
tcattc----------gaggctgttatgcc-ggctagtcga-gta-cctact-taattga
t-ggggagg--taccggcaagacaacc-tggatcggggaaggctaa-ggtac--------
--ggaagtgctatgctaatcccgagcagagctaccaaggagcgatccctgg----atagc
ctgtgtagagcgcgctaaggtgtcggcc-agctcacgt---agttggcttaa-gggacgt
gccatt-cccatccgaaagggt-ggctgccagca-gaagcgcccatcacgcga-gcgc-t
ggcagg-ttcaaatatgtttgc--------------------------------------
-----------------------------------------------------aaaggca
ggaacaagcactgcgtgccttccgtcagttcctcacactaaggaagcaacttcctcagca
ttgcaaacattttg-aagtatttctaaa----a
>OP749878_Dictyosporiaceae_Dictyosporium_tubulatum
ggaca--ttcagc------tccc-a-tt---ctgctgacgccagagatagtcgggcagtt
tcattc----------gaggctgttatgcc-ggctagtcga-gta-cctact-taattga
t-ggggagg--taccggcaagacaacc-tggatcggggaaggctaa-ggtac--------
--ggaagtgctatgctaatcccgagcagagctaccaaggagcgatccctgg----atagc
ctgtgtagagcgcgctaaggtgtcggcc-agctcacgt---agttggcttaa-gggacgt
gccatt-cccatccgaaagggt-ggctgccagca-gaagcgcccatcacgcga-gcgc-t
ggcagg-ttcaaatatgtttgc--------------------------------------
------------------------------------------------------------
-----------------------------------------------------------a
aagcaaacattttg-aagtatttctaaa----a
>MH381762_Dictyosporiaceae_Dictyosporium_nigroapice
ggaca--ttcagc------tccc-a-tt---ctgctgacgccagagatagtcgggcggtt
tccttt----------gagactgttatgcc-ggctagtcga-gta-cctact-taattga
t-ggggagg--taccggcaagacaacc-tggatcggggaaggctaa-ggtac--------
--ggaagtgctatgctaatcccgagcagagctaccaaggagcgatccctgg----atagc
ctgtgtagagcgcgctaaggtgtcggcc-agctcacgt---agttggcttaa-gggacgt
gccatt-cccatccgaaagggt-ggctgccagca-gaagcgcccatcacgcga-gcgc-t
ggcagg-ttcaaatatgttaac--------------------------------------
-----------------------------------------------------agg----
--------------------------------------------------------ggca
ctgttaacgttttgaaagtatttctaaa----a
>OP526621_Dictyosporiaceae_Dictyocheirospora_sp.
ggaca--ttcagc------tccc-a-tt---ctgctgacgccagagatagtcgggcagtt
tcattc----------gagactgttacgcc-ggctagtcga-gta-cctact-taattga
t-ggggagg--taccggcgagacaacc-tggatcggggaaggctaa-ggtac--------
--gaaagtgctatgctaatcccgagcagagctaccaaggagtgatccctgg----atagc
ctgtgtagagcgcggtaaggtgtcggcc-aactcacgt---agttggcttaa-gggacgt
gccatt-cccatccgaaagggt-ggctgccagca-gaagcgcccatcacgcga-gcgc-t
ggcagg-ttcaaat----------------------------------------------
------------------------------------------------------------
------------------------------------------------------------
-----aacattttgaaggatttcgaaaa----a
>AB797229_Dictyosporiaceae_Dictyosporium_tetrasporum
ggaca--ttcagc------tccc-a-tt---ctgctgacgccagagatagtcgggcagct
ccattc----------gaggctgttatgcc-ggctagtcga-gta-cctgct-gaattga
t-ggggagg--taccggcgagacaacc-tggatcgggggaggctaa-ggtac--------
--ggaagtgctatgctaatcccgagcagagctaccaaggagcgatccctgg----atagc
ctgtgtagagcgcgctaaggtgtcggcc-agctcacgt---agttggcttaa-ggtacgt
gccatt-cccatccgaaagggt-ggctgccagca-gaagcgcccatcacgcga-gcgc-t
ggcagg-ttcaaacgtgttaac--------------------------------------
------------------------------------------------------------
-------------------------------------------------------gggca
ccgttagcactttgaagtgccattaaaa----a
>NG_064841_Dictyosporiaceae_Dictyocheirospora_bannica
ggaca--ttcagc------tccc-a-tt---ctgctgacgccagagatagtcgggcagct
tcttca----------gaagctgttatgcc-ggctagtcga-gta-cccgct--aattga
t-gggaggg--taccggcaagacaacc-tggatcggggaaggctaa-ggtac--------
--cta-gtgctatgctaatcccgagcagagctatcatggagcgattcgtga----atagc
ctgtgtagagcgcggtaaggtgtcggtc-agctcacgt---agttggcttaa-gggacgt
gccatt-cccattcgaaagagt-ggctgccagca-gaagcgcccatcacgcga-gcgc-t
ggcagg-ttcaaacttgcttgc--------------------------------------
------------------------------------------------------------
-----------------------------------------------------------a
gagcaagtcattg-gaagttatattaaa----a
>OP526624_Dictyosporiaceae_Dictyocheirospora_sp.
ggaca--ttcagt------tccc-a-tt---ctgctgacgccagagatagtcgggcagct
tcgtca----------gaagctgttacgcc-ggctagtcga-gta-cctact--aattga
t-gggaggg--taccggcaagacaacc-tggatcggggaaggctaa-ggcac--------
--cca-gtgctatgctaatcccgagcagagctgccacggagcgattcgtgg----atagc
ctgtgtagagcgcggtaaggtgtcggcc-agctcacgt---agttggcttaa-gggacgt
gccatt-cccactcgaaagagt-ggctgccagca-gaagcgcccatcacgcga-gcgc-t
ggcagg-ttcaaacatgcttgc--------------------------------------
------------------------------------------------------------
-----------------------------------------------------------a
aagcaagccgttg-aaagttatattaaa----a
>MH381757_Dictyosporiaceae_Dictyocheirospora_indica
ggaca--ttcagc------tccc-a-tt---ctgctgacgccagagatagtcgggcagtt
tcgcca----------gaagctgttacgcc-ggctagtcga-gta-cccact--aattga
t-ggggggg--taccggcaagacaacc-tggatcggggaaggctaa-ggcat--------
--cca-gtgctatgctaatcccgagcagagctaccacggagcgattcgtgg----acagc
ctgtgtagagcgcggtaaggtgtcggcc-aactcacgt---agttggcttaa-gggacgt
gccatt-cccactcgaaagagt-ggctgccagca-gaagcgcccatcacgcga-gcgc-t
ggcagg-ttcaaacatgcttgc--------------------------------------
------------------------------------------------------------
-----------------------------------------------------------a
gagcaagccgttg-aaagttatactaaa----a
>OP526622_Dictyosporiaceae_Dictyocheirospora_sp.
ggaca--ttcagc------tccc-a-tt---ctgctgacgccagagatagtcgggcagct
tcgtca----------gaagctgttacgcc-ggctagtcga-gta-cctact--aattga
t-gggaggg--taccggcaagacaacc-tggatcggggaaggctaa-ggcac--------
--cca-gtgctatgctaatcccgagcagagctgccacggagcaattcgtgg----atagc
ctgtgtagagcgcggtaaggtgtcggcc-agctcacgt---agtt-gcttaa-gggacgt
gccatt-cccactcgaaagagt-ggctgccagca-gaagcgcccatcacgcga-gcgc-t
ggcagg-ttcaaacatgcttgc--------------------------------------
------------------------------------------------------------
-----------------------------------------------------------a
aagcaagccgttg-aaagttatattaaa----a
>OP526625_Dictyosporiaceae_Dictyocheirospora_aquadulcis
ggaca--ttcagc------tccc-a-tt---ctgctgacgccagagatagtcgggcagtt
tcgtca----------gaagctgttacgcc-ggctagtcga-gta-cccact--aattga
t-gggaggg--tatcggcaagacaacc-tggatcggggaaggctaa-ggcac--------
--tca-gtgctatgctaatcccgagcagagctaccacggagcgattcgtgg----atagc
ctgtgtagagcgcggtaaggtgtcggcc-aactcacgt---agttggcttaa-gggacgt
gccatt-cccactcgaaagagt-ggctgccagca-gaagcgcccatcacgcga-gcgc-t
ggtaggtttcaaacgtgcttgc--------------------------------------
------------------------------------------------------------
-----------------------------------------------------------a
aagcatgccgttgaaaagttacattaaa----a
>MH388310_Dictyosporiaceae_Dictyocheirospora_xishuangbannaensis
ggaca--ttcagc------tccc-a-tt---ctgctgacgccagagatagtcgggcagtt
tcgtca----------gaagctgttacgcc-ggctagtcga-gta-cccact--aattga
t-gggaggg--taccggcaagacaacc-tggatcggggaaggctaa-ggcac--------
--tca-gtgctatgctaatcccgagcagagctaccacggagcgattcgtgg----atagc
ctgtgtagagcgcggtaaggtgtcggcc-aactcacgt---agttggcttaa-gggacgt
gccatt-cccactcgaaagagt-ggctgccagca-gaagcgcccatcacgcga-gcgc-t
ggcaggtttcaaacgtgcttgc--------------------------------------
------------------------------------------------------------
-----------------------------------------------------------a
aagcacgccgttg-aaagttacattaaa----a
>OR134404_Dictyosporiaceae_Dictyosporium_karsti
ggaca--ttcagc------tccc-a-tt---ctgctgacgccagagatagtcgggcagct
tc----------------agctgttatgct-ggctagtcga-gta-cctact-tgaatga
t-ggggagg--taccggcgagacaacc-tggatcggggaaggctaa-ggtgc--------
--gcatgtgctatgctaatcccgagcagagctaccaaggagcgatccctgg----atagc
ctgtgtagagcgcggtaaggtgtcggcc-agctcatgt---agttggcttaa-gggacgt
gccatt-cccatctgaaagggt-ggctgccagca-gaagcgcccatcacgcaa-gcgc-t
ggcagg-ttcaactatgtttac--------------------------------------
------------------------------------------------------------
--------------------------------------------------tgttgttacg
ctgtaaacacacgttgaagtatttctat----a
>OP749879_Pleosporales_Digitodesmium_sp.
ggacaa-ttcagc------tccc-attt---ctgctgacgccagagatagtcgggcaatt
tcactg----------caaattgttatgcc-ggctagtcga-gta-cctact--aataga
t-ggggagg--taccggcgagacaacc-tggatcggggaaggctaa-ggcat--------
---cgtgtgctatgctaatcccgagcagagctactacggagtgatctgtac----atagc
ctgtgtagagcgcgctaaggtgtcggcc-agctcat------gctggcttaa-ggtacgt
gccgtt-cccactcgaaagggt-ggccgccagcg-gaagcgcccatcacgcaa-gcgc-t
ggcggg-ttcaa------------------------------------------------
------------------------------------------------------------
------------------------------------------------------------
-----tacatttttggacgtcgatgata----a
>OP377993_Pleosporales_Digitodesmium_JY-2022a
ggacaa-ttcagc------tccc-attt---ctgctgacgccagagatagtcgggcaatt
tcactg----------caaattgttatgcc-ggctagtcga-gta-cctact--aataga
t-ggggagg--taccggcgagacaacc-tggatcggggaaggctaa-ggcat--------
---cgtgtgctatgctaatcccgagcagagctactacggagtgatctgtac----atagc
ctgtgtagagcgcgctaaggtgtcggcc-agctcat------gctggcttaa-ggtacgt
gccgtt-cccactcgaaagggt-ggccgccagcg-gaagcgcccatcacgcaa-gcgc-t
ggcggg-ttcaa------------------------------------------------
------------------------------------------------------------
------------------------------------------------------------
-----tacatttttggacgtcgatgata----a
>NG_061264_Dictyosporiaceae_Pseudocoleophoma_calamagrostidis
ggaca--ttcagc------tccc-a-tt---ctgctgacgccagagatagtcgggcattt
cgt-------------agagatgttacgcc-ggctagtcgatgta-cctact-aatttga
t-ggggagg--taccggcaagacaacc-tggatcggggaaggctaa-ggtac--------
-caaaggtactatgctaatcccgagcagagcccccacggagcgatctgtgg----atggc
ctgtgtagagcacgctaaggtgtcggtc-agctcacgt---agttggcttaa-gggacgt
gccatt-cccatccgaaagggt-ggctgttagca-atagcgcccatcacgcga-aggc-t
atcaga-ctcagatacccatat--------------------------------------
------------------------------------------------------------
------------------------------------------------------------
--------------ttgaggtacttaca----a
>JN851818_Didymosphaeriaceae_Kalmusia_ebuli
ggaca--ttcagc------tccc-a-tt---ctgctgacgccagagatagtcgggcatct
cgt-------------cgagatgttatgcc-ggctagtcgatgta-cctacttaacctga
t-ggggagg--taccggcaagacaacc-tggatcggggaaggctaa-ggcac-----cga
acgag-gtgctatgctaatcccgagcagagctgccacggagcgatctgtgg----acggc
ctgtgtagagcacgctaaggtgtcggcc-agctctcgt---agctggcttaa-gggacgt
gccatt-cccacctgaaagggt-ggctgtcagca-atagcgcccatcacgcga-aggc-t
gacagg-ttcaaactt--------------------------------------------
------------------------------------------------------------
------------------------------------------------------------
----------ttgtttgaagctcataat----a
>OP059014_Didymosphaeriaceae_Fungal_sp.
ggaca--ttcagc------tccc-a-tt---ctgctgacgccagagatagtcgggcatct
cgt-------------cgagatgttacgcc-ggctagtcgatgta-cctact-gaattga
t-ggggagg--taccggcaagacaacc-tggatcggggaaggctaa-ggcgc-----cga
atgag-gtgctatgctaatcccgagcagagctgccgcagagcgatctgcgg----acggc
ctgtgtagagcacgctaaggtgtcggcc-agctcacgt---agttggcttaa-gggacgt
gccgtt-cccatctgaaaggat-ggctgtcagca-atagcgcccatcacgcga-aggc-t
ggcagg-ttcaaacatgatgtt--------------------------------------
-----------------------------------------------------agc----
-----------------------------ggggatcacgcatcacagaagggcaggtctc
gctggtctccatgtttgaagctcacaaa----a
>NG_068371_Didymosphaeriaceae_Paraphaeosphaeria_graminicola
ggaca--ttcagc------tccc-a-tt---ctgctgacgccagagatagtcgggcatct
cat-------------tgagatgttatgcc-ggctagtcgatgta-cctact-aatttga
t-ggggagg--taccggcaagacaacc-tggatcggggaaggctaa-ggtgc-----cga
atgag-gtgctatgctaatcccgagcagagctgccacggagcgatctgtga----acagc
ctgtgtagagcacgctaaggtgtcggcc-agctcacgt---agttggcttaa-gggacgt
gccatt-cccatctgaaaggat-ggctgtcagca-atagcgcccatcacgcga-aggc-t
gacaga-ttcaaacatggtgaa--------------------------------------
------------------------------------------------------------
-----------------------------------------------------aggggta
tcccttccccatgtctgaagtttattat----a
>EU848589_Dictyosporiaceae_Dendryphiella_vinosa
ggacaa-ttcagc------tccc-a-tt---ctgctgacgccagcaatagtcgggcacct
c------------------ggtgctatgcc-ggctagtcgatgta-cctgct--aattga
t-ggggagg--taccggcaagacaacc-tggatcggggaaggctaa-ggcac-----cgc
gcttg-gtgctatgctgatcccgagcagagcccccatagagcaatctttgg----acggc
ctgtgtagagcacgctaaggtgtcggcc-agctcacgt---agttggcttga-gggacgt
gccatt-cccgctcgaaagggc-ggctgttagca-gtagcgcccatcacgcga-aggc-t
aacaga-ctcggatcgatgggg--------------------------------------
------------------------------------------------------------
----------------------------------------------------------gc
gcctgcccctatttccgaggctataaca----a
>KY522725_Latoruaceae_Pseudoasteromassaria_spadicea
ggacg--ttcagc------tccc-a-tt---ctgctgacgccagagatagtcgggcagcc
tcgtg--ta-------gggggtgttatgcc-ggctagtcga-gca-cctagt--aattga
t-gggaagg--tgccggcaagacaacc-tgggtcggggaaggctaa-ggcgc--------
--gtaggcgctatgctaatcccgagcagagctgccatggagtgatctatgg----acagc
ctgtgtagagcgcggtaaggtgtcggct-agctcacgt---agctggcttaa-gggacgt
gccatt-cccatccgaaagggt-ggctgccagca-tgagcgcccatcacgcaa-gggc-t
ggcagg-ttcaaacgcatgagc--------------------------------------
------------------------------------------------------------
------------------------------------------------------------
---------gttcgggagtttttagtaa----a
>AB797261_Pleomonodictydaceae_Monodictys_capensis
ggacg--ttcaga------tcccat------ctgctgacgccagagatagccgggcatcc
tttgca----------aaaggtgctatgcc-ggctggtcga-gta-cctgtt--aattga
t-ggggagg--taccggcaagacaacc-tggatcggaaaaggctaa-ggtac--------
--ggaagtgctatgccaatcccgagcagagcttccatggagcgatttgtgg----atggc
ctgtgtagagcgcgcaaaggtgtcggtc-agctcacgt---agttggcttaaggggacgt
gccatt-cccatccgaaagggt-ggctgccagca-taagcgcccatcacgcaaggggt-t
ggcaga-tttcaaacaattagcctgcacgagtcttgtgagtatcacgcgggttgagagta
ggttacgggaaaaaaagtccattgccagcagtggagaaaaaaaacccgttccatcctccc
ttcctcccccctttctgaacaggaaggtcaacgtgtggatccatcctgctctacagctca
actgtaaatgtttgaaagtgttattaaa----a
>OK161236_Lentitheciaceae_Crassoascoma_potentillae
ggac-a-ttcagc------tccc-a-ct---ttgctgacgccagcgatagtcgggcaccg
c----------------aaggtgctatgcc-ggctagtcga-gta-cctatg--tcatga
t-gggcagg--taccggcaagacaacc-tggatcggggaaggctaa-ggcat--------
--cacgatgctatgctaatcccgagcagagctactgcgaagcgattcgcgg----atagc
ctgtgtagagcgcggaaaggtgtcggcc-agctctcgt---agctggcttaa-gggacgt
gccatt-cccacccgaaagggt-ggctgccagca-tgagcgcccatcacgcaa-gggc-t
ggcagg-ttcgaacgatcacaggggaatttgatatgcacgagagaccccatcgtctcgtg
tcaagtccccggttcgaatattattat---------------------------------
------------------------------------------------------------
--------------------------------a
>NG_242407_Lentitheciaceae_Darksidea_phi
ggac---ttcagc------tccc-a------ctgctgacgccagagatagtcgggcaccg
c----------------gaggtgttatacc-ggctagtcga-gta-cctatg--tcatga
t-gggcagg--taccggcaagacaacc-tggatcgggggaggctaa-ggcat--------
--ctcgatgctacgttaatcccgagcagagctaccgcgaagcgatttgcgg----atagc
ctgtgtagagcgcggaaaggtgtcggcc-agctctcgt---agttggcttaa-gggacgt
gccatt-accatccgaaagggt-ggctgccagca-taagcgcccatcacgcaa-gggc-t
ggcagg-ttcaaactgctgcgaaagagca---gtttggggtgtaatac------------
------------------------------------------------------------
------------------------------------------------------------
--------------------------------a
>KP184076_Lentitheciaceae_Darksidea_beta
ggac---ttcagc------tccc-a------ctgctgacgccagagatagtcgggcaccg
c----------------gaggtgttatacc-ggctagtcga-gta-cctatc--tcatga
t-gggcagg--taccggcaagacaacc-tggatcgggggaggctaa-ggcat--------
--ctcgatgctacgttaatcccgagcagagctaccgcgaagcgatttgcgg----atagc
ctgtgtagagcgcggaaaggtgtcggcc-agctctcgt---agttggcttaa-gggacgt
gccatt-accatccgaaagggt-ggctgccagca-taagcgcccatcacgcaa-gggc-t
ggcagg-ttcgaactgctgcgaaagagca---gtttggggtgtattat------------
------------------------------------------------------------
------------------------------------------------------------
--------------------------------a
>NG_062189_Lentitheciaceae_Darksidea_gamma
ggac---ttcagc------tccc-a------ctgctgacgccagagatagtcgggcaccg
c----------------gaggtgttatacc-ggctagtcga-gta-cctatc--tcatga
t-gggcagg--taccggcaagacaacc-tggatcgggggaggctaa-ggcat--------
--ctcgatgctacgttaatcccgagcagagctaccgcgaagcgatttgcgg----atagc
ctgtgtagagcgcggaaaggtgtcggcc-agctctcgt---agttggcttaa-gggacgt
gccatt-accatccgaaagggt-ggctgccagca-taagcgcccatcacgcaa-gggc-t
ggcagg-ttcgaactgctgcgaaagagca---gtttggggtgtattat------------
------------------------------------------------------------
------------------------------------------------------------
--------------------------------a
>NG_062186_Lentitheciaceae_Darksidea_delta
ggac---ttcagc------tccc-a------ctgctgacgccagagatagtcgggcaccg
c----------------gaggtgttatacc-ggctagtcga-gta-cctatt--tcatga
t-gggcagg--taccggcaagacaacc-tggatcgggggaggctaa-ggcat--------
--ctcaatgctacgttaatcccgagcagagctaccgcgaagcgattcgcgg----atagc
ctgtgtagagcgcggaaaggtgtcggcc-agctctcgt---agttggcttaa-gggacgt
gccatt-accatccgaaagggt-ggctgccagca-taagcgcccatcacgcaa-gggc-t
ggcagg-ttcaaactgctgcg-aagaaca---gtttggggtgtattat------------
------------------------------------------------------------
------------------------------------------------------------
--------------------------------a
>NG_062188_Lentitheciaceae_Darksidea_zeta
ggac---ttcagc------tccc-a------ctgctgacgccagagatagtcgggcaccg
c----------------gaggtgttatacc-ggctagtcga-gta-cctatt--tcatga
t-gggcagg--taccggcaagacaacc-tggatcgggggaggctaa-ggcat--------
--ctcaatgctacgttaatcccgagcagagctaccgtgaagcgatttgcgg----atagc
ctgtgtagagcgcggaaaggtgtcggcc-agctctcgt---agttggcttaa-gggacgt
gccatt-accatccgaaagggt-ggccgccagca-taagcgcccatcacgcaa-gggc-t
ggcggg-ttccaactgctgcg-aagagca---gcttggggtgtgttat------------
------------------------------------------------------------
------------------------------------------------------------
--------------------------------a
>NG_061189_Lentitheciaceae_Darksidea_alpha
ggac---ttcagc------tccc-a------ctgctgacgccagcgatagtcgggcaccg
c----------------caggtgttatacc-ggctagtcga-gta-cctatt--tcatga
t-gggcagg--taccggcaagacaacc-tggatcgggggaggctaa-ggcat--------
--cccaatgctacgttaatcccgagcagagctaccgtgaagcgatttgcgg----atagc
ctgtgtagagcgcggaaaggtgtcggcc-agctctcgt---agctggcttaa-gggacgt
gccatt-accacccgaaagggt-ggctgccagca-taagcgcccatcacgcaa-gggc-t
ggcagg-ttccaactgctgcg-aagaacagttgtttggggtgtgttat------------
------------------------------------------------------------
------------------------------------------------------------
--------------------------------a
>OR134451_Sulcatisporaceae_Sulcatispora_karsti
ggat---ttcagt-------cct-a-tt---ttgctgacgccagagatagtcgggccatc
cttcc-----------ggggaggttacgcc-ggctagtcga-gta-cccgct--atatga
t-ggggggg--taccggcgagacaacc-tggatcggggaaggctaa-agcca--------
---gaaaggctatgctaatcccgagcagagctcctatgtagcaatatgtag----gcagc
ctgtgtagagcgcggtaaggtgtcggtc-agctcacgt---agctggcttaa-ggtacgt
gccatt-cccatccgaaagggt-ggctgtcagtt-cgagcgcccatcacgcga-agac-t
ggcaga-ttcaaactggaatgt--------------------------------------
------------------------------------------------------------
------------------------------------------------------------
---------aagtttgaagtgaacaaaa----a
>NG_064843_Sulcatisporaceae_Sulcatispora_berchemiae
ggat---ttcagt-------cct-a-tt---ttgctgacgccagagatagtcgggccatc
ctttc-----------ggggaggttacgcc-ggctagtcga-gta-cccgct--atatga
tgggggggg--taccggcgagacaacc-tggatcggggaaggctaa-agcca--------
---gaaaggctatgctaatcccgagcagagctcctatgtagcaatatgtag----gcagc
ctgtgtagagcgcggtaaggtgtcggtc-agctcacgt---agctggcttaa-ggtacgt
gccatt-cccatccgaaagggt-ggctgtcagtt-cgagcgcccatcacgcga-aggc-t
ggcaga-ttcaaactggaatgt--------------------------------------
------------------------------------------------------------
------------------------------------------------------------
---------aagtttgaagtgaacaaaa----a
>LC014605_Sulcatisporaceae_Sulcatispora_acerina
ggat---ttcagt-------cct-a-tt---ttgctgacgccagagatagtcgggccatc
cttcc-----------ggggaggttacgcc-ggctagtcga-gta-cccgct--atatga
t-ggggggg--taccggcgagacaacc-tggatcggggaaggctaa-agcca--------
---gaaaggctatgctaatcccgagcagagctcctatgtagcaatatgtag----gcagc
ctgtgtagagcgcggtaaggtgtcggtc-agctcacgt---agctggcttaa-ggtacgt
gccatt-cccatccgaaagggt-ggctgtcagtt-cgagcgcccatcacgcga-agac-t
ggcgga-ttcaaactggaatgt--------------------------------------
------------------------------------------------------------
------------------------------------------------------------
---------aagtttgaagtgaacaaaa----a
>NG_060999_Sulcatisporaceae_Magnicamarosporium_iriomotense
ggat---ttcagt------accc-a-tt---ttgctgacgccagcgatagtcgggcactc
tt----------------cagtgctatgcc-ggctagtcga-ata-cctcaa--aactga
t-gggtagg--tatcggcaagacaacc-tggatcgagggaggctac-ggcgc--------
--gaaagcgctatgttgaccccgagcagagctgccagggagcaatccctgg----gaggc
ctgtgtagagcgcgcaaaggtgtcgacc-ggctcaccg---agttggtttaa-gggacgt
gccatt-cccatccgaaagggt-ggctgccagtc-tgagcgcc-atcacgcaa-gggc-t
ggcagg-ttcaaaccagagtgc--------------------------------------
------------------------------------------------------------
-------------------------------------------------aatccatgggg
ttgccctgcccgtttgaagtgaaccaa-----a
>ON876674_Didymosphaeriaceae_Laburnicola_nematophila
ggac-a-ttcagc------tccc-a-ta---ttgctgacgccagcgatagtcaggcaccg
c----------------aaggtgttatgcc-ggctagtcga-gta-cctata--tcatga
t-gggcagg--taccggcaagacaacc-tggatcggggaaggctac-ggcat--------
--tacgatgctatgctaatcccgagcagagctaccgcgaagcgatttgcga----atggc
ctgtgtagagcgcggaaaggtgtcggcc-agctctcgt---agttggcttaa-gggacgt
gccatt-cccatccgaaagggt-ggctgctagca-taagcgcccatcacgcaa-gggc-t
agcagg-tttaaacttttggacaagaaaagataagatgcaggggatcacttgcgtttctt
gtctcttgtcaatcctagtttgaatcattat-----------------------------
------------------------------------------------------------
--------------------------------a
>KC841034_Phaeosphaeriaceae_Ophiosphaerella_korrae
ggaca--ttcagc------tccc-a-tt---ctgctgacgccagagatagtcgggcatct
tctt------------gtagatgttatgcc-ggctagtcgatgta-cctact--atttga
t-ggggagg--taccggcaagacaacc-tggatcggggaaggctaa-ggcat-----caa
atagg-gtgctatgctaatcccgagcagagctgccatggagcgatctgtgg----acagc
ctgtgtagagcacgctaaggtgtcggcc-agctcatgt---agttggcttaa-gggacgt
gccatt-cccatccgaaagggt-ggctgccagca-atagcgcccatcacgcga-aggc-t
ggcagg-ttcaaatca--------------------------------------------
------------------------------------------------------------
------------------------------------------------------------
----------tatttgaagg-ttataat----a
>KP690991_Phaeosphaeriaceae_Ophiosphaerella_herpotricha
ggaca--ttcagc------tccc-a-tt---ctgctgacgccagagatagtcgggcatct
tg---------------tagatgttatgcc-ggctagtcgatgta-cccgct-gttttga
t-ggggggg--taccggcaagacaacc-tggatcggggaaggctaa-ggcat-----caa
atgag-atgctatgctaatcccgagcagagctgccatggagcgatctgtgg----acagc
ctgtgtagagcacgctaaggtgtcggcc-agctcatgt---agttggcttaa-gggacgt
gccatt-cccatccgaaagggt-ggctgccagca-atagcgcccatcacgcga-aggc-t
ggcagg-ttcaaattg--------------------------------------------
------------------------------------------------------------
------------------------------------------------------------
----------tttttgaaga-ttataat----a
>KP690979_Phaeosphaeriaceae_Ophiosphaerella_narmari
ggaca--ttcagc------tccc-a-tt---ctgctgacgccagagatagtcgggcatct
tg---------------ttgatgttatgcc-ggctagtcgatgta-cctgct-gttttga
t-ggggagg--taccggcaagacaacc-tggatcggggaaggctaa-ggcat-----caa
atgag-atgctatgctaatcccgagcagagctgccacggagcgatctgtgg----acagc
ctgtgtagagcacgctaaggtgtcggcc-agctcatgc---agttggcttaa-gggacgt
gccatt-cccatccgaaagggt-ggctgccagca-atagcgcccatcacgcga-aggc-t
ggcagg-ttcaaattgt-------------------------------------------
------------------------------------------------------------
------------------------------------------------------------
----------tttttgaaga-ttataat----a
>KU759580_Cucurbitariaceae_Seltsamia_galinsogisoli
ggaca--ttcagc------tccc-a-tt---ctgctgacgccagggatagccgggcatct
cgcg------------agaggtgttatgcc-ggctagtcgatgta-cctacttaacttga
t-ggggagg--taccggcaagacaacc-tggatcggggaaggctaa-ggtat-----cga
gtgcg-atgctatgctaatcccgagcagagctgccacggagcgatctgtgg----acagc
ctgtgtagagcacgctaaggtgtcggtc-agctcacgt---agttggcttaa-gggacgt
gccatt-cccatccgaaagggt-ggctgtcagca-atagcgcccatcacgcga-aggc-t
ggcaga-ttcagacatgtaata--------------------------------------
------------------------------------------------------------
------------------------------------------------gggattcacgca
tcaatatccatgtttgaaggtttacaat----a
>JF740098_Leptosphaeriaceae_Heterospora_dimorphospora
ggaca--ttcagc------tccc-a-tt---ctgctgacgccagagatagtcgggcacct
tgca------------agaggtgttatgcc-ggctagtcgatgta-cccactgaacctga
t-ggggggg--taccggcaagacaacc-tggatcggggaaggctaa-ggtgt-----cga
gtgcg-acgctatgctaatcccgagcagagctgccacagagcgatctgtgg----acagc
ctgtgtagagcacgctaaggtgtcggcc-aactcatgt---agttggcttaa-gggacgt
gccatt-cccatctgaaaggat-ggctgtcagca-gtagcgcccatcacgcga-aggc-t
gacagg-ttcaaacaaggtgct--------------------------------------
------------------------------------------------------------
------------------------------------------------------------
----------tgtttgagaa-gtgtaat----a
>EU754077_Cucurbitariaceae_Paracucurbitaria_corni
ggaca--ttcagc------tccc-aatt---ctgctgacgccagagatagtcgggcatct
tt--------------cgagatgttatgcc-ggctagtcgatgta-cctact-gacttga
t-gggaagg--taccggcaagacaacc-tggatcggggaaggctaa-ggtgt-----cgc
atgcg-atactatgctaatcccgagcagagctgccacggagcgatctgtgg----acagc
ctgtgtagagcacgctaaggtgtcggcc-agctcacgt---agctggcttaa-gggacgt
gccatt-cccatctgaaaaggt-ggctgtcagca-atagcgcccatcacgcga-aggt-t
gacaga-tcaaacacagcccct--------------------------------------
------------------------------------------------------------
------------------------------------------------gggg--------
----------tgtttgaagc-tcataat----a
>MG829140_Phaeosphaeriaceae_Neosetophoma_rosae
ggaaa--ttcagc------tccc-a-tt---ctgctgacgccagagatagtcgggcatct
ttt-------------cgagatgttatgcc-ggctagtcgatgta-cccgct-gaattga
t-ggggggg--taccggcaagacaacc-tggatcggggaaggctaa-ggcat-----taa
---tg-atgctatgctaatcccgagcagagctaccgcagagtgatttgtgg----atagc
ctgtgtagagcacggtaaggtgtcggcc-aactcacgc---agttggcttaa-gggacgt
gccatt-cccatccgaaagggt-ggctgccagca-atagcgcccatcacgcaa-aggc-t
ggcagg-ttcgaacgtag------------------------------------------
------------------------------------------------------------
------------------------------------------------------------
----------cggtttgaagattataat----a
>NG_061079_Phaeosphaeriaceae_Neosetophoma_samarorum
ggaaa--ttcagc------tccc-a-ag---ctgctgacgccagagatagtcgggcatct
tttg------------cgagatgttatgcc-ggctagtcgatgta-cccact-gaactga
t-ggggggg--taccggcaagacaacc-tggatcggggaaggctaa-ggcat-----cgt
---catatgctacgctaatcccgagcagagctaccgtggagcgatccgcgg----atagc
ctgtgtagagcacggaaaggtgtcggcc-aactcacgc---agttggcttga-gggacgt
gccatt-cccacccgaaagggt-ggctgccagca-atagcgcccatcacgcaa-aggc-t
ggcagg-ttcaaacgtag------------------------------------------
------------------------------------------------------------
------------------------------------------------------------
----------cggtttgaagattataat----a
>EU754097_Phaeosphaeriaceae_Chaetosphaeronema_coonsii
ggacgt-ttcagc------tccc-a-tt---ctgctgacgccagagatagtcgggcatct
gt--------------acagatgttatgcc-ggctagtcgatgta-cctact-gaattga
t-gggcagg--taccggcaagacaacc-tggatcggggaaggctaa-ggtgt-----cgc
atgcg-acgctatgctgatcccgagcagagctgccacggagcgatctgtgg----acagc
ctgtgtagagcacgctaaggtgtcggcc-agctcacgt---agttggcttaa-gggacgt
gccatt-cccacttgaaagagt-ggctgttagca-atagcgcccatcacgcga-aggc-t
agcaga-tttaagcagcacacagccgc---------------------------------
------------------------------------------------------------
------------------------------------------------------------
----------tgtttgaagg-tgataat----a
>MT226688_Phaeosphaeriaceae_Chaetosphaeronema_clematidis
ggacn--ttcagc------tccc-a-tt---ctgctgacgccagagatagtcgggcatcg
tc---------------aagatgttatgcc-ggctagtcgatgta-cccgct-taattga
t-gggaggg--taccggcaagacaacc-tggatcggggaaagctaa-ggtat-----c-t
gcaag-atgctatgctaatcccgagcagagctgccacggagcgatctgtgg----acagc
ctgtgtagagcacgctaaggtgtcggcc-aactcacgt---agttggcttaa-gggacgt
gccatt-cccacttgaaagagt-ggctgttagca-atagcgcccatcacgcga-aggc-t
aacaga-tcaaacaaagcgcat--------------------------------------
------------------------------------------------------------
------------------------------------------------gcga--------
----------tgtttgaag--tttcaat----a
>NG_070660_Phaeosphaeriaceae_Chaetosphaeronema_clematidicola
ggacn--ttcagc------tccc-a-tt---ctgctgacgccagagatagtcgggcatcg
tc---------------aagatgttatgcc-ggctagtcgatgta-cccgct-taattga
t-gggaggg--taccggcaagacaacc-tggatcggggaaagctaa-ggtat-----c-t
gcaag-atgctatgctgatcccgagcagagctgccacggagcgatctgtgg----acagc
ctgtgtagagcacgctaaggtgtcggcc-aactcacgt---agttggcttaa-gggacgt
gccatt-cccacttgaaagagt-ggctgttagca-atagcgcccatcacgcga-aggc-t
aacaga-tcaaacaaagcgcat--------------------------------------
------------------------------------------------------------
------------------------------------------------gcga--------
----------tgtttgaag--tttcaat----a
>EU754045_Phaeosphaeriaceae_Chaetosphaeronema_hispidulum
ggaca--ttcagc------tccc-a-tt---ctgctgacgccagagatagtcgggcatcg
tc---------------aagatgttatgcc-ggctagtcgatgta-cccgct-taattga
t-gggaggg--taccggcaagacaacc-tggatcggggaaagctaa-ggtat-----c-t
gcaag-atgctatgctaatcccgagcagagctgccacggagcgatctgtgg----acagc
ctgtgtagagcacgctaaggtgtcggcc-aactcacgt---agttggcttaa-gggacgt
gccattccccacttgaaagagt-ggctgttagca-atagcgcccatcacgcga-aggc-t
aacaga-tcaaacaaagcgcat--------------------------------------
------------------------------------------------------------
------------------------------------------------gcga--------
----------tgtttgaag--tttcaat----a
>EU754124_Phaeosphaeriaceae_Septoriella_hirta
ggacaa-ttcagc------tccc-a-ta---ctgctgacgccagcaaaagtcgggcatct
ct----------------tgatgttacacc-ggctagtcgatgta-cccact-gatctga
t-ggggggg--taccggcaagacaacc-tgggtcggggaaggctaa-ggcgc-----tct
ttt---gcgctatgctaatcccgagcagagctactataaagcgatttatgg----ctagc
ctgtgtagagcacggaaaggtgtcggcc-aactcacgt---agttggcttaa-gggacgt
gccatt-cccacctgaaagggt-ggctgtcaaca-atagcgcccatcacgcaa-aggt-t
gacagg-ttcaaacagcc------------------------------------------
------------------------------------------------------------
------------------------------------------------------------
----------tgtttgaagt-taataat----a
>MK356327_Cucurbitariaceae_Parafenestella_rosacearum
ggaca--ttcagc------tccc-a-tt---ctgctgacgccagagatagtcgggcatct
tt---------------tcgatgttatgcc-ggctagtcgatgta-cctgct--aattga
t-ggggagg--taccggcaagacaacc-tggatcggggaaggctaa-ggtat-----cgc
ttgcg-atgctatgctaatcccgagcagagctgccatggagcgatctgtgg----acagc
ctgtgtagagcacgctaaggtgtcggcc-aactcacgt---agttggcttaa-gggacgt
gccatt-cccacctgaaagggt-ggctgtcagca-atagcgcccatcacgcga-aggc-t
gacagg-ttcaaacaga-------------------------------------------
------------------------------------------------------------
------------------------------------------------------------
----------tgtttggaga-ttataa-----a
>NG_148891_Cucurbitariaceae_Parafenestella_ulmi
ggaca--ttcagc------tccc-a-tt---ctgctgacgccagagatagtcgggcatct
tt---------------tcgatgttatgcc-ggctagtcgatgta-cctact--aactga
t-ggggagg--taccggcaagacaacc-tggatcggggaaggctaa-ggtgt-----cgc
ttgcg-atgctatgctaatcccgagcagagctgccatggagcgatctgtgg----acagc
ctgtgtagagcacgctaaggtgtcggcc-aactcacgt---agttggcttaa-gggacgt
gccatt-cccacctgaaagggt-ggctgtcagca-atagcgcccatcacgcga-aggc-t
gacagg-ttcaaacaga-------------------------------------------
------------------------------------------------------------
------------------------------------------------------------
----------tgtttggaga-ttataa-----a
>NG_073508_Cucurbitariaceae_Fenestella_media
ggaca--ttcagc------tccc-a-at---ctgctgacgccagagatagtcgggcatct
tt----------------tgatgttatgcc-ggctagtcgatgta-cctact-aaactga
t-ggggagg--taccggcaagacaacc-tggatcggggaaggctaa-ggcgt-----tgc
ttgca-atgctatgctaatcccgagcagagctaccatggagcgatctgtgg----atagc
ctgtgtagagcacggtaaggtgtcggcc-aactcacgt---agttggcttaa-gggacgt
gccatt-cccacctgaaagggt-ggctgccagca-atagcgcccatcacgcga-aggc-t
ggcaggtttcaatcaag-------------------------------------------
------------------------------------------------------------
------------------------------------------------------------
----------tggttgaata--tataat----a
>MF795838_Cucurbitariaceae_Neocucurbitaria_rhamni
ggaca--ttcagc------tccc-a-tt---ctgctgacgccagagatagccgggcatct
tt----------------agatgttatgcc-ggctagtcgatgta-cctact--tattga
t-gggaagg--taccggcaagacaacc-tggatcggggaaggctaa-ggtat-----cgc
ttgcg-atactatgctaatcccgagcagagctgccgcagagcgatctgtgg----acagc
ctgtgtagagcacggtaaggtgtcggtc-gactcacgt---agttggcttaa-gggacgt
gccatt-cccacccgaaagggt-ggctgtcagca-atagcgcccatcacgcga-aggt-t
gacagg-ttcaaacagttca----------------------------------------
------------------------------------------------------------
------------------------------------------------------------
----------tgtttgggttattat-------a
>NG_073509_Cucurbitariaceae_Synfenestella_sorbi
ggaca--ttcagc------tccc-g-t-----tgctgacgccagagatagtcgggcatct
tgc-------------agagatgttatgcc-ggctagtcgatgta-cctgct-gatttga
t-ggggagg--taccggcaagacaacc-tggatcggggaaggctaa-ggtat-----cga
acaag-atactatgctaatcccgagcagagctgccgcagagcgatctgcga----acagc
ctgtgtagagcacgctaaggtgtcggcc-aactcacgt---agttggcttaa-gggacgt
gccatt-cccacctgaaagggt-ggctgtcagca-gtagcgcccatcacgcga-aggc-t
ggcaga-ttcaaacatataacg--------------------------------------
------------------------------------------------------------
------------------------------------------------aggggaccccct
atatttta--tgcttgaaggatttcaat----a
>OR242657_Cucurbitariaceae_Neocucurbitaria_sp.
ggaca--ttcagc------tccc-a-tt---ctgctgacgccagagatagccgggcatct
tg----------------agatgttatgcc-ggctagtcgatgta-cctact--ttttga
t-gggcagg--taccggcaagacaacc-tggatcggggaaggctaa-ggcat-----caa
ttgcg-atgctatgctaatcccgagcagagctgccacggagcgatctgtgg----acagc
ctgtgtagagcacggtaaggtgtcggtc-agctcacgt---agttggcttaa-gggacgt
gccatt-ccctcccgaaagggt-ggctgtcagca-atagcgcccatcacgcga-aggc-t
gacagg-ttcaaacagttca----------------------------------------
------------------------------------------------------------
------------------------------------------------------------
----------tgtttgggttattat-------a
>NG_065683_Pleosporineae_Camarosporium_quaternatum
ggacaa-ttcagc------tccc-a-tt---ctgctgacgccagagatagtcgggcatcc
tttt------------gggggtgttatgcc-ggctagtcgatgta-cctaac-aaactga
t-ggggagg--taccggcaagacaacc-tggatcggggaaggctaa-ggcgt-----cca
ttgcggatgctatgctaatcccgagcagagctgccacggagcgatctgtgg----acagc
ctgtgtagagcacgctaaggtgtcggtc-aactcacgt---agttggcttaa-gggacgt
gccatt-cccactcgaaagggt-ggctgtcagca-atagcgcccatcacgcaa-aggc-t
gacaggcgtcaaacaggg------------------------------------------
------------------------------------------------------------
------------------------------------------------------------
----------ggtttgacggtaaaaata----a
>MG520986_Phaeosphaeriaceae_Parastagonospora_minima
ggaca--ttcagc------tccc-a-ct---ttgctgacgccagagatagtcgggcatct
tt--------------cgaggtgttacgcc-ggctagtcgatgta-cctact-aaaatga
t-ggggagg--taccggcaagacaacc-tggatcggggaaggctaa-ggcat-----tca
agca--atgctatgctaatcccgagcagagctactgtagagcgatttacag----atagc
ctgtgtagagcacggaaaggtgtcggcc-aactcaagt---agttggcttaa-gggacgt
gccatt-ctcatctgaaaaggt-ggctgtcagca-atagcgcccatcacgcga-aggc-t
gacagg-ttcaagcgtaca-----------------------------------------
------------------------------------------------------------
------------------------------------------------------------
----------cgtttgaag---ttaaat----a
>KU842390_Phaeosphaeriaceae_Parastagonospora_cumpignensis
ggaca--ttcagc------tccc-a-ct---ttgctgacgccagagatagtcgggcatct
tt--------------cgaggtgttacgcc-ggctagtcgatgta-cctact-aaaatga
t-ggggagg--taccggcaagacaacc-tggatcggggaaggctaa-ggcat-----tca
agca--atgctatgctaatcccgagcagagctactgtagagcgatttacag----atagc
ctgtgtagagcacggaaaggtgtcggcc-aactcaagt---agttggcttaa-gggacgt
gccatt-ctcatctgaaaaggt-ggctgtcagca-atagcgcccatcacgcga-aggc-t
gacagg-ttcaagcgtaca-----------------------------------------
------------------------------------------------------------
------------------------------------------------------------
----------cgtttgaag---ttaaat----a
>NG_068368_Phaeosphaeriaceae_Parastagonospora_poaceicola
ggaca--ttcagc------tccc-a-ct---ttgctgacgccagagatagtcgggcatct
tt--------------cgaggtgttacgcc-ggctagtcgatgta-cctact-aaaatga
t-ggggagg--taccggcaagacaacc-tggatcggggaaggctaa-ggcat-----tca
agca--atgctatgctaatcccgagcagagctactgtagagcgatttacag----atagc
ctgtgtagagcacggaaaggtgtcggcc-aactcaagt---agttggcttaa-gggacgt
gccatt-ctcatctgaaaaggt-ggctgtcagca-atagcgcccatcacgcga-aggc-t
gacagg-ttcaagcgtaca-----------------------------------------
------------------------------------------------------------
------------------------------------------------------------
----------cgtttgaag---ttaaat----a
>NG_063628_Pleosporineae_Camarosporidiella_laburnicola
ggaca--ttcagc------tccc-a-tt---ctgctgacgccagagatagtcgggcatct
tg---------------tagatgttacgcc-ggctagtcgatgta-cctact-aaattga
t-gggaagg--taccggcaagacaacc-tggatcggggaaggctaa-ggcat-----cga
atgag-atgctatgctaatcccgagcagagcccccacggagcgatctgtgg----acggc
ctgtgtagagcacgctaaggtgtcggccaaactcacgt---agttggcttaa-gggacgt
gccatt-tccgcctgaaagggt-ggctgtcagca-atagcgcccatcacgcga-aggc-t
gacagg-ttcaaacctattgaa--------------------------------------
------------------------------------------------------------
------------------------------------------------accaagtgttac
ata-------gggttgaagt-tattaat----a
>OR134425_Phaeosphaeriaceae_Neoophiobolus_fliformisporus
ggaca--ttcagc------tccc-a-tt---ctgctgacgccagagatagtcgggcattc
ct--------------aggagtgttatgcc-ggctagtcgatgta-ctcact-gatttga
t-gggcgag--taccggcgagacaacc-tggatcggggaaggctaa-ggtat-----cga
ataag-atgctatgctaatcccgagcagagctgccatagagcgatctttgg----acagc
ctgtgtagagcacggtaaggtgtcggtc-agctcttgt---agttggcttaa-gggacgt
gccatt-cccatccgaaagggt-ggctgacagaa-atagcgcccatcacgcga-agtt-t
gtcagg-ttcaaatacgttaag--------------------------------------
------------------------------------------------------------
------------------------------------------------agttc-------
----------tacttaatgtaatgaaatataaa
>NG_078740_Phaeosphaeriaceae_Neostagonosporella_sichuanensis
ggaca--ttcagc------tccc-a-tttcgttgctgacgccagagatagtcgggcactc
ct--------------tggggtgttatgcc-ggctagtcgatgta-cccact-gacatga
t-gggcggg--taccggcaagacaacc-tggatcggggaaggctaa-ggcgt-----tgt
gag---acgctatgctaatcccgagcagagcccctacagagcgatctgtagc---atggc
ctgtgtagagcacgctaaggtgtcggcc-aactcttgt---agttggcttaa-gggacgt
gccatt-cccattcgaaagatt-ggctatcagca-atagcgcccatcacgcga-aggc-t
gatagg-ttcagagagtagcg---------------------------------------
------------------------------------------------------------
------------------------------------------------------------
----------ggttctgaacgaacttat----a
>NG_063678_Phaeosphaeriaceae_Dactylidina_shoemakeri
gacaa--ttcagc------tccc-a-tt---ctgctgacgccagaaatagtcaggcaatt
cgag------------agaattgttatgct-ggctagtcgatgta-cctact-gttatga
t-gggcagg--taccggcaagacaacc-tggatcggggaaggctaa-ggcgt--------
--ttacacgctatgctaatcccgagcagagctgccatagggagacctttggt---atagc
ctgtgtagagcacggaaaggtgtcggct-aactcacgt---agttggcttaa-gggacgt
gccatt-cccacccgaaagggt-ggctgtcaaca-atagcgcccatcacgcga-aggt-t
gacagg-tttgaaa----------------------------------------------
------------------------------------------------------------
------------------------------------------------------------
----------tattcaaagtttaat-------a
>NG_063690_Phaeosphaeriaceae_Populocrescentia_ammophilae
ggaca--tacagc------t-cc-a-tg---ctgctgacgccagagatagtcaggcaatt
tgag------------agaattgttatgct-ggctagtcgatgta-cccact-gttataa
t-gggcggg--taccggcaagacaacc-tggatcggggaaggctac-ggtgt-----cgc
caa---acactatgctaatcccgagcagagctgccatagggagacctttggt---atagc
ctgtgtagagcacggaaaggtgtcggca-aacacaagt---agtttgcttaa-gggacgt
gccatt-cccacccgaaagggt-ggctgccaaca-atagcgcccattacgcaa-aggt-t
ggcagg-cttgaa-----------------------------------------------
------------------------------------------------------------
------------------------------------------------------------
----------caattcaagggtagtaaa----a
>MK522504_Phaeosphaeriaceae_Hydeopsis_verrucispora
gaact--ttcagtcaaatgttct-a-tt---ctgctgacgccagagatagtcaggcagct
cgat------------tgagttgttatgct-ggctagttga-gta-cccgca--gattga
t-ggggggg--taccagcgagacaacc-tggatcggggaaggctaa-ggcat-----cga
gag---atgctatgctaatcccgagcagagctgccatagggagacctttggt---atagc
ctgtgtagagcacggtaaggtgtcggct-atctcatgt---agatagcttaa-gggacgt
gccatt-cccatacgaaagtat-ggctgccaaca-atagcgcccatcacgcaa-aggt-t
ggcaga-cttgaac----------------------------------------------
------------------------------------------------------------
------------------------------------------------------------
----------ttgttcaagcgttataat----a
>MK522502_Phaeosphaeriaceae_Hydeomyces_pinicola
aaaca--ttcagc------tttc-a-tt---ctgctgacgccagcaatagtcgggcacct
tt--------------tttggtgttatgcc-ggctagtcgatgta-cctact-gatttga
t-ggggagg--taccggcaagacaacc-tggatcggggaaagctaa-ggcat-------c
aacatgatgctatgccaatcccgagcagagctgccatagagcgatctatgg----tgcgc
ctgtgtagagcacgcaaaggtgtcggct-agctcatgt---agctagcttaa-gggacgt
gccatt-cccatccgaaagggt-ggctgccagca-atagcgcccatcacgcga-aggc-t
ggcagg-ttcgagtatatgaagtgcgtattata---------------------------
------------------------------------------------------------
------------------------------------------------------------
----------tattcgaagtgtataaaa----a
>NG_067692_Phaeosphaeriaceae_Hydeomyces_desertipleosporoides
aaaca--ttcagc------tttc-a-tt---ctgctgacgccagcaatagtcgggcacct
tt----------------aggtgttatacc-ggctagtcgatgta-cctact-gatttga
t-ggggagg--taccggcaagacaacc-tggatcggggaaagctaa-ggtat-----cta
tatctgatgctatgctaatcccgagcagagctgccatagagcgatctatgg----tctgc
ctgtgtagagcacgcaaaggtgtcggct-agctcacgt---agctagcttaa-gggacgt
gccatt-cccatccgaaagggt-ggctgccagca-atagcgcccatcacgcga-aggc-t
ggcagg-ttcgagtatataaagagggaatcgtgtcttata--------------------
------------------------------------------------------------
------------------------------------------------------------
----------tattcgaagcgtatca------a
>JN941607_Pleosporaceae_Cochliobolus_nisikadoi
ggaca--ttcagc------tccc-a-tt---ctgctgacgccagagatagtcaggcaatt
cgag------------agaattgttatgct-ggctagtcgatgta-cctact-gttatga
t-gggcagg--taccggcgagacaacc-tggatcggggaaggctaa-ggtgc-----tca
c-----gcgctatgctaatcccgagcagagctgccatagggagacctttggt---atagc
ctgtgtagagcacggaaaggtgtcggct-aacacacgt---agttagcttaa-gggacgt
gccatt-cccacttgaaagagt-ggctgtcaaca-atagcgcccatcacgcga-aggt-t
ggcagg-tttgaacatgctcca--------------------------------------
------------------------------------------------------------
------------------------------------------------------------
----------tgttcaagcgttcatca-----a
>MW886100_Leptosphaeriaceae_Leptosphaeria_sp.
ggac---ctcagt------tccc--------atgctgacgccagagatagtcaggcactg
ccaa------------aggggtgttaagct-ggctagtcgatgta-tctact-gaattga
t-gggcaga--taccggcaagacaacc-tggatcggggaaggctaa-agcac-----tgg
aaaca-gcgccatgctaatcccgagcagagctaccatagagtgatctttgg----acagc
ctgtgtagagcacgcaaaggtgtcggct-gacttttacgaaagttggcttaa-gggacgt
gccatt-cctatctgaaaggat-agctgccagca-atagcgcccatcacgcaa-aggc-t
ggcagg-cttgaat----------------------------------------------
------------------------------------------------------------
------------------------------------------------------------
----------gattttaagtggtataat----a
>NG_063679_Phaeosphaeriaceae_Dematiopleospora_salsolae
ggaca--ttcagc------tccc-a-at---atgctgacgccagcaaaagtcgggcatct
tt----------------tgatgttatacc-ggctagtcga-gta-cctgct-gatttga
t-ggggagg--taccggcgagataac--tgggtcggggaaggctaa-ggcat-----ctg
aataaggtgctatgctaatcccgagcggagttgccatagagcgatttatgg----acagc
ccgtgtagagcacgcaaaggtatcggtc-aactctagt---agttggcttaa-gggacgt
gccatt-cccactcgaaagggt-ggctgtcagta-atagcgcccatcacgcga-aggc-t
gacgga-tttggatttaattgg--------------------------------------
------------------------------------------------------------
------------------------------------------------gcagccaattt-
----------tgttcgaattgataaataa---a
>OL891807_Cucurbitariaceae_Parafenestella_ulmicola
ggaca--ttcagc------tccc-----attctgctgacgccagagatagtcgggcatct
tttc---------------gatgttatgcc-ggctagtcgatgta-cctact--aactga
t-ggggagg--taccggcaagacaacc-tggatcggggaaggctaa-ggtgt------cg
cttgcgatgctatgctaatcccgagcagagctgccatggagcgatctgtgg----acagc
ctgtgtagagcacgctaaggtgtcggcc-aactcacgt---agttggcttaa-gggacgt
gccatt-cccacctgaaagggt-ggctgtcagca-atagcgcccatcacgcga-aggc-t
gacagg-ttcaaacagatgttt--------------------------------------
------------------------------------------------------------
------------------------------------------------------------
---------------------ggagattataaa
>NG_061191_Massarineae_Flavomyces_fulophazii
gaaca--ttcagc---tagttcc-a-ct---ctgctgacgccagagatagtcgggcgctc
cccctc-gg-------gggggcgttacgcc-ggctagtcgatgta-cccgct-gatttga
t-ggggggg--tgccggcaagacaacc-tggatcggggaaggctaa-ggcat--------
-gtcatgtgctatgctgatcccgagcagagcccctacggagcgatccgtagc---atggc
ctgtgtagagcacgctaaggtgtcggtc-aactcacgc---agttggcttaa-gggacgt
gccgtt-cccatccgaaagggt-ggccgccagta-atagcgcccatcacgcga-agac-t
ggcggg-tttggacccgctcgg--------------------------------------
------------------------------------------------------------
---------------------------------------------------gcgcccgcg
ctcgggagggggtttgaatggatcgata----a
>OP956053_Periconiaceae_Periconia_sp.
gaact--ctcagt------tcta---tt---ctgctgacgccagagatagtcaggcaatt
ccgc------------cgaattgttacgct-ggctagtcga-gta-cctgct--gatgga
t-ggggagg--taccggcgagacaacc-tggatcggggaaggctaa-ggcca--------
--gcgatggctatgctgatcccgagcagagcttccatagggagacctttggt---acagc
ctgtgtagagcacggaaaggtgtcggct-atcacacgt---agatagcttaa-gggacgt
gccatt-cccacacgaaagtgt-ggctgccaaca-gtagcgcccatcacgcga-aggt-t
ggcagg-cttgaatcagccattcaagcgtcacttca------------------------
------------------------------------------------------------
------------------------------------------------------------
--------------------------------a
>OP956032_Periconiaceae_Periconia_sp.
ggact--ctcagt------tcta---tt---ctgctgacgccagagatagtcaggcaatt
cggt------------cgaattgttacgct-ggctagtcga-gta-cctgct--gatgga
t-ggggagg--taccggcgagacaacc-tggatcggggaaggctaa-ggcca--------
--gcaatggctatgctaatcccgagcagagcttccatagggagacctttggt---acagc
ctgtgtagagcacggaaaggtgtcggct-atcacacgt---agatagcttaa-gggacgt
gccatt-cccatacgaaagtat-ggctgccaaca-atagcgcccatcacgcga-aggt-t
ggcagg-gtcgggcgggggcgagagcccccgttcggctgttcttgt--------------
------------------------------------------------------------
------------------------------------------------------------
--------------------------------a
>EU754073_Massarinaceae_Neottiosporina_paspali
ggaca--ttcagc------tccc-a-tt---ctgctgacgccagagatagttgggcatct
cgtc------------agaggtgttatgcc-aactagtcgatgta-cccact-aaattga
t-ggggggg--taccggcaagacaacc-tggatcggggaaggctaa-ggtgt-----cga
atgcg-acgctatgctaatcccgagcagagcccccatagagcgatctatggc---atggc
ctgtgtagagcacgctaaggtgtcggtc-aactctcgt---agttggcttaa-gggacgt
gccgtt-cccgttcgaaagaat-ggctgtcaaca-atagcgcccatcacgcga-aggt-t
gacagg-tttagacctgcctcg--------------------------------------
------------------------------------------------------------
------------------------------------------------------------
----atgcgggtttagatgaatccaaaa----a
>OR933716_Lentitheciaceae_Phragmocamarosporium_sp.
ggaca--ttcagc------tccc-a-tt---ctgctgacgccagagatagtcgggcggcg
tttc------------gacgctgctacgcc-ggctagtcgatgta-cctacc-gaattga
t-gggaagg--taccggcgagacaacc-tggatcggggaaggctaa-ggcgt--------
-cgaaggcgctatgctgatcccgagcagagcccccacagagcgatctgtggc---atggc
ctgtgtagagcacgcaaaggtgtcggtc-aactcacgc---agttggcttaa-gggacgt
gccgtt-cccattcgaaagaat-ggctgccgatc-atagcgcccatcacgcga-aggt-c
ggcagg-ttcagaccctgaacgaaacaaat------------------------------
------------------------------------------------------------
------------------------------------------------------------
--------------------------------a
>NG_070135_Lentitheciaceae_Keissleriella_camporesiana
ggacg--atcagc------ccca-a--------gctggcgccagagatagttgggcacta
t-------------------gtgctatgcc-aactagtcga-gta-cctgtc--aactga
t-ggggagg--taccggcgagacaacc-tggatcggggaaggctaa-ggcgt--------
----acaggctatgctaatcccgagcagaactgccgcagagcaatctgtgg----acagt
ctgtgtagagcgcgcaaaggtgtcggtc-gacttctag---agtcggcttaa-gggacgt
gccatt-cccgcccgaaagggt-ggctgtcagca-gaagcgcccatcacgcga-tggc-t
gacagg-tgagatttcaag-----------------------------------------
------------------------------------------------------------
------------------------------------------------------------
--------------------------------a
>AB797306_Lentitheciaceae_Keissleriella_taminensis
ggacg--atcagc------tccc-a--------gctggcgccagagatagttgggcactt
c------------------ggtgttatgcc-aactagtcga-gta-tctgtc--aattga
t-gggaaga--taccggcgagacaacc-tggatcggggaaggctaa-ggcgg--------
---tctacgctatgctgatcccgagcagaacccctgcggagcaatctgtgg----atggt
ctgtgtagagcgcgcaaaggtgtcggtc-ggctccatg---agtcggcttaa-gggacgt
gccatt-cccactcgaaagggt-ggctgccagcc-gtagtgcccatcacacga-tggc-t
ggcggg-tttgagctagaagca--------------------------------------
------------------------------------------------------------
----------------------------------------------------------ct
tgagtgtttcatgatcgaacggttgaag----a
>GU261720_Trematosphaeriaceae_Trematosphaeria_wegeliniana
gga-ca-ctcagc------tccc-a-ttt-tctgctgacgccagagatagtcgggcatct
cctcg-----------ggaggtgttatgcc-ggctagtcgatgta-cctact-gaattga
t-gggaagg--taccggcgagacaacc-tggatcggggaaggctaa-ggcac--------
ccttgggtgttatgctaatcccgagcagagctgccgcggagcgatctgcgg----acagc
ctgtgtagagcgcgctaaggtgtcggcc-agctcacgt---agctggcttaa-gggacgt
gccatt-cccacccgaaagggt-ggctgccagca-tgagcgcccatcacgtaa-gggc-t
ggcagg-ttcaaacatagtccg--------------------------------------
------------------------------------------------------------
----------------------catacggccagggatccttccgtgtgtgtccctcccga
gcgcagactgttgttgaacgtatcattttgaaa
>NG_060993_Tetraplosphaeriaceae_Quadricrura_septentrionalis
gga-ca-ttcagc------tccc-a---t-tctgctgacgccagagatagtcgggcacca
----------------acaggtgttatgcc-ggctagtcga-gta-cccgcc--aattga
t-gggaggg--taccggcaagacaacc-tggatcggggaaggctaa-ggcac--------
--tctggtgctatgctaatcccgagcagagtccctgcggagagatctgtgg----gtgac
ctgtgtagagcgcggaaaggtgtcggcc-agctcaaag---agctggcttga-gggacgt
gccatt-cccacccgaaagggt-ggctgccagca-taagcgcccatcacgcaa-gggc-t
ggtagg-ctcgaacgcctgtga--------------------------------------
------------------------------------------------------------
------------------------------------------------------------
--------gggatgttcgtgtgtagtattaaaa
>LC194308_Pleosporales_Cryptocoryneum_condensatum
gga-ca-ttcagc------tccc-a---t-tctgctgacgccagagatagtcgggcgccg
----------------cgaggcgttacgcc-ggctagtcga-gta-cctgct-gatttga
t-ggggagg--taccggcaagacaacc-tggatcggggaaggctaa-ggcgc--------
--tccggcgctatgctaatcccgagcagagctttcgcggagcgatccgcgatc--atagc
ctgtgtagagcacgctaaggtgtcggcc-cactcacgg---agtgggcttaa-gggacgt
gccatt-cccatccgaaagggt-ggctgccagca-atagcgcccatcacgcga-aggc-t
ggcagg-ttcgagccgcgaggttcggag-aattga-------------------------
------------------------------------------------------------
------------------------------------------------------------
--------------------------------a
>NG_065119_Pleosporales_Cryptocoryneum_longicondensatum
gga-ca-ttcagc------tccc-a---t-tctgctgacgccagagatagtcgggcgccg
----------------cgaggcgttatgcc-ggctagtcga-gca-cctact-gatctga
t-ggggagg--tgccggcaagacaacc-tggatcggggaaggctaa-ggcgc--------
--tccggcgctatgctaatcccgagcagagctttcgcggagcgatccgcgatc--acagc
ctgtgtagagcacgctaaggtgtcggcc-cactcacgg---agtgggcttaa-gggacgt
gccatt-cccatccgaaagggt-ggctgccagca-atagcgcccatcacgcga-aggc-t
ggcagg-ttcgagccgcgaggttcggagaaattga-------------------------
------------------------------------------------------------
------------------------------------------------------------
--------------------------------a
>NG_065120_Pleosporales_Cryptocoryneum_paracondensatum
gga-ca-ttcagc------tccc-a---t-tctgctgacgccagagatagtcgggcgccg
----------------cgaggcgttatgcc-ggctagtcga-gca-cctact-gatctga
t-ggggagg--tgccggcaagacaacc-tggatcggggaaggctaa-ggcgc--------
--tccggcgctatgctaatcccgagcagagctttcgcggagcgatccgcgatc--acagc
ctgtgtagagcacgctaaggtgtcggcc-cacttacgg---agtgggcttaa-gggacgt
gccatt-cccatccgaaagggt-ggctgccagca-atagcgcccatcacgcga-aggc-t
ggcagg-ttcgagccgcgaggttcggagaaattga-------------------------
------------------------------------------------------------
------------------------------------------------------------
--------------------------------a
>KX650509_Nigrogranaceae_Nigrograna_fuscidula
gaa-cg-ttcagc--tagtttcc-a---t-tctgctgacgccagagatagtcgggcgcct
----------------cagggcgttatgcc-ggctagtcga-gca-cccact-gatctga
t-ggggggg--tgccggcaagacaacc-tggatcggggaaggctaa-ggcac--------
------aagctaagctgatcccgagcagagccttcgcggagcgatccacgat---atggc
ctgtgtagagcacggtaaggtgtcggct-ggctcacgt---agtcagcttaa-gggacgt
gccatt-cccacccgaaagggt-ggccgccagca-atagcgcccatctcgcga-aggc-t
ggcggg-tccaaacagtggttt--------------------------------------
------------------------------------------------------------
------------------------------------------------------------
------------------ggatgcatctcaaaa
>NG_061081_Nigrogranaceae_Nigrograna_mackinnonii
gaa-ct-ttcagc--tag-ttcc-a---t-tctgctgacgccagagatagtcgggcgcct
----------------cagggcgttatgcc-ggctagtcga-gca-cccact-gatctga
t-ggggggg--tgccggcaagacaacc-tggatcggggaaggctaa-ggcgc--------
------aagctaagctgatcccgagcagagccttcgcggagcgatccacgat---atggc
ctgtgtagagcacggtaaggtgtcggct-ggctcacgt---agtcagcttaa-gggacgt
gccatt-cccacccgaaagggt-ggccgccagca-atagcgcccatctcgcga-aggc-t
gacggg-tccaaacagcggttt--------------------------------------
------------------------------------------------------------
------------------------------------------------------------
------------------ggatgcatctcaaaa
>MN081891_Nigrogranaceae_Nigrograna_magnoliae
gaa-ct-ttcagc--tag-ttcc-a---t-tctgctgacgccagagatagtcgggcgc--
----------------tccggcgttatgcc-ggctagtcga-gca-cccact-gatctga
tgggggggg--tgccggcaagacaacc-tggatcggggaaggctaa-ggcgc--------
------aagctaagctgatcccgagcagagccttcgcggagtgatccacgat---atggc
ctgtgtagagcacggtaaggtgtcggct-ggctcacgt---agccagcttaa-gggacgt
gccatt-cccacccgaaagggt-ggccgccagca-atagcgcccatctcgcga-aggc-t
gacggg-tccaaacagcggttt--------------------------------------
------------------------------------------------------------
------------------------------------------------------------
------------------ggatgcatctcaaaa
>MK358811_Biatriosporaceae_Biatriospora_borsei
gaa-ct-ttcagc--tag-ttcc-a---t-tctgctgacgccagagatagtcgggcgccc
----------------tagggcgttatgcc-ggctagtcga-gca-cccact-gatctga
t-ggggggg--tgccggcaagacaacc-tggatcggggaaggctaa-ggcgc--------
------aagctaagctgatcccgagcagagccttcgcggagcgatccacgat---atggc
ctgtgtagagcacggtaaggtgtcggct-ggctcacgt---agtcagcttaa-gggacgt
gccatt-cccacccgaaagggt-ggccgccagca-gtagcgcccatctcgcga-aggc-t
ggcggg-tccaaacagcggttt--------------------------------------
------------------------------------------------------------
------------------------------------------------------------
------------------ggatgcatctcaaaa
>KX650512_Nigrogranaceae_Nigrograna_obliqua
gaa-cg-ttcag-------ttct-t---t-tctgctgacgccagagatagtcgggtgcct
ct--------------cggggcattatgcc-ggctagtcga-gca-cccact-gatctga
t-ggggggg--tgccggcaagacaacc-tggatcggggaaggctaa-ggcgc--------
------aagctaagctgatcccgagcagagctatcgtagagcgatctacgag---acagc
ctgtgtagagcacggtaaggtgtcggct-agctcacgt---agctagcttaa-gggacgt
gccatt-cccacccgaaagggt-ggccgccagca-atagcgcccatctcgcga-aggc-t
ggcggg-tctgaagcctattca--------------------------------------
------------------------------------------------------------
------------------------------------------------------------
---------------------gatgttcttgaa
>KX650513_Pleosporales_Ohleria_modesta
gca-ca-ttcagc------tgcc-a---t-tctgctgacgccagagacagtcgggcggct
cccgcttgg-------agacgcattgtgcc-ggctagtcga-gta-cctgcg-gacttga
t-ggggagg--taccggcgagacaacc-tggatcgggggaggctaa-ggcac--------
tttcaggtgctatgctaatcccgagcagagctgccgtggagcgatccacgatt--gcagc
ctgtgtagagcacggtaaggtgtcggtc-gacttccag---agtcggcttaa-gggacgt
gccatt-cccacccgaaagggtcggctgccagca-cgagtgcccatcacacaa-gggc-t
ggcagg-ttcgaatctattatgctcagagtccggacataggaggctcgaaggagtagatc
a-----------------------------------------------------------
------------------------------------------------------------
--------------------------------a
>KT376471_Tetraplosphaeriaceae_Shrungabeeja_longiappendiculata
gga-ca-ttcagc------tccc-a---c-actgctgacgccagagatagtcgggcgccg
----------------cgaggcgctacgcc-ggctagtcgacgta-cccacc-gaagtga
t-ggggggg--taccggcaagacaacc-tggatcggggaaggctaa-ggcgc--------
----tcgcgctatgccgatcccgagcagagccgccgcggagcgatccgcgcgcaaacggc
ctgtgtagagcacgcaaaggtgtcggtc-ggctcacgt---agccggcttaa-gggacgt
gccatt-cccgcccgaaagggc-ggctgccagca-tgagcacccatcatgcga-gggc-t
ggcagg-ctcgggcgcttcgcc--------------------------------------
------------------------------------------------------------
------------------------------------------------------------
-----------------cgcgcagtcatgaata
>OQ168227_Teichosporaceae_Teichospora_parva
gga-ca-ttcagc------tccc-a---t-tctgctgacgccagagatagtcgggcgctc
ccgcctttacgggc--gggcgcgttatgcc-ggctagtcgatgta-cccgcc-gaactga
t-ggggggg--taccggcaagacaacc-tggatcggggaaggctaa-ggcac--------
-cgcgtgtgctatgctaatcccgagcagagctgtcgcggagcgatccgcgaca--acagc
ctgtgtagagcacggaaaggtgtcggcc-agctcactg---agttggcttaa-gggacgt
gccatt-cccacccgaaagggt-ggtcgccagca-atagcgcccatcacgcga-aggc-t
ggcggg-tccgacgcacccgcgtcgggcgtgtttat------------------------
------------------------------------------------------------
------------------------------------------------------------
--------------------------------a
>LC618853_Melanommataceae_Herpotrichia_macrotricha
gga-ca-ttcagc------tccc-a---t-tctgctgacgccagagatagtcgggcatct
ccatctcgat------ggaggtgttacgcc-ggctagtcgatgta-cctgaa-tccttga
t-ggggagg--taccggcaagacaacc-tggatcggggaaggctaa-ggtgc--------
cggaaggtgctatgctaatcccgagcagagctaccatggagcgatctgtgg----atagc
ctgtgtagagcacgctaaggtgtcggcc-agctcacgt---agttggcttaa-gggacgt
gccatt-cccatccgaaagggt-ggctgccagca-atagcgcccatcacgcga-aggc-t
ggcagg-ttcaaacattgtgct--------------------------------------
------------------------------------------------------------
------------------------------------------------------------
ctcgtgcaaaatgtttgagtgttgaaat----a
>KX641895_Melanommataceae_Fusiconidium_aquaticum
gga-ca-ttcagc------tccc-a---t-tctgctgacgccagagatagtcgggcacct
cta-------------cgaggtgttatgcc-ggctagtcgatgta-cccgat-catttga
t-ggggggg--taccggcaagacaacc-tggatcggggaaggctaa-ggcat------cg
aacgagatgctatgctaatcccgagcagagctgccacggagcgatctgtga----acagc
ctgtgtagagcacgctaaggtgtcggcc-agctcacgt---agttggcttaa-gggacgt
gccatt-cccatccgaaagggt-ggctaccagca-atagcgcccatcacgcga-aggt-t
ggtagg-ttcgaaca---------------------------------------------
------------------------------------------------------------
------------------------------------------------------------
---------------------------------
>NG_061258_Melanommataceae_Beverwykella_pulmonaria
gga-ca-tacagt--agagtccc-a---tatctgctggcgccagagatagtcgggcggtc
ctct------------agggctgttacgcc-ggctagtcga-gta-cctact--gatgga
t-ggggagg--taccggcaagacaacc-tggatcggggaaggctaa-ggcatgtgcagca
gtgcacatgctatgctaatcccgagcagagccagtgcggagcgatccacatc---acggc
ctgtgtagagcacggtaaggtgtcggcc-aactctctg---agttggcttaa-gggacgt
gccaat-cccatccgaaagggt-ggctgtcagca-atagcgcccatcacgcga-aggc-t
ggcagg-ttcgaataagatgtc--------------------------------------
------------------------------------------------------------
--------------------------------------------------------tagt
atgggcagctactcgaaagtacaaaaag----t
>OR134390_Astrosphaeriellaceae_Astrosphaeriella_bambusae
gga-cc-cagcgt------cccg-a---t---tgctggcgccagagatagccgggcggtc
tccttg----------gaggccgttacgcc-ggctagtcga-gca-cctgcc-gaatgga
t-gggaagg--tgccggcgagacaacc-tggatcggggaaggctaa-ggcgc--------
------aagctacgctgatcccgagcagagccggcgcggagcgatccgcgcc---acggc
ctgtgtagagcacgcaaaggtgtcggtc-gactccccg---agtcggcttaa-gggacgt
gccaac-cccacccgaaagggt-ggccgccagcc-gtagcgcccatcacgcga-gggc-t
ggcggg-tcaagcagatatag---------------------------------------
------------------------------------------------------------
------------------------------------------------------------
--------------------------------t
>MN629353_Astrosphaeriellaceae_Astrosphaeriella_neostellata
ggaccc-cagcgt------cccg--------ttgctggcgccagagatagtcgggcggtc
tccttg----------ggggccgctacgcc-ggctagtcga-gca-cctacc-gagtgga
t-gggaagg--tgccggcgagacaacc-tggatcggggaaggctaa-ggcgc--------
------aagctacgctgatcccgagcagagccggcgcggagcgatccgcgcc---atggc
ctgtgtagagcacgcaaaggtgtcggtc-gactccccg---agtcggcttaa-gggacgt
gccaac-cccgcccgaaagggt-ggccgccagcc-gtagcgcccatcacgcga-gggc-t
ggcggg-tcaagaagatacaag--------------------------------------
------------------------------------------------------------
------------------------------------------------------------
--------------------------------t
>JN846741_Astrosphaeriellaceae_Astrosphaeriella_stellata
gga-cc-cagcgt------cccg-a---t---tgctggcgccagagatagccgggcggtc
tccttg----------gaggccgttacgcc-ggctagtcga-gca-cctgcc-gaatgga
t-gggaagg--tgccggcgagacaacc-tggatcggggaaggctaa-ggcgc--------
------aagctacgctgatcccgagcagagccggcgcggagcgatccgcgcc---acggc
ctgtgtagagcacgcaaaggtgtcggtc-gactccccg---agtcggcttaa-gggacgt
gccaac-cccacccgaaagggt-ggccgccagcc-gtagcgcccatcacgcga-gggc-t
ggcggg-tcaagcagatatag---------------------------------------
------------------------------------------------------------
------------------------------------------------------------
--------------------------------t
>ON650177_Morosphaeriaceae_Acrocalymma_sp.
gga-ca-ctcagc------tccc-a---t-tctgctgacgccagagatagtcgggcggcc
ccta------------ggggctgttatgcc-ggctagtcgc-gca-cctatt--gattga
t-ggggagg--tgccggcaagacaacc-tggatcggggaaggctaa-ggcac--------
--gcaagtgctatgctaatcccgagcagagcttgtgcggagcgatccgcact---acagc
ctgtgtagagcacggwaaggtrtcggcc-cactccctg---agtgggcttaa-ggtacgt
gccaat-cccatccgaaagggt-ggctgtcagca-atagcgcccatcacgcga-aggt-t
ggcagg-tccgagatrtgcgagtagcgtgtgcacttcggagtagtaa-------------
------------------------------------------------------------
------------------------------------------------------------
--------------------------------t
>HQ599454_Massariaceae_Massaria_zanthoxyli
gga-ca-ttcagc------tccc-a---t-tctgctgacgccagcaatagtcgggcatct
cgtaac----------acagatgttatgcc-ggctagtcgatgtaccccact-gaattga
t-gggaggg--taccggcaagacaacc-tggatcggggaaggctac-ggtag--------
----aaatactatgctaatcccgagcagagctgctacagagcgatttgtag----acggc
ctgtgtagagcacggtaaggtgtcggct-aactcacgt---agttggcttaa-gggacgt
gccatt-cccactcgaaagggt-ggctgccagca-atagcgcccatcacgcga-aggc-t
ggcagg-ttcaagcatggtaat--------------------------------------
------------------------------------------------------------
------------------------------------------------------------
------------gcgtgtttgaagagaataata
>OP378009_Pseudoastrosphaeriellaceae_Pseudoastrosphaeriella_bambusae
gga-ca-ttcagc------tccc-a-tttttctgctgacgccagagatagtcgggcgcct
catc------------agaggtgttatgcc-ggctagtcga-gta-cccact-aaactga
t-gggggggtttaccggcgagacaacc-tggatcggggaaggctaa-ggtac--------
cccgtggtgctatgctaatcccgagcggagcccccgcagagcgatttgcgg----acggc
ccgtgtagagcgcgctaaggtgtcggtc-agctcacgt---agttggcttaa-gggacgt
gccatt-cccatccgaaaggat-ggctgccagca-tgagcgcccatcacgtaa-gggc-t
ggcagg-ttcaatcattcacac--------------------------------------
------------------------------------------------------------
------------agtctgtgtgcgatgcgg----gatcactgcatgtcgcttccaaatga
agaagaatgtttgaacgtagttcgaaaa----a
>KU872113_Bambusicolaceae_Bambusicola_thailandica
------------------------------------------------------------
---------------------------------ctagtcga-gta-cccgct-gatttga
t-ggggggg--taccggcgagacaacc-tggatcggggaaggctaa-ggcat--------
-gttttgtgctatgctaatcccgagcagagcccccatagagcgatctatggc---atggc
ctgtgtagagcacgctaaggtgtcggtc-aactcaagc--aagttggcttaa-gggacgt
gccgtt-cccatccgaaaggat-ggctgtcagta-atagcgcccatcacgcga-agac-t
gacggg-cttagatgtatggtt--------------------------------------
------------------------------------------------------------
-----------------------------------------------cacatgggaagac
cccttgtttaccctccatctgagtgactttcaa
>KY066741_Bambusicolaceae_Longipedicellata_aptrootii
gaaca--aacagc------ttcc-----atgctgctgacgccagagatagtcgggcactg
cgcgtatg--------caaggtgctacgcc-ggctagtcgacgta-cctact-gaattga
t-gggcagg--taccggcaagacaacc-tggatcggggaaggctaa-ggcgc------tc
gcacgagtgctatgctgatcccgagcagagctttcgcggagcgatccacgatc--atagc
ctgtgtagagcacggaaaggtgtcggcc-tactcacgt---agtaggcttaa-gggacgt
gccatt-cccatccgaaagggt-ggctgccagcc-agagcgcccatcacgcga-aggc-t
ggcagg-ctcgaacagctc-----------------------------------------
------------------------------------------------------------
------------------------------------------------------------
----------gtttgggcgagagagata----a
>MT864298_Bambusicolaceae_Longipedicellata_aquatica
--------------------------------tgctgacgccagagatagtcgggcactg
cgcgtatgg-------caaggtgctatgcc-ggctagtcgacgta-cctact-gaattga
t-gggcagg--taccggcaagacaacc-tggatcggggaaggctaa-ggcgc------tc
gcacgagtgctatgctgatcccgagcagagctttcgcggagcgatccacgatc--acagc
ctgcgtagagcacggaaaggtgtcggcc-tactcacgg---agcaggcttaa-gggacgt
gccatt-cccacccgaaagggt-ggctgccagcc-agagcgcccatcacgcga-aggc-t
ggcagg-ctcgaacagctc-----------------------------------------
------------------------------------------------------------
------------------------------------------------------------
----------gtttgagcgggacagata----a
>KY501126_Phaeosphaeriaceae_Neosetophoma_garethjonesii
ggaaa--ttcagc------tccaag------ctgctgacgccagagatagtcgggcatct
tttg------------cgagatgttatgcc-ggctagtcgatgta-cccact-gaactga
t-ggggggg--taccggcaagacaacc-tggatcggggaaggctaa-ggcat--------
cgtcatatgctatgctaatcccgagcagagctaccgtggagcgatccgcgg----atagc
ctgtgtagagcacggaaaggtgtcggcc-aactcacgc---agttggcttaa-gggacgt
gccatt-cccacccaaaagggt-ggctgccagca-atagcgcccatcacgcga-aggc-t
ggcagg-ttcaaacgtagcggt--------------------------------------
------------------------------------------------------------
------------------------------------------------------------
--------------ttgaagattataat----a
>NG_061001_Morosphaeriaceae_Clypeoloculus_akitaensis
gca-----------------------------tgctgacgccagaagtagtcggccttct
tttaa-----------caagaggtt----c-ggctggtcga-gta-cctgtc--tgttga
t-gggaagg--taccggcaagacaacc-tggattggggaagactaa-ggcac--------
--caaggtgctatgttgatcccgagcagagcctct-tgaagcaatttgaga----atggc
ctgtatagagcgcgcaaaggtgtcggct-agctcctgc---agttagcttaa-gggacgc
gccatt-cccatccgaaagggt-ggttgccagcc-agagcacccatcatgcaa-aggc-t
ggcaga-tttgaacaaattgag--------------------------------------
------------------------------------------------------------
---------------------------------------------------atgtgctac
acgactcgcttgtttgaatgtagtagtatacaa
>MT214391_Thyridariaceae_Xenoroussoella_triseptata
ggac---ctcagc------tccc-----attctgctgacgccagagatagccgggcattc
cccagcaatg------gggggtgttatgcc-ggctagtcgatgta-tccact-actgtga
t-gggggga--taccggcaagacaacc-tggatcggggaaggctaa-ggtgc--------
attcgtgcgctatgctaatcccgagcagagctttcatggagcgatccatgatc--atagc
ctgtgtagagcgcggaaaggtgtcggtc-gactcacga---agtcggcttaa-gggacgt
gccatt-cccacccgaaagggt-ggctgacagca-ggagcgcccatcacgcaa-atgc-t
g------ttcagattttcgagc--------------------------------------
------------------------------------------------------------
------------------------------------------------------------
-gtgccaaacgcccggaaaggttatataaataa
>AB524483_Thyridariaceae_Roussoella_intermedia
ggaa---ctcagt------tccc-------attgctgacgccagagatagtcgggcactc
cctcgc----------gggggtgttacgcc-ggctagtcga-gta-cccact-gaaatga
t-ggggggg--taccggcaagacaacc-tggatcggggaaagctaa-ggcgc--------
ctaagtgcgctatgctgatcccgagcagagctatcgtggagtgatccacga----atagc
ctgtgtagagcgcgcaaaggtgtcggcc-aactcacag--aagttggcttga-gggacgt
gccatt-cccatccgaaagggt-ggctgacagca-ggagcgcccatcacgcaa-aggc-t
gtcaga-tctttgaacatggag--------------------------------------
------------------------------------------------------------
------------------------------------------------------------
cacagcgccatgttcaaagtgtcgcaaaaa--a
>KU872122_Thyridariaceae_Roussoella_neopustulans
ggaaa--ttcagc------tccc-----attctgctgacgccagagatagtcgggcacct
tt--------------aggggtgttacgcc-ggctagtcga-gca-cccacc-gaactga
t-ggggggg--tgccggcaagacaacc-tggatcggggaaggctaa-ggcgc--------
--gcgagcgctatgctgatcccgagcagagccttcgcggggcgacccgcgatc--acggc
ctgtgtagagcgcgcaaaggtgtcggtc-aactcacgc---agttgacttga-gggacgt
gccatt-cccgcccgaaagggc-ggctgccagctccgagcgcccatcacgcga-ggac-t
ggcagg-cctggagcacc------------------------------------------
------------------------------------------------------------
------------------------------------------------------------
----------cgctccgggcgtcgattgaa-aa
>NG_065085_Thyridariaceae_Roussoella_tuberculata
ggaac--ttcagc------tccc-------actgctgacgccagcgatagtcgggcacct
tt--------------tggggtgttatgcc-ggctagtcga-gta-cccacc-gcactga
t-ggggggg--taccggcaagacaacc-tgggtcggggaaggctaa-ggggc--------
-ttatggccctacgctgatcccgagcagagctaccgcggggcgacccgccat---gtagc
ctgtgtagagcgcgcaaaggtgtcggcc-agctccagt---agttggcttaa-gggacgt
gccatt-cccgcccgaaagggc-ggctgcctgtttcgagcgcccatcacgcaa-gaac-t
ggcagg-cctagagcagt------------------------------------------
------------------------------------------------------------
------------------------------------------------------------
----------ggctctaggcgtcgacgaaa--a
>AB524484_Thyridariaceae_Roussoellopsis_tosaensis
ggagatgttcagc------tctc-------cttgctgacgccagagatagtcgggctcca
tccccctcgcggggggggtgttgctacgcc-ggctagtcga-gca-cccgcc-gaactga
t-ggggggg--tgccggcgagacaacc-tggatcggggaaggctaa-ggtgc-----ccg
cagcgggtgctacgctgatcccgagcagagccttcgcggggcgacccgcgatt--acggc
ctgtgtagagcgcgcaaaggtgtcggtc-aactcccgg---agttggcttga-gggacgt
gccatt-cccgcccgaaagggc-ggctgccagcttcgagcgcccatcacgcga-gggc-t
ggcagg-cccggagccac------------------------------------------
------------------------------------------------------------
------------------------------------------------------------
----------tgctccgggtgccgaagaat-aa
>OM764650_Thyridariaceae_Neoroussoella_bambusae
ggat---ctcagc------ttcc----caccctgctgacgccagagatagccgggcacta
ccca----------------gtgctatgcc-ggctagtcga-gta-cccacc-gaactga
t-ggggggg--taccggcaagacaacc-tggatcggggaaggctaa-ggcgc----cctc
atggaggtgctatgctgatcccgagcagagctgccgcggagcgatccgcga----acagc
ctgtgtagagcgcgcaaaggtgtcggtc-aactcccgc---agttggcttaa-gggacgt
gccatt-cccgcccgaaagggc-ggctgccagcatcgagcgcccatcacgcga-gatc-t
ggcggg-tccggggacgcgaga--------------------------------------
------------------------------------------------------------
------------------------------------------------------------
---------gcgccccgggtgccgattaaataa
>MW134600_Thyridariaceae_Roussoella_siamensis
ggaaa--ttcagc------tttc---ctattctgctgacgccagagatagccgggcatct
tgca------------agagatgttatgcc-ggctagtcga-gca-cccacc-gatctga
t-ggggggg--tgccggcaagacaacc-tggatcggggaaggctaa-ggcac--------
--aattgtgctatgctgatcccgagcagagctttcgcggggcgacccgcgatc--atagc
ctgtgtagagcgcgcaaaggtgtcggtc-aactccctg---agttggcttga-gggacgt
gccatt-cccgcctgaaagggc-ggttgctagcttcgagcgcccatcacgcaa-gatc-t
agcagg-tc--------agttg--------------------------------------
------------------------------------------------------------
------------------------------------------------------------
cccattgttgggcttctgacgccgattgaa-aa
>NG_062999_Thyridariaceae_Parathyridaria_percutanea
ggacg--tctagc------tccc-----aagctgctgacgccagagatagtcgggcgctt
cctgcctccgggcg--gggtgcgttatgcc-ggctagtcga-gca-cccgtc-aaactga
t-ggggggg--tgccggcgagacaacc-tggatcgggggaggctaa-ggcac--------
---catgtgctatgctaatcccgagcagagctgccgcggggcgatccgcgg----ccagc
ctgtgcagagcgcgcaaaggtgtcggtc-gactcgcag---agtcggcttga-gggacgt
gccatt-accgcccgaaagggc-ggctgccaacgctgagcgcccatcacgcga-aggt-t
ggcagg-cctggacgctcgacg--------------------------------------
------------------------------------------------------------
------------------------------------------------------------
-------------tccgggtgtatttcgaa-ta
>NG_070154_Thyridariaceae_Pseudoroussoella_chromolaenae
ggaca--ttcagc------tccc-----attctgctgacgccagagatagccgggcgccc
cccctcccagcgagg-ggggtcgttacgcc-ggctagtcgatgta-tccgct-accgtga
t-gggggga--taccggcaagacaacc-tggatcggggaaggctaa-ggtgc--------
attcgtgcgctatgctaatcccgagcagagctttcgtggagcgatccacgatc--atagc
ctgtgtagagcgcgcaaaggtgtcggtc-gactcacgc---agtcggcttaa-gggacgt
gccatt-cccacccgaaagggt-ggctgacagca-ggagcgcccatcacgcaa-atgcat
gtcagg-ct---------------------------------------------------
------------------------------------------------------------
------------------------------------------------------------
--ccccccccacccgggggagcagatctgt-aa
>MH742331_Thyridariaceae_Pseudoroussoella_elaeicola
ggaca--ttcagc------tccc-----attctgctgacgccagagatagccgggcgctc
cccctcccagcgagg-gggggcgttacgcc-ggctagtcgatgta-tccgct-accgtga
t-gggggga--taccggcaagacaacc-tggatcggggaaggctaa-ggtgc--------
attcgtgcgctatgctaatcccgagcagagctttcgtggagcgatccgcgatc--atagc
ctgtgtagagcgcgcaaaggtgtcggtc-gactcacgc---agtcggcttaa-gggacgt
gccatt-cccacccgaaagggt-ggctgacagca-ggagcgcccatcacgcaa-atgcat
gtcagg-ct---------------------------------------------------
------------------------------------------------------------
------------------------------------------------------------
--ccccccccacccgggggagcagatctgt-aa
>FJ201991_Trematosphaeriaceae_Trematosphaeria_pertusa
gga----tcctgt------------------ctgctgacgccagcaatagccgggcattt
ctcagc----------gagagtgcaaagcc-ggctggtcga-gta-cctgtc--aattga
t-gggaagg--taccggcgagacaacc-tggatcgggagaggctaa-ggcgc--------
--agacgcgctatgctgaccccgagcagagcttctgtggagcgatccgcgg----atggc
ctgtgtagagcgcgcaaaggtgtcggtc-agctcatgt---agttggcttaa-gggacgt
gccatt-cccgcccgaaagggt-ggttgccagcc-tgagcgcccatcacgcaa-gggc-t
ggcagt-tttgaacacctgaag--------------------------------------
------------------------------------------------------------
--------------------------------------------------cccgcacaag
ggccttacgagggtgtgaaaatggggtttgcaa
>KM014663_Phaeosphaeriaceae_Ophiobolus_cirsii
ggaca--ttcagc------tccc-----attctgctgacgccagagatagtcgggcatcg
tc---------------aagatgttatgcc-ggctagtcgatgta-cccgct-taattga
t-gggaggg--taccggcaagacaacc-tggatcggggaaagctaa-ggtat-------c
tgcaagatgctatgctaatcccgagcagagctgccacggagcgatctgtgg----acagc
ctgtgtagagcacgctaaggtgtcggcc-aactcacgt---agttggcttaa-gggacgt
gccatt-cccacttgaaagagt-ggctgttagca-atagcgcccatcacgcga-aggc-t
aacaga-tcaaacaaagcgcat--------------------------------------
------------------------------------------------------------
------------------------------------------------------------
------------gcgatgtttgaagtttcaata
>OL984031_Leptosphaeriaceae_Plenodomus_changchunensis
ggaca--ttcagc------tccc-----attctgctgacgccagagatagtcgggcatct
ctct------------gtagatgttacgcc-ggctagtcgatgta-cccaca-cacctga
t-ggggggg--taccggcaagacaacc-tggatcggggaaggctaa-ggcgt--------
ggaaacatgctatgctaatcccgagcagagctgcctcagagcgatctgggg----acagc
ctgtgtagagcacgctaaggtgtcggccaaactcacgt---agttggcttaa-gggacgt
gccatt-cccacctgaaagggt-ggctgccagca-atagcgcccatcacgcga-aggc-t
ggcagg-ctcagagaccggcta--------------------------------------
------------------------------------------------------------
------------------------------------------------------------
-----caaggtagcctctatgaagagatatatt
>MT957899_Anteagloniaceae_Neolophiotrema_xiaokongense
ggaca--ttcagc------tccc-----attctgctgacgccagagatagtcgggcgccc
ac--------------tggggcgttaagcc-ggctagtcgatgta-cctgct-gatctga
t-ggggagg--taccggcaagacaacc-tggatcggggaaggctaa-ggcgc--------
---caggcgctatgctgatcccgagcagagctttcgcggagtgatccacgat---gtagc
ctgtgtagagcacggtaaggtgtcggct-tgctcatgg---agcaggcttga-gggacgt
gccatt-cccatccgaaagggt-ggctgtcagca-gtagcgcccatctcgcga-aggc-t
gacagg------------------------------------------------------
------------------------------------------------------------
------------------------------------------------------------
----tgttcgagtcaatgacggaacagtttcga
>GQ925843_Trematosphaeriaceae_Massarina_thalassiae
ggtagatgtttac-----------atcctatctgctgacgccagaaatagtcggacattc
tca-------------ataagagttaagcc-ggctggtcga-gta-cctgtt--aattga
t-gggaagg--taccggcgagacaacc-tggatcgggagaggctaa-ggtgc--------
--agatgcgctacgctgatcctgagcagagcttccgtggagcgatccgtgg----atggc
ctgtgtagagcgcgcaaaggtgtcggcc-agctcacgt---agttggcttaa-gggacgt
gccatt-cccatctgaaagggt-ggttgccagca-tgagcgcctatcacgcaa-gggc-t
ggcaga-ttcaaaacacttaaa--------------------------------------
------------------------------------------------------------
atcgcaagagtcttaagaaaagcatcatgcgggtggatggggaactgcaccccaggctct
tttcagtgtgttgaaaagaagttattgctataa
>OR253216_Thyridariaceae_Pseudothyridariella_idesiae
ggaca--ttcagc------tccc-----attctgctgacgccagagatagtcaggcgcac
ctgcctccgggcg---ggctgtgttatgct-gactagtcga-gta-cccgct-aaactga
t-ggggggg--tgccggcgagacaacc-tggatcggggaaggctaa-ggcgc--------
---actgtgctatgctaatcccgagcagagctgccgtggagcaatctgtgg----taagc
ctgtgtagagcgcggtaaggtgtcggtc-ggctcactg---agtcggcttga-gggacgt
gccatt-cccatccgaaagggt-ggctgccagca-taagcgcccatcacgtaa-gggc-t
ggcagg-atcaattagttgtgt--------------------------------------
------------------------------------------------------------
----------------------------------------------tggaaatgcaatac
catcttcaaccaacctgaatgataaataataaa
>KJ739608_Thyridariaceae_Roussoellopsis_macrospora
ggacat-ctcagc------tccc-------actgctgacgccagagatagtcgggcactc
ccttcgaaggg-----ggggtcgctatgcc-ggctagtcga-gta-cccacc-aaactga
t-ggggggg--taccggcgagacaacc-tggatcggggaaggctaa-ggcac-----cca
caacgggcgctacgctgatcccgagcagagccttcgcggggcgacccgcgatt--acggc
ctgtgtagagcgcgcaaaggtgtcggtc-aactccccg---agttggcttga-gggacgt
gccatt-cccgcccgaaagggc-ggctgccagcctcgagcgcccatcacgcaa-gggc-t
ggcagg-cccg-------------------------------------------------
------------------------------------------------------------
------------------------------------------------------------
--------------------------------g
>KU314954_Thyridariaceae_Neoroussoella_lignicola
ggacga-ttcagc------------------tagctgacgccagagatagccgggcactc
c---------------ccgagtgctacgcc-ggctagtcga-gta-cccacc-gaactga
t-ggggggg--taccggcaagacaacc-tggatcggggaaggctaacggcgc-----cct
caggggctcctatgctgatcccgagcagagctgccgcggagcgatccgcgac---gacgc
ctgtgtagagcgcgcaaaggtgtcggtc-gactcacga---agtcggcttaa-gggacgt
gccatt-cccgcccgaaagggc-ggctgccagcatcgagcgcccatcacgcga-gatc-t
ggcggg-tccggaggcgcccat--------------------------------------
------------------------------------------------------------
------------------------------------------------------------
--------------------------------g
>MN638850_Lentitheciaceae_Pseudomurilentithecium_camporesii
ggaag--ttagct------tctc-----gtattgctgacgccagagaaagtcgggcaccg
tc----------------aggtgttatgccgggctagtcga-gta-tctatc--tcgtga
t-gggcaga--taccggcaagacaacctttgatcggggaaggctac-ggcat--------
--ttcgatgctacgccaatcccgggcagagcttccgcaaagggatttgtgg----atagc
ctgtgtagagcgcagaaaggtgtcggct-acctatc-----aagtagcttga-gggatgt
gccatt-cccatccgaaagggt-ggctgccagca-ttagcgcccatcacgcaa-aggc-t
ggcagg-tttaagctttgggac--------------------------------------
------------------------------------------------------------
-------------------------------------aagcgttgggttgccattgcgca
tttgtcttgaagtttggggagttcaaa-----a
