# Supplementary material for: ﻿Nigromargaritatarda gen. et sp. nov. and distribution of an intron position class within Pleosporales
Source: IMA Fungus. 2025 Feb 28;16:e145425. doi: 10.3897/imafungus.16.145425 (PMC11889510; doi:10.3897/imafungus.16.145425)
Supplement: Supplementary material 2 — ZIP-archive [file imafungus-16-e145425-s002.zip › Align_combine_60.fasta]

>Acericola_italica
tagtacc-ttacta-cttggataaccgtggtaattctagagctaatacatgctga-aaaccccaa--cttcgggaggggtgtatttattagata-aaaaaccaacgccc-ttcggggcttcttggtgattcatgataactttacggatcgcatggccttgcgccggcgacggttcattcaaatttctgccctatcaactttcgatggtaaggtattggcttaccatggtttcaacgggtaacggggaattagggttcga-ttccgg---agagggagcctgagaaacggctaccacatccaaggaaggcagcaggcgcgcaaattacccaatcccgacac--ggggaggtagtgacaataaatactgatacagggctcttttgggtcttgtaattggaatgagtacaatttaaacctcttaacgaggaacaattggagggcaagtctggtgccagcagccgcggtaattccagctccaatagcgtatattaaagttgttgcagttaaaaagctcgtagttgaaccttgggtctggctggcaggt-ccgcctcaccgcgtgtacttgtccggccgggcc-ttccttctggagaacctcatgcccttcact-g-ggcgtgttgggg-accaggacttttactttgaaaaaattagagtgttcaaagcaggcctttgctcgaatacgttagcatggaataatagaataggacg-tgcggtcctattttgttgttttctaggaccgccgtaatgattaatagggacagtc-gggggcatcagtattcaattgtcagaggtgaaattcttggatttattgaagactaactactgcgaaagcatttgccaaggatgttttcattaatcagtgaacgaaagttaggggatcgaagacgatcagataccgtcgtagtcttaaccgtaaactatgccgactagggatcgggcgatgcattaaatacagtagatttctactgatcgggggggtggaaagtctc------ccagtttgattactggaccacgagtaagccccc-------------------------------------------------------------------------------------------------------------------------------------------------------------------------------------------------------------------------------------------------------------------tgtctgcacccttgt--ctttt-gcgtact-------catgtttcct--cggtgggcttg---cct---------------------------------gccgaatggacaact--ctaaaaccctt---ttaa-----tttttaa-tca--gc--gtctgaa-----caattataat-aattacaactttcaacaacggatctcttggttctggcatcgatgaagaacgcagcgaaatgcgataagtagtgtgaattgcagaa-ttcagtgaatcatcgaatctttgaacgcacattgcgccccttggtattccatggggcatgcctgttcgagcgtcatttgta-c-cctcaagctat--------gcttggtgttggg-tgtttgtcctctccctt---------------gcgttt-------ggactcgccttaaagaaa-ttggcagcc-ag-tgtatt-ggtatagaagcgcagcacaatttgcga-------ttctagctcataattacttgcaacctctggctctt-----tt--agagtccgagttgtaatttgcagagggcgctttggcgt--tggcag-cggtctaagttctttggaacaggacgtcacagagggtgagaatcccgtacgtggtc--g--c-tagccttcgccgtgtaaagccccttcgacgagtcgagttgtttgggaatgcagctctaaatgggaggtaaatttcttctaaagctaaatactggccagagaccgatagcgcacaagtagagtgatcgaaagatgaaaagcactttggaaagagagtcaaacagcacgtgaaattgttgaaagggaagcgcttgcagccagacttgcctgtagttgcttatccgga---cttt---------------tgtccggtgcactcttctgcg-ggcaggccagcatcagtttgggcggttggataaaggtctctg-tcatgtacctctctt------------c---ggggaggccttatag-gggagacgacatgcaaccagcctg-gactga-ggt-----------ccgcgc-----a----tc--t-gctaggatgctggcgtaatggctgtaagcggcccgtcttgaaacacggaccaaggagtctaacatctatgcgagtgtttgggtgtc-aagcccagacgcgtaatgaaagtgaacggaggtgggaaccc-tt----t------gggtgcaccatcgaccgatcctgatgtcttcggatggatttgagtaagagcatggctgttgggacccgaaagatggtgaactactggtgagttcgaggctggtatctccaaggatggccagactcgtgagcacgccctcctcgcttacaccctcggtg---------------------------tcaagc--------agctcatcgttgctatcaacaagatgg-------------------------acaccacca-----agtggtccgaggcccgtttccaggagatcatcaaggagacctccaacttcatcaagaaggttggatacaaccccaagactgtcccct--------tcgtccccatctccggcttc----------------------aacggcgacaacatgatcgacaactcccccaactgcccctg---gtacaagggatgggagaaggagaccaagacc------------------aagaccaccggcaagaccctcctcgaggccatcgatgccatcgaccccccgtcccgtcccaccgacaagcctctccgccttccc--------------ctccaggatgtgtacaagattggcggcattggcacggttcccgtcggccgtgtcgagactggtattatcaagtcc--------------------ggcatggtcgtgaccttcgcccccgctggtgtcaccactgaagtcaagtccgtcgagatgcaccacgaacagcttgtcgagggtgtt---cccggtgacaacgtcggcttcaacgtcaagaacgtctccgtcaaggagatccgtcgtggtaacgttgccggtgactccaagaacgacccccccaagggtgccgagtccttcaacgcccag--------------gtcatcgtccttaaccaccccggccaggtcggtgctggttacgcacccgtcttggattgccacactgcccaca
>Alpinaria_rhododendri
tagtccc-ttacca-cctggataaccgtggtaattctagagctaatacatgctaa-aaaccccga--cttcggaaggggtgtgtttattagata-aaaaaccaatgccc-ttcggggctctttggtgattcatgataacctaacggatcgcatggccttgcgccggcgacggttcattcaaatttctgccctatcaactttcgatggtaaggtattggcttaccatggtttcaacgggtaacggggaattagggttcga-ttccgg---agagggagcctgagaaacggctaccacatccaaggaaggcagcaggcgcgcaaattacccaatcccgacac--ggggaggtagtgacaataaatactgatacagggctcttttgggtcttgtaattggaatgagtacaatttaaaccccttaacgaggaacaattggagggcaagtctggtgccagcagccgcggtaattccagctccaatagcgtatattaaagttgttgcagttaaaaagctcgtagttgaaacttgggtctggctagcgggt-ccgcctcaccgcgtgcacttgtccggctggacctttccttctggagaacctcatgcccttcact-g-ggtgtgctggggaaccaggacttttactttgaaaaaattagagtgttcaaagcaggcctttgctcgaatacgttagcatggaataatagaataggacg-tgcggtcctattttgttggtttctaggatcgccgtaatgattaatagggatagtc-gggggcatcagtattcaattgtcagaggtgaaattcttggatttattgaagactaactactgcgaaagcatttgccaaggatgttttcattaatcagtgaacgaaagttaggggatcgaagacgatcagataccgtcgtagtcttaaccgtaaactatgccgactagggatcgggcgatg----------------taacaaggtttccgtagg--tgaacctgcg------gaaggatcattaccgtggggcttcggccccattg------------------------------------------------------------------------------------------------------------------------------------------------------------------------------------------------------------------------------------------------------------------agatagcaccctttg--tttat-gagtacc-------cttgtttcct--cggcgggcttg---ccc---------------------------------gccagtaggacatta----aaaaccctt---tgta-----gtagcag-taa------cttcagt-----taataacaaa-tattaaaactttcaacaacggatctcttggttctggcatcgatgaagaacgcagcgaaatgcgataagtagtgtgaattgcagaa-ttcagtgaatcatcgaatctttgaacgcacattgcgcccttcggtattccgttgggcatgcctgttcgagcgtcatttaaa-c-cttcaagctat--------gcttggtgttggg-tgtttgttccgcctca----------------gtgcgt-------ggactcgcctcaaattca-ttggcagcc-gg-tatgtt-ggc-ttcgtgcgcagcacattgcaagc-----------gaattcagcagacccccttcctctggccctt-----tc--agggtccgagttgtaatttgcagagggcgctttggtgt--cggcag-cagcctaagttccttggaacaggtcatcatagagggtgagaatcccgtatgtggct--g--c-ttgtcttcaccgtgtaaagccccttcgatgagtcgagttgtttgggaatgcagctctaaatgggaggtaaatttcttctaaagctaaatattggccagagaccgatagcgcacaagtagagtgatcgaaagatgaaaagcactttggaaagagagtcaaaaagcacgtgaaattgttgaaagggaagcgcttgcagccagacgtgcccgtagtcgctcaaatggg---aatt---------------tcttctttgtactcttctatg-ggcaggccagcatcagttcgggcggttggataaagacctgcg-tcatgtgtctctctt------------c---gggg-agtgttatag-ggcaggtggaatacaatcagcctg-gactga-ggt-----------ccgcgc-----a----tc--t-gctaggatgctggcgtaatggctgtaagcggcccgtcttgaaacacggaccaaggagtctaacatctatgcgagtgtttgggtgtc-aagcccgagcgcgtaatgaaagtgaacggaggtgggaaccc-ct----c----g-gggtgcaccatcgaccgatcctgatgtcttcggatggatttgagtaagagcatagctgttgggacccgaaagatggtgaac----------------------------------------------------------------------------------------------------------------------------------------------------------------------------------------------------------------------------------------------------------------------------------------------------------------------------------------------------------------------------------------------------------------------------------------------------------------------------------------------------------------------------------------------------------------------------------------------------------------------------------------------------------------------------------------------------------------------------------------------------------------------------------------------------------------------------------------------------------------------------------------------------------------------------------------
>Amniculicola_lignicola
-----------------------------------------------------------------------------------------------------------------------------------------------------------------------------------------------------------------------------------------------------------------------------------------------------------------------------------------------------------------------------------------------------------------------------------------------------------------------------------------------------------------------------------------------------------------------------------------------------------------------------------------------------------------------------------------------------------------------------------------------------------------------------------------------------------------------------------------------------------------------------------------------------------------------------------------------------------------------------------tattgagtttgccgttaacaaaccgttccgtagg--tgaacctgcg------gaaggatcattactgtagggggcttttgcccccga-----------------------------------------------------------------------------------------------------------------------------------------------------------------------------------------------------------------------------------------------------------------aaaacatgccccttg--tctat-gagcact-------cttgtttcct--cggcaggcttg---cct---------------------------------gccaacggggacgataccaaaccttttt---tgca-----gtagtag-tagccgt-------------atagaaacaaa-aatcaaaactttcaacaacggatctcttggttctggcatcgatgaagaacgcagcgaaatgcgataagtagtgtgaattgcagaa-ttcagtgaatcatcgaatctttgaacgcacattgcgccctgtggtattccgcagggcatgcctgttcgagcgtcatttacc-tacctcaagctct--------gcttggtgttggg-cgtttgtcccgcctttt---------------tggcat-------ggactcgcctcaaatata-ttggcagcc-gt-caccct-ggc-ttcgagcgcagcacatttgcgcc----------tgatttctatgtggtggctccctctggctccc-----ttg-ggggtccgagttgtaatttgtagagggtgctttggtat--tagctg-tggtctaagacccttggaacagggcgtcacagagggtgagaatcccgtatgtggcc--a--g-cagctcttgccttgtaaagccccttcgacgagtcgagttgtttgggaatgcagctctaaatgggaggtaaatttcttctaaagctaaatattggccagagaccgatagcgcacaagtagagtgatcgaaagatgaaaagcactttggaaagagagtcaaaaagcacgtgaaattgttgaaagggaagcgcttgcagccagacttgcccgtagttgttcatctagg---ctct---------------tgcctagtgcactcttctgcg-ggcaggccagcatcagtccaggcggtcggataaaggccttgg-gaatgtggctccttt------------c---ggggagtgttatagc-ccagggtgccatgcggccagcctg-aactga-ggt-----------ccgcgc-----t----tc--t-gctaggatgctggcgtaatggctgtaagcggcccgtcttgaaacacggaccaaggagtctaacatctatgcgagtgtttgggtgtc-aagcccgagcgcgcaatgaaagtgaacggaggtgggaaccc-ct----c----g-gggtgcaccatcgaccgatcctgatgtcttcggatggatttgagtaagagcatagctgttgggacccgaaagatggtgaac----------------------------------------------------------------------------------------------------------------------------------------------------------------------------------------------------------------------------------------------------------------------------------------------------------------------------------------------------------------------------------------------------------------------------------------------------------------------------------------------------------------------------------------------------------------------------------------------------------------------------------------------------------------------------------------------------------------------------------------------------------------------------------------------------------------------------------------------------------------------------------------------------------------------------------------
>Anastomitrabeculia_didymospora
tagtacc-ttacta-cttggataaccgtggtaattctagagctaatacatgctga-aaaccccaa--cttcgggaggggtgtatttattagatacaaaaaccaatgccc-ttcggggctctttggtgattcatgataacttctcggatcgcatggccttgcgccggcgacggttcattcaaatttctgccctatcaactttcgatggtaaggtattggcttaccatggtggcaacgggtaacggggagttagggctcga-ctccgg---agaagaagcctgagaaacagcttctacatccaaggaaggcagcaggcgcgcaaattacccaatcccgacac--ggggaggtagtgacaataaatactgatacagggctcttttgggtcttgtaattggaatgagtacaatttaaacctcttaacgaggaacaattggagggcaagtctggtgccagcagccgcggtaattccagctccaatagcgtatattaaagttgttgcagttaaaaagctcgtagttgaaccttgggcctggctggcaggt-ccgcctcaccgcgagtacttgaccggccgggcctttccttctggcgaacctcatgcccttcact-g-ggtgtgctggggaaccaggacttttactttgaaaaaattagagtgttcaaagcaggcctttgctcgaatacgttagcatggaataatagaataggacg-tgcggtcttattttgttggtttctaggaccgccgtaatgattaatagggacagtc-gggggcatcagtattcaattgtcagaggtgaaattcttggatttattgaagactaactactgcgaaagcatttgccaaggatgttttcattaatcagtgaacgaaagttaggggatcgaagacgatcagataccgtcgtagtcttaaccgtaaactatgccgactagggatcgggcgatgggcctctctgccgcccctggaactgttccgtagg--tgaacctgcg------gaaggatcattaccaattgcgggcgagggatccctgcggaccgggctgcggcccggcccgcgttgatcgctccccgc-----------------------------------------------------------------------------------------------------------------------------------------------------------------------------------------------------------------------gcaacctcccatccc--tcatg-gcgtacc------tcttgtttcct--cggcgggcttg---ccc---------------------------------gccagcgaggacccccaacaaacctttt---gcag-----taagcag-tac--ac--gtctgat---caaacacgaatc-atttacaactttcaacaatggatctcttggttctggcatcgatgaagaacgcagcgaaatgcgataagtagtgtgaattgcagaa-tttagcgaatcatcgaatctttgaacgcacattgcgccccttggtattccatggggcatgcctgttcgagcgtcatttcaa-cccctcaagcctcgtc-----gcttggtgttggg-cgcctgtcccgccgtc----------------gtgcgc-------ggactcgcctcaaagaca-ttggcggctgttcccctct-ggctcgtaagcgcagcaaagccggcgc--------ccggggccgtggggtgcagcatcctctggcccct-----tc--ggggtccgagttgtaatttgtagagggtgctttggcgt--tggccg-cggtctaagttccttggaacaggacgtcacagagggtgagaatcccgtacgtggcc--g--ctccgccttcgccgtgtaaagccccttcgacgagtcgagttgtttgggaatgcagctctaaatgggaggtaaatttcttctaaagctaaataccggccagagaccgatagcgcacaagtagagtgatcgaaagatgaaaagcactttggaaagagagtcaaaaagcacgtgaaattgttgaaagggaagcgcttgcagccagacgtgcctgtagttgctcatccggg---ctct---------------tgcccggtgcactcttctgca-ggcaggccagcatcggttcgggcgactggagaatgacctctg-tcatgtatcttcctt------------c---gggatgaccttatag-gggaggtgtaacgcagccagcccg-gaccga-gga-----------ccgcgc-----a----tc--a-gctaggatgctggcgtaatggctgtaagcggcccgtcttgaaacacggaccaaggagtctaacatctatgcgagtgtttgggtgtc-aagcccgagcgcgcaatgaaagtgaacggaggtgggaaccc-tc-----------gggtgcaccatcgaccgatcctgatgtcttcggatggatttgagtaagagcatagctgttaggacccgaaagatggtgaac-------------------------------------------------------ctgctctcttacacccttggtg---------------------------ttaggc--------agctcatcgtcgccattaacaagatgg-------------------------acaccacca-----agtggtctgaggaccgttaccaggaaatcatcaaggagacttccaacttcatcaagaaggtcggatacaaccccaagcacgtcccct--------tcgtccccatctccggtttc----------------------cacggtgacaacatgattgaggcttccaccaactgcccctg---gtacaagggttgggagaaggagaccaagggc------------------aaggtcaccggtaagaccctgctcgaggccattgacaacatcgacccccctactcgtccttccgagaagcccctccgtcttccc--------------cttcaggatgtgtacaagatcggtggtattggcacggtccctgtcggtcgtgtcgagaccggtaccatcaaggcc--------------------ggtatgatcgtcaccttcgcccctgctggtgtcaccaccgaagtcaagtccgtcgagatgcaccacgagcagctggctcagggtctt---cccggtgacaacgtcggcttcaacgtcaagaacgtttccgtcaaggaaatccgccgtggcaatgtcgctggtgactccaagaccgaccctcccaagggctgcgagtccttcaacgctcag--------------gtcatcgtcctcaaccaccctggccaggtcggtgctggttacgctcctgtcttggattgccacactgcccaca
>Angustimassarina_camporesii
tagtacc-ttacta-cttggatacccgtggtaattctagagctaatacatgctga-aaaccccga--cttcggaaggggtgtatttattagata-aaaaaccaatgccc-ttcggggctacttggtgattcataataacttaacggatcgcatggccttgcgccggcgacggttcattcaaatttctgccctatcaactttcgatggtaaggtattggcttaccatggtttcaacgggtaacggggaataagggttcta-ttccgg---agagggagcctgagaaacggctaccacatccaaggaaggcagcaggcgcgcaaattacccaatcccgacac--ggggaggtagtgacaataaatactgatacagggctcttttgggtcttgtaattggaatgagtacaatttaaatcccttaacgaggaacaattggagggcaagtctggtgccagcagccgcggtaattccagctccaatagcgtatattaaagttgttgcagttaaaaagctcgtagttgaaccttgggcctggctggccggt-ccgcctcaccgcgtgtactggtccggccgggcctttccttctggagagccccatgcccttcact-g-ggtgtgcgggggaaccaggacttttactttgaaaaaattagagtgttcaaagcaggcctttgctcgaatacgttagcatggaataatagaataggacg-tgtggttctattttgttggtttctagaaccgccgtaatgattaatagggatagtc-gggggcatcagtattcaattgtcaga-gtgaaattcttaga-----------------------------------------------------------------------------------------------------------------------------------------------------------taacaaggtttccgtagg--tgaacctgcg------gaaggatcattatcgtagggcttttgtcctgtcgagata-------------------------------------------------------------------------------------------------------------------------------------------------------------------------------------------------------------------------------------------------------------gcgtccttgcctatt--ttttg-gagcacc------gttcgtttcct--cagcaggcttg---cct---------------------------------gctactggggacccc---tcaaacgctt---tgta-----aatacag-taa--tc--gtctgaa---aaacaaacaaaa-aatcaaaactttcaacaatggatctcttggttctggcatcgatgaagaacgcagcaaaatgcgataagtagtgtgaattgcagaa-ttcagtgaatcatcgaatctttgaacgcacattgcgccctttggtattccttagggcatgcctgttcgagcgtcatttaca-c-cctcaagcaca--------gcttggtgttggg-cgtctgtcccgctt------------------cggcgc-------ggactcgcctcaaaacga-ttggcagcc-ac-ttcagc-ggc-tttgagcgcagcagaattgcgtc--------------------------------tctggcctc------tttgggggtccgagttgtaatttgcagagggtgctttggcgt--tggctg-tggtctaagttccttggaacaggacgtcgcagagggtgagaatcccgtatgtggcc--g--c-cagtcttcgccgtgtaaagccccttcgacgagtcgagttgtttgggaatgcagctctaaatgggaggtaaatttcttctaaagctaaatattggccagagaccgatagcgcacaagtagagtgatcgaaagatgaaaagcactttggaaagagagtcaaaaagcacgtgaaattgttgaaagggaagcgcttgcagccagacttgcttgcagttgttcagccggg---ctct---------------tgcccggtctactcttctgct-cgcaggccagcatcagtccgggcggttggataaaggcctatt-aaacgtacctcccct------------c---ggggaggacttatag-ggtaggcgacatgcaaccagcccg-gaatga-ggt-----------ccgcgc-----a----tc--t-gctaggatgctggcgtaatggctgtaagcggcccgtcttgaaacacggaccaaggagtctaacatctatgcgagtgtttgggtgtc-aagcccgagcgcgtaatgaaagtgaacggaggtgggaacct-tt----c----g-gggtgcaccatcgaccgatcctgatgtcttcggatggatttgagtaagagcatagctgttgggacccgaaagatggtgaac----------------------------------------------------------------------------------------------------------------------------------------------------------------------------------------------------------------------------------------------------------------------------------------------------------------------------------------------------------------------------------------------------------------------------------------------------------------------------------------------------------------------------------------------------------------------------------------------------------------------------------------------------------------------------------------------------------------------------------------------------------------------------------------------------------------------------------------------------------------------------------------------------------------------------------------
>Anteaglonium_gordoniae
tagtacc-ttacta-cttggataaccgtggtaattctagagctaatacatgctaa-aaaccccga--cttcgggaggggtgtatttattagata-aaaaaccaatgccc-ttcggggctctttggtgattcatgataacttaacggatcgcatggccttgcgccggcgacggttcattcaaatttctgccctatcaactttcgatggtaaggtattggcttaccatggtttcaacgggtaacggggaattagggttcga-ttccggagaagagggagcctgagaaacggctaccacatccaaggaaggcagcaggcgcgcaaattacccaatcccgacac--ggggaggtagtgacaataaatactgatacagggctcttttgggtcttgtaatcggaatgagtacaatttaaaccccttaacgaggaacaattggagggcaagtctggtgccagcagccgcggtaattccagctccaatagcgtatattaaagttgttgcagttaaaaagctcgtagttgaaccttgggcctggctggccggt-ccgcctcaccgcgtgtactggtccggccgggcctttccttctggagagccgcatgcccttcgct-g-ggcgtgtcggggaaccaggacttttactttgaaaaaattagagtgttcaaagcaggcctttgctcgaatacgttagcatggaataatagaataggacg-cgcggtcctattttgttggtttctaggaccgccgtaatgattaatagggatagtc-gggggcatcagtattcaattgtcagaggtgaaattcttggatttattgaagactaactactgcgaaagcatttgccaaggatgttttcattaatcagtgaacgaaagttaggggatcgaagacgatcagataccgtcgtagtcttaaccgtaaactatgccgactagggatcgggcggtg---------------------------------------------------------atcattgtaaagtaccgcggcttgtccgcgggtcggggggccccctcgggaggccct--------------------------------------------------------------------------------------------------------------------------------------------------------------------------------------------------------------------------------------gtctgaaccctatgt--cattg-tcgcacc------tcgcgtttcct--cggcgggctcg---ccc---------------------------------gccaacgaggaccccataccaaacccat---tgcagt---attgcag-tac--ac--gtctcac-------aaacaatc-aatcaaaactttcaacaacggatctcttggttctggcatcgatgaagaacgcagcgaaatgcgataagtagtgtgaattgcagaa-ttcagtgaatcatcgaatctttgaacgcacattgcgccctttggtattccttagggcatgcctgttcgagcgtcatctaaa-c-cctcaagcacc--------gcttgatgttggg-cgcctgtcccgccgc-----------------gcgcgc-------ggactcgcctcgaataga-ttggcggcc-tg-tgtgtt-ggc-cacgagcgcagcagaccacgcgg-------ctcgtgccctcccgcgcaggcgctctctggctccc-----ttg-ggcgcccgagttgtaatttgcagagggtgctttggcgt--cggcag-cggcctaagttccttggaacagggcgtcacagagggtgagaaccccgtacgtggcc--g--c-cggccttcgccgtgtaaagccccttcgacgagtcgagttgtttgggaatgcagctctaaatgggaggtaaattccttctaaagctaaatactggccagagaccgatagcgcacaagtagagtgatcgaaagatgaaaagcactttggaaagagagtcaaaaagcacgtgaaattgttgaaagggaagcgcttgcagccagacttgcccgcggtcgttc----------------------------------------ttcttccgcg-ggcaggccagcatcagtctgggcggtcggataaaggcctcgg-gaacgtagctctctc------------c---ggggagtgttatagc-ccggggcgtcatgcggccagcccg-gactga-ggt-----------ccgcgc-----a----tc--t-gctaggatgctggcgtaatggctgtaagcggcccgtcttgaaacacggaccaaggagtctaacatctatgcgagtgtttgggtgtc-aagcccgggcgcgcaatgaaagtgaacggaggtgggaaccc-ct----c----g-gggcgcaccatcgaccgatcctgatgtcttcggatggatttgagtaagagcatagctgttgggacccgaaagatggtgaactactggtgagttcgaggctggtatctccaaggatggccagactcgtgagcacgctcttctcgcctacactcttggtg---------------------------tcaagc--------aactcatcgttgccatcaacaagatgg-------------------------acaccacca-----agtggagcgaggaccgttacaacgagatcatcaaggagacctccaacttcatcaagaaggtcggatacaaccccaagaccgttcctt--------tcgtccccatctctggcttc----------------------aacggtgacaacatgattgacgcctcctccaactgcccctg---gtacaagggctgggagaaggagaccaagacc------------------aagtctaccggcaagaccctcctcgaggccatcgatgccattgaccccccgtcccgccccgtcgacaagcccctccgtcttccc--------------ctccaggatgtgtacaagatcggcggtattggcacggtccccgtcggtcgtgtcgagaccggtgtcatcaaggcc--------------------ggtatggtcgtcaccttcgctccttccaacgtcaccaccgaagtcaagtccgttgagatgcaccacgagcagctcgctgatggtggc---cccggtgacaacgtcggcttcaacgtcaagaacgtctccgtcaaggagattcgccgtggtaacgttgctggtgactccaagaacgaccctcccaagggtgccgagtccttcaacgcccag--------------gtcatcgtcctcaaccaccccggccaggtcggtgctggttacgctccagtcttggattgccacactgcccaca
>Aposphaeria_corallinolutea
tagtacc-ttaccaccttcgataaccgtggtaattctagagctaatacatgctaa-aaaccccggaccttcggaaggggtgtgtttattagata-aaaaaccaatgccctttcggggctctttggtgattcatgataacctaacggatcgcatggccttgcgccggcgacggttcattcaaatttctgccctatcaactttcgatggtaaggtattggcttaccatggtttcaacgggtaacggggaattagggttcga-ttccgg---agagggagcctgagaaacggctaccacatccaaggaaggcagcaggcgcgcaaattacccaatcccgacac--ggggaggtagtgacaataaatactgatatagggctcttttgggtcttgtaattggaatgagtacaatttaaaccccttaacgaggaacaattggagggcaagtctggtgccagcagccgcggtaattccagctccaatagcgtatattaaagttgttgcagttaaaaagctcgtagttgaaacttgggtctggctagcgggt-ccgcctcaccgcgtgcacttgtccggctggacctttccttctggagaacctcatgcccttcact-g-ggtgtgttggggaaccaggacttttactttgaaaaaattagagtgttcaaagcaggcctttgctcgaatacgttagcatggaataatagaataggacg-tgcggtcctattttgttggtttctaggatcgccgtaatgattaatagggatagtc-gggggcatcagtattcaattgtcagaggtgaaattcttggatttattgaagactaactactgcgaaagcatttgccaaggatgttttcattaatcagtgaacgaaagttaggggatcgaagacgatcagataccgtcgtagtcttaaccgtaaactatgccgactagggatcgggcgatg---------------gtaacaaggtttccgtagg--tgaacctgcg------gaaggatcattaccgtggggattcgtccccattg------------------------------------------------------------------------------------------------------------------------------------------------------------------------------------------------------------------------------------------------------------------agatagcaccctttg--tttat-gagcacc-------attgtttcct--cggcgggcttg---ccc---------------------------------gccggtggacatacc-----aaaccctt---tgta-----gtagcag-tat------cttcagt-----aaaaaacaaa-tattaaaactttcaacaacggatctcttggttctggcatcgatgaagaacgcagcgaaatgcgataagtagtgtgaattgcagaa-ttcagtgaatcatcgaatctttgaacgcacattgcgcccttcggtattccgttgggcatgcctgttcgagcgtcatttaaa-c-cttcaagctct--------gcttggtgttggg-tgtttgttccgcctct----------------gcgcgt-------ggactcgcctcaaattca-ttggcagcc-gg-taagtt-ggc-ttcgtgcgcagcacattgcgtgt----------cgattccagcctgccccctccctctggctctt-----tc--agggtccgagttgtaatttgcagagggcgctttggcgt--cggcag-cagcctaagttccttggaacaggtcatcatagagggtgagaatcccgtatgtggct--g--c-ttgtcttcaccgtgtaaagccccttcgatgagtcgagttgtttgggaatgcagctctaaatgggaggtaaatttcttctaaagctaaatattggccagagaccgatagcgcacaagtagagtgatcgaaagatgaaaagcactttggaaagagagtcaaaaagcacgtgaaattgttgaaagggaagcgcttgcagccagacgtgcccgcagttgctcatccggg---gttc---------------tccccggtgcactcttctgtg-ggcaggccagcatcagtccgggcggttggagaaagacctgtg-tcatgtagctctctt------------c---gggg-agtgttatag-ggcaggtggaatgcaaccagcctg-gactga-ggt-----------ccgcgc-----a----tc--t-gctaggatgctggcgtaatggctgtaagcggcccgtcttgaaacacggaccaaggagtctaacatctatgcgagtgtttgggtgtc-aagcccgagcgcgtaatgaaagtgaacggaggtgggaaccc-ct----c----g-gggtgcaccatcgaccgatcctgatgtcttcggatggatttgagtaagagcatagctgttgggacccgaaagatggtgaac--------------------------------------gagaaggtgagcacacttttctctttgatacccgttgcgcgcacaccgggtggcctttctttgcgctgagccagaattttggcttatcgcactgaggggcaatttgg----------------------------------------------------------------------------------------ttttggtggggttgtgcggatttttacgcgctagcgct---------------------------------------------------------------------aagcctgtctcggctgtccctc----------------------------------------------------aacctcac------------------------------------------------------------------------------------------cactatgacgcgcatggcatcggt-------------ttttccttgaccgtgtcggcgcttac----------------------------------------------------------------------------------------------------------------------------------------------------------cgtcttcatracacctgttcgccatgctga-------------------------------------------------------------------------------------------------------------------ctcccatcctaggaagccgc----------
>Aquadictyospora_clematidis
------------------------------------------------------a-aaaccccga--cttcgggaggggtgtgtttattagata-aaaaaccaacgccc-ttcggggctccttggtgattcatgataacctctcagatcgcacggccttgcgccggcgacggttcattcaaatttctgccctatcaactttcgatggtaaggtattggcttaccatgntttcaacgggtaacggggaattagggttcga-ttccgn---agagtgagcctgagaaacggctcacacatccaaggaaggcagcaggcgcgcaaattacccaatcccgacac--ggggaggtagtgacaataaatactgatacagggctcttttgggtcttgtaattggaatgagtacaatttaaacctcttaacgaggaacaattggagggcaagtctggtgccagcagccgcggtaattccagctccaatagcgtatattaaagttgttgcagttaaaaagctcgtagttgaatctttggcctggctggcgggt-ccgcctcaccgcgtgcacttgtccggccgggccttctcttctggagaaccgcatgcccttcact-g-ggcgtgttgggg-accaggacttttactttgaaaaaattagagtgttcaaagcaggcctttgctcgaatacgttagcatggaataatagaataggacg-tgcggtcctattttgttggtttctaggaccgccgtaatgattaatagggacagtc-gggggcatcagtattcaattgtcagaggtgaaattcttggatttattgaagactaactactgcgaaagcatttgccaaggatgttttcattaatcagtgaacgaaagttaggggatcgaagacgatcagataccgtcgtagtcttaaccataaactatgccgactagggatcgggcggtg-----------------aacaaggtttccgtagg--tgaacctgcg------gaaggatcattacttactgtgccatgccggtgggtgcaagcctgccggtatag-----------------------------------------------------------------------------------------------------------------------------------------------------------------------------------------------------------------------------------------------cccagctaacccttg--tttat-ttctacc---atttgtaaatccct--cggcagggacg---cct---------------------------------gccgctgggacccct-----aaactctactgtata-----aaagcatccaaacat---tctgaa----tataactaaat-tattacaactttcaacaatggatctcttggttctggcatcgatgaagaacgcagcgaaatgcgataagtagtgtgaattgcagac-tttagtgaatcatcgaatctttgaacgcacattgcgccccttggtattccattgggcatgcctgttcgagcgtcatttaca-c-cctcaagcatt--------gcttggtgttggg-cgtttgtctgtgctgt----------------ttgcgc-------agactcgccccaaaaaca-ttggcagcg---gcttgcc-agc-ctcttgcgcagcacattgcgatt-----ttagagacttttggcgggctagcgtcctctggcctcc-----tttggtggtccgagttgtaatttgtagagggcgctttggcgt--cggcag-cggtctaagttccttggaacaggacgtcacagagggtgagaatcccgtacgtggtc--g--c-ctgccttcgccgtgtaaagccccttcgacgagtcgagttgtttgggaatgcagctctaaatgggaggtaaatttcttctaaagctaaatactggccagagaccgatagcgcacaagtagagtgatcgaaagatgaaaagcactttggaaagagagtcaaacagcacgtgaaattgttgaaagggaagcgcttgccgccagacgtgcccgtggtggtt-----------------------------------------ctcctccgcg-ggcaggccagcatcagtttgggcgatcggataaaggcctctg-tcatgtatctccctt------------c---ggggtgaccttatag-gggaggcgtaatgcgatcagcccg-gactga-ggt-----------ccgcgc-----a----tc--t-gctaggatgctggcgtaatggctgtaagcggcccgtcttgaaacacggaccaaggagtctaacatctatgcgagtgtttgggtgtc-aagcccgagcgcgtaatgaaagtgaacggaggtgggaaccc-tttct-g----g-gggtgcaccatcgaccgatcctgatgtcttcggatggatttgagtaagagcatggctgttgggacccgaaagatggtgaactaccggtgaattcgaagccggtatctccaaggatggtcagactcgtgagcacgctctgcttgcctacaccctcggtg---------------------------tgaagc--------agctcatcgtcgccatcaacaagatgg-------------------------acaccacca-----agtggagcgagtctcgtttccaggagatcatcaaggagacctccccgttcatcaagaaggtcggctacaaccccaagactgtgcctt--------tcgtccccatctccggcttc----------------------aacggtgacaacatgatcgagccctccaccaactgcccgtg---gtacaagggctgggagaaggagaccaaggcc------------------aaggcttccggcaagactctcctcgaggctatcgatgctattgaggccccttcccgtccctccgacaagccccttcgtctgccc--------------ctccaggatgtgtacaagattggcggtattggcacggttcccgtcggtcgtgtcgagactggtgtcatcaaggcc--------------------ggtatggtcgtcactttcgctcccgctggtgtgaccactgaagtcaagtccgttgaaatgcaccacgagcagcttactgagggtgtc---cccggtgacaacgtcggcttcaacgtcaagaacgtctccgtcaaggagattcgtcgtggcaacgttgctggtgactccaagaccgaccctcccaagggtgctgagtccttcaacgctcag--------------gtcatcgtcctcaaccaccccggtcaagtcggtgctggatacgctcccgtcctcgattgccacactgcccaca
>Aquastroma_magniostiolatum
tagtacc-ttacta-cttggataaccgtggtaattctagagctaatacatgctga-aaaccccga--cttcgggaggggtgtatttattagata-aaaaaccaatgccc-tccggggctctttggtgattcatgataacttctcagatcgcatggccttgcgccggcgacggttcattcaaatttctgccctatcaactttcgatggtaaggtattggcttaccatggtttcaacgggtaacggggaattagggttcga-ttccgg---agagcgagcctgagagacggctagcacatccaaggaaggcagcaggcgcgcaaattacacaatggcaacac--gccgatgtagtgacaataaatactgatacagggctcttttgggtcttgtaattggaatgagtacaatttaaacctcttaacgaggaacaattggagggcaagtctggtgccagcagccgcggtaattccagctccaatagcgtatattaaagttgttgcagttaaaaagctcgtagttgaacctttggcctggctggcgggt-ctgcctcaccgcatgcactcgtccggccgggccttctcttctggagaaccgcatgcccttcatt-g-ggtgtgttgggg-accaggacttttactttgaaaaaattagagtgttcaaagcaggcctttgctcgaatacgttagcatggaataatagaataggacg-tgcggtcctattttgttggtttctaggaccgccgtaatgattaatagggacagtc-gggggcatcagtattcaattgtcagaggtgaaattcttggatttattgaagactaactactgcgaaagcatttgccaaggatgttttcattaatcagtgaacgaaagttaggggatcgaagacgatcagataccgtcgtagtcttaaccataaactatgccgactagggatcgggcggcg-----------------------------------------------------aaggatcattacccagttgcccgtcgtctgcacgcgtgaggagcgcctctgcagtgcgatcgtcttctctcccgtcaagtcgccctgcgtggggcggcgtgccgcgcaccgctgcaaggccgaagaggcccgcggtcatgggcccggaaaaccgggtgcgcgggtcgggg-------------------------------------------------------------------------------------------------------------------------tttagtaaacccttg--actat-gagtacc------tctcgttccct--cggcgcgcgcagg-cgc---------------------------------gccgatgggcccatc--cgaacccccct---tgca-----gtagccg-tac--ac--ctctgatcgtgggctcttgaatcgtttacaactttcaacaacggatctcttggttctggcatcgatgaagaacgcagcgaaatgcgataagtagtgtgaattgcagaa-ttcagtgaatcatcgaatctttgaacgcacattgcgcccctcggtattccgtggggcatgcctgttcgagcgtcatcacac-c-cctcaagctct--------gcttggtgttggg-cctctgtcgcgcctctc---------------cggcgt-------cgactggccccaaatgct-tcggcagct-ccccccgccggccctcgcagcgcagcagttcgcgccc------gcgagccggcgggaggcgccgcctcctctggccccc-----tccgggggtccgagttgtaatttgaagagggtgctttggcgt--cggcgg-cggtctaagtcccttggaacagggcatcgcagagggtgagaatcccgtatgtggcc--g--c-gagccttcgccgtgtaaagccccttcgacgagtcgagttgtttgggaatgcagctctaaatgggaggtaaatatcttctaaagctaaatactggccagagaccgatagcgcacaagtagagtgatcgaaagatgaaaagcactttggaaagagagtcaaacagcacgtgaaattgttgaaagggaagcgcttgcagccagacttgctcgcagttgctcatccggg---cccg---------------cgcccggtgcactcttctgcg-ggcaggccagcatcagtttgggcagccggaaaaagaccttggatcatgtatcttcctg------------c---gggatgaccttatag-gggaggtgcaatgcggctagcccg-gactga-ggt-----------ccgcgc-----a----tt--tcgctaggatgctggcgtaatggctgtaagcggcccgtcttgaaacacggaccaaggagtctaacatctatgcgagtgtttgggtgtc-aagcccggacgcgcaatgaaagtgaacggaggtgggagccc-tctcgg-------gggtgcaccatcgaccgatcctgatgtcttcggatggatttgagtaagagcatagctgttgggacccgaaagatggtgaac----------------------------------------------------------------------------------------------------------------------------------------------------------------------------------------------------------------------------------------------------------------------------------------------------------------------------------------------------------------------------------------------------------------------------------------------------------------------------------------------------------------------------------------------------------------------------------------------------------------------------------------------------------------------------------------------------------------------------------------------------------------------------------------------------------------------------------------------------------------------------------------------------------------------------------------
>Aquatospora_cylindrica
tagtacc-ttacta-cttggataaccgtggtaattctagagctaatacatgctaa-aaaccccga--cttcggaaggggtgtatttattagata-aaaaaccaatgccc-ttcggggctctttggtgattcatgataacttaacggatcgcatggccttgcgccggcgacggttcattcaaatttctgccctatcaactttcgatggtaaggtattggcttaccatggtttcaacgggtaacggggaattagggttcga-ttccgg---agagggagcctgagaaacggctaccacatccaaggaaggcagcaggcgcgcaaattacccaatcccgacac--ggggaggtagtgacaataaatactgatacagggctcttttgggtcttgtaattggaatgagtacaatttaaaccccttaacgaggaacaattggagggcaagtctggtgccagcagccgcggtaattccagctccaatagcgtatattaaagttgttgcagttaaaaagctcgtagttgaaccttgggcctggctggccggt-ccgcctcaccgcgtgtactggtccggccgggcctttccttctggagagccgcatgcccttcact-g-ggtgtgtcggggaaccaggacttttactttgaaaaaattagagtgttcaaagcaggcctttgctcgaatacgttagcatggaataatagaataggacg-tgcggtcctattttgttggtttctaggaccgccgtaatgattaatagggatagtc-gggggcatcagtattcaattgtcagaggtgaaattcttggatttattgaagactaactactgcgaaagcatttgccaaggatgttttcattaatcagtgaacgaaagttaggggatcgaagacgatcagataccgtcgtagtcttaaccgtaaactatgccgactagggatcgggcgatgactatgcccgtggcggacaagaagatgcagtggagagcggtcagcg------gaaaaagcatcacaatgtggccgcttcgcaccccctctatgatgggaacactgtgatgagacgcccatggcctgcggtagctgggcagcgagcatagcactcaacccccctccctttccttgcgggttagaagcccctgcaaatccaaa-----------------------------------------------------------------------------------------------------------------------------------------------ccccttctacccttg--actat-gagtacc------ttttgtttcct--cggtaggtttg---cct---------------------------------gccggtggaccctat-taaaaacgcctt---tgtt-----ttagcag-ttt--ct--gtctgaaaaatacaagcaatta-gtttaaaactttcaacaacggatctcttggttctggcatcgatgaagaacgcagcgaaatgcgataagtagtgtgaattgcagaa-ttcagtgaatcatcgaatttttgaacgcatattgcgccccctggcattccggagggcatgcctgttcgagcgtcgtttcaa-c-cttcaagcact--------gcttggtgttggg-cacttgtcccgcctcttac-------------atggcg-------agacttgccttaaaatca-tcggcgccg--taagggtc-ggt-atcgagcgcagcagatt--------------------------------------tctggccctc-----tt--ggggtccgagttgtaatttgtagagggtgcttcggcat--tgacca-tggtctaagtcctttggaacagggcgtcatagagggtgagaatcccgtatgtggcc--g--c-cggtcttcgccatgtgaagccccttcgacgagtcgagttgtttgggaatgcagctctaaatgggaggtaaatttcttctaaagctaaatactggccagagaccgatagcgcacaagtagagtgatcgaaagatgaaaagcactttggaaagagagtcaaaaagcacgtgaaattgttgaaagggaagcgcttgcagccagacttgcctacagttgctcatccagg---ctta---------------tgcctggtgcactcttctgtg-ggcaggccagcatcagttcgggtggctggataaaggctctgg-gaatgtggctctctt------------c---ggggagtgttatagc-ccgaggtgtcatgcagccagcctg-gactga-ggt-----------ccgcgc-----a----tt--t-gctaggatgctggcgtaatggccgcaagcggcccgtcttgaaacacggaccaaggagtctaacatctatgcgagtgtttgggtgtc-aagcccgggcgcgcaatgaaagtgaacggaggtgggaaccc-tt----t------gggtgcaccatcgaccgatcctgatgtcttcggatggatttgagtaagagcatagctgttgggacccgaaagatggtgaactactggtgaattcgaagctggtatctccaaggatggtcagactcgtgagcacgctcttctcgcctacactctcggtg---------------------------tcaggc--------aacttattgtggctatcaacaagatgg-------------------------acaccacca-----agtggagcgaggaccgatacaacgagatcatcaaagagacttccaactttattaagaaggttggatacaaccctaaggccgtcccct--------tcgtcccaatctctggcttc----------------------aacggtgacaacatgattgagccatccaccaactgcccatg---gtacaagggatgggtcaaggagactaagtct------------------aaatctactggcaagactctcctcgaggccatcgatgccatcgatcctccaacccgtccttctgacaagcccctccgccttcct--------------cttcaggatgtgtacaagatcggtggtattggcacggtcccagtcggccgtgttgagaccggtgtcatcaaggct--------------------ggtatggttgtgaccttcgctcccgctggtgtcaccactgaggtaaagtccgtcgagatgcaccatgagcagctcaccgagggtcta---cccggtgacaatgtcggcttcaatgtcaagaacgtctccgtcaaggagattcgtcgtggtaacgtcgctggtgattccaagaacgacccgccgaaaggtgccgagtccttcaatgcccag--------------gtcatcgtcctcaaccatcccggccaggtcggtgctggttatgctcctgttttggattgccacaccgcccaca
>Aquimassariosphaeria_kunmingensis
-----cc-ttacta-cttggataaccgtggtaattctagagctaatacatgctaa-aaaccccaa--cttcgggaggggtgtatttattagata-aaaaaccaatgccc-ttcggggctctttggtgattcatgataacttaacggatcgcatggccttgcgccggcgacggttcattcaaatttctgccctatcaactttcgatggtaaggtattggcttaccatggtttcaacgggtaacggggaattagggttcga-ttccgg---agagggagcctgagaaacggctaccacatccaaggaaggcagcaggcgcgcaaattacccaatcccgacac--ggggaggtagtgacaataaatactgatacagggctcttttgggtcttgtaattggaatgagtacaatttaaaccccttaacgaggaacaattggagggcaagtctggtgccagcagccgcggtaattccagctccaatagcgtatattaaagttgttgcagttaaaaagctcgtagttgaaacttgggcctggctgtctggt-ccgcctcaccgcgtgtactggttcggccgggcctttccttctggagagcctcatgcccttcact-g-ggtgtgttggggaaccaggacttttactttgaaaaaattagagtgttcaaagcaggcctttgctcgaatacgttagcatggaataatagaataggacg-tgcgatcctattttgttggtttctaggaccgccgtaatgattaatagggatagtc-gggggcatcagtattcaattgtcagaggtgaaattcttggatttattgaagactaactactgcgaaagcatttgccaaggatgttttcattaatcagtgaacgaaagttaggggatcgaagacgatcagataccgtcgtagtcttaaccgtaaactatgccgactagggatcgggcgatg-----------------------------------------------------------------------------------------------------------------------------------------------------------------------------------------------------------------------------------------------------------------------------------------------------------------------------------------------------------------------------------------------------------------------------------------------------------------------------------------------------------------------------------------------------------------------------------------------------------------------------------------------------------------------------------------------------------------------------------------------------------------------------------------------------------------------------------------------------------------------------------------------------tctggctcct-----tcc-ggggtccgagttgtaatttgtagagggtgctttggcgt--cggcca-tggtctaagttccttggaacagggcgtcacagagggtgagaatcccgtacgtggcc--g--c-tggccttcgccatgtaaagccccttcgacgagtcgagttgtttgggaatgcagctctaaatgggaggtaaatttcttctaaagctaaatattggccagagaccgatagcgcacaagtagagtgatcgaaagatgaaaagcactttggaaagagagtcaaaaagcacgtgaaattgttgaaagggaagcgcttgcagccagacttgcccgtagttgctcatccggg---tttc---------------ggcccggtgcactcttctgcg-ggcaggccagcatcagttcaggcggtcggataaaggtcccgg-gaatgtggctctctt------------c---ggggagtgttatagc-ccggggcgcaatgcggccagcttg-gactga-ggt-----------ccgcgc-----a----tc--t-gctaggatgctggcgtaatggctgtaagcggcccgtcttgaaacacggaccaaggagtctaacatctatgcgagtgtttgggtgtc-aagcccgagcgcgtaatgaaagtgaacggaggtgggaaccc-gc----a----a-gggcgcaccatcgaccgatcctgatgtcttcggatggatttgagtaagagcatagctgttgggacccgaaagatggtgaac--------------------------------------------------------------------------------------------------------tcaagc--------agctcatcgttgccatcaacaagatgg-------------------------acaccacca-----agtggagcgaggcccgttaccaggagattatcaaggagacctccaacttcatcaagaaggtcggttacaaccccaagaccgttccct--------tcgtcccgatctccggcttc----------------------aacggtgacaacatgatcgacgtttcctccaactgcccctg---gtacaagggatgggagaaggagaccaagacc------------------aagaccaccggaaagacgctcctcgaggccattgatgccattgaccagcccgcccgcccgaccgacaagcctctccgccttccc--------------ctccaggatgtgtacaagattggcggtattggcacggttcccgtcggtcgtgttgagactggtatcatcaaggcc--------------------ggtatggtcgtcactttcgcccccgctggtgtgaccactgaagtcaagtccgtcgagatgcaccacgaacagctcgtcgagggtgtc---cccggagacaacgtcggcttcaacgtcaagaacgtctccgtcaaggaaatccgccgtggtaacgtcgctggtgactccaagaacgacccccccaagggtgccgagtccttcaacgcccag--------------gtcatcgtcctgaaccaccccggtcaggtcggtgccggctacgcaccagtcctcgattgccacactgcccaca
>Arundellina_typhae
tagtacc-ttacta-ctt-gataaccgtggtaattctagagctaatacatgct-a-aaaccccga--cttcgggaggggtgtatttattagata-aaaaaccaatgccc-tccggggctctttggtgattcatgataacttaacggatcgcatggccttgcgccggcgacggttcattcaaatttctgccctatcaactttcgatggtaaggtattggcttaccatggtttcaacgggtaacggggaattagggttcga-ttccgg---agagggagcctgagaaacggctaccacatccaaggaaggcagcaggcgcgcaaattacccaatcccgacac--ggggaggtagtgacaataaatactgatacagggctcttttgggtcttgtaattggaatgagtacaatttaaaccccttaacgaggaacaattggagggcaagtctggtgccagcagccgcggtaattccagctccaatagcgtatattaaagttgttgcagttaaaaagctcgtagttgaaacttgggcctggctggccggt-ccgcctcaccgcgtgtactggtccggccgggcctttccttctggagagcctcatgcccttcact-g-ggtgtgttggggaaccaggacttttactttgaaaaaattagagtgttcaaagcaggcctttgctcgaatacgttagcatggaataatagaataggacg-tgcgatcctattttgttggtttctaggaccgccgtaatgattaatagggatagtc-gggggcatcagtattcaattgtcagaggtgaaattcttggatttattgaagactaactactgcgaaagcatttgccaaggatgttttcattaatcagtgaacgaaagttaggggatcgaagacgatcagataccgtcgtagtcttaaccgtaaactatgccgactagggatcgggcgatg----------------------------------attgaggcttcgcccgttgagagatcaccgtgcttcctaacccccattcccactatttaggggagtgaatgctcacttggccatagaactgctgtcagtcgcggacctggcaatccgtcctccctgccgacgacgttggcaaccccagtactgctggaatgcgtgctaggggggggaggggggcttgctaggcgccgtaagagatcctataaccag----------------------------------------------------------------------------------------------ctcccggaccccttg--tctat-gtgtact-------ctcgtttcct--cggcaggctcg---cct---------------------------------gccaatggggacaag-ccaaacccttttttttgca-----gtggcag-tgt--ct--gtatgga---aaaaatcaatct-tattaaaactttcaacaacggatctcttggttctggcatcgatgaagaacgcagcgaaatgcgataagtagtgtgaattgcagaa-ttcagtgaatcatcgaatctttgaacgcacattgcgccctttggtattccatagggcatgcctgttcgagcgtcgtttcaaac-cttcaagccta--------gcttggtgttggg-tgactgtccttggggccctgt-----------gcccct-------ggactcgccctaaatcta-ttggcagca-gacacagt--ggc-tgattgcgcagcacatagcgcct------------gaccccctctgtcggctttctctggctcct-----ttc-ggggcccgagttgtaatttgtagagggtgctttggcgt--tgggca-tggtctaagttccttggaacaggacgtcacagagggtgagaatcccgtacgtggcc--a--t-tgacctccgccgtgtaaagccccttcgacgagtcgagttgtttgggaatgcagctctaaatgggaggtaaatttcttctaaagctaaatattggccagagaccgatagcgcacaagtagagtgatcgaaagatgaaaagcactttggaaagagagtcaaaaagcacgtgaaattgttgaaagggaagcgcttgcagccagacttgcccgtagttgctcatccagg---ctcc---------------ggcctggtgcactcttctgcg-ggcaggccagcatcagtccaggcggtcggataaaggccttgg-gaatgtagctctctt------------c---ggggagtgttatagc-ccagggtgtaatgcggccagccctggactga-ggt-----------ccgcgc-----a----tc--t-gctaggatgctggcgtaatggctgtaagcggcccgtcttgaaacacggaccaaggagtctaacatctatgcgagtgtttgggtgtc-aagcccgagcgcgcaatgaaagtgaacggaggtgggaaccc-gc---------aagggcgcaccatcgaccgatcctgatgtcttcggatggatttgagtaagagcatagctgttgggacccgaaagatggtgaac----------------------------------------------------------------------------------------------------------------------------------------------------------------------------------------------------------------------------------------------------------------------------------------------------------------------------------------------------------------------------------------------------------------------------------------------------------------------------------------------------------------------------------------------------------------------------------------------------------------------------------------------------------------------------------------------------------------------------------------------------------------------------------------------------------------------------------------------------------------------------------------------------------------------------------------
>Xenoastrosphaeriella_tornata
tagtacc-ttacta-cttggataaccgtggtaattctagagctaatacatgctga-aaaccccga--cttcgggaggggtgtatttattagata-aaaaaccaacgccc-ttcggggctctttggtgattcatgataacttaacggatcgcatggccttgcgccggcgacggttcattcaaatttctgccctatcaactttcgatggtaaggtattggcttaccatggtttcaacgggtaacggggaattagggttcga-ctccgg---agagggagcctgagaaacggctaccacatccaaggaaggcagcaggcgcgcaaattacccaatcccgacac--ggggaggtagtgacaataaatactgatacagggcccttttgggtcttgtaattggaatgagtacaatttaaaccccttaacgaggaacaattggagggcaagtctggtgccagcagccgcggtaattccagctccaatagcgtatattaaagttgttgcagttaaaaagctcgtagttgaaccttgggcctggctggccggt-ccgcctcaccgcgtgtactggtccggccgggcctttccttctggagatccgcatgcccttcactgg-ggtgtgttggggaaccaggacttttactttgaaaa-----------------------------------------------------------------------------------------------------------------------------------------------------------------------------------------------------------------------------------------------------------------------------------------------------------------------------------------------------------------------------------------------------------------------------------------------------------------------------------------------------------------------------------------------------------------------------------------------------------------------------------------------------------------------------------------------------------------------------------------------------------------------------------------------------------------------------------------------------------------------------------------------------------------------------------------------------------------------------------------------------------------------------------------------------------------------------------------------------------------------------------------------------------------------------------------------------------------tctggctccc-c--gccgcgggacccgagttgtaatttgcagagggtgcttcggcgc--cggccc-cggcctaagtcccttggaacagggcgtcgcagagggtgagaatcccgtacgcggcc--g--g-cggcctccgccttgtgaagccccttcgacgagtcgagttgtttgggaatgcagctctaaatgggaggtaaatttcttctaaagctaaataccggccagagaccgatagcgcacaagtagagtgatcgaaagatgaaaagcactttggaaagagagtcaaaaagcacgtgaaattgttgaaagggaagcgcttgcagccagacgcgctcgcagttgctcacccggg---cccc--------------gcgcccggtgcactcttctgcg-ggcgggccagcatcggttcgggcggttggataaaggccccgg-gaatgtggctccctc------------c---ggggagtgttatagc-ccggggcggcatgcagccagcctg-gaccga-gga-----------ccgcgc-----t----tc--g-gcgaggatgctggcgtaatggccgcaagcggcccgtcttgaaacacggaccaaggagtctaacatctatgcgagtgtttgggtgtc-aagcccgggcgcgcaatgaaagtgaatggaggtgggaaccc-tc-----------gggtgcaccatcgaccgatcctgaagtcttcggatggatttgagtaagagcatagctgttgggacccgaaagatggtgaac----ggtgagttcgaagccggtatctccaaggatggtcagactcgtgagcacgcccttcttgcctacactctcggtg---------------------------tgcggc--------agatcattgtcgccatcaacaagatgg-------------------------acaccacca-----agtggagcgaggatcgttacaacgaaatcatcaaggagacttccaacttcatcaagaaggttggatacaaccccaagaccgtcccct--------tcgtcccaatctccggtttc----------------------aacggcgacaacatgattgaggcctccaccaactgcccgtg---gtacaagggctgggagaaggagaccaagacc------------------aagtccactggcaagaccctcctcgaggccatcgatgccattgaccccccgtcccgtccgtctgacaagcccctccgtctccct--------------ctccaggatgtgtacaagattggcggtattgggacggtcccagtcggccgtgtcgagaccggtgtcatcaaggcc--------------------ggcatggtcgttacctttgcccccgctggtgtgactactgaagtcaagtccgttgagatgcaccacgaacagctcaccgagggtgtt---cccggcgacaacgtcggcttcaacgtcaagaacgtctccgttaaggagattcgtcgtggcaacgtcgccggtgactctaagaacgacccaccaaagggtgctgagtccttcaacgctcag--------------gttatcgtccttaaccaccctggccaggttggtgctggttacgccccggtgttggattgccacactgcccata
>Brevicollum_hyalosporum
tagtacc-ttacta-cttggataaccgtggtaattctagagctaatacatgctaa-aaatctcga--cttcggaagagatgtatttattagata-aaaaaccaatgccc-ttcggggctccttggtgattcataataacttttcagatcgcatggccttgagccggcgacggttcattcaaatttctgccctatcaactttcgatggtaaggtagtggcttaccatggtttcaacgggtaacggggaattagggttcga-ttccgg---agagtgagcctgagaaacggctgacacatccaaggaaggcagcaggcgcgcaaattacccaatcccgactc--ggggaggtagtgacaataaatactgatacagggctcttttgggtcttgtaattggaatgagtacaatttaaacctcttaacgaggaacaattggagggcaagtctggtgccagcagccgcggtaattccagctccaatagcgtatattaaagttgttgccgttaaaaagctcgtagttgaaccttgggcctggctggcaggt-ccgcctcaccgcgtgtacttgtccggccgggcctttccttctggagaacctcatgcccttcact-g-ggtgtgctggggaaccaggacttttactttgaaaaaattagagtgttcaaagcaggcctttgctcgaatacgttagcatggaataatagaataagacgttgcggtcttattttgttggtttctaagaccgccgtaatgattaatagggacggtt-gggggcattagtattcaattgtcagaggtgaaattcttggatttattgaagactaactactgcgaaagcatttgccaaagatgttttcattaatcagtgaacgaaagttaggggatcgaaaacgatcagataccgttgtagtcttaaccgtaaactatgccgactagggattggacggtg-------------------------------------------gcg------gaaggatcattactgtgggtcttctctgaagcccgcg---------------------------------------------------------------------------------------------------------------------------------------------------------------------------------------------------------------------------------------------------------------agatagcacccttgc--ctttt-gagtacc------gcttgtttcct--cggcaggcccg---cct---------------------------------gccacgaggacatcc-----aaaccctt---tgca-----gttgtat-caa--ac--gtctgaa-----acctagtaat-cgtaacaactttcaacaatggatctcttggttctggcatcgatgaagaacgcagcgaaatgcgataagtagtgtgaattgcagaa-ttcagtgaatcatcgaatctttgaacgcacattgcgccctttggtattccatagggcatgcctgttcgagcgtcatttacc-c-cctcaagctct--------gcttggtgttggg-cgcttgtcccgccgc-----------------gcgcgt-------ggactcgcctgaaaagca-ttggcagcc-gggtgcctt-ggc-ttggagcgcagcagagtcagcgc---------gccagccaggcgccgcggcgtcctctggctccg-----ctctggggtccgagttgtactttgcagagggcgctttggcgt--cggcag-cagtctaagttccttggaacaggacgtcacagagggtgagaatcccgtacgtggct--g--c-gtgccttcgccgtgtaaagccccttcgacgagtcgtgttgtttgggaatgcagcactaaatgggaggtaaatttcttctaaagctaaatactggccagagaccgatagcgcacaagtagagtgatcgaaagatgaaaagcactttggaaagagagtcaaatagcacgtgaaattgttgaaagggaagcgcttgcagccagacttgcctgcggttgctcatccggg---ctct---------------tgcccggtgcactcttccgca-ggcaggccagcatcagtttgggcgactggagaaaggcctctg-tcatgtatcttcctt------------c---gggatgaccttatag-gggaggcgtaatgcagccagtccg-aactga-ggt-----------ccgcgc-----a----tc--t-gctaggatgctggcgtaatggctgtaagcggcccgtcttgaaacacggaccaaggagtctaacatctatgcgagtgtttgggtgtc-aagcccgagcgcgcaatgaaagtgaacggaggtgggaaccc-tc-----------gggtgcaccatcgaccgatcctgatgtcttcggatggatttgagtaagagcatagctgttgggacccgaaagatggtgaac-actggtgagttcgaggctggtatctccaaggatggtcagactcgtgagcacgctctcctcgcttacacccttggtg---------------------------tcaagc--------agctcatcgttgccatcaacaagatgg-------------------------acaccacca-----agtggtccgaggagcgttaccaggagatcatcaaggagacctccaacttcatcaagaaggtcggctacaaccccaagcacgttcctt--------tcgtccccatctccggtttc----------------------aacggcgacaacatgattgagccatccacgaactgcccctg---gtacaagggatgggagaaggagaccaagtct------------------aaggtcaccggcaagaccctcctcgaggccatcgacaacattgaccccccaagccgtccctccgacaagccccttcgtcttcct--------------ctccaggacgtgtacaagatcggtggtattggcacggtccccgtcggtcgtgtcgagaccggtaccatcaaggcc--------------------ggtatggtcgtcaccttcgcccctgctggtgttaccactgaagtcaagtccgtcgagatgcaccacgaacagctctctgagggtgtc---cccggtgacaacgttggcttcaacgtcaagaacgtctccgtcaaagagatccgtcgtggcaacgtcgctggtgactccaagaacgaccctcccaagggtgctgagtccttcaatgcccag--------------gtcattgtcctcaaccaccctggtcaggtcggtgccggatatgctccagtcttggattgccacactgcccata
>Brunneofusispora_inclinatiostiola
tagtacc-ttacta-cttggataaccgtggtaattctagagctaatacatgctaa-aaaccccga--cttcgggaggggtgtatttattagata-aaaaaccaatgccc-ttcggggctccttggtgattcatgataacttaacggatcgcatggccttgcgccggcgacggttcattcaaatttctgccctatcaactttcgatggtaaggtattggcttaccatggtttcaacgggtaacggaggattagggttcga-ccccgg---agagggagcctgagaaacggctaccacatccaaggaaggcagcaggcgcgcaaattacccaatcccgacac--ggggaggtagtgacaataaatactgatacagggctcttttgggtcttgtaatcggaatgagtacaatttaaaccccttaacgaggaacaattggagggcaagtctggtgccagcagccgcggtaattccagctccaatagcgtatattaaagttgttgcagttaaaaagctcgtagttgaaccttgggcctggctggccggt-ccgcctcaccgcgtgtactggtccggccgggcctttccttctagcgagcctcatgcccttcact-g-ggtgtgttggggagctagaacttttactgtgaacaaattagagtgttcaaagcaggcctttgctcgaatacattagcatggaataatagaataggacg-tgcggtcctattttgttggtttctaggaccgccgtaatgattaatagggatagtc-gggggcatcagtattcaattgtcagaggtgaaattcttggatttattgaagactaactactgcgaaagcatttgccaaggatgttttcattaatcagtgaacgaaagttaggggatcgaagacgatcagataccgtcgtagtcttaaccgtaaactatgccgactagggatcgggcgatg---------------------------ccgtagggggccaccccccctccg-----------------------------------------------------------------------------------------------------------------------------------------------------------------------------------------------------------------------------------------------------------------------------------------------------agatgccacccttgc--tttat-gctcaga-------agtattccct--cggcggggcta---cct---------------------------------gccagcgggatcaac---caaacccctccactgta-----atagtag-tacg-----ctctgat---agacaaacaaaa-agtcaaaactttcaacaacggatctcttggttctggcatcgatgaagaacgcagcgaaatgcgataagtagtgtgaattgcagaa-ttcagtgaatcatcgaatctttgaacgcacattgcgccctttggtattccttagggcatgcctgttcgagcgtcattgacaac-cctcaagcccccctttctggcttggtgttggg-cgcttgtccccccgg------------------------------ggactcgcctcaaatgca-ttggcagcc-gg-cacgtt-ggc-cccgagcgcagcagaaacgcgcc-----cggcgtcttgacggtgtccggctctcctctggccctt-----tc--agggtccgagttgtaatttgtagagggtgctttggcgt--cggctg-cggtctaagttccttggaacaggacgtcacagagggtgagaatcccgtacgtggct--g--c-cagtcttcgccgtgtaaagccccttcgacgagtcgagttgtttgggaatgcagctctaaatgggaggtaaatttcttctaaagctaaatattggccagagaccgatagcgcacaagtagagtgatcgaaagatgaaaagcactttggaaagagagtcaaaaagcacgtgaaattgttgaaagggaagcgcttgcagccagactcgcctgtagttgctcatccggt---cctg----------------gaccggtgcactcttctgca-ggcgggccagcatcagttcaggcggccggacaaagacctcta-tcacgtatcttcctt------------c---gggatgaccttatag-gggaggtgtaatgcggccagcctg-gattga-ggt-----------ccgcgc-----a----tc--a-gctaggatgctggcgtaatggctgtaagcggcccgtcttgaaacacggaccaaggagtctaacatctatgcgagtgtttgggtgtc-aagcccgggcgcgcaatgaaagtgaacggaggtgggaaccc-tt----tttttg-gggtgcaccatcgaccgatcctgatgtcttcggatggatttgagtaagagcatagctgttgggacccgaaagatggtgaactactggtgagttcgaggctggtatctccaaggatggccagactcgtgagcacgccctcctcgcctacactctcggtg---------------------------tcaagc--------agctcatcgtcgccatcaacaagatgg-------------------------acaccacca-----agtggagcgagagccgtttccaggagatcatcaaggagacctccaacttcatcaagaaggtcggctacaatcccaagaccgtcccct--------tcgtccccatctctggcttc----------------------aacggtgacaacatgatcgaggtttcccccaactgcccctg---gtacaagggctgggagaaggagaccaagacc------------------aagtccaccggtaagactcttctcgaggccattgacgctattgatactccatcgcgtccctccgacaagcctctccgtctcccc--------------ctccaggatgtgtacaagatcggtggtatcggcactgttcccgtcggtcgtgtcgagaccggtgtcatcaaggcc--------------------ggtatggtcgtcaccttcgctcccgctggtgtcactactgaagtcaagtccgtcgaaatgcaccacgagcagcttaccgagggtgtt---cccggtgacaatgtcggcttcaacgtcaagaacgtctccgtcaaggaaatccgtcgtggtaacgttgccggtgactccaagaacgacccaccaaagggctgcgactccttcaacgcccag--------------gttatcgtgctcaaccaccccggccaggtcggtgctggttacgccccagtcttggattgccacactgcccaca
>Capulatispora_sagittiformis
tagtacc-ttacta-cttggataaccgtggtaattctagagctaatacatgctga-aaaccctaa--cttcggaaagggtgtatttattagata-aaaaaccaatgccc-ttt-gggctctttggtgattcatgataacttaacggatcgcatggccttgcgccggcgacggttcattcaaatttctgccctatcaactttcgatggtaaggtattggcttaccatggtttcaacgggtaacggggaattagggttcga-ttccgg---agagggagcctgagaaacggctaccacatccaaggaaggcagcaggcgcgcaaattacccaatcccgacac--ggggaggtagtgacaataaatactgatacagggctcttttgggtcttgtaatcggaatgagtacaatttaaacctcttaacgaggaacaattggagggcaagtctggtgccagcagccgcggtaattccagctccaatagcgtatattaaagttgttgcagttaaaaagctcgtagttgaatcttgggcctggctggccggt-ccgcctcaccgcgtgtactggtctggccgggcctttccttctggagaacctcatgcccttcagt-g-ggtgtgctggggaaccaggacttttactttgaaaaaattagagtgttcaaagcaggcctttgctcgaatacgttagcatggaataatagaataggacg-tgcggtcctattttgttggtttctaggaccgccgtaatgattaatagggatagtc-gggggcatcagtattcaattgtcagaggtgaaattcttggatttattgaagactaactactgcgaaagcatttgccaaggatgttttcattaatcagtgaacgaaagttaggggatcgaagacgatcagataccgtcgtagtcttaaccgtaaactatgccgactagggatcgggcgatg---------------------------------------acctgcg------gaaggatcattaaatgttgaggagcgtgctccgaagtgccgttttacgaatccgattcg-----------------------------------------------------------------------------------------------------------------------------------------------------------------------------------------------------------------------------------------gattcaccgtgttct--ttttt-gcgtacc-------cctgtttcct--cggcagcttcg---cct---------------------------------gccaacggggacccc--caaaaaccctt---tgca-----attcaag-tacaatt--ttctgaa------aacaaacaa-tattaaaactttcaacaatggatctcttggctctggcatcgatgaagaacgcagcgaaatgcgataagtagtgtgaattgcagaa-ttcagtgaatcatcgaatctttgaacgcacattgcgccctttggtattccttagggcatgcctgttcgagcgtcatttaca-a-cttcaagctca--------gcttggtgatggg-cgtctgtcacaccttt----------------gcgtgc-------ggactcgcctcaaatgcagttggcagct-tg-ttcccc-ggc-tctaaacgcagcagacttgcgtc--------gagcgccttgtggaccagctctcctctggctcct-------ttggggtccgagttgtaatttgtagagggtgctttggtgt--tggctg-tggtctaagttccttgggacaggacgtcacagagggtgagaatcccgtacgtggcc--g--c-cagcctccaccgtgtaaagccccttcgacgagtcgagttgtttgggaatgcagctctaaatgggaggtaaatttcttctaaagctaaatatttgccagagaccgatagcgcacaagtagagtgatcgaaagatgaaaagcactttggaaagagagtcaaaaagcacgtgaaattgttgaaagggaagcgcttgcagctagacgtgccttgggttgatcagccgga---cttt---------------tgctcggtgcactcttccttt-ggcaggccagcatcagtttgggcggctggataaaggtctgtt-aaacgtgacttcctt------------c---ggggagagcttatag-ggcagacgacatgcagccagcctg-aactga-ggt-----------ccgcgc-----a----tc--t-gctaggatgctggcgtaatagctgtaagcggcccgtcttgaaacacggaccaaggagtctaacatctatgcgagtgtttgggtgtc-aagcccgagcgcgtaatgaaagtaaacggaggtgggaaccc-ttt----------gggtgcaccatcgaccgatcctgatgtcttcggatggatttgagtaagagcatagctgttgggacccgaaagatggtgaac----------------------------------------------------------------------------------------------------------------------------------------------------------------------------------------------------------------------------------------------------------------------------------------------------------------------------------------------------------------------------------------------------------------------------------------------------------------------------------------------------------------------------------------------------------------------------------------------------------------------------------------------------------------------------------------------------------------------------------------------------------------------------------------------------------------------------------------------------------------------------------------------------------------------------------------
>Corynespora_nabanheensis
tagtacc-ttacta-cttggataaccgtggtaattctagagctaatacatgctga-aaaccccga--cttcgggaggggtgtatttattagata-aaaaaccaatgccc-ttcggggctctttggtgattcatgataacttttcagatcgcatggccttgcgccggcgacggttcattcaaatttctgccctatcaactttcgatggtaaggtattggcttaccatggtttcaacgggtaacggggaattagggttcga-ttccgg---agagggagcctgagaaacggctaccacatccaaggaaggcagcaggcgcgcaaattacccaatcccgacac--ggggaggtagtgacaataaataccggtacagggctcttttgggtcttgtaattggaatgagtacaatttaaacctcttaacgaggaacaattggagggcaagtctggtgccagcagccgcggtaattccagctccaatagcgtatattaaagttgttgcagttaaaaagctcgtagttgaaccttgggcctggctggcaggt-ccgcctcaccgcgtgtacttgtccggccgggcctttccttctggagaacctcatgcccttcact-g-ggtgtgctggggaaccaggacttttactttgaaaaaattagagtgttcaaagcaggcctttgctcgaatacgttagcatggaataatagaataggacg-tgcgatcctattttgttggtttctaggaccgccgtaatgattaatagggacagtc-gggggcatcagtattcaattgtcagaggtgaaattcttggatttattgaagactaactactgcgaaagcatttgccaaggatgttttcattaatcagtgaacgaaagttaggggatcgaagacgatcagataccgtcgtagtcttaaccgtaaactatgccgactagggatcgggcgatgttgaaagtaaaaaatgtaacaaggtttccgtagg--tgaacctgcg------gaaggatcattatcgtagggcgtccgcgcccttcg-----------------------------------------------------------------------------------------------------------------------------------------------------------------------------------------------------------------------------------------------------------------agatagcaccctttg--ccttt-gagtacc------tctcgtttcct--cggcaggctcg---cct---------------------------------gccaacggggaccaccaaaccaactcttgcatgta-----caagcag-tat--ac--gtcagac-----aaacacaatt-atttacaactttcaacaacggatctcttggttctggcatcgatgaagaacgcagcgaaatgcgataagtagtgtgaattgcagat-ttcagtgaatcatcgaatctttgaacgcacattgcgccctttggtattccttagggcatgcctgttcgagcgtcatttcaa-c-cctcaagcctc--------gcttggtgttggg-cgtttgtcccgcctccgc--------------gcgcat-------ggactcgcctcaaagtca-ttggcggcc-ttcctcagc-aggccacgagcgcagcagagcacgcgc--------tatcgtggccgccggtcggcgtactctggccccc------ttgggggtccgagttgtaatttgcagagggtgctttggcgt--cggcag-cggtctaagttccttggaacaggacgtcacagagggtgagaatcccgtatgtggtc--g--c-tggccttcgccgtgtaaagccccttcgacgagtcgagttgtttgggaatgcagctctaaatgggaggtaaatttcttctaaagctaaatactggccagagaccgatagcgcacaagtagagtgatcgaaagatgaaaagcactttggaaagagagtcaaacagcacgtgaaattgttgaaagggaagcgcttgcagccagacttgcctgtagttgctcagcctgg---cttc---------------ggcctggtgcactcttctgcg-ggcaggccagcatcagtttgggcggccggataaagacctctg-tcacgtacctctctt------------c---ggggaggccttatag-gggaggtgaaatgcggccagcccg-gactga-ggt-----------ccgcgc-----a----tc--t-gctaggatgctggcgtaatggctgtaagcggcccgtcttgaaccgccccccggggggaaaaa-----------------------------------------------------------------------------------------------------------------------------------------------------------------tactggtgagttcgaggctggtatctccaaggatggccagacccgtgagcacgcccttctcgcctacactctcggtg---------------------------tcaagc--------agctcatcgtcgccatcaacaagatgg-------------------------acaccacca-----agtggtctgagtcccgtttccaggagatcatcaaggagacctccaacttcatcaagaaggtcggctacaaccccaagaccgttccct--------tcgtccccatctccggcttc----------------------aacggtgacaacatgatcgacgcctcctccaactgcccctg---gtacaagggttgggagaaggagaccaagacc------------------aagtccactggcaagaccctccttgaggccatcgatgccatcgacccccccagccgtcctaccgacaagcccctccgccttccc--------------ctccaggatgtgtacaagattggcggtattggcacggtgcccgtcggtcgtgtcgagactggtgtcatcaaggcc--------------------ggtatggtcgtcaccttcgcccccgccaacgtcaccactgaagtcaagtcggtcgagatgcaccacgagcagctcgtcgagggtgtc---cccggtgataacgtcggcttcaacgtcaagaacgtctccgtcaaggagatccgtcgtggcaacgttgccggtgactccaagaacgacccccccaagggtgccgagtcgttcaacgctcag--------------gtcatcgtcctcaaccaccctggccaggttggtgctggttacgctcctgtcttggattgccacactgcccaca
>Dendryphiella_phitsanulokensis
tagtacc-ttacta-cttggatacccgtggtaattctagagctaatacatgctaa-aaaccccga--cttcggaaggggtgtgtttattagata-aaaaaccaatgccc-ttcggggctccttggtgattcatgataacttctcagatcgcacggccttgcgccggcgacggttcattcaaatttctgccctatcaactttcgatggtaaggtattggcttaccatggtttcaacgggtaacggggaattagggttcga-ttccgg---agagggagcctgagaaacggctaccacatccaaggaaggcagcaggcgcgcaaattacccaatcccgacac--ggggaggtagtgacaataaatactgatacagggctcttttgggtcttgtaattggaatgagtacaatttaaacctcttaacgaggaacaattggagggcaagtctggtgccagcagccgcggtaattccagctccaatagcgtatattaaagttgttgcagttaaaaagctcgtagttgaatctttggcctggctggcaggt-ccgcctcaccgcgtgcacttgtccggccgggccttttcttctggagaaccgcatgcccttcact-g-ggcgtgttgggg-accaggacttttactttgaaaaaattagagtgttcaaagcaggcctttgctcgaatacgttagcatggaataatagaataggacg-cgcggtcctattttgttggtttctaggaccgccgtaatgattaatagggacagtc-gggggcatcagtattcaattgtcagaggtgaaattcttggatttattgaagactaactactgcgaaagcatttgccaaggatgttttcattaatcagtgaacgaaagttaggggatcgaagacgatcagataccgtcgtagtcttaaccataaactatgccgactagggatcgggcggtgaattacagcgagaccaacgcagccgttccgtagg--tgaacctgcg------gaaggatcattaccaagtgcccggtataggtatgcctaccagctgcctctatcgcgtgcca---------------------------------------------------------------------------------------------------------------------------------------------------------------------------------------------------------------------------------------tccttaccacccttg--tctat-gtatacc-------tttgttatccctcggctaggttc-----------------------------gcgtaacccagccggtcgggaccct----aaacaccct---tgta-----attaagcattctatt--ttctgat--accctttaaaaaa-agtaacaactttcaacaatggatctcttggttctggcatcgatgaagaacgcagcgaaatgcgataagtagtgtgaattgcagac-tttagtgaatcatcgaatctttgaacgcacattgcgccccttggtattccattgggcatgcctgttcgagcgtcatttaca-c-cctcaagcaca--------gcttggtgttggg-cgtttgttcgtaccttt---------------gcgtac-------ggactcgccttaaaggta-ttggcagcg-gctcctgtc-ggcttctttgcgcagcacttgcgcttc-----tcgaagtactgataagggctagcgtcctctggtctcc-----tttgggggcccgagttgtaatttgcagagggcgctttggcgt--tgacag-cggtctaagttccttggaacaggacgtcacagagggtgagaatcccgtacgtggtc--g--c-ctgtcttcgccgtgtaaagccccttcgacgagtcgagttgtttgggaatgcagctctaaatgggaggtaaatttcttctaaagctaaatactggccagagaccgatagcgcacaagtagagtgatcgaaagatgaaaagcactttggaaagagagtcaaacagcacgtgaaattgttgaaagggaagcgcttgcagccagacgtgcccgtggtggtt-----------------------------------------ctcctccgcg-ggcaggccagcatcagttcgggcggtcggataaaggcctctg-tcacgtatctacctt------------c---gggttgaccttatag-gggaggcgtaatgcgatcagctcg-gactga-ggt-----------ccgcgc-----a----tc--t-gctaggatgctggcgtaatggctgtaagcggcccgtcttgaaacacggaccaaggagtctaacatctatgcgagtgtttgggtgtc-aagcccgggcgcgcaatgaaagtgaacggaggtgggaaccc-tttct-t----g-gggtgcaccatcgaccgatcctgaagtcttcggatggatttgagtaagagcatagctgttgggacccgaaagatggtgaac----------------------------------------------------------------------------------------------------------------------------------------------------------------------------------------------------------------------------------------------------------------------------------------------------------------------------------------------------------------------------------------------------------------------------------------------------------------------------------------------------------------------------------------------------------------------------------------------------------------------------------------------------------------------------------------------------------------------------------------------------------------------------------------------------------------------------------------------------------------------------------------------------------------------------------------
>Dictyocheirospora_clematidis
-----------------------------------------------------------------------------------------------------------------------------------------------------------ccttgcgcnggcgacggttcattcaaatttctgccctatcaactttcgatggtaaggtattggcttaccatggtttcaacgggtaacggggaattagggttcga-ttccgg---agagtgagcntgagaaacggctcacacatccaaggaaggcagcaggcgcgcaaattacccaatcccgacac--ggggaggtagtgacaataaatactgatacagggctcttttgggtcttgtaattggaatgagtacaatttaaacctcttaacgaggaacaattggagggcaagtctggtgccagcagccgcggtaattccagctccaatagcgtatattaaagttgttgcagttaaaaagctcgtagttgaatctttggcctggctggcgggt-ccgcctcaccgcgtgcacttgtccggccgggccttctcttctggagaaccgcatgcccttcact-g-ggcgtgttgggg-accaggacttttactttgaaaaaattagagtgttcaaagcaggcctttgctcgaatacgttagcatggaataatagaataggacg-tgcggtcctattttgttggtttctaggaccgccgtaatgattaatagggacagtc-gggggcatcagtattcaattgtcagaggtgaaattcttggatttattgaagactaactactgcgaaagcatttgccaaggatgttttcattaatcagtgaacgaaagttaggggatcgaagacgatcagataccgtcgtagtcttaaccataaactatgccgactagggatcgggcggtg---------------gtaacaaggtttccgtagg--tgaacctgcg------gaaggatcattacacactgcgcgatacctgctgtttcagcaggtatctg---------------------------------------------------------------------------------------------------------------------------------------------------------------------------------------------------------------------------------------------------cacagctaacccttg--tctat-tactacc---atatgtgaatccct--cggcagggacg---cct---------------------------------gccgctgggacccct----aaactccac---tgtatg---caagcatctaa--aa--ttctgaa-aaaaaaaaacaatt-atttacaactttcaacaatggatctcttggttctggcatcgatgaagaacgcagcgaaatgcgataagtagtgtgaattgcagac-tttagtgaatcatcgaatctttgaacgcacattgcgccccttggtattccattgggcatgcctgttcgagcgtcatttaac-c-cttcaagcact--------gcttggtgttggg-cgtttgtctgcgaaat----------------cagtgt-------agactcgccccaaaaaca-ttggcagcg---gtttgcc-agc-ctctcgcgcagcactttgcgctc------gtcgaggctctggtgagcttgcgtcctctggccttc-----tttgagggtccgagttgtaatttgcagagggcgctttggcgt--cggcag-cggtctaagttccttggaacaggacgtcacagagggtgagaatcccgtacgtggtc--g--c-ctgccttcgccgtgtaaagccccttcgacgagtcgagttgtttgggaatgcagctctaaatgggaggtaaatttcttctaaagctaaatactggccagagaccgatagcgcacaagtagagtgatcgaaagatgaaaagcactttggaaagagagtcaaacagcacgtgaaattgttgaaagggaagcgcttgccgccagacttgcccgtgaaggtt-----------------------------------------ctcctcctcg-ggcaggccagcatcagtttgagcgatcggataatggcctctg-tcatgtatcttcctt------------c---gggatgaccttatag-gggagtcgtagtacggtcagcttg-gactga-ggt-----------ccgcgc-----a----tt--t-gctaggatgctggcgtaatggctgcaagcggcccgtcttgaaacacggaccaaggagtctaacatctatgcgagtgtttgggtgtc-aagcccgagcgcgcaatgaaagtgaacggaggtgggaaccc-ctttc------g-gggtgcaccatcgaccgatcctgaagtcttcggatggatttgagtaagagcatggctgttgggacccgaaagatggtgaac---------------------------------------------------------------------------------------------------------------------------------------------------------------------------------------------------tctcgtttccaggaaatcatcaaggagacctccagcttcatcaagaaggtcggctacaaccccaagcacgtcgcat--------tcgtccccatctctggcttc----------------------aacggtgacaacatgatcgagccctcctccaactgcccgtg---gtacaagggctgggagaaggagatcaaggtc------------------aaggcctctggcaagaccctcctcgaggccatcgatgccattgagcctccatcccgtccctccgacaagcccctccgtctgccc--------------ctccaggatgtgtacaagattggcggtattggcacggtccctgtcggtcgtgtcgagactggtgtcatcaaggcc--------------------ggtatggtcgttactttcgcccctgccaacgtgaccactgaagtcaagtccgttgagatgcaccacgaacagcttgttgagggtgtc---cccggtgacaacgttggcttcaacgtcaagaacgtgtctgtcaaggagattcgtcgtggcaacgtcgctggtgactccaagaacgacccccccaagggtgctgagtccttcaatgcccag--------------gtcatcgtcctcaaccaccccggtcaagtcggtgctggatacgctcctgtcctcgattgccacactgcccaca
>Dothidea_sambuci
tagtacc-ttacta-cttggataaccgtggtaattctagagctaatacatgctaa-aaaccccga--cttcggaaggggtgtatttattagata-aaaaaccagcgccc-ttcggggctccttggtgattcataataacttaacgaatcgcatggccttgcgccggcgatggttcattcaaatttctgccctatcaactttcgatggtaggatagtggcctaccatggtatcaacgggtaacggggaattagggttcta-ttccgg---agagggagcctgagaaacggctaccacatccaaggaaggcagcaggcgcgcaaattacccaatcccgacac--ggggaggtagtgacaataaatactgatacagggctctttagggtcttgtaattggaatgagtacaatttaaatcccttaacgaggaacaattggagggcaagtctggtgccagcagccgcggtaattccagctccaatagcgtatattaaagttgttgcagttaaaaagctcgtagttgaaccttgggcctggctggccggt-ccgcctcaccgcgtgtactggtccggccgggcctttccttctggggagccgtatgcccttcact-g-ggcgtattggggaaccaggacttttactttgaaaaaattagagtgttcaaagcaggcctttgctcgaatacattagcatggaataatagaataggacg-tgcggttctattttgttggtttctaggaccgccgtaatgattaatagggatagtc-gggggcatcagtattcaattgtcagaggtgaaattcttggatttattgaagactaactactgcgaaagcatttgccaaggatgttttcattaatcagtgaacgaaagttaggggatcgaagacgatcagataccgtcgtagtcttaaccataaactatgccgactagggatcgggcgatg-----------------------------------------------------------cattaaaagaatgttgggggacccggggcaacccggacaatcccctta---------------------------------------------------------------------------------------------------------------------------------------------------------------------------------------------------------------------------------------------tacttcccacccttt--gttgt-tataact-----accttgttgctt--tggcgggaccgttcggtcatccgagcgcaccagtcttcggacaggtgagcgcctgccagagtccaaccaaactcttgt---ttttaaccagtc--------------gtctgagtataaaattttaattaaattaaaactttcaacaacggatctcttggttctcgcatcgatgaagaacgcagcgaaatgcgataagtaatgtgaattgcagaa-ttcagtgaatcatcgaatctttgaacgcacattgcgccccttggtattccgaggggcatgcctgttcgagcgtcattacac-c-actcaagcacc--------gcttggtattggg-catcgtccgccg--------------------aaaggc-------gggcgtgcctcgaagacc-tcggcgggg---tttctcc-aac-ttcgggcgtagtagagttaaatcgaacgtcttataagcttggtgggactccattggctggcttat-----------ggcccgcattgtaatttgtagaggatgcttttaggc--agccgc-cggtctaagttccttggaacaggacgtcatagagggtgagaatcccgtatgtgacc-gg--c-tctggcaccttatgtaaagctccttcgacgagtcgagttgtttgggaatgcagctctaaatgggaggtaaatttcttctaaagctaaatactggcgagagaccgatagcgcacaagtagagtgatcgaaagatgaaaagcactttggaaagagagttaaaaagcacgtgaaattgttgaaagggaagcgcttgcaatcagacttggacttggctgttcaacaggt---cttc---------------tgacctgcctattcagtcttg-tccaggccagcatcagtttcggcggccggataaaggctctgg-gaatgtggctttccc------------ttcgggggaagtgttatagcccagggtgtaatacggccagctgg-gactga-ggt-----------ccgcgc-----t----tc--g-gctaggatgctggcgtaatggttgtaagcggcccgtcttgaaacacggaccaaggagtctaacatctatgcgagtgttagggtgtc-aaacccttacgcgtaatgaaagtgaacggaggtgagaaccc-gcaa---------gggtgcatcatcgaccgatcctgatgtcttcggatggatttgagtaagagcatagctgttgggacccgaaagatggtgaactactggtgagttcgaggctggtatctccaaggatggccagacccgtgagcacgctctgctcgcctacacccttggtg---------------------------tcaagc--------agctcatcgtcgccatcaacaagatgg-------------------------acaccacca-----agtggtctgaggaccgttaccaggagatcatcaaggagacctccaacttcatcaagaaggtcggctacaaccccaagcacgttccct--------tcgtgcccatctccggtttc----------------------aacggtgacaacatgatcgacaactccaccaactgcccctg---gtacaagggatgggagaaggagaccaagacc------------------aagaccaccggaaagaccctcctcgaggccattgatgccatcgaccctccttcgcgccctaccgacaagcccctccgtctgccc--------------cttcaggacgtttacaagattggcggcattggcacggtgcctgtcggtcgtgtcgagaccggtatcatcaaggcc--------------------ggtatggtcgtcaccttcgcccccgctggtgtgaccactgaagtcaagtccgtcgagatgcaccacgagcagttggtcgagggtgtc---cccggtgacaacgtcggcttcaacgtcaagaacgtctccgtcaaggagatccgtcgtggtaacgttgccggtgactccaagaccgacccccccaagggcgccgagtctttcaacgcccag--------------gtcatcgtccttaaccaccccggtcaggtcggtgccggttacgcaccagtgttggattgccacactgcccaca
>Dothidotthia_robiniae
----------------ttggataaccgtggtaattctagagctaatacatgctga-aaaccccaa--cttcgggaggggtgtatttattagata-aaaaaccaacgccc-ttcggggcttcttggtgattcatgataacttcacggatcgcatggccttgcgccggcgacggttcattcaaatttctgccctatcaactttcgatggtaaggtattggcttaccatggtttcaacgggtaacggggaattagggttcga-ttccgg---agagggagcctgagaaacggctaccacatccaaggaaggcagcaggcgcgcaaattacccaatcccgacac--ggggaggtagtgacaataaatactgatacagggctcttttgggtcttgtaattggaatgagtacaatttaaacctcttaacgaggaacaattggagggcaagtctggtgccagcagccgcggtaattccagctccaatagcgtatattaaagttgttgcagttaaaaagctcgtagttgaaacttgggtctggctggcaggt-ccgcctcaccgcgtgtacttgtccggccgggcctttccttctggagaacctcatgcccttcact-g-ggcgtgttggggaaccaggacttttactttgaaaaaattagagtgttcaaagcaggcctttgctcgaatacgttagcatggaataatagaataggacg-tgcggtcctattttgttggtttctaggaccgccgtaatgattaatagggacagtc-gggggcatcagtattcaattgtcagaggtgaaattcttggatttattgaagactaactactgcgaaagcatttgccaaggatgttttcattaatcagtgaacgaaagttaggggatcgaagacgatcagataccgtcgtagtcttaaccgtaaactatgccgactagggatcgggcgatg-------------tcgtaacaaggtttccgtagg--tgaacctgcg------gaaggatcattactgagagtactgggctctgcctagc---------------------------------------------------------------------------------------------------------------------------------------------------------------------------------------------------------------------------------------------------------------tacttttacccatgt--ttttc-aagcacc-------aaagtttcct--cggcggcctcg---ccc---------------------------------gccgattggactcaa---tcaaaccctt---tgca-----gttgcag-tca--gc--gtcagta-----aaaacttaat-aattaaaactttcaacaacggatctcttggttctggcatcgatgaagaacgcagcgaaatgcgataagtagtgtgaattgcagaa-ttcagtgaatcatcgaatctttgaacgcacattgcacctctcggtattccgggaggtatgcctgttcgagcgtcatttgta-c-cctcaagctct--------gcttggtgttggg-tgtttgttccgccttt----------------gcgtgt-------gaactcgccttaaaacaa-ttggcagcc-gg-cgtact-tgtttcggagcgcagcacattttgcgc-------cctggaccattgtacctcagcatcctctggcctct-----tt--ggggtccgagttgtaatttgcagagggcgctttggtgt--cggcag-cggtccaagttccttggaacaggacgtcacagagggtgagaatcccgtacgtggtc--g--c-tagccttcaccgtgtaaagccccttcgacgagtcgagttgtttgggaatgcagctctaaatgggaggtaaatttcttctaaagctaaatactggccagagaccgatagcgcacaagtagagtgatcgaaagatgaaaagcactttggaaagagagtcaaacagcacgtgaaattgttgaaagggaagcgcttgcagccagacttgcctgtagttgctcatccgga---cttt---------------tgtccggtgcactcttctatg-ggcaggccagcatcagttggggcggttggataaaggtctctg-tcatgtacctctctt------------c---ggggaggacttatag-gggaggcgacatgcaaccagctcc-gactga-ggt-----------ccgcgc-----a----tttat-gctaggatgctggcgtaatggctgtaagcggcccgtcttgaaacacggaccaaggagtctaacatctatgcgagtgtttgggtgtc-aagcccgagcgcgcaatgaaagtgaacggaggtgggaaccc-ct----c----g-gggcgcaccatcgaccgatcctgatgtcttcggatggatttgagtaagagcatagctgttgggacccgaaagatggtgaac----------------------------------------------------------------------------------------------------------------------------------------------------------------------------------------------------------------------------------------------------------------------------------------------------------------------------------------------------------------------------------------------------------------------------------------------------------------------------------------------------------------------------------------------------------------------------------------------------------------------------------------------------------------------------------------------------------------------------------------------------------------------------------------------------------------------------------------------------------------------------------------------------------------------------------------
>Emarellia_grisea
----------------------------------------------------------------------------------------------------------------------------------------------------------------------------------------------------------------------------------------------------------------------------------------------------------------------------------------------------------------------------------------------------------------------------------------------------------------------------------------------------------------------------------------------------------------------------------------------------------------------------------------------------------------------------------------------------------------------------------------------------------------------------------------------------------------------------------------------------------------------------------------------------------------------------------------------------------------------------------------------------------------------------ctgcg------gaaggatcattaccaaaggcgtctctctggggcgctt---------------------------------------------------------------------------------------------------------------------------------------------------------------------------------------------------------------------------------------------------------------tgctcttaccctttg--cctat--tctacc---tctgtacgtccctt--cggc----------cctgggtgcacccca---------------------gccgaagggccttga---taaaaccttc---ttta-----tcgaaagccgttttc--ttctgattgtggggtatgtcga-atttacaactttcaacaatggatctcttggctctggcatcgatgaagaacgcagc-------------------------------------------------------------------------------------------------------------------------------------------------------------------------------------------------------------------------------------------------------------------------------------------------------------------------------------------------------------------------------------------------------------------------------------------------------------------------------------------------gggaggtaaatttcttctaaagctaaataccggccagagaccgatagcgcacaagtagagtgatcgaaagatgaaaagcactttggaaagagagtcaaatagcacgtgaaattgttgaaagggaagcgcttgcagccagacgtgcctgcagaagctcagccggaggggctt----------tggctcccccggtgcactcttctgcg-ggcaggccagcatcagtttgggcggctggagaatggcctctg-tcacgtatctcctatgcctcgcaagagg---gggatggccttatag-gggaggcggagtgcagccagcctg-gactga-ggcgtcccgcgctgccgttt-----g----gc--a-gctaggatgctggcataatggctgcaagcggcccgtcttgaaacacggac------------------------------------------------------------------------------------------------------------------------------------------------------------------------------actggtgagttcgaggctggtatctccaaggatggccagactcgtgagcacgccctcctcgcctacactctcggtg---------------------------tgcgac--------agatcattgtcgccatcaacaagatgg-------------------------acaccacca-----agtggagcgaggagcgttaccacgaaatcgtcaaggagacttccaacttcatcaagaaggtcggctacaacccgaagcacgtcccct--------tcgtcccgatctccggcttc----------------------aacggcgacaacatgattgagccgtccagcaactgcccgtg---gtacaagggttgggagaaggagaccaaaacc------------------aaggtcaccggtaagaccctccttgaggctatcgacaacatcgatcccccggctcgtccctccgacaagccgctccgtctgccc--------------ctccaggatgtgtacaagatcggtggtattggcactgttccggtcggccgtgtcgagaccggtaccatcaaggcc--------------------ggcatggtcgtcaccttcgctccggctggcgtgaccactgaagtcaagtccgtcgagatgcatcacgagcagcttaccgagggtgtt---cccggcgacaacgtcggcttcaacgtcaagaacgtctccgtcaaggagatccgtcgtggcaacgtcgccggtgactctaagaacgacccgcctaagggtgctgagtccttcaacgcccag--------------gtcatcgtcctcaaccaccccggccaggttggtgctggttacgctcccgtcctcgactgccacactgcccaca
>Falciformispora_senegalensis
tcgtacc-ttacta-cttggataaccgtggtaattctagagctaatacatgctgaaaaaccccga--cttcgggaggggtgtatttattagata-aaaaaccaatgccc-ttcggggctgcttggtgattcatgataacttcgcagatcgcatggccttgcgccggcgacggttcattcaaatttctgccctatcaactttcgatggtaaggtattggcttaccatggtttcaacgggtaacggagggttagtgctcga-ccccgg---agaatccgcctgagaaacggcgaatacatccaaggaaggcagcaggcgcgcaaattacccaatgccaacac--ggcgaggtagtgacgagcaatactgatacagggctcttttgggtcttgtaattggaatgagtacaatttaaacctcttaacgaggaacaagtggagggcaagtctggtgccagcagccgcggtaattccagctccacgaaaatgtattaaagttgttgcagttaaaaagctcgtagttgaacctttggcctggctggcaggt-ccgcctcaccgcgtgcacttgaccggccgggccttctcttctggagaaccgcatgcccttcact-g-ggtgtgttgggg-accaggacttttactttgaaaaaattagagtgttcaaagcaggcctttgctcgaatacgttagcatgggataatagaataggacg-tgcggtcctattttgttggtttctaggaccgccgtaatgattaatagggacagtc-gggggcatcagtattcaattgtcagaggtgaaattcttggatttattgaagactaactactgcgaaagcatttgccaaggatgttttcattaatcagtgaacgaaagttaggggatcgaaaacgatcagataccgttgtagtcttaaccataaactatgccgactagggatcgggcggtg---------------------------------------------------------atcattactatatgccttggcgttcctacg-----------------------------------------------------------------------------------------------------------------------------------------------------------------------------------------------------------------------------------------------------------------ccggcaacacccttg--tctat-gtgtacc---gtacgttgttccct--cggcagggccctc-cct---------------------------------gccactgggtctccaccaaaaaactctttgcagca-----aaagcag-tatacct--gtctgattgtgggcatcaaaac-tattacaactttcaacaacggatctcttggttctggcatcgatgaagaacgcagcgaaatgcgataagtagtgtgaattgcagaa-ttcagtgaatcatcgaatctttgaacgcacattgcgccccttggtattccttggggcatgcctgttcgagcgtcattgaca-c-cctcaagctgt--------gcttggtgttggg-cgtctgttcccggctt----------------tcccgg-------ggactcgcctcaaagtca-ttggcggcgtgtttctgtc-tgctttcccgcgcagcactttgcgcaccatgggagggattttttgggcaaggcacgcgctctggattcc---ttgactgggtcccgagttgtaatttgcagagggtgctttggcgt--gggcgg-cggtctaagttccttggaacaggacgtcacagagggtgagaatcccgtacgtggct--g--cactgcccgcgccgtgtaaagccccttcgacgagtcgagttgtttgggaatgcagctctaaatgggaggtaaatttcttctaaagctaaatactggccagagaccgatagcgcacaagtagagtgatcgaaagatgaaaagcactttggaaagagagtcaaacagcacgtgaaattgttgaaagggaagcgcttgcagccagacttgcctgcggttgctcagccggg---cctc--------------gtgcccggtgcactcttccgcg-ggcaggccagcatcaatttgggcggctggagaatggcctctg-tcacgtactaccctt------------c---ggggtagccttatag-gggagtcgtcatgcagtcagcctg-gattga-gga-----------ccgcgc-----t----tc--g-gcgaggatgctggcgtaatggccgcaagcggcccgtcttgaaacacggaccaaggagtctaacatctatgcgagtgtttgggtgtc-aagcccgggcgcgcaatgaaagtgaacggaggtgggaaccc-ccttg--------gggcgcaccatcgaccgatcctgatgtcttcggatggatttgagtaagagcatagctgttgggacccgaaagatggtgaactactggtgagttcgaggctggtatctccaaggatggccagactcgtgagcacgcccttctcgcctacacccttggtg---------------------------tgcgac--------agatcattgtcgccatcaacaagatgg-------------------------acaccacca-----agtggagcgaggaccgttaccacgaaatcgtcaaggagacctccaacttcatcaagaaggtcggctacaaccccaagcacgttccct--------tcgtcccgatctctggcttc----------------------aacggcgacaacatgattgagccgtccaccaactgcccgtg---gtacaagggctgggagaaggagacgaagacc------------------aaggccaccggcaagaccctcctcgaggccatcgatgccatcgaccccccgacccgcccgtccgacaagcccctccgtctgccc--------------cttcaggatgtgtacaagatcggtggtatcggcactgttcccgtcggtcgtgtcgagaccggtaccatcaaggct--------------------ggtatggtcgtcacatttgccccggctggtgtcaccactgaagtcaagtctgtcgagatgcaccacgagcagcttaccgagggtgtt---cctggcgacaacgtcggcttcaacgtcaagaacgtatccgtgaaggagatccgtcgtggcaacgtcgccggtgactccaagaatgacccgcccaagggtgccgagtccttcaacgcccag--------------gtcatcgtccttaaccatcccggccaggtcggtgctggttacgctcccgtcctcgactgccacaccgcgcaca
>Fissuroma_wallichiae
tagtacc-ttacta-cttggataaccgtggtaattctagagctaatacatgctaa-aaaccccga--cttcgggaggggtgtatttattagata-aaaaaccaatgccc-ttcggggctctttggtgattcatgataacttaacggatcgcatggccttgcgccggcgacggttcattcaaatttctgccctatcaactttcgatggtaaggtattggcttaccatggtttcaacgggtaacggggaattagggttcga-ttccgg---agagggagcctgagaaacggctaccacatccaaggaaggcagcaggcgcgcaaattacccaatcccgacac--ggggaggtagtgacaataaatactgatacagggctcttttgggtcttgtaattggaatgagtacaatttaaaccccttaacgaggaacaattggagggcaagtctggtgccagcagccgcggtaattccagctccaatagcgtatattaaagttgttgcagttaaaaagctcgtagttgaaccttgggcctggctggccggt-ccgcctcaccgcgtgcactggtccggccgggcctttccttctggagagccccatgcccttcact-g-ggtgtgcgggggaaccaggacttttactttgaaaaaattagagtgttcaaagcaggcctttgctcgaatacattagcatggaataataaaataggacg-tgcggtcctattttgttggtttctaggaccgccgtaatgattaatagggatagtc-gggggcatccgtattcaattgtcagaggtgaaattcttggatttattgaagacgaactactgcgaaagcatttgccaaggatgttttcattaatcagtgaacgaaagttaggggatcgaagacgatcagataccgtcgtagtcttaaccgtaaactatgccgactagggatcgggcgatgtggaagtaaaaaatcgtaacaaggtttccgtagg--tgaacctgcg------gaaggatcattaaaaagaggggagagaagtcccgtggtcggcgcaccattgcattagtagtggtgcgttccctaacc-----------------------------------------------------------------------------------------------------------------------------------------------------------------------------------------------------------------------gggggaaaccctttg--ttcat-gagcacc------gtacgtttcct--cggcaggcccg---cct---------------------------------gccaacggggacccaaaccaaaccctaa---tgta-----gttgcag-tct--tt--gtctgaa---tcaaaccctttt-ttttaaaactttcaacaacggatctcttggctctggcatcgatgaagaacgcagcgaaatgcgataagtagtgtgaattgcagaa-ttcagtgaatcatcgaatctttgaacgcacattgcgcccattggcattcctttgggcatgcctgttcgagcgtcatttcaaac-cttcaagcgca--------gcttggtgttggg-cgcctgtcccctggcc----------------acccgg-------ggactcgccttgaaaaca-ttggcggca---gacagcc-ggc-cctgagcgcagcagagcacgcgc-------ctcggggcccggcgagtccgcaagctctggcccgt-----ctc-cgggtccgagttgtaatttgtagagggtgctttggcgt--tggcgg-cggtccaagttccttggaacaggacgtcacagagggtgagaatcccgtacgtggct--g--c-aggccctcgccgtgtaaagccccttcgacgagtcgagttgtttgggaatgcagctctaaatgggaggtaaatttcttctaaagctaaatactggccagagaccgatagcgcacaagtagagtgatcgaaagatgaaaagcactttggaaagagagtcaaaaagcacgtgaaattgttgaaagggaagcgcttgcagccagacgtgcctgcagttgctcacccggg---ccaa---------------cgcccggggcactcttctgca-ggcaggccagcatcagtcctggcggtcggataaaggtcttgg-gaatgtagctccctt------------c---ggggagtgttatagc-ccagggcgccatgcggccagccgg-gactga-ggt-----------ccgcgc-----g----ca--t-gctaggatgctggcgtaatggctgtaagcggcccgtcttgaaacacggaccaaggagtctaacatctatgcgagtgtttgggtgtc-aagcccgggcgcgcaatgaaagtgaacggaggtgggaaccc-ct----c----gagggcgcaccatcgaccgatcctgatgtcttcggatggatttgagtaagagcatagctgttgggacccgaaagatggtgaactactggtgagttcgaagctggtatctccaaggatggccagactcgtgagcacgctcttctcgcctatacccttggtg---------------------------tcaagc--------aactcatcgttgccatcaacaagatgg-------------------------acacgacca-----agtggtctgaggagcgttacaacgagatcatcaaggagactagcaacttcatcaagaaggttggatacaaccctaagactgtcccct--------tcgtccccatctccggcttc----------------------aacggtgacaacatgatcgagccctccaccaactgcccctg---gtacaagggttgggagaaggagaccaagacc------------------aagtcttccggcaagacccttcttgaggccatcgacaacattgacccacccagccgtccctccgacaagcctctccgccttcct--------------ctccaggatgtgtacaagatcggcggtattggcactgtccccgtcggccgtgttgagactggtgtcatcaaggct--------------------ggtatggtcgttaccttcgcgcccgctggtgtcactactgaagtgaagtccgtcgagatgcaccacgaacagctcgctgagggtgtc---cctggtgacaatgtcggcttcaacgtcaagaacgtctccgttaaggagatccgtcgtggcaacgtcgctggtgactccaagaacgacccgccaaagggtgccgagtccttcaatgcccaa--------------gttattgtcctcaatcaccccggtcaggtcggtgctggttacgctccggtcctcgactgccacactgcacata
>Flabellascoma_sichuanense
tagtacc-ttacta-cttggataaccgtggtaattctagagctaatacatgctaa-aaaccctga--cttcgggaagggtgtatttattagata-aaaaaccaatgccc-tccggggctctttggtgattcatgataacttaacggatcgcatggccttgcgccggcgacggttcattcaaatttctgccctatcaactttcgatggtaaggtattggcttaccatggtttcaacgggtaacggggaattagggttcga-ttccgg---agagggagcctgagaaacggctaccacatccaaggaaggcagcaggcgcgcaaattacccaatcccgacac--ggggaggtagtgacaataaatactgatacagggctcttttgggtcttgtaatcggaatgagtacaatttaaacctcttaacgaggaacaattggagggcaagtctggtgccagcagccgcggtaattccagctccaatagcgtatattaaagttgttgcagttaaaaagctcgtagttgaatcttgggcctggctggccggt-ccgcctcaccgcgtgtactggtctggccgggcctttccttctggagaacctcatgcccttcagt-g-ggtgtgttggggaaccaggacttttactttgaaaaaattagagtgttcaaagcaggcctttgctcggatacgttagcatggaataatagaataggacg-tgcggtcctattttgttggtttctaggaccgccgtaatgattaatagggatagtc-gggggcatcagtattcaattgtcagaggtgaaattcttggatttattgaagactaactactgcgaaagcatttgccaaggatgttttcattaatcagtgaacgaaagttaggggatcgaagacgatcagataccgtcgtagtcttaaccgtaaactatgccgactagggatcgggcgatg--------------------------------------------------------------------------------------------------------------------------------------------------------------------------------------------------------------------------------------------------------------------------------------------------------------------------------------------------------gcaagtatgcacccc--tttgt-tcttactgcaacgtttgtttccct--tggctgctccg---ggc---------------------------------gccaatcgggaccct----gaaaccctc---tgta-----atccagtgtac--cc--gtcagtt-------gtaaaaat-cgttaaaactttcaacaatggatctcttggctctggcatcgatgaagaacgcagcgaaatgcgataagtagtgtgaattgcagaa-ttcagtgaatcatcgaatctttgaacgcacattgcgccctttggtattccttagggcatgcctgttcgagcgtcatctagcac-attcaagctca--------gcttggtggtggg-tgtctgtcccgcctctt---------------gcgcgt-------ggactcgcctcaaaaacagttggcagct-tcctccttt-ggt-cctacacgcagcagactcgcgtc--------ggaacccgtggaaagaggctctcctctggctcct-----tc--agggtccgagttgtaatttgcagagggtgctttggcgt--tggttg-tggtctaagttccttggaacaggacgtcgcagagggtgagaatcccgtatgtggcc--g--c-cgacctccgccgtgtaaagccccttcgacgagtcgagttgtttgggaatgcagctctaaatgggaggtaaattccttctaaagctaaatatctgccagagaccgatagcgcacaagtagagtgatcgaaagatgaaaagcactttggaaagagagtcaaaaagcacgtgaaattgttgaaagggaagcgcttgcagttagacatgcctttagttgctcagccggg---cttc---------------tgcctggtgcactcctctatt-ggcaggccagcatcagtttgggcggtcggataaaggtctatt-aaacgtgactcccct------------c---ggggagagcttatag-ggtaggcgacatgcgaccagcccg-aactga-ggt-----------ccgcgc-----a----tc--t-gctaggatgctggcgtaatagctgtaagcggcccgtcttgaaacacggaccaaggagtctaacatctatgcgagtgtttgggtgca-aagcccggacgcgcaatgaaagtaaacggaggtgggatccc-tt---------acgggtgcaccatcgaccgatcctgatgtattcggatggatttgagtaagagcatagctgttgggacccgaaagatggtgaactactggtgagttcgaggctggtatctccaaggacggccagacccgtgagcacgctctcctcgcctacaccctcggtg---------------------------tcaagc--------agctcatcgtcgccatcaacaagatgg-------------------------acaccacca-----agtggagcgagggccgtttcaccgaaattatcaaggagacgtccggcttcattaagaaggtcggcttcaaccccaagcaggtcccct--------ttgtccccatctccggcttc----------------------aacggtgacaacatgatcgacgcctcccccaactgcccctg---gtacaagggctgggagaaggagctcaaggactccaaggacccctccaagaaggccaacggcaagaccctccttgaggccatcgatgccatcgaggagcctgtccgccccaaatccaagccgctccgtctcccc--------------ctccaggatgtgtacaagattggcggtattggcacggttcccgtcggtcgtgtcgaaactggtttcatcaaggcc--------------------ggtatggtcgtcaccttcgcccccgctggtgtcaccaccgaagtcaagtccgtcgagatgcaccacgagcagcttgccgagggtctc---cccggagacaacgtcggcttcaacgtcaagaacgtctccgtcaaggagatccgtcgtggcaacgtcgccggtgactccaagaacgatccccccaagggctgcgactccttcaacgcccag--------------gtcatcgtccttaaccaccccggccaggtcggtgctggttatgctcctgtcttggattgccacactgcccaca
>Flammeascoma_lignicola
tagtacc-ttacta-cttggataaccgtggtaattctagagctaatacatgctga-aaaccccga--cttcgggaggggtgtatttattagata-aaaaaccaatgccc-ttcggggctctttggcgattcatgataacttaacggatcgcatggccttgcgccggcgacggttcattcaaatttctgccctatcaactttcgatggtaaggtattggcttaccatggtttcaacgggtaacggggaattagggttcga-ttccgg---agagggagcctgagaaacggctaccacatccaaggaaggcagcaggcgcgcaaattacccaatcccgacac--ggggaggtagtgacaataaatactgatacagggctctttcgggtcttgtaatcggaatgagtacaatttaaaccccttaacgaggaacaattggagggcaagtctggtgccagcagccgcggtaattccagctccaatagcgtatattaaagttgttgcagttaaaaagctcgtagttgaaccttgggcctggcaggccggt-ccgcctcaccgcgtgtactggtcccgccgggcctttccttctggagagccgcatgcccttcact-g-ggcgtgtcggggaaccaggacttttactttgaaaaaattagagtgttcaaagcaggcctttgctcgaatacgttagcatggaataatagaataggacg-tgcggtcctattttgttggtttctaggaccgccgtaatgattaatagggatagtc-gggggcatcagtattcaattgtcagaggtgaaattcttggatttattgaagactaactactgcgaaagcatttgccaaggatgttttcattaatcagtgaacgaaagttaggggatcgaagacgatcagataccgtcgtagtcttaaccgtaaactatgccgactagggatcgggcggtgaagtattcaaccgtcgtcaatgatgggacggggggctcggcctttagtggccaggcacttttcgagattgggccgcccc-------------------------------------------------------------------------------------------------------------------------------------------------------------------------------------------------------------------------------------------------------------------------tgtcggcaccctttg--tctttggagcacc------gtacgtttccc--cggcaggtccg---cct---------------------------------gccagtggggaccccaatagaaacacct------------gtagtatcctgcagt-----agacgttaactttacaaac-aatcaaaactttcaacaacggatctcttggttctggcatcgatgaagaacgcagcgaaatgcgataagtagtgtgaattgcagaa-ttcagtgaatcatcgaatctttgaacgcacattgcgccctttggcattccttagggcatgcctgtccgagcgtcatctaaa-cccttcaagcacc--------gcttgttgttggg-cgtttgtcccgagaattttgccgtacggagt-ttgcaccgtactgagactcgcctcgaaacca--aggcggcc--tgtgtatc-ggc-tacgagtgcagaagaatctcgcc--------tcgactcctcacgcacaggcggcctctggcgccc-----tcg-ggcgtccgagttgtaatttgtagagggtgctttggcgt--cgaccg-cggcctaagttctttggaacagggcgtcgcagagggtgagaaccccgtacgtggcc--g--c-tggccttcgccgtgtaaagccccttcgacgagtcgagttgtttgggaatgcagctctaaatgggaggtaaattccttctaaagctaaatactggccagagaccgatagcgcacaagtagagtgatcgaaagatgaaaagcactttggaaagagagtcaaaaagcacgtgaaattgttgaaagggaagcgcttgcagccagacttgcccgcggtcgttc----------------------------------------ttctcccgcg-ggcaggccagcatcagtctgggcggtcggataaaggccctgg-gaacgtggctctctc------------a---ggggagtgtttatagcccagggcgccatgcggccagctcg-gactga-ggt-----------ccgcgc-----a----tc--t-gctaggatgctggcgtaatggctgtaagcggcccgtcttgaaacacggaccaaggagtctaacatctatgcgagtgtttgggtgtc-aagcccgggcgcgcaatgaaagtgaacggaggtgggaaccccct----c----g-gggcgcaccatcgaccgatcctgatgtcttcggatggatttgagtaagagcatagctgttgggacccgaaagatggtgaactactggcgagttcgaggctggtatctccaaggatggccagactcgggagcacgctcttctcgcctacactctcggtg---------------------------tcaagc--------agctcatcgttgccatcaacaagatgg-------------------------acactacca-----agtggagcgaggagcgtttcaacgagatcatcaaggagacctccggcttcatcaagaaggtcggcttcaaccccaagactgttccct--------tcgtccccatctccggtttc----------------------aacggcgacaatatgatcgatgtctcctccaactgcccctg---gtacaagggttgggagaaggagaccaagacc------------------aagtccagtggcaagaccctcctcgaggccatcgatgccattgaccagccgtcccgtccctctgacaaacccctccgtcttcct--------------ctccaggatgtctacaagattggcggtattggcacggtccccgtcggtcgtgtcgagactggtgtcatcaaggcc--------------------ggtatggtcgttaccttcgctccggccaacgtgactaccgaagtcaagtccgtcgagatgcaccacgagcagcttgccgagggcctt---cccggagacaacgtcggcttcaacgttaagaacgtctccgtcaaggagatccgtcgtggtaatgttgccggtgactccaagaacgatccacccaagggtgccgagtccttcaacgcccag--------------gtcatcgtcctcaaccatcctggtcaggtcggtgctggttatgctcctgtcttggattgccacactgcccaca
>Fuscosphaeria_hungarica
-----------------------------------------------------------------------------------------------------------------------------------------------------------------------------------------------------------------------------------------------------------------------------------------------------------------------------------------------------------------------------------------------------------------------------------------------------------------------------------------------------------------------------------------------------------------------------------------------------------------------------------------------------------------------------------------------------------------------------------------------------------------------------------------------------------------------------------------------------------------------------------------------------------------------------------------------------------------------------------gaggaagtaaaagtcgtaacaaggtttccgtagg--tgaacctgcg------gaaggatcattaccaatatccagtgtgccttagagccctgcggggccgcgcttgcaacaaccggaaggccaggatggcagtctctttccccccatcccccccgagacgctttcctggagcgcgg------------------------------------------------------------------------------------------------------------------------------------------------------------------------ctgtctgaatccttg--tctat-gcgtacg-ctctcgtccgttccct--cggcggggtca---ccc---------------------------------gtcgatgggcacctt---acacaccctt---tgca-----gtagcag-tat--ac--ttctgat---ttttgcatgaat-cgttacaactttcaacaacggatctcttggttctggcatcgatgaagaacgcagcgaaatgcgataagtagtgtgaattgcagaa-ttcagtgaatcatcgaatctttgaacgcacattgcgccccttggtattccatggggcatgcctgttcgagcgtcatcgaca-cccctcaagctct--------gcttggtgttggg-cggctgttccgatcgtttcgcaccccagcgaacggggg-------gaactcgccccaaagtca-ttggcggcc-tttttgccc-ggc-tccccgcgcagcagtgtgcgctt------cgggggccgttcgcgagctggcatcctctggctccc----gtttgggggtccgagttgtaatttgcagagggtgctttggcgt--tggtgg-cggtctaagttccttggaacaggacatcgcagagggtgagaatcccgtatgtggtc--g--c-ctgccttcgccgtgtatagccccttcgacgagtcgagttgtttgggaatgcagctctaaatgggaggtaaatttcttctaaagctaaatactggccagagaccgatagcgcacaagtagagtgatcgaaagatgaaaagcactttggaaagagagtgaaatagcacgtgaaattgttgaaagggaagcgcttgcagccagacttgctcgtagttgctcatccggg---ctcc----------------gcccggtgcactcttctgcg-ggcaggccagcatcagttcgggcggccggataatggcctctg-tcaagtatcttcctt------------c---gggatgaccttatag-gggaggcgtaatgcggtcagcccg-gactga-ggt-----------ccgcgc-----a----tc--c-gccaggatgctggcgtaatggctgtaagcggcccgtcttgaaacacggaccaaggagtctaacatctatgcgagtgtttgggtatc-aaacccgagcgcgcaatgaaagtgaacggaggtgggaaccc-tc-----------gggtgcaccatcgaccgatcctgatgtcttcggatggatttgagtaagagcatagctgttgggacccgaaagatggtgaaccactggtgagttcgaggctggtatctccaaggatggccagactcgtgagcacgccctcctcgcctacactctcggtg---------------------------tgaggc--------agatcattgtcgccatcaacaagatgg-------------------------acaccacca-----agtggagcgaggagcgcttccacgagatcgtcaaagagacgtccaacttcattaagaaggttggatacaaccccaagcacgtcccat--------tcgtccccatctccggcttc----------------------aacggcgacaacatgattgagccgtcgaccaactgcccgtg---gtacaagggctgggagaaggagaccaagacc------------------aagtcctctggcaagactctgctcgaagccattgacagcatcgaccccccgacccgtccctctgacaagcccctccgtctaccc--------------cttcaggatgtgtacaagatcggtggtatcggcacggtccctgtcggccgtgtcgagaccggtaccatcaagtcc--------------------ggtatggtcgtcaccttcgctcctgctggtgtgaccactgaagtaaagtccgtcgagatgcaccacgagcagcttactgagggtctc---cccggtgacaacgtcggcttcaatgtcaagaacgtctccgtcaaggagattcgccgtggtaacgttgctggtgactccaagaacgaccctcccaagggtgccgaatccttcaacgcccag--------------gtcatcgttctcaaccaccccggccaggtgggtgctggttatgctcctgtcctcgactgccacactgcccaca
>Fusiformispora_clematidis
------------ta-cttggataaccgtggtaattctagagctaatacatgctaa-aaaccccaa--cttcgggaggggtgtatttattagata-aaaaaccaatgccc-ttcggggctctttggtgattcacaataacttaacggatcgcatggccttgcgccggcgacggttcattcaaatttctgccctatcaactttcgatggtaaggtattggcttaccatggtttcaacgggtaacggggaattagggttcga-ttccgg---agagggagcctgagaaacggctaccacatccaaggaaggcagcaggcgcgcaaattacccaatcccgacac--ggggaggtagtgacaataaatactgatacagggctcttttgggtcttgtaatcggaatgagtacaatttaaacctcttaacgaggaacaattggagggcaagtctggtgccagcagccgcggtaattccagctccaatagcgtatattaaagttgttgcagttaaaaagctcgtagttgaaccttgggtctggctggccggt-ccgcctcaccgcgtgcactggtccggccggacctttccttctggagaaccccatgcccttcact-g-ggtgtgcgggggaaccaggacttttactgtgaaaaaattagagtgttcaaagcaggcctttgctcgaatacgttagcatggaataatagaataggacg-tgcgatcctattttgttggtttctaggaccgccgtaatgattaatagggatagtc-gggggcatcagtattcaattgtcagaggtgaaattcttggatttattgaagactaactactgcgaaagcatttgccaaggatgttttcattaatcagtgaacgaaagttaggggatcgaagacgatcagataccgtcgtagtcttaaccgtaaactatgccgactagggatcgggcgatg------------------------------------gccgctcgtg-----------------------------------------------------------------------------------------------------------------------------------------------------------------------------------------------------------------------------------------------------------------------------------------------------------aacccaatcccttg--tctat-gagtacc-----cttcgtttccct--cggcaggtgcg---cct---------------------------------gccgcagggacaaaa-gtcaaacccttt---tgca-----acacttt----------gtctcaaccgtatcaaatcaaa-tcttacaactttcaacaacggatctcttggctctggcatcgatgaagaacgcagcgaaatgcgataagtagtgtgaattgcagaa-ttcagtgaatcatcgaatctttgaacgcacattgcgccctatggtattccgtagggcatgcctgtccgagcgtcatttgac-ctcttcaagcccc--------gcttggtgttggg-cgcttgtcccgctgatg---------------cagcgc-------ggactcgccttcaaagca-ttggcggcc-gt-taccca-ggc-ttcgagcgcagcacatgcttgct---------cggtccagttggtgacggctccctctggtcctt-----ct--ggggcccgagttgtaatttgtagagggtgctttggcgt--tggccc-tggtctaagtcccctggaacggggcgtcacagagggtgagaatcccgtatgtggcc--g--g-tggccctcgccttgtaaagccccttcaacgagtcgagttgtttgggaatgcagctctaaatgggaggtaaatttcttctaaagctaaatattggccagagaccgatagcgcacaagtagagtgatcgaaagatgaaaagcactttggaaagagagtcaaaaagcacgtgaaattgttgaaagggaagcgcttgcagccagacttgctcgtagttgctcatccagg---cttc---------------tgcctggtgcactcttctgcg-ggcaggccagcatcagtccgggcggttggataaaggtcctgg-gaatgtggctcctct------------c---ggggagtgttatagc-ccagggcgtcatgcagccagcccg-aactga-ggt-----------ccgcgc-----a----tc--t-gctaggatgctggcgtaatggctgtaagcggcccgtcttgaaacacggaccaaggagtctaacatctatgcgagtgtttgggtgtc-aagcccggacgcgtaatgaaagtgaacggaggtgggaaccc-tt----t----g-gggcgcaccatcgaccgatcctgatgtcttcggatggatttgagtaagagcatagctgttgggacccgaaagatggtgaac---------------------------------------------------------------------------------------------------------------------------------------------------------------------------------------------------------------------------------------------aagaaggtcggctacaaccccaagcacgtcccct--------tcgttcccatctccggcttc----------------------aacggcgacaacatgatcgagccctccagcaactgcccctg---gtacaccggctgggagaaggagaccaggccc------------------aaggccactggcaagaccctcctcgaggccatcgacgccattgaccccccatcccgtccctccgacaagcccctccgtcttccc--------------ctccaggacgtgtacaagattggtggtattggcacggttcccgtcggtcgtgtcgagactggtaccatcaaggcc--------------------ggtatggtcgtcaccttcgccccagctggtgtgaccactgaagtcaagtccgtcgagatgcaccacgagcagctcactgagggtgtt---cccggtgacaacgtcggcttcaacgtcaagaacgtctccgtcaaggagatccgtcgtggcaacgtcgctggtgactccaagaacgacccccccaagggtgctgagtccttcaacgctcag--------------gtcatcgtcctcaaccaccccggtcaggtcggtgccggttacgcccccgtcttggattgccacactgcccaca
>Guttulispora_crataegi
tagtacc-ttacta-cttggataaccgtggtaattctagagctaatacatgctga-aaaccctga--cttcggaaagggtgtatttattagata-aaaaaccaatgccc-ttt-gggctctttggtgattcatgataacttaacggatcgcatggccttgcgccggcgacggttcattcaaatttctgccctatcaactttcgatggtaaggtattggcttaccatggtttcaacgggtaacggggaattagggttcga-ttccgg---agagggagcctgagaaacggctaccacatccaaggaaggcagcaggcgcgcaaattacccaatcccgacac--ggggaggtagtgacaataaatactgatacagggctcttttgggtcttgtaatcggaatgagtacaatttaaacctcttaacgaggaacaattggagggcaagtctggtgccagcagccgcggtaattccagctccaatagcgtatattaaagttgttgcagttaaaaagctcgtagttgaatcttgggcctggctggccggt-ccgcctcaccgcgtgtactggtctggccgggcctttccttctggagaacctcatgcccttcagt-g-ggtgtgttggggaaccaggacttttactttgaaaaaattagagtgttcaaagcaggcctttgctcgaatacgttagcatggaataatagaataggacg-tgcggtcctattttgttggtttctaggaccgccgtaatgattaatagggatagntcgggggcatcagtattcaattgtcagaggtgaaattcttggatttattgaagactaactactgcgaaagcatttgccaaggatgttttcattaatcagtgaacgaaagttaggggatcgaagacgatcagataccgtcgtagtcttaaccgtaaactatgccgactagggatcgggcgatg----------------------------------------cctgcg------gaaggatcattattgtggaacgccctttcgagggttac--------------------------------------------------------------------------------------------------------------------------------------------------------------------------------------------------------------------------------------------------------------catcaaccttgcctt--ttttt-gcgcacc------ctttgtttcct--cggcagctttg---cct---------------------------------gccaacgaggacccc-ctaaaaaccttt---tgca-----atcccag-tataact--ttctgaa-----aacataacaa-tattaaaactttcaacaatggatctcttggctctggcatcgatgaagaacgcagcgaaatgcgataagtagtgtgaattgcagaa-ttcagtgaatcatcgaatctttgaacgcacattgcgccctttggtattccttagggcatgcctgttcgagcgtcatttaca-a-attcaagctca--------gcttggtgatggg-tgtctgtcccgccttt----------------gcgtgt-------ggactcgcctcaaatgcagttggcagct-ta-tccctc-ggc-tctaaacgcagcagatttgcgtc--------gagcgtcgtgcggacgggctctcctctggctcct-----tt--ggggtccgagttgtaatttgtagagggtgctttggcgt--tggctg-tggtctaagttccttggaacaggacgtcacagagggtgagaatcccgtacgtggcc--g--c-cagtcttcgccgtgtaaagccccttcgatgagtcgagttgtttgggaatgcagctctaaatgggaggtaaatttcttctaaagctaaatatttgccagagaccgatagcgcacaagtagagtgatcgaaagatgaaaagcactttggaaagagagtcaaaaagcacgtgaaattgttgaaagggaagcgcttgcagctagacgtgccttgggttgatcagccgga---cttt---------------tgcccggtgcactcttccttt-ggcaggccagcatcagtttgggcggctggataaaggtctgtt-aaacgtgactccctt------------c---ggggagagcttatag-ggcagacgacatgcagccagcctg-aactga-ggt-----------ccgcgc-----a----tc--t-gctaggatgctggcgtaatagctgtaagcggcccgtcttgaaacacggaccaaggagtctaacatctatgcgagtgtttgggtgtc-aagcccgagcgcgtaatgaaagtaaacggaggtgggaacct-tt----t------aggtgcaccatcgaccgatcctgatgtcttcggatggatttgagtaagagcatagctgttgggacccgaaagatggtgaactactggtgagttcgaggctggtatctccaaggatggccagactcgcgagcacgctctcctcgcctacactctcggtg---------------------------tcaagc--------agctcatcgttgctatcaacaagatgg-------------------------acaccacca-----agtggagcgaggaacgtttccaagagatcatcaaggagacgtccaacttcatcaagaaggtcggcttcaaccccaagcacgttccat--------tcgtccccatctccggcttc----------------------aacggtgacaacatgatcgacgtctccaccaactgcccctg---gtacaagggctgggagaaggagatcaaggtc------------------aaggccaccggcaagaccctccttgaggccatcgatgccatcgaggctcccaagcgtccctctgacaagcccctccgtctgccc--------------ctccaggatgtgtacaagatcggtggtattggcacggttcccgtcggtcgtgtcgagaccggtatcatcaagtcc--------------------ggtatgatcgtcaccttcgccccggctggtgtcaccaccgaagtcaagtccgtcgagatgcaccacgagcagcttgtcgagggtacc---cccggtgacaacgtcggcttcaacgtcaagaacgtctccgtcaaggagatccgtcgtggcaacgtcgctggtgactccaagaacgacccccctaagggctgcgactccttcaacgctcag--------------gtcatcgttctcaaccaccccggccaagtcggtgctggttacgctcccgtcttggattgccacactgcccaca
>Halomassarina_thalassiae
----------------------------------------------------------------------------------------------------------------------------------------------------------------------------------------------------------------------------------------------------------------------------------------------------------------------------------------------------------------------------------------------------------------------------------------------------------------------------------------------------------------------------------------------------------------------------------------------------------------------------------------------------------------------------------------------------------------------------------------------------------------------------------------------------------------------------------------------------------------------------------------------------------------------------------------------------------------------------------------------------------------------------------------------------------------------------------------------------------------------------------------------------------------------------------------------------------------------------------------------------------------------------------------------------------------------------------------------------------------------------------------------------------------------------------------------------------------------------------------------------------------------------------------------------------------------------------------------------------------------------------------------------------------------------------------------------------------------------------------------------------------------------------------------------------------------------------------------------------------------------------------tcgggcttgtggattcccgttagtccgagttgtaatttgcagagggtgctttggtgt--gggtgg-ctgtctaagttccttggaacaggtcatcatggagggtgagaatcccgtatgtcgcctgc--c-cggcctacactatgtaaagccccctcgaagagtcgcgttgtttgggaatgcagcgctaagtgggaggtaaatttcttctaaagctaaatactggccagagaccgatagcgcacaagtagagtgatcgaaagatgaaaagcactttggaaagagagtgaaatagcacgtgaaattgttgaaagggaagcgcttgcagccagacatgcctgcggttgctcagctaggcatcttt---------------agcctggtgcactcttccgtg-ggcaggccagcatcagtttgggcggttggagaatggcctctg-tcatgtatcttcctt------------t---gggatgaccttatag-gggaggtgtaatgcagccagccca-gactga-ggt-----------ctgcgc-----agtcttc--t-gctaggatgctggcataatggtggcaagcggcccgtcttgaaacacggaccaaggagtctaacatccatgcgagtgtttgggtgtc-aagcccgggcgcgcaatgaaagtaaatggaggtgggatccc-cttg---------gggtgcaccatcgaccgatcctgatgtcttcggatggatttgagtaagagcatggctgttgggacccgaaagatggtgaac-------------------------------------------------------------------------------------------------------------------------------tcgccatcaacaagatgg-------------------------acactacca-----agtggagcgaggagcgttaccacgaaatcgtcaaggaaacctccaacttcatcaagaaggtcggctataaccccaagcacgtcccct--------tcgttcccatctccggcttc----------------------aacggcgacaacatgattgagccgtccagcaactgcccgtg---gtacaagggctgggagaaggagaccaagacc------------------aaggtcaccggcaagaccctccttgaggcgatcgacaacatcgatcccccgactcgtccctccgacaagccccttcatctgcca--------------ctcccggatgtgtacaagatcggcggtattggcacggtccctgtcggccgtgtcgagaccggtaccattaaggcc--------------------ggtatggtcgtcaccttcgatccggctggtgtgaccacggaagtcaagtccgtcnagatgcatcacgagcagctgagcgagggtgtc---cccggtgataatgtcggcttcaacgtcaagaacgtctccgtcaaggagattcgccgtggcaacgtcgctggtgactccaagaatgacccgcccaagggcgctgagtccttcaacgcccaa--------------gtcatcgtccttaaccaccccggccaggtcggagctggttacgcacccgtcctcgactgccacactgcccaca
>Halotthia_posidoniae
---------------------------------------------------------------------------------------------------------------------------------------------------------------------------------------------------------------------------------------------------------------------------------------------------------------------------------------------------------------------------------------------------------------------------------------------------------------------------------aattccagctccaatagcgtatattaaagttgttgcagttaaaaagctcgtagttgaaccttgggcctggctggccggt-ccgcctcaccgcgtgcactggtccggccgggcctttccttctggggagccccatgcccttcact-g-ggtgtgtcggggaaccaggacttttactttgaaaaaattagagtgttcaaagcaggcctatgctcgaatacattagcatggaataatagaataggacg-tgtggttctattttgttggtttctaggaccgccgtaatgattaatagggatagtc-gggggcatcagtattcaattgtcagaggtgaaattcttggatttattgaagactaactactgcgaaagcatttgccaaggatgttttcattaatcagtgaacgaaagttaggggatcgaagacgatcagataccgtcgtagtcttaaccataaactatgccgactagggatcgggcgatg-----------------------------------------------------------------------------------------------------------------------------------------------------------------------------------------------------------------------------------------------------------------------------------------------------------------------------------------------------------------------------------------------------------------------------------------------------------------------------------------------------------------------------------------------------------------------------------------------------------------------------------------------------------------------------------------------------------------------------------------------------------------------------------------------------------------------------------------------------------------------------------------------------tctggccctt-------tcagggtccgagttgtaatttgcagagggtgctttggcgt--tggtcg-cggtctaagttccttggaacagggcgtcgcagagggtgagaaccccgtacgtggcc--g--c-cggccctcgccgtgtataaccccttctacgagtctagttgtttgggaatgcagctctcaatgggaggtaaatttcttctaaagctaaatactggccagagaccgatagcgcacaagtagagtgatcgaaagatgaaaagcactttgtaaagagagtcaaaaagcatgtgaaattgttgaaagggaagcgcttgcaaccagactctcccgcggttgctcaaccggg---cttc---------------tgcccggtgcactcttccgcg-ggcgggccagcatcagttcgggcggtcagacaaacgcacgcg-gcatgtacccatcta------------c---gggtgggacttatgg-ggtgtgcggcatatgcccagccac-gattga-ggt-----------ccgcgc-----a----tc--t-gctaggatgctggcgtaatggctgtaaacggcccgtcttgaaacacggaccaaggagtctaacatctatgcaagtgtttgggtgtc-aaacccgcgcgcgcaaagaaattgaacggaggtgggatccc-tc-----------cagtgcaccattgaccgatcctgatgttttcggatggatttgagtaagagcatagctgttgggacccgaaagatggtgaaa----------------------------------------------------------------------------------------------------------------------------------------------------------------------------------------------------------------------------------------------------------------------------------------------------------------------------------------------------------------------------------------------------------------------------------------------------------------------------------------------------------------------------------------------------------------------------------------------------------------------------------------------------------------------------------------------------------------------------------------------------------------------------------------------------------------------------------------------------------------------------------------------------------------------------------------
>Helminthosporiella_stilbacea
tagtacc-ttacta-cttggatacctgtggtaattctagagctaatacatgctaa-aaaccccga--cttcgggaggggtgtatttattagata-aaaaaccaatgccc-ttcggggctccttggtgattcatgataacttctcagatcgcatggccttgcgccggcgacggttcattcaaatttctgccctatcaactttcgatggtaaggtattggcttaccatggtttctacgggtaacggggaattagggttcga-ttccgg---agagttagcctgagaaacggctaacacatccaaggaaggcagcaggcgcgcaaattacccaatcctgatac--agggaggtagtgacaataaatactaatacagggctctttcgggtcgtgtaattggaatgagtacaatttaaacctcttaacgaggaacaattggagggcaagtctggtgccagcagccgcggtaattccagctccaatagcgtatattaaagttgttgcagttaaaaagctcgtagttgaacctttggcctggctggcaggt-ccgcctcaccgcgtgcacttgtccggccgggccttttcttctggagaaccgcatgcccttcact-g-ggtgtgttgggg-accaggacttttactttgaaaaaattagagtgttcaaagcaggcctttgctcgaatattacagcatggaataataaaataggacg-tgcggttctattttgttggtttctaggaccgccgtaatgattaatagggacagtc-gggggcatcagtattcaattgtcagaggtgaaattcttggatttattgaagactaactactgcgaaagcatttgccaaggatgttttcattaatcagtgaacgaaagttaggggatcgaagacgatcagataccgtcgtagtcttaaccataaactatgccgactagggatcgggcggtg--------------cgtaacaaggtttccgtagg--tgaacctgcg------gaaggatcattacaccaaggcgatgccactccgccggccaggcgggtggac-------------------------------------------------------------------------------------------------------------------------------------------------------------------------------------------------------------------------------------------------cccccacaccctctg--tctac-gtgtacc---tcttgttgtttcct--cggcaggcccg---cct---------------------------------gccgacgggaccccc--cctaaacccttttgtatacgagtataccaa------aa--atccgat----aactacctaat-tatcacaactttcaacaatggatctcttggttctggcatcgatgaagaacgcagcgaaatgcgaaaagtagtgtgaattgcagaa-ttccgtgaatcatcgaatctttgaacgcacattgcgcccctcggtattccgtggggcatgcctgttcgagcgtcatttaca-c-cctcaagctct--------gcttggtgttggg-cgtctgtcccgccccc----------------gcgcgt-------ggactcgccccaaagtca-ttggcagcg-gtcgtgccc-ggcttcttcgtgcagcacattgcgctt------ctcgaagccccggtggatcggcgtcctctggctcct-----tgtaggggtccgagttgtaatttgcagagggtgctttggtgttatggtgg-cgttctaagttccttggaacaggacatcgcagagggtgagaatcccgtttgtggcc--g--t-cgcctttcgccgtgtaaagccccttcgacgagtcgagttgtttgggaatgcagctctaaatgggaggtaaatttcttctaaagctaaataccggccagagaccgatagcgcacaagtagagtgatcgaaagatgaaaagcactttggaaagagagtcaaacagcacgtgaaattgttgaaagggaagcgcttgcagccagacttgcccgcagttgctcacctagg---cttt---------------tgcctggggcattcttctgcg-ggcaggccagcatcagtttgggcggtcggataaaggcctctg-tcacgtatcttcctc------------c---gggaagaccttatag-gggaggtgtcatgcgaccagcctg-gactga-ggt-----------ccgcgc-----a----tc--t-gccaggatgctggcgtaatggctgtaagcggcccgtcttgaaacacggaccaaggagtctaacatctatgcgagtgtttgggtgtc-aagcccgagcgcgtaatgaaagtgaacggaggtgggaaccc-tc-----------gggtgcaccatcgaccgatcctgatgtcttcggatggatttgagtaagagcatagctgttgggacccgaaagatggtgaactactggtgagttcgaggctggwawctccaaggatggccagacccgtgagcacgctcttctcgcctacactctcggtg---------------------------tcaggc--------agatcatcgtcgccatcaacaagatgg-------------------------acaccacca-----agtggtccgaggctcgttaccaggaaatcgtcaaggagacgtccaacttcatcaagaaggtcggcttcaaccccaagcacattccct--------tcgtgcccatctccggtttc----------------------aacggtgacaacatgattgaggcctccaccaactgcccctg---gtacaagggctgggagaaggaggtcaagtcc------------------aaggttaccggaaagaccctccttgacgccattgacgccatcgaccccccggctcgtccctccgacaagcccctccgtctgccc--------------ctccaggatgtgtacaagatcggtggtattggcacggttcccgtcggtcgtgtcgagaccggtaccatcaaggcc--------------------ggtatggtcgtcaccttcgcccccgctggtgtcaccactgaagtcaagtccgtcgagatgcaccacgagcagcttcccgagggtctt---cccggagacaacgtcggcttcaacgtcaagaacgtctccgtcaaggaaatccgtcgtggaaacgttgccggtgactccaagaacgacccccccaagggtgctgagtccttcaacgctcag--------------gtcatcgtcctcaaccaccccggtcaggtcggtgcaggctacgctcccgtccttgactgccacactgcccaca
>Hermatomyces_subiculosus
tagtacc-ttacta-cttggataaccgtggtaattctagagctaatacatgctaa-aaaccccga--cttcgggaggggtgtatttattagata-aaaaaccaatgccc-ttcggggctctttggtgattcatgataacttaacggatcgcatggccttgcgccggcgacggttcattcaaatttctgccctatcaactttcgatggtaaggtattggcttaccatggtttcaacgggtaacggggaattagggttcga-ttccgg---agagggagcctgagaaacggctaccacatccaaggaaggcagcaggcgcgcaaattacccaatcccgactc--ggggaggtagtgacaataaatactgatacagggctcttttgggtcttgtaatcggaatgagtacaatttaaaccccttaacgaggaacaattggagggcaagtctggtgccagcagccgcggtaattccagctccaatagcgtatattaaagttgttgcagttaaaaagctcgtagttgaaccttgggcctggctggccggt-ccgcctcaccgcgtgtactggtccggccgggcctttccttctggagagccgcatgcccttcact-g-ggtgtgttggggaaccaggacttttactttgaaaaaattagagtgttcaaagcaggcctttgctcgaatacgttagcatggaataatagaataggacg-tgcggtcctattttgttggtttctaggaccgccgtaatgattaatagggatagtc-gggggcatcagtattcaattgtcagaggtgaaattcttggatttattgaagactaactactgcgaaagcatttgccaaggatgttttcattaatcagtgaacgaaagttaggggatcgaagacgatcagataccgtcgtagtcttaaccgtaaactatgccgactagggatcgggcgatg-----------------------------gtagg--tgaacctgcg------gaaggatcattatcgagggggcttgcccccgtcaa-----------------------------------------------------------------------------------------------------------------------------------------------------------------------------------------------------------------------------------------------------------------gataccaccccttgc--ctttt-gagtacc------gtctgtttcct--cggcaggctcg---cct---------------------------------gccaatgaggaccacatccaaacctttt---tgta-----tctgtag-taa--ac--gtctgat------aaaacaaaa-aatcaaaactttcaacaacggatctcttggttctggcatcgatgaagaacgcagcgaaatgcgataagtagtgtgaattgcagaa-ttcagtgaatcatcgaatctttgaacgcacattgcgccctttggtattccttagggcatgcctgttcgagcgtcatctaac-c-cttcaagcatt--------gcttggtgttggg-cgtttgtcccgcctc-----------------tggcgt-------ggactcgcctcaaagaca-ttggcggcc-tg-tgtatt-ggc-ttcgagcgcagcagactcgcgcg-------tcgtcccctctagcaccaggtgtcctctggctcct-----tt--ggggtccgagttgtaatttgtagagggtgctttggtgt--cggcta-tggcctaagttccttggaacaggacgtcacagagggtgagaaccccgtatgtggct--g--c-tagccttcaccgtgtaaagccccttcgacgagtcgagttgtttgggaatgcagctctaaatgggaggtaaatttcttctaaagctaaatattggccagagaccgatagcgcacaagtagagtgatcgaaagatgaaaagcactttggaaagagagtcaaaaagcacgtgaaattgttgaaagggaagcgcttgcagccagacttgcccgtagtcgctcatccgag---ctct---------------tgctcggtgcactcttctgcg-ggcaggccagcatcagtccgggcggtcggataaaggctctgg-gaatgtagctctctt------------c---ggggagtgttatagc-ccagggtgtcatgcgaccagtctg-gactga-ggt-----------ccgcgc-----a----tc--t-gctaggatgctggcgtaatggctgtaagcggcccgtcttgaaacacggaccaaggagtctaacatctatgcgagtgtttgggtgtc-aagcccgggcgcgcaatgaaagtgaacggaggtgggaaccc-tt----c----g-gggcgcaccatcgaccgatcctgatgtcttcggatggatttgagtaagagcatagctgttgggacccgaaagatggtgaaccactggtgagttcgaggctggtatctccaaggatggccagactcgtgagcacgctctcctcgcctacactcttggtg---------------------------tcaagc--------aacttatcgttgccatcaacaagatgg-------------------------acaccacca-----agtggagtgaggaccgcttcaacgaaatcattaaggagacctccaacttcatcaagaaggtcggctacaaccccaagactgttcctt--------tcgtcccaatctccggcttc----------------------aacggtgacaacatgatcgatgcctccagcaactgcccatg---gtacaagggctgggagaaggagaccaagacc------------------aagtccactggcaagactctccttgaggccatcgacgccatcgaccccccctcccgcccgtctgacaagcctcttcgtctccca--------------ctccaggatgtgtacaagattggtggtattggcacggtccctgtcggtcgtgtcgagaccggtgtcatcaaggcc--------------------ggtatggtcgtcaccttcgcccccgccaacgtcaccactgaagtcaagtctgtcgagatgcaccacgagcagctcgttgagggtgtt---cccggtgacaacgtcggcttcaacgtcaagaacgtctccgtcaaggagattcgtcgtggaaacgtcgctggtgactccaagaacgatccccccaagggtgccgagtccttcaacgctcag--------------gtcattgtcctcaaccaccctggccaggtcggtgctggttacgctcctgtcttggattgccacactgcccaca
>Kazuakitanaka_lancangensis
tagtacc-ttacta-cttggataaccgtggtaattctagagctaatacatgctaa-aaaccccaa--cttcgggaggggtgtatttattagata-aaaaaccaatgccc-tccggggctctttggtgattcataataacttctcagatcgcatggccttgcgccggcgacggttcattcaaatttctgccctatcaactttcgatggtaaggtattggcttaccatggtttcaacgggtaacggggaattagggttcga-ttccgg---agagggagcctgagaaacggctaccacatccaaggaaggcagcaggcgcgcaaattacccaatcccgacac--ggggaggtagtgacaataaatactgatacagggctcttttgggtcttgtaattggaatgagtacaatttaaacctcttaacgaggaacaattggagggcaagtctggtgccagcagccgcggtaattccagctccaatagcgtatattaaagttgttgcagttaaaaagctcgtagttgaacctttggcctggctggcaggt-ccgcctcaccgcgtgcacttgaccggccgggccttcttttctggagaaccgcatgcccttcact-g-ggtgtgttgggg-accaggacttttactttgaaaaaattagagtgttcaaagcaggcctttgctcgaatacgttagcatggaataatagaataggacg-cgcggtcctattttgttggtttctaggaccgccgtaatgattaatagggacagtc-gggggcatcagtattcaattgtcagaggtgaaattcttggatttattgaagactaactactgcgaaagcatttgccaaggatgttttcattaatcagtgaacgaaagttaggggatcgaagacgatcagataccgtcgtagtcttaaccataaactatgccgactagggatcgggcggtg--------------------cgctgttccgtagg--tgaacctgcg------gaaggatcattatatgggtcccgtaccgtcggtagcccttgaatgggcagcccccaagaggcctggcacgtctcgaaggggtgccggcgcctaccagtatgtggtcggtctatgtctccgtgtcagtacacgcttgtcgccgcgtggaactgcagccctcgatcgttccccccaccaagttgctcctgccaggagagtggacggtctcgcggtgcagccaacggctgccggaaca---------------------------------------------------------tattcggaatccttg--actat-gagcacc-gttttgttgattcctt--cggtggagacg---tcc---------------------------------gccgattggaacccc-catgaacccttt---tgca-----atggcatctat--tc--ttctgata--cacaacgtaaat-cgttacaactttcaacaatggatctcttggttctggcatcgatgaagaacgcagcgaaatgcgataagtagtgtgaattgcagaa-ttcagtgaatcatcgaatctttgaacgcacattgcgccccttggtattccatggggcatgcctgttcgagcgtcatttacc-c-cctcaagctct--------gcttggtgttggg-cgtctgtcccgcctgttac-------------gtgcgt-------ggactcgccccaaagtca-ttggcagcg-gtcttacca-ggc--tctcgcgcagcagtttgcgcac-----agagaggcactggagaggcctgtatcctctggccttt-----tct-ggggtccgagttgtaatttgcagagggtactttggcgt--ggatag-tggcctaagttccttggaacaggacgtcacagagggtgagaatcccgtacgtggtc--a--c-ctatcttcgccgtgtaaagccccttcgacgagtcgagttgtttgggaatgcagctctaaatgggaggtaaatttcttctaaagctaaataccggccagagaccgatagcgcacaagtagagtgatcgaaagatgaaaagcactttggaaagagagtcaaatagcacgtgaaattgttgaaagggaagcgcttgcagtcagacttgcccgcagttgttcacccagg---ctct---------------tgcctggggcactcttctgcg-ggcaggccagcatcagtttgggcgaccggataaaggcctctg-tcatgtatcttcctc------------c---gggatgaccttatag-gggaggtgtaatgcggccagcccg-gactga-ggt-----------ccgcgc-----t----tt--t-gctaggatgctggcgtaatggctgtaagcggcccgtcttgaaacacggaccaaggagtctaacatctatgcgagtgtttgggtgtc-aagcccgggcgcgcaatgaaagtgaacggaggtgggaaccc-tc-----------gggtgcaccatcgaccgatcctgatgtcttcggatggatttgagtaagagcatagctgttgggacccgaaagatggtgaactactggtgagttcgaagccggtatctccaaggatggccagactcgcgagcacgctctgcttgcctacactcttggtg---------------------------tgaagc--------agctcatcgtcgccatcaacaagatgg-------------------------acaccacca-----agtggtccgagtcccgtttccaggagatcatcaaggagacatccaacttcatcaagaaggtcggatacaaccccaagcacgtcccct--------tcgtgcccatctccggcttc----------------------aacggcgacaacatgatcgaggcctccagcaacgctccctg---gtacaagggctgggagaaggagaccaagacc------------------aaggctactggtaagactctccttgaggccatcgacgccatcgacaccccgacccgtccctcggacaagcctcttcgtctgcct--------------cttcaggatgtgtacaagatcggcggtattggcacggtccctgtcggtcgtgttgagactggtgtcatcaaggcc--------------------ggtatggtagtcaccttcgcccctgctggtgtgaccaccgaagtcaagtctgtcgagatgcaccacgagcagcttactgagggtgtc---cccggtgacaacgtcggcttcaacgtcaagaacgtctccgtcaaggagatccgtcgtggtaacgtcgctggtgactccaagaacgacccccccaagggtgccgagtctttcaacgcccag--------------gttatcgtccttaaccaccctggtcaggtcggtgctggctacgctcctgtgctcgactgccacaccgcccaca
>Keissleriella_bambusicola
---tacc-ttacta-cttggataaccgtggtaattctagagctaatacatgctga-aaaccccaa--cttcggaaggggtgtatttattagata-aaaaaccaatgccc-ttcggggctccttggtgattcataataacttctcagatcgcatggccttgcgccggcgacggttcattcaaatttctgccctatcaactttcgatggtaaggtattggcttaccatggtttcaacgggtaacggggaattagggttcga-ttccgg---agagggagcctgagaaacggctaccacatccaaggaaggcagcaggcgcgcaaattacccaatcccgacac--ggggaggtagtgacaataaatactgatacagggctcttttgggtcttgtaattggaatgagtacaatttaaacctcttaacgaggaacaattggagggcaagtctggtgccagcagccgcggtaattccagctccaatagcgtatattaaagttgttgcagttaaaaagctcgtagttgaacctttggcctggctggcaggt-ccgcctcaccgcgtgcacttgtccggccgggccttcttttctggagaaccgcatgcccttcact-g-ggtgtgttgggg-accaggacttttactttgaaaaaattagagtgttcaaagcaggcctttgctcgaatacgttagcatggaataatagaataggacg-tgcggtcctattttgttggtttctaggaccgccgtaatgattaatagggacagtc-gggggcatcagtattcaattgtcagaggtgaaattcttggatttattgaagactaactactgcgaaagcatttgccaaggatgttttcattaatcagtgaacgaaagttaggggatcgaagacgatcagataccgtcgtagtcttaaccataaactatgccgactagggatcgggcggtg-----------------------cgttccgtagg--tgaacctgcg------gaaggatcattacctggccttgggccgctcttgggggttcgcccctgggggtgcttagccc---------------------------------------------------------------------------------------------------------------------------------------------------------------------------------------------------------------------------------------ttgactcttaccttg--attat-gtgcacc----tttgttgttccct--cggcaggcct----cct---------------------------------gccgccagggacccc---aaaacccatt---agta-----taagcat-taa--ac--ttctgaa--aacaaacccaatt-atttacaactttcaacaatggatctcttggttctggcatcgatgaagaacgcagcgaaatgcgataagtagtgtgaattgcagaa-ttcagtgaatcatcgaatctttgaacgcacattgcgccccttggtattccatggggcatgcctgttcgagcgtcatttaca-c-cctcaagctct--------gcttggtgttggg-cgtctgtcccgcttc-----------------gcgcgc-------ggactcgccccaaaggta-ttggcagcg-gt-cttgcc-agc-ttctcgcgcagcacattgcgttt-----ctcgaagcttttggcggatcggcgtcctctggcctcc-----tttgggggtccgagttgtaatttgcagagggtgctttggcgt--cggcag-cggtctaagttccttggaacaggacatcacagagggtgagaatcccgtacgtggtc--g--c-tcgccttcgccgtgtaaagccccttcgacgagtcgagttgtttgggaatgcagctctaaatgggaggtaaatttcttctaaagctaaataccggccagagaccgatagcgcacaagtagagtgatcgaaagatgaaaagcactttggaaagagagtcaaacagcacgtgaaattgttgaaagggaagcgcttgcagccagacttgctcgcagttgctcatccggg-----tc---------------cgcccggagcactcttctgcg-agcaggccagcatcagtttgggcgaccggataaaggcctctg-tcatgtatcttcctt------------c---gggatgaccttatag-gggaggcgtaatgcggccagcccg-gactga-ggt-----------ccgcgc-----a----tc--t-gctaggatgctggcgtaatggctgtaagcggcccgtcttgaaacacggaccaaggagtctaacatctatgcgagtgtttgggtgtc-aagcccgggcgcgtaatgaaagtgaacggaggtgggaaccc-tc----ttcggg-gggcgcaccatcgaccgatcctgatgtcttcggatggatttgagtaagagcatagctgttgggacccgaaagatggtgaactactggtgagttcgaggccggtatctccaaggatggtcagactcgtgagcacgctcttcttgcctacaccctcggtg---------------------------tgaagc--------agctcatcgtcgccatcaacaagatgg-------------------------acaccacca-----agtggtccgagtcccgtttccaggagatcatcaaggagaccaccaacttcatcaagaaggtcggctacaaccccaagcacgttcctt--------tcgtccccatctccggcttc----------------------aacggcgacaacatgatcgaggcttcctccaactgcccctg---gtacaagggctgggagaaggagaccaaggcc------------------aaggccactggtaagaccctcctcgaggccatcgatgccatcgaccccccaagccgtcccaccgacaagcccctccgtctgccc--------------ctccaggatgtgtacaagattggtggcattggcacggttcccgtcggtcgtgtcgagactggtgtcatcaagtct--------------------ggtatggtcgtcaccttcgcccccgctggtgtgaccactgaagtcaagtccgtcgagatgcaccacgagcagctcaccgagggtgtc---cccggtgacaacgtcggcttcaacgtcaagaacgtctccgtcaaggagatccgtcgtggcaacgttgctggtgactccaagaccgacccccccaaaggcgccgagtctttcaacgctcaa--------------gtcattgtcctcaaccaccctggtcaggtcggtgccggttacgcacccgtcctcgactgccacaccgcccaca
>Longiostiolum_tectonae
------------------------------------------------------------------------------------------------------------------------------------------------------------------------------------------------------------------------------------------------------------------------------------------------------------------------------------------atcccgacac--ggggaggtagtgacaataaatactgatacagggctcttttgggtcttgtaattggaatgagtacaatttaaacctcttaacgaggaacaa-tggagggcaagtctggtgccagcagccgcggtaattccagctccaatagcgtatattaaagttgttgcagttaaaaagctcgtagttgaaccttgggcctggctggcaggt-ccgcctcaccgcgagtacttgtccggccgggccttt-tttctggagaacctcatgcccttcact-g-ggtgtgctggggaaccaggacttttactttgaaaaaattagagtgttcaaagcaggcctttgctcgaatacgttagcatggaataatagaataggacg-tgcggtcctattttgttggtttctaggaccgccgtaatgattaatagggacagtc-gggggcatcagtattcaattgtcagaggtgaaattcttggatttattgaagactaactactgcgaaagcatttgccaaggatgttttcattaatcagtgaacgaaagttaggggatcgaagacgatcagataccgtcgtagtcttaaccgtaaactatgccgactagggatcgggcgatg--------------------------tccgtagg--tgaacctgcg------gaaggatcattactgttggggcttccccatca--------------------------------------------------------------------------------------------------------------------------------------------------------------------------------------------------------------------------------------------------------------------agatgctatcctttg--tctac-tagtact------tgttgtttcct--cggcaggctcg---cct---------------------------------gccaatggggacttt--ttaaaaccttt---tgca-----atagcag-tat---t--ttctgaa-----gataaataat-tattacaactttcaacaacggatctcttggttctggcatcgatgaagaacgcagcgaaatgcgataagtagtgtgaattgcagaa-tttagtgaatcatcgaatctttgaacgcacattgcgcctcttggtattccatgaggcatgcctgttcgagcgtcatatgta-a-attcaagctta--------gcttggtgttggg-tgtttgttctctt-------------------cggacc-------ctacacgccttaaagtgggttggcggcgagcctctatc-agcctataagcgcagcacagcccgcgctttatgttgtaaggcgacgtgaccagaagttc---------------------------------------------------------------------------------------------------------------------------------------------------------------------------------------------------------------------------------------------------------------------------------------------------------------------------------------------------------------------------------------------------------------------------------------------------------------------------------------------------------------------------------------------------------------------------------------------------------------------------------------------------------------------------------------------------------------------------------------------------------------------------------------------------------------------------------------------------------------------------------------------------------------------------------------------------------------------------------------------------------------------------------------------------------------------------------------------------------------------------------------------------------------------------------------------------------------------------------------------------------------------------------------------------------------------------------------------------------------------------------------------------------------------------------------------------------------------------------------------------------------------------------------------------------------------------------------------------------------------------------------------------------------------------------------------------------------------------------------------------
>Lonicericola_fuyuanensis
tagtacc-ttacta-cttggataaccggggtaattctagagctaatacatgctga-aaaccccga--cttcggaaggggtgtatttattagata-aaaaaccaatgcct-tc--gggctctttggtgattcataataacttctcagatcgcatggccttgcgccggcgacggttcattcaaatttctgccctatcaactttcgatggtaaggtattggcttaccatggtttcaacgggtaacggggaattagggttcga-ttccgg---agagcgagcctgagagacggctagcacatccaaggaaggcagcaggcgcgcaaattacacaatggcaacac--gccgatgtagtgacaataaatactgatacagggctcttttgggtcttgtaattggaatgagtacaatttaaacctcttaacgaggaacaattggagggcaagtctggtgccagcagccgcggtaattccagctccaatagcgtatattaaagttgttgcagttaaaaagctcgtagttgaacctttggcctggctggcgggt-ctgcctcaccgcatgcactcgtccggccgggccttctcttctggagaatcgcatgcccttcact-g-ggtgtgttgagg-accaggacttttactttgaaaaaattagagtgttcaaagcaggcctttgctcgaatacgttagcatggaataatagaataggacg-tgcggtcctattttgttggtttctaggaccgccgtaatgattaatagggacagtc-gggggcatcagtattcaattgtcagaggtgaaattcttggatttattgaagactaactactgcgaaagcatttgccaaggatgttttcattaatcagtgaacgaaagttaggggatcgaagacgatcagataccgtcgtagtcttaaccataaactatgccgactagggatcgggcggtg---------------------------------------acctgcg------gagggatcattgctggaacgcgccccaggcgca-------------------------------------------------------------------------------------------------------------------------------------------------------------------------------------------------------------------------------------------------------------------cccagaaaccctttg--tgaac-ttatacc-----ttactgttgcct--cggcgaaggctggccccccggggcccctcaccctcacgggtgttga----gccggcggacccccc----caacccctt---tgca-----gtagcagtaac------ttctgatcg-tgggatttgaat-ctttacaactttcaacaacggatctcttggttctggcatcgatgaagaacgcagcgaaatgcgataagtagtgtgaattgcagaa-ttcagtgaatcatcgaatctttgaacgcacattgcgcccctcggtattccgtggggcatgcctgttcgagcgtcattacac-c-cctcaagctct--------gcttggtgttggg-cctctgtcgcgaccggcgcccttttccc----cccgggcgtcgtgcgactggcctcaaatcct-tcggcagcc---ccctctc-ggcccctcagcgcagcagttcgcgcct-------gggagccggcaggagcgcggcctc-tctggctccc-----cccgggcgtccgagttgtaatttgaagagggtgctttggtgt--cggcgg-cggtctaagtcccttggaacagggcatcgcagagggtgagaatcccgtatgtggcc--g--c-cagccttcgccgtgtaaagccccttcgacgagtcgagttgtttgggaatgcagctctaaatgggaggtaaatatcttctaaagctaaataccggccagagaccgatagcgcacaagtagagtgatcgaaagatgaaaagcactttggaaagagagtcaaacagcacgtgaaattgttgaaagggaagcgcttgcagccagacttgctcgcagttgctcatccggg---ctcc---------------cgcccggtgcactcttctgcg-ggcaggccagcatcagtttgggcagccggataaagacctctg-tcacgtatcttcctt------------c---gggatgaccttatag-gggaggtgcaatgcggctagcctg-gactga-ggt-----------ccgcgc-----t----tc--t-gctaggatgctggcgtaatggctgtaagcggcccgtcttgaaacacggaccaaggagtctaacatctatgcgagtgtttgggtgtc-aagcccgggcgcgcaatgaaagtgaacggaggtgggaaccc-tc----tc--gg-gggcgcaccatcgaccgatcctgatgtcttcggatggatttgagtaggagcatagctgttgggacccgaaagatggtgaactactggtgagttcgaggctggtatctccaaggatggccagactcgtgagcacgccctgctcgcctacaccctgggtg---------------------------tcaagc--------agctcatcgttgccatcaacaagatgg-------------------------acaccacca-----agtggtccgagtcccgttaccaggagatcatcaaggagacctcctccttcatcaagaaggtcggctacaaccccaagcacgttccct--------tcgtccccatctccggcttc----------------------aacggcgacaacatgatcgacgcctcccccaactgcccctg---gtacaagggctgggagaaggagaccaaggcc------------------aaggccaccggcaagaccctcctcgaggccatcgatgccatcgacccgccgacccgtccttccgacaagcccctccgtcttccc--------------ctccaggatgtgtacaagattggcggtattggcacggttcccgtcggtcgtgtcgagactggtgtcatcaaggct--------------------ggcatggtcgtcaccttcgcccctgctggtgtgaccactgaagtcaagtccgtcgagatgcaccacgagcagcttgtcgagggtgtc---cccggtgacaacgtcggcttcaacgtcaagaacgtctccgtcaaggagatccgtcgtggtaacgtcgctggtgactccaagaacgacccccccaagggtgctgagtccttcaacgcccag--------------gtcatcgtcctcaaccaccctggtcaggtcggtgctggttacgctccagtcctcgactgccacactgcccaca
>Massarina_cisti
tagtacc-ttacta-catggatacctgtggtaattctagagctaatacatgctga-aaaccccga--cttcggaaggggtgtatttattagata-aaaaaccaatgccc-tccggggctccttggtgattcatgataacttctcagatcgcatggccttgcgccggcgacggttcattcaaatttctgccctatcaactttcgatggtaaggtagtggcttaccatggtttctacgggtaacggggaattagggttcga-ttccgg---agagttagcctgagaaacggctaacacatccaaggaaggcagcaggcgcgcaaattacccaatcctaatcctagggagagtagtgacaatacatactgatacagggctcttttgggtcttgtaattggaatgagtacaatttaaacctcttaacgaggaacaattggagggcaagtctggtgccagcagccgcggtaattccagctccaatagcgtatattaaagttgttgcagttaaaaagctcgtagttgaacctttggcctggctggcaggt-ccgcctcaccgcgtgcacttgtccggccgggccttttcttctggagaaccgcatgcccttcact-g-ggtgtgttgggg-accaggacttttactttgaaaaaattagagtgttcaaagcaggcctttgctcgaatattacagcatggaataataaaataggacg-tgcggttctattttgttggtttctaggaccgccgtaatgattaatagggacagtc-gggggcatcagtattcaattgtcagaggtgaaattcttggatttattgaagactaactactgcgaaagcatttgccaaggatgttttcattaatcagtgaacgaaagttaggggatcgaagacgatcagataccgtcgtagtcttaaccataaactatgccgactagggatcgggcggtg--------------------------------------------cg------gaaggatcattagatatgctccatcccatccg--------------------------------------------------------------------------------------------------------------------------------------------------------------------------------------------------------------------------------------------------------------------ggtcaataccctttg--cctat-gcgtacc--gttttgttgtttcct--cggtgggctcg---ccc---------------------------------gccggcaggaacccc--ctaaacccttg---caat-----ccagtag-tat--ct--ctccgat----aaacaacccaa-tatcacaactttcaacaatggatctcttggttctggcatcgatgaagaacgcagcgaaatgcgaaaagtagtgtgaattgcagaa-ttccgtgaatcatcgaatctttgaacgcacattgcgcccctcggtattccgtggggcatgcctgttcgagcgtcatttgga-c-cctcaagctct--------gcttggtgttggg-cgtctgtcccgctcc-----------------gcgcgc-------ggactcgccccaaagtca-ttggcagcg-gt-caagcc-ggc-tcctcgtgcagcacttgcgcgtc-------tgggaggcccggcgggcccgcgtcctctggccccg----ttcccggggtccgagttgtactttgcagagggtgctttggcgt--tggtgg-cggtctaagttccttggaacaggacatcgcagagggtgagaatcccgtttgtggtc--g--c-ctgccttcgccgtgtaaagccccttcgacgagtcgagttgtttgggaatgcagctctaaatgggaggtaaatttcttctaaagctaaatactggccagagaccgatagcgcacaagtagagtgatcgaaagatgaaaagcactttggaaagagagtcaaacagcacgtgaaattgttgaaagggaagcgcttgccgccagacttgcccgtggttgctcaccttgg---cttc---------------tgccttgggcactcttccgcg-ggcgggccagcatcggtttgggcggtcggataaaggcctctg-tcacgtatcatccct------------c---gggatgaccttatag-gggaggcgacatgcgaccagcccg-gaccga-gga-----------ccgcgc-----t----tc--g-gctaggatgctggcgtaatggcggtaagcggcccgtcttgaaacacggaccaaggagtctaacatctatgcgagtgtttgggtgtc-aagcccgagcgcgcaatgaaagtgaacggaggtgggaaccc-ctcgcg-------gggcgcaccatcgaccgatcctgatgtcttcggatggatttgagtaagagcatagctgttgggacccgaaagatggtgaactactggtgagttcgaggccggtatctccaaggacggtcagacccgtgagcacgctcttctcgcctacaccctcggtg---------------------------ttaggc--------agatcatcgtcgctatcaacaagatgg-------------------------acaccacca-----agtggtccgaggaccgttacaaggagatcgtcaaggagacttccaacttcatcaagaaggtcggcttcaaccccaagcacattccct--------tcgtcccgatctctggcttc----------------------aacggtgacaacatgattgagccctcttccaactgcccctg---gtacaagggctgggagaaggaggtcaagtcc------------------aaggttaccggaaagactctcctcgaagccatcgatgccattgagcctccatcccgtcccaccgacaagcccctccgtctgccc--------------cttcaggatgtgtacaagatcggtggcattggcacggttcctgtcggccgtgtcgagactggtgtcatcaaggct--------------------ggtatggtcgtcaccttcgcccccgctggtgtgaccactgaagtcaagtccgtcgagatgcaccacgagcagcttgtcgagggtctc---cctggtgacaacgttggcttcaacgtcaagaacgtctccgtcaaggagatccgtcgtggcaacgtcgctggtgactccaagcaggatccccccaagggtgccgagtccttcaacgcccag--------------gttatcgtcctcaaccaccccggtcaggtcggtgctggttacgccccggttctcgactgccacactgcccaca
>Mauritiana_rhizophorae
taaaacc-ttacta-cttgcataaccgtgcttattctagagctaatacctgccaa-aaaccccga--cttctggaggggtgtatttattaaata-aaaaaccgatgccc-tct-ggtctctttggggatacatgaaattttcctttatagcctggccttgccccggcgacggttctttcaaatttctgccctg-caactttcgatggtgaggtattggcttaccgtggtctcaaggggtaacgggggattagggttcga-ctccag---agagggagcctgaaaaacggctaccacatccaaggaaggcagcaggcgcgcaaattacccaatcccgacac--ggggaggtagtgacaataaatactgatacagggctcttttgggtcttgtaatcggaatgagtacaatttaaatcccttaacgaggaacaattggagggcaagtctggtgccagcagccgcggtaattccagctccaatagcgtatattaaagttgttgcagttaaaaagcttgtagttgaaccttgggcctggctggctggt-ccgcctcaccgcgtgcactggcatggccgggcctttcctcctggagagccccatgcccttcact-g-ggcgtgtgggggaaccaggacttttactttgaaaaaattagagtgttcaaagcaggcctttgcttgaatacattagcatggaat-atgaaataggacg-tgcggtcctattttgttggtttctaggaccgccgtaatgattaatagggacagtc-gggggcatccgtattcaattgtcagaggtgaaattcttggatttattgaagacgaactactgcgaaagcatttgccaaggatgttttcattaatcagtgaacgaaagttaggggatcgaagacgatcagattccgtcgtagtcttaaccgtaaactatgccgactagggatcgggcgatg-----------------------------------------------------------------------------------------------------------------------------------------------------------------------------------------------------------------------------------------------------------------------------------------------------------------------------------------------------------------------------------------------------------------------------------------------------------------------------------------------------------------------------------------------------------------------------------------------------------------------------------------------------------------------------------------------------------------------------------------------------------------------------------------------------------------------------------------------------------------------------------------------------tctggccctt-------ttagggtccgagttgtaatttgcagagggtgctatggcgt--tggccg-cggtctaagttccttggaacagggcgtcgcagagggtgagaaccccgtacgtggcc--g--c-cggccctcgccgtgtatagccccttcgacgagtcgagttgtttgggaatgcagctctaaatgggaggtaaatttcttctaaagctaaatactggccagagaccgatagcgcacaagtagagtgatcgaaagatgaaaagcactttggaaagagagtcaaaaagcatgtgaaattgttgaaagggaagcgcttgcagccagactcgcccgcggttgctcagccggg---cttc---------------tgcccggtgcactcttccgcg-ggcgggccagcatcagttcgggcggtcagacaaaggcacgcg-gcaggtacccatcta------------c---gggtgggacttatag-ggtgtgcggcatatgaccagccag-gattga-ggt-----------ccgcgc-----a----tc--t-gctaggatgctggcgtaatggctgtaagcggcccgtcttgaaacacggaccaaggagtctaacatctatgcgagtgtttgggtgtc-aagcccgggcgcgcaatgaaagtgaacggaggtgggatccc-tc-----------gggtgcaccatcgaccgatcctgatgtcttcggatggatttgagtaagagcatagctgttgggacccgaaagatggtgaactactggtgagttcgaggctggtatctccaaggatggtcagactcgtgagcacgttctgttcgcctacaccttgggtg---------------------------tcaagc--------aattcatcgttgctatcaacaagatgg-------------------------acaccacca-----agtggagcgaggaccgtttcaacgagatcatcaaggagacgtccaacttcatcaagaaggttggctacaaccccaagaccgtccctt--------tcgtccccatctccggtttc----------------------aacggtgataacatgatcgacgcctcctccaactgcccatg---gtacaagggctgggagaaggagaccaagacc------------------aagtccaccggtaagactcttctcgaggccatcgatgccatcgaccctccctcgcgtccttccgacaagcccctccgtcttccc--------------ctccaggatgtgtacaagatcggtggtattggcacggtccctgtcggccgtgtcgagaccggtaccatcaaggcc--------------------ggtatggtcgttaccttcgccccggctggtgtcacgactgaagtcaagtccgtcgagatgcaccacgagcagctgaccgagggtgtg---cccggtgacaacgtcggcttcaacgtcaagaacgtctccgtcaaggagatccgtcgtggtaacgtcgccggtgactccaagaacgacccgcccaagggcgccgagtccttcaacgcccag--------------gtcatcgtcctcaaccaccccggccaggtcggtgctggttacgcccctgtcttggattgccacactgcccaca
>Meanderella_rijsii
tggtacctttacta-cttggataaccgtggtaattctagagctaatacatgctaa-aaaccccga--cttcgggaggggtgtatttattagata-caaaaccaatgccc-ttcggggctctttggtgattcatgataacttctcagatcgcatggccttgagccggcgacggttcattcaaatttctgccctatcaactttcgatggttcggtattggccaaccatggtggcaacgggtaacaggttttcagcgaaaga-ttctgg---agaagaagcccgagtaacagcttctacatccaaggaaggcagcaggcgcgcaaattacccaatggcaactc--gccgaggtagtgacgagaaatactgatacagggctcttttgggtcttgtaattggaatgagtacaatttaaacctcttaacgaggaacaattggagggcaagtctggtgccagcagccgcggtaattccagctccaatagcgtatattaaaattgttgcagttaaaaagctcgtagttgaacctttggcctggctggcaggt-ccgcctcaccgcgtgcacttgtccggccgggccttcttttctggagaaccgcatgccctttact-g-ggtgtgctggggaaccaggacttttactttgaaaaaattagagtgttcaaagcaggcctttgctcgaatacgttagcatggaataatagaataggacg--gcagttctattttgttggtttctaggaccgccgtaatgattaatagggacagtc-gggggcatccgtattcaatagtcagaggtgaaattcttggatttattgaagacgaactactgcgaaagcatttgccaaggatgttttcattaatcagtgaacgaaagttaggggatcgaagacgatcagataccgtcgtagtcttaaccataaactatgccgactagggatcgggcg-tg--------------------------ccttcgggcttctacttatt------------------------------------------------------------------------------------------------------------------------------------------------------------------------------------------------------------------------------------------------------------------------------------------------------------------acccttg--cctac-gcgtacctgtaccgtcttttcccttccggctggcc-----------------------------------------accggaggggctttt-----aaaccctt---gcag-----tgagcag-tcttacc--ttctgatactaccta--------atttacaactttcaacaatggatctcttggctctggcatcgatgaagaacgcagcgaactgcgataagtagtgtgaattgcagaactccagtgaatcatcgaatctttgaacgcacattgcgccccttggtattccatggggcatgcctgttcgagcgtcattgaca-cccttcaagctct--------gcttggtgttggg-cgtctgttcctcgga-----------------aacggg-------ggactcgccttaaagtca-ttggcagcc---ttccgcc-cgctttctcgcgcagtagcgtagcgca------atgggggagcgtggcggggggcatcctctggcgctc-c--cttggggtgcccgagttgtaatttgcagagggtgctttggcgt--tggcgg-cggtctaagttccttggaacaggccatcacagagggtgagaatcccgtacgtggtc--g--c-ccgccttcgccgtgtaaagccccttcgacgagtcgcgttgtttgggaatgcagcgctaaatgggaggtaaatttcttctaaagctaaatacccgccagagaccgatagcgcacaagtagagtgatcgaaagatgaaaagcactttggaaagagagtgaaacagcacgtgaaattgttgaaagggaagcgcttgcagccagacgtgcccgcggttgctcagccggt---gcctcc-----------gggcgccggtgcactcttccgtgcggcaggccagcatcagttcgggcggttggagaatggcctctg-tcatgtatcttcctt------------c---gggatgaccttatag-gggagtcgtaatgcagccagcccg-ggctga-gga-----------ccgcgcagttta----cc--t-gctaggatgctggcgtaatggtggcaagcggcccgtcttgaaacacggaccaaggagtctaacatctatgcgagtgtttgggtgtc-aagcccgggcgcgcagtgaaagcaaacgcaggtgggatccc-ctcttccggggg-gggtgcaccatcgaccgatcctgatgtcttcggatggatttgagtaagagcatagctgttgggacccgaaagatggtgaac----------------------------------------------------------------------------------------------------------------------------------------------------------------------------------------------------------------------------------------------------------------------------------------------------------------------------------------------------------------------------------------------------------------------------------------------------------------------------------------------------------------------------------------------------------------------------------------------------------------------------------------------------------------------------------------------------------------------------------------------------------------------------------------------------------------------------------------------------------------------------------------------------------------------------------------
>Melanocamarosporium_galiicola
tagtacc-ttacca-cttggataaccgtggtaattctagagctaatacatgctaa-aaaccccga--cttcggaaggggtgtgtttattagata-aaaaaccaatgccc-ttcggggctctttggtgattcatgataacctaacggatcgcatggccttgcgccggcgacggttcattcaaatttctgccctatcaactttcgatggtaaggtattggcttaccatggtttcaacgggtaacggggaattagggttcga-ttccgg---agagggagcctgagaaacggctaccacatccaaggaaggcagcaggcgcgcaaattacccaatcccgacac--ggggaggtagtgacaataaatactgatacagggctcttttgggtcttgtaattggaatgagtacaatttaaaccccttaacgaggaacaattggagggcaagtctggtgccagcagccgcggtaattccagctccaatagcgtatattaaagttgttgcagttaaaaagctcgtagttgaaacttgggtctggctagcgggt-ccgcctcaccgcgtgcacttgtccggctggacctttccttctggagaacctcatgcccttcact-g-ggtgtgttggggaaccaggacttttactttgaaaaaattagagtgttcaaagcaggcctttgctcgaatacgttagcatggaataatagaataggacg-tgcggtcctattttgttggtttctaggatcgccgtaatgattaatagggatagtc-gggggcatcagtattcaattgtcagaggtgaaattcttggatttattgaagactaactactgcgaaagcatttgccaaggatgttttcattaatcagtgaacgaaagttaggggatcgaagacgatcagataccgtcgtagtcttaaccgtaaactatgccgactagggatcgggcgatg------------------------------------------------------------------------------------------------------------------------------------------------------------------------------------------------------------------------------------------------------------------------------------------------------------------------------------------------------------------------------------------------------------------------------------------------------------------------------------------------------------------------------------------------------------------------------------------------------------------------------------------------------------------------------------------------------------------------------------------------------------------------------------------------------------------------------------------------------------------------------------------------------------------------------------------------------------------------------------ttggaacaggtcatcatagagggtgagaatcccgtatgtggct--g--c-ttgtcttcaccgtgtaaagccccttcgatgagtcgagttgtttgggaatgcagctctaaatgggaggtaaatttcttctaaagctaaatattggccagagaccgatagcgcacaagtagagtgatcgaaagatgaaaagcactttggaaagagagtcaaaaagcacgtgaaattgttgaaagggaagcgcttgcagccagacgtgcccgtagttgctcatctggg---gttc----------------ccccagtgcactcttctatg-ggcaggccagcatcagttcgggcggttggagaaagacctgtg-tcacgtagctctctt------------c---gggg-agtgttatag-ggcaggtggaatgcaaccagcctg-aactga-ggt-----------ccgcgc-----a----tc----gctaggatgctggcgtaatggctgtaagcggcccgtcttgaaacacggaccaaggagtctaacatctatgcgagtgtttgggtgtc-aagcccgagcgcgtaatgaaagtgaacggaggtgggaaccc--------------gggtgcaccatcgaccgatcctgatgtcttcggatggatttgagtaagagcatagctgttgggacccgaaagatggtgaac----------------------------------------------------------------------------------------------------------------------------------------------------------------------------------------------------------------------------------------------------------------------------------------------------------------------------------------------------------------------------------------------------------------------------------------------------------------------------------------------------------------------------------------------------------------------------------------------------------------------------------------------------------------------------------------------------------------------------------------------------------------------------------------------------------------------------------------------------------------------------------------------------------------------------------------
>Multilocularia_bambusae
--------------------------------------------------------------------------------------------------------------------------------------------------------------------------------------------ccctatcaactttcgatggtaaggtattggcttaccatggtttcaacgggtaacgggggattagggttcga-tcccgg---agagcgagcttgagagacggctagcacatccaaggaaggcagcaggcgcgcaaattacccaatgccaacac--ggcgaggtagtgacaataaatactgatacagggctcttttgggtcttgtaattggaatgagtacaatttaaacctcttaacgaggaacaattggagggcaagtctggtgccagcagccgcggtaattccagctccaatagcgtatattaaagttgttgcagttaaaaagctcgtagttgaacctttggcctggctggcgggt-ctgcctcaccgcatgcactcgtccggccgggccttctcttctggagaaccgcatgcccttcatt-g-ggtgtgttgggg-accaggacttttactttgaaaaaattagagtgttcaaagcaggcctttgctcgaatacgttagcatggaataatagaataggacg-tgcggtcctattttgttggtttctaggaccgccgtaatgattaatagggacagtc-gggggcatcagtattcaattgtcagaggtgaaattcttggatttattgaagactaactactgcgaaagcatttgccaaggatgttttcattaatcagtgaacgaaagttaggggatcgaagacgatcagataccgtcgtagtcttaaccataaactatgccgactagggatcgggcggtg---------------gtaacaaggtttccgtagg--tgaacctgcg------gaaggatcattacaagttgaccgcctgttggactccgcggcccgatcctgctgccggagg----------------------------------------------------------------------------------------------------------------------------------------------------------------------------------------------------------------------------------------ccgactccacccttg--actac-gagcacc---atttgttgttccct--cggcgggctcgca-ccc---------------------------------gccgacgggcaccca--ccaaacccgtt---tgca-----gtagacg-tac--ac--ctctgatcgtgggcacttgaat-ctttacaactttcaacaacggatctcttggttctggcatcgatgaagaacgcagcgaaatgcgataagtagtgtgaattgcagaa-ttcagtgaatcatcgaatctttgaacgcacattgcgccccttggtactccatggggcatgcctgttcgagcgtcattacac-c-cctcaagctct--------gcttggtgttggg-cccctgtcg-----------------------gcgcgc-------cgactggccccaaatgct-tcggcagcc-ccctcgccg-ggcctcccagcgcagcagagtgcgcgt--------ggcgagccggagagggcggccgcttctggctccc-----tctgggtgtccgagttgtaatttgaagagggtgctttggggt--cgacgg-cggtctaagtcccttggaacagggcatcgcagagggtgagaatcccgtatgtggcc--g--c-atgtcttcgccgtgtaaagccccttcgacgagtcgagttgtttgggaatgcagctctaaatgggaggtaaatatcttctaaagctaaataccggccagagaccgatagcgcacaagtagagtgatcgaaagatgaaaagcactttggaaagagagtcaaacagcacgtgaaattgttgaaagggaagcgcttgcagccagactcgctcgcagttgctcaaccggg---ctct---------------cgcccggtgtactcttctgcg-ggcgggccagcatcagtttgggcagccggataaagacctctg-tcacgtatcttcctt------------c---gggatgaccttatag-gggaggtgcaatgcggctagcctg-gactga-ggt-----------ccgcgc-----a----tc--t-gctaggatgctggcgtaatggctgtaagcggcccgtcttgaaacacggaccaaggagtctaacatctatgcgagtgtttgggtgtc-aagcccgggcgcgcaatgaaagtgaacggaggtgggaaccc-tc----ac--gg-gggcgcaccatcgaccgatcctgatgtcttcggatggatttgagtaagagcatagctgttgggacccgaaagatggtgaactactggcgagtttgaggccggcatctccaaggatggccagactcgcgagcacgctctccttgcctacaccctcggcg---------------------------tgaagc--------agctcatcgtcgccatcaacaagatgg-------------------------acaccacca-----agtggtccgagtcccgtttccaggagatcatcaaggagacctccaacttcatcaagaaggttggatacaaccccaagcacgtcccct--------tcgtccccatctccggtttc----------------------aacggcgacaacatgatcgaggcctcccccaactgcccgtg---gtacaagggctgggagaaggagaccaaggcc------------------aaggccaccggcaagaccctcctcgaggccatcgacgccatcgacccgcctagccgtccctccgacaagcccctccgtctgccc--------------cttcaggatgtgtacaagattggcggtattggcacggttcccgtcggccgtgtcgagaccggtaccatcaaggct--------------------ggtatggtcgtcacctttgctcctgctggtgtgaccactgaagtcaagtccgtcgaaatgcaccacgagcagctcaccgagggtgtc---cccggtgacaacgtcggcttcaatgtcaagaacgtttccgtcaaggagatccgccgtggcaacgtcgctggtgactccaagaacgacccgcccaagggcgccgagtccttcaacgctcag--------------gtcatcgtcctgaaccaccccggccaggtcggtgctggttacgctcccgtcctcgactgccacactgcccaca
>Murispora_cardui
tagtacc-ttacta-cttggataaccgtggtaattctagagctaatacatgctaa-aaaccccaa--cttcgggaggggtgtatttattagata-aaaaaccaatgccc-ttcggggctctttggtgattcatagtaacttaacggatcgcatggccttgcgccggcgacggttcattcaaatttctgccctatcaactttcgatggtaaggtattggcttaccatggtttcaacgggtaacggggaattagggttcga-ttccgg---agagggagcctgagaaacggctaccacatccaaggaaggcagcaggcgcgcaaattacccaatcccgacac--ggggaggtagtgacaataaatactgatacagggctcttttgggtcttgtaatcggaatgagtacaatttaaaccccttaacgaggaacaattggagggcaagtctggtgccagcagccgcggtaattccagctccaatagcgtatattaaagttgttgcagttaaaaagctcgtagttgaaccttgggcctggctggccggt-ccgcctcaccgcgtgtactggtccggccgggcctttccttctggagaaccccatgcccttcact-g-ggtgtgcgggggaaccaggacttttactgtgaaaaaattagagtgttcaaagcaggcctttgctcgaatacgttagcatggaataatagaataggacg-tgcggttctattttgttggtttctaggaccgccgtaatgattaatagggatagtc-gggggcatcagtattcaattgtcagaggtgaaattcttggatttattgaagactaactactgcgaaagcatttgccaaggatgttttcattaatcagtgaacgaaagttaggggatcgaagacgatcagataccgtcgtagtcttaaccgtaaactatgccgactagggatcgggcgatg------------------------tttccgtagg--tgaacctgcg------gaaggatcattatcgtagggggctatgcccccg-------------------------------------------------------------------------------------------------------------------------------------------------------------------------------------------------------------------------------------------------------------------aaaggtatacccttg--tatat-gagtact-------attgtttcct--cggcaagcttg---ctt---------------------------------gccaatggggactcc--atcaaaacctt---tttt-----gttgttg-taaccgt------------aaccaaacaaat-aattaaaactttcaacaacggatctcttggttctggcatcgatgaagaacgcagcgaaatgcgataagtagtgtgaattgcagaa-ttcagtgaatcatcgaatctttgaacgcacattgcgccctgtggtattccgcagggcatgcctgttcgagcgtcatttaac-cccctcaagctct--------gcttgatgttggg-cgtttgttctaccttg----------------tagtat-------ggactcgcctcaaaaata-ttggcagcc-ac-ctccct-ggc-ttcgagcgcagcacctttgcgtc--------cggtacttgggggtcgtggctccctctggctccc-----ttg-ggggtccgagttgtaatttgtagagggtgctttggtgt--tagctg-tggtctaagtcccttggaacagggcgtcgcagagggtgagaatcccgtatgtggcc--a--g-cagctttcgccttgtaaagccccttcgacgagtcgagttgtttgggaatgcagctctaaatgggaggtaaatttcttctaaagctaaatattggccagagaccgatagcgcacaagtagagtgatcgaaagatgaaaagcactttggaaagagagtcaaaaagcacgtgaaattgttgaaagggaagcgcttgcagccagacttgcccgtagttgctcatccagg---cctt--------------gtgtctggtgcactcttctgcg-ggcaggccagcatcagttcaggcggtcggataaaggctctgg-gaatgtggctcctct------------t---ggggagtgttatagc-ccagggtgcaatgcggccagcttg-gactga-ggt-----------ccgcgc-----t----tc--t-gctaggatgctggcgtaatggctgtaagcggcccgtcttgaaacacggaccaaggagtctaacatctatgcgagtgtttgggtgtc-aagcccgagcgcgcaatgaaagtgaacggaggtgggaaccc-ct----t----g-gggtgcaccatcgaccgatcctgatgtcttcggatggatttgagtaagagcatagctgttgggacccgaaagatggtgaac--------------------gtatctccaaggatggccagactcgtgagcacgctcttctcgcctacaccctgggtg---------------------------tcaagc--------agctcatcgtcgccatcaacaagatgg-------------------------acaccacca-----agtggtccaaggaccgtttccaggagatcatcaaggagacctcctccttcatcaagaaggtcggatacaaccccaagcacgtcccct--------tcgtccccatctccggcttc----------------------aacggtgacaacatgatcgacgtctcccccaactgcccgtg---gtacactggctgggagaaggagaccaagact------------------aagtccaccggcaagaccctcctcgaggccattgacgccatcgacatgccctcccgcccatccgacaagcctctccgccttccc--------------ctccaggatgtgtacaagattggcggtattggcacggtgcccgtcggtcgtgtcgagaccggtgtcatcaaggcc--------------------ggtatggtcgtcaccttcgcccccgctggtgtgaccactgaagtcaagtccgtcgagatgcatcacgagcagcttgttgagggtctt---cccggagacaacgtcggcttcaacgtcaagaacgtctccgtcaaggagattcgtcgtggcaacgtcgctggtgactccaagaacgacccccccaagggtgccgagtccttcaacgcccag--------------gtcatcgtccttaaccaccccggccaagtcggtgctggttacgctcccgtcttggattgccacaccgcccata
>Neoaquastroma_cylindricum
tagtacc-ttacta-cttggacaaccgtggtaattctagagctaatacatgctga-aaaccccga--cttcggaaggggtgtatttattagata-aaaaaccaatgccc-ttcggggctctttggtgattcatgataacttctcagatcgcatggccttgcgccggcgacggttcattcaaatttctgccctatcaactttcgatggtaaggtattggcttaccatggtttcaacgggtaacggggaattagggttcga-ttccgg---agagggagcctgagagacggctaccacatccaaggaaggcagcaggcgcgcaaattacccaatcccgacac--ggggaggtagtgacaataaatactgatacagggctcttttgggtcttgtaattggaatgagtacaatttaaacctcttaacgaggaacaattggagggcaagtctggtgccagcagccgcggtaattccagctccaatagcgtatattaaagttgttgcagttaaaaagctcgtagttgaatctttggcctggctggcaggt-ccgcctcaccgcgtgcacttgtccggccgggccttctcttctggagaacctcatgcccttcact-g-ggtgtgctgggg-accaggacttttactttgaaaaaattagagtgttcaaagcaggcctttgctcgaatacgttagcatggaataatagaataggacg-tgcgatcctattttgttggtttctaggaccgccgtaatgattaatagggacagtcggggggcatcagtattcaat------------------------------------------------------------------------------------------------------------------------------------------------------------------------------------------------------tgacctgcg------gaaggatcattactgttgggccggcctgctagtacgcgaacccgcctcggcgggacgccaggaatgcgggtcggcgaaaccatgggcgca----------------------------------------------------------------------------------------------------------------------------------------------------------------------------------------------------------ttgcccccatccttg--tccac-gcgtacctgttttgtttgctccct--cggcggggtcgctaccc---------------------------------gccggtgtgcatcca-ccccaaaccctt---tgca-----gtggcag-tatacctcgctctgattgtgggcagtcgaat-acttacaactttcaacaacggatctcttggttctggcatcgatgaagaacgcagcgaaatgcgataagtagtgtgaattgcagaa-ttcagtgaatcatcgaatctttgaacgcacattgcgccccttggtattccagggggcatgcctgttcgagcgtcatttacaacccctcaagctct--------gcttggtgttggg-cacctgtcgcgcagccc---------------acgcgt-------cgacttgccccgaatgaa-ttggcagcc-gccctcaccggcccccccagcgcagcagcgcgcgcgt-----gcggtgcgcggtccgaaggcggcgtcctctggccctg-----tattggggtccgagttgtaatttgcagagggtgctttggcat--cggcgg-cggtccaagttccttggaacaggacatcgcagagggtgagaatcccgtatgcggcc--g--c-tggcctttgccgtgtaaagccccttcgacgagtcgagttgtttgggaatgcagctctaaatgggaggtaaatttcttctaaagctaaatactggccagagaccgatagcgcacaagtagagtgatcgaaagatgaaaagcactttggaaagagagtcaaatagcacgtgaaattgttgaaagggaagcgcttgcagccagacgtgcccgcagttgctcacccggg---cccc--------------gtgcccggtgcactcttctgcg-ggcaggccagcatcagttcgggcagccggataaagacctctg-tcacgtatcttcctt------------c---gggatgaccctatag-gggagttgtaatgcggttagcccg-gactga-ggt-----------ccgcgc-----a----tc--t-gctaggatgctggcgtaatggtggcaagcggcccgtcttgaaacacggaccaaggagtctaacatctatgcgagtgtttgggtgtc-aagcccgggcgcgcaatgaaagtgaacggaggtgggaaccc-cc----tc--gg-gggcgcaccatcgaccgatcctgatgtcttcggatggatttgagtaagagcatagctgttgggacccgaaagatggtgaactactggtgagttcgaggctggtatctccaaggatggccagactcgtgagcacgcccttctcgcttacaccctcggtg---------------------------tcaagc--------agctcatcgttgcgatcaacaagatgg-------------------------acaccacca-----agtggtctgaggagcgttaccaggagatcatcaaggagacctccaacttcatcaagaaggtcggctacaaccccaagcacgttccct--------tcgtccccatctccggcttc----------------------aacggcgacaacatgatcgagccatcccccaactgcccgtg---gtacaagggctgggagaaggagaccaagacc------------------aaggccaccggcaagaccctccttgaggccatcgacgccatcgaccccccgtcgcgtccttcggacaagccccttcgtctgccg--------------ctccaggatgtgtacaagattggtggtattggcacggtcccagtcggtcgtgtcgagaccggtaccatcaaggcc--------------------ggtatggtcgtcaccttcgccccggctggtgtgacgactgaagtcaagtccgtcgagatgcaccacgagcagcttactgagggcgtt---cccggtgacaacgtcggcttcaacgtcaagaacgtctccgtcaaggagatccgtcgtggcaacgtcgctggtgactccaagaacgacccgcccaagggtgccgagtccttcaacgcccag--------------gtcatcgttctcaaccaccccggccaggtcggtgctggctacgctcccgttctcgactgccacactgcccaca
>Neoastrosphaeriella_krabiensis
tagtacc-ttacta-cttggataaccgtggtaattctagagctaatacatgctga-aaaccccga--cttcgggaggggtgtatttattagata-aaaaaccaatgccc-ttcggggctccttggtgattcatgataactaaacggatcgcatggccttgcgccggcgacggttcattcaaatttctgccctatcaactttcgatggtaaggtattggcttaccatggtttcaacgggtaacgaaggattagggttcga-tctcgg---agagggagcctgagaaacggctaccacatccaaggaaggcagcaggcgcgcaaattacccaatcccgacac--ggggaggtagtgacaataaatactgatacagggctcttttgggtcttgtaattggaatgagtacaatttaaaccccttaacgaggaacaattggagggcaagtctggtgccagcagccgcggtaattccagctccaatagcgtatattaaagttgttgcagttaaaaagctcgtagttgaaccttgggcctggctggccggt-ccgcctcaccgcgtgcactggtccggccgggcctttcctcctggagagccccatgcccttcact-g-ggtgtgcgggggaaccaggacttttactttgaaaaaattagagtgttcaaagcaggcctttgctcgaatacattagcatggaataatagaataggacg-tgcggtcctattttgttggtttctaggatcgccgtaatgattaatagggatagtc-gggggcatccgtattcaattgtcagaggtgaaattcttggatttattgaagacgaactactgcgaaagcatttgccaaggatgttttcattaatcagtgaacgaaagttaggggatcgaagacgatcagataccgtcgtagtcttaaccgtaaactatgccgactagggatcgggcgatg----------atccc-----gtggtcggcttaggcctggccccgcc------agcgggcccggaaccgaagcggacccaagacccgccg---------------------------------------------------------------------------------------------------------------------------------------------------------------------------------------------------------------------------------------------------------------tggtcgaaccctctg--ttcat-gagcacc-----cctacgtttcct--cggcaggtccg---cct---------------------------------gcca---ggacccaaaacagaaaccctt---tgca-----gtagtgt-tccagtc--gtctgat-----ctagaaaacc-cttcaaaactttcaacaacggatctcttggctctggcatcgatgaagaacgcagcgaaatgcgataagtagtgtgaattgcagaa-ttcagtgaatcatcgaatctttgaacgcacattgcgcccattggtattcctttgggcatgcctgttcgagcgtcatttcaa-c-cttcaagcgca--------gcttggtgttggg-cgcctgcccccggggac---------------cgccgg-------gggctcgcctcgaaatca-ttggcggcg-ga-gtcgtc-ggc-ccagagcgcagcagagacgcgcc--------------tccgggaccccgacggcctctggcccct-----ct--ggggcccgagttgtaatttgtagagggcgctttggctt--tggccg-cggtccaagttccttgggacaggacgtcacagagggtgagaatcccgtacgtggct--g--c-ggacctttgccgtgtaaagccccttcgacgagtcgagttgtttgggaatgcagctctaaatgggaggtaaatttcttctaaagctaaataccggccagagaccgatagcgcacaagtagagtgatcgaaagatgaaaagcactttggaaagagagtcaaaaagcacgtgaaattgttgaaagggaagcgcttgcagccagacgtgcccgcagttgctcacccggg---cgca---------------tgcccggcgcactcttctgtg-ggcaggccagcatcggttcgggcggttggagaaaggccccgg-gaacgtggctccccc------------c---ggggagtgttatagc-ccggggcgccctgcggccagcccg-gaccga-gga-----------ccgcgc-----g----ta--a-gctaggatgctggcgtaatggccgcaagcggcccgtcttgaaacacggaccaaggagtctaacatccatgcgagtgtttgggtgtc-aagcccgggcgcgcaatgaaagtgaacggaggtgggaaccc-cc----c----gagggcgcaccatcgaccgatcctgatgtcttcggatggatttgagtaagagcatggctgttgggacccgaaagatggtgaac----------------------------------------------------------------------------------------------------------------------------------------------------------------------------------------------------------------------------------------------------------------------------------------------------------------------------------------------------------------------------------------------------------------------------------------------------------------------------------------------------------------------------------------------------------------------------------------------------------------------------------------------------------------------------------------------------------------------------------------------------------------------------------------------------------------------------------------------------------------------------------------------------------------------------------------
>Neobrevicollum_oleae
tagtacc-ctacta-cttggataaccgtggtaattctagagctaatacatgctaa-aaatctcga--cttcggaagagatgtatttattagata-aaaaaccaatgccc-ttcggggctccttggtgattcataataacttttcggatcgcatggccttgcgccggcgacggttcattcaaatttctgccccatcaactttcgatggttaggtattggctaaccatggtttcaacgggtaacggggaattagggttctatttccgg---agagagagcctgagagacggctctcacatccaaggaaggcagcaggcgcgcaaattacccaatcccgacac--ggggaggtagtgacaagaaatactgatacagggctcttttgggtcttgtaattggaatgagtacaatctaaacctcttaacgaggaacaattggagggcaagtctggtgccagcagccgcggtaattccagctccaatagcgtatattaaagttgttgcagttaaaaagctcgtagttgaaccttgggcctggctggcaggt-ccgcctcaccgcgtgtacttgaccggccgggcctttctttctagagaacctcatgcccttcact-g-ggtgtgctggggaactagaacttttactttgaaaaaattagagtgttcaaagcaggcctttgctcgaatacgttagcatggaataattgaataagacgttgcggtcttattttgttggtttctaagaccgccgtaatgattaatagggtcagtt-gggggcattagtattcaattgtcagaggtgaaattcttggatttattgaagactaactactgcgaaagc-tttggcaaagatgttttcattaatcagtgaacgaaagttaggggatcgaaac---------------------------------------------------------------------------------gtgggtcttctctgaagcccgcg-----------------------------------------------------------------------------------------------------------------------------------------------------------------------------------------------------------------------------------------------------------------------------------------------------------agatagcacccttg--cttgt-tagtacc-------tctgtttcct--cggcaggtccg---cct---------------------------------gccaatggggacttc----aaccacctt---tgta-----gttgcaattat------gtctgaa-----ataccttaat-tattacaactttcaacaacggatctcttggttctggcatcgatgaagaacgcagcgaaatgcgataagtagtgtgaattgcagaa-ttcagtgaatcatcgaatctttgaacgcacattgcgccctttggtattccattgggcatgcctgttcgagcgtcatttacc-c-cctcaagccta--------gcttggtgttggg-tg-ctgtcccgcg-------------------tgtcgg-------cgactcgcctgaaaatga-ttggcagcc-ag--agccc-ggc-tgggagcgcagcagaatccgcgc--------gccccgccaggcagcatggcgtcctctggctcca-----ccttggggtccgagttgtactttgcagagggcgctttggcgt--cggcag-cggtctaagttccttggaacaggacgtcacagagggtgagaatcccgtacgtggct--g--c-gtgccgtcgccgtgtaaagccccttcgacgagtcgtgttgtttgggaatgcagcactaaatgggaggtaaatttcttctaaagctaaatactggccagagaccgatagcgcacaagtagagtgatcgaaagatgaaaagcactttggaaagagagtcaaatagcacgtgaaattgttgaaagggaagcgcttgccgccagacttgcctgcggttgctcatccggg---ctct---------------tgcccggtgcactcttccgca-ggcaggccagcatcagtttgggcgactggagaaaggcctctg-tcacgtaccttcctc-----------------ggaaggccttatag-gggaggcgtaatgcagccagtccg-aactga-ggt-----------ccgcgc-----a----tc--t-gctaggatgctggcgtaatggctgcaagcggcccgtcttgaaacacggaccaaggagtctaacatctatgcgagtgtttgggtgtc-aagcccgggcgcgcaatgaaagtgaacggaggtgggacccc-gc----a----a-gggcgcaccatcgaccgatcctgatgtcttcggatggatttgagtaagagcatagctgttgggacccgaaagatggtgaac----------------------------------------------------------------------------------------------------------------------------------------------------------------------------------------------------------------------------------------------------------------------------------------------------------------------------------------------------------------------------------------------------------------------------------------------------------------------------------------------------------------------------------------------------------------------------------------------------------------------------------------------------------------------------------------------------------------------------------------------------------------------------------------------------------------------------------------------------------------------------------------------------------------------------------------
>Neolophiotrema_xiaokongense
tagtacc-ttacta-cttggataaccgtggtaattctagagctaatacatgctaa-aaaccccga-cttttggaaggggtgtatttattagata-aaaaaccaatgccc-ctcggggctctttggtgattcatgataacttaacggatcgcatggccttgcgccggcgacggttcattcaaatttctgccctatcaactttcgatggtaaggtattggcttaccatggtttcaacgggtaacggggaattagggttcga-ctccgg---agagggagcctgagaaacggctaccacatccaaggaaggcagcaggcgcgcaaattacccaatcccgacac--ggggaggtagtgacaataaatactgatacagggctcttttgggtcttgtaatcggaatgagtacaatttaaaccccttaacgaggaacaattggagggcaagtctggtgccagcagccgcggtaattccagctccaatagcgtatattaaagttgttgcagttaaaaagctcgtagttgaaccttgggcctggctggccggtcccgcctcaccgcgtggactggtccggccgggcctttccttctggggaacccct-------------------------------------------------------------------------------------------------------------------------------------------------------------------------------------------------------------------------------------------------------------------------------------------------------------------------------------------------------------aaatgtcgggggtgagttccaaccgttccgtagg--tgaacctgcg------gaaggatcattagagaaaaagtgagccga-----------------------------------------------------------------------------------------------------------------------------------------------------------------------------------------------------------------------------------------------------------------------aaagcacaccccttt--gtcat-tgccgca----acctgcgtctcct--cggcgggctcg---ccc---------------------------------gccttcgaggaccccaacccaaaccctg--atgtg-----cctgtag-taccagt------------gaacaacacaca-aatcaaaactttcaacaacggatctcttggctctggcatcgatgaagaacgcagcgaaatgcgataagtagtgtgaattgcagaa-ttcagtgaatcatcgaatctttgaacgcacattgcgccccttggcattcctcggggcatgcctgttcgagcgtcatctaaa-c-cctcaagcccg--------gcttggtgttggg-cgcctgtccccgctgcaga-------------gcgcgg-------cgactcgccccgaaggca-ttggcggcc-cg-cgcgtg-ggc-cacgagcgcagcagacccgcgcc-------tcgtggcccgaccgcgcgggtgccctctggcgccc-----cgc-ggcgcccgagttgtaatttgcagagggtgctttggcgt--tggccg-cggcccaagttccttggaacagggcgtcgcagagggtgagaaccccgtacatggcc--g--c-gtgcctccgccgtgtaaagccccttcgacgagtcgagttgtttgggaatgcagctctaaatgggaggtaaattccttctaaagctaaatactggccagagaccgatagcgcacaagtagagtgatcgaaagatgaaaagcactttggaaagagagtcaaaaagcacgtgaaattgttgaaagggaagcgcttgcagccagacttgcccgcggccgttctgcgg----------------------------------------tcgcg-ggcaggccagcatcggtctgggcggtcggataaaggccccgg-gagcgtagctccctc------------c---ggggagtgttatagc-ccggggcgccatgcggccagcccc-gaccga-ggt-----------ccgcgc-----a----tc--c-gctaggatgctggcgtaatggctgcaagcggcccgtcttgaaacacggaccaaggagtctaacatctatgcgagtgtttgggtgtc-aagcccgggcgcgcaatgaaagtgaacggaggtgggaaccc-ct----c----g-gggcgcaccatcgaccgatcctgatgtcttcggatggatttgagtaagagcatagctgttgggacccgaaagatggtgaactactggtgagttcgaggccggtatctccaaggatggtcagactcgtgagcacgctcttctcgcctacactcttggtg---------------------------tcaagc--------aactcatcgttgccatcaacaagatgg-------------------------acaccacta-----agtggagcgaggaccgtttcaacgagatcatcaaggagacctccaacttcatcaagaaggtcggctacaaccccaagaccgttcctt--------tcgtccccatctccggtttc----------------------aacggtgacaacatgatcgacgtctcccccaactgcccctg---gtacaagggctgggagaaggagaccaagacc------------------aagtctactggcaagactctcctcgaggccatcgatgctattgacaatccttcccgtccgtccgataagcccctccgccttcct--------------ctccaggatgtgtacaagattggtggtattggcacggtccccgtcggtcgtgtcgagactggtgtcatcaaggcc--------------------ggtatggtcgtcaccttcgcgcccgccaacgtcaccactgaagtcaagtccgtcgagatgcaccacgagcagctcgtcgatggtggcaagcctggtgacaatgtcggcttcaacgtcaagaacgtctccgtcaaggaaattcgtcgtggcaacgtcgctggtgactccaagaacgaccctcccaagggtgccgagtccttcaacgcccag--------------gtcatcgtcctcaaccaccctggtcaggtcggtgccggctatgctcccgtcttggattgccacactgcccaca
>Neooccultibambusa_kaiyangensis
tagtacc-ttacta-cttggataaccgtggtaattctagagctaatacatgctaa-aagcctcga--cttcgggagaggcgtatttattagata-aaaagccaatgccc-ttcggggctccttggtgattcatgataacttaacggatcgcatggccttgcgccggcgacggttcattcaaatttctgccctatcaactttcgatggtaaggtattggcttaccatggtttcaacgggtaacgggggattagggttcga-ttccgg---agagggagcctgagaaacggctaccacatccaaggaaggcagcaggcgcgcaaattacccaatcccgacac--ggggaggtagtgacaataaatactgatacagggctcttttgggtcttgtaatcggaatgagtacaatttaaatcccttaacgaggaacaattggagggcaagtctggtgccagcagccgcggtaattccagctccaatagcgtatattaaagttgttgcagttaaaaagctcgtagttgaaccttgggcctggctggccggt-ccgcctcaccgcgtgtactggtccggccgggcctttccttctggtgagcctcatgcccttcact-g-ggtgtgctggggaaccaggacttttactgtgaacaaattagagtgttcaaagcaggcctttgctcgaatacattagcatggaataatgaaataggacg-tgcggtcctattttgttggtttctaggaccgccgtaatgattaatagggatagtc-gggggcatcagtattcaattgtcagaggtgaaattcttggatttattgaagactaactactgcgaaagcatttgccaaggatgttttcattaatcagtgaacgaaagttaggggatcgaagacgatcagataccgtcgtagtcttaaccgtaaactatgccgactagggatcgggcgatg-----------------------------------ttctcccctcg----------------------------------------------------------------------------------------------------------------------------------------------------------------------------------------------------------------------------------------------------------------------------------------------------------agatagcacccttga--tttct--agtacc-----ttcgtgtttcct--cggcgggttcg---ccc---------------------------------gccgaaggacctctt--caaaacctagt---tgca-----gtagcag-tacc-----ttctgat---aaacaaacaaaa-agtcaaaactttcaacaacggatctcttggttctggcatcgatgaagaacgcagcgaaatgcgataagtagtgtgaattgcagaa-ttcagtgaatcatcgaatctttgaacgcacattgcgccctttggtattccttagggcatgcctgttcgagcgtcattgaaa-c-cctcaagcgca--------gcttggtgttggg-cgtctgtcctccccc--------------------ggg-------ggactcgcctcaaatgca-ttggcagcc-gg-cacgtt-ggc-cccgagcgcagcagaatcgcgcc------cggcgtctggcggtgcccggctctcctctggccctt-----tc--agggcccgagttgtaatttgtagagggtgctttggcgt--cggcgg-cggtctgagttccttggaacaggacgtcacagagggtgagagccccatacgtggcc--g--c-gcgtcttcgccgtgtaaagccccttcgacgagtcgagttgtttgggaatgcagctctaaatgggaggtaaatttcttctaaagctaaatattggccagagaccgatagcgcacaagtagagtgatcgaaagatgaaaagcactttggaaagagagtcaaaaagcacgtgaaattgttgaaagggaagcgcttgcagccagacttgcctgtagttgctcatccggg---ccca---------------cgcccggtgcactcttctgcg-ggcaggccagcatcagttcgagcggccggacaaagacctctg-tcacgtatcttcctt------------c---gggatgaccttatag-gggaggtgtaatgcggccagctcg-gattga-ggc-----------ccgcgc-----a----tc--t-gctaggatgctggcgtaatggctgtaagcggcccgtcttgaaacacggaccaaggagtctaacatctatgcgagtgtttgggtgtc-aagcccgggcgcgcaatgaaagtgaacggaggtgggaaccc-ct----c----g-gggcgcaccatcgaccgatcctgatgtcttcggatggatttgagtacgagcatagctgttgggacccgaaagatggtgaactactggtgagttcgaggctggtatctccaaggatggccagactcgtgagcacgcccttctcgcctacactctcggtg---------------------------tcaagc--------aactcatcgttgccatcaacaagatgg-------------------------acaccacca-----agtggagcgaggaccgttaccaggaaatcatcaaggagacgtctaacttcatcaagaaggtcggctacaaccccaagaccgtcccct--------tcgtccccatctctggcttc----------------------aacggtgacaacatgattgagccatccaccaactgcccctg---gtacaagggctgggagaaagagaccaagacc------------------aagtcctctggtaagactctcctcgaggccatcgacgccattgatgccccaactcgtccctccgacaagccgctccgtcttccc--------------ctccaggacgtgtacaagatcggtggtattggcacggtcccagtcggtcgtgtcgagaccggtgtcatcaaggcc--------------------ggtatggtcgtcactttcgcccccgctggtgttaccactgaagtcaagtccgtcgaaatgcatcatgagcagcttgtcgagggtgtc---cccggagacaacgtcggcttcaacgtcaagaacgtctccgtcaaggagatccgtcgtggtaacgtcgccggtgactccaagaacgatccaccaaagggctgcgactccttcaacgcccag--------------gtcatcgtccttaaccaccccggccaggtcggtgctggttacgctccagtcttggattgccacactgcccaca
>Neothyrostroma_encephalarti
---------------------------------------------------------------------------------------------------------------------------------------------------------------------------------------------------------------------------------------------------------------------------------------------------------------------------------------------------------------------------------------------------------------------------------------------------------------------------------------------------------------------------------------------------------------------------------------------------------------------------------------------------------------------------------------------------------------------------------------------------------------------------------------------------------------------------------------------------------------------------------------------------------------------------------------------------------------------------------------------------taacaaggtttccgtagg--tgaacctgcg------gaaggatcattatcgtagggcttatgccctgtcgagatag------------------------------------------------------------------------------------------------------------------------------------------------------------------------------------------------------------------------------------------------------------cgtccttgccagttt--ttttg-gagcact------ctttgtttcct--cagcgggcttg---ccc---------------------------------gctcttggggacccc--ttaaactcttt---gcaa-----aacgcag-tat--tc--gtctgag-taaacaaacaaaac-aatcaaaactttcaacaatggatctcttggttctggcatcgatgaagaacgcagcaaaatgcgataagtagtgtgaattgcagaa-ttcagtgaatcatcgaatctttgaacgcacattgcgccctttggtattccttagggcatgcctgttcgagcgtcatttcaa-c-cctcaagcgca--------gcttggtgttggg-cgtctgttctgccgtctt--------------cggcac-------ggactcgccttaaaacga-ttggcagcc-ac-gtcagc-ggc-tcggagcgcagcagaattgcgtc---------tccggcggcgggccgtggcctcctctggccctc-----ttg-ggggtccgagttgtaatttgtagagggtgctttggcgt--tggctg-tggtctaagttccttggaacaggacgtcgcagagggtgagaatcccgtatgtggcc--g--c-cagccttcgccgtgtaaagccccttcgacgagtcgagttgtttgggaatgcagctctaaatgggaggtaaatttcttctaaagctaaatactggccagagaccgatagcgcacaagtagagtgatcgaaagatgaaaagcactttggaaagagagtcaaaaagcacgtgaaattgttgaaagggaagcgcttgcagccagacttgcatgcggttgcttagccagg---cttc---------------tgcctggtgtactcttccgca-tgcaggccagcatcagtccgggcggttggataaaggcctatt-aaatgtacctcccct------------c---ggggaggacttatag-ggtaggtgacatgcaaccagcctg-gactga-ggt-----------ccgcgc--gcga----tc--t-gctaggatgctggcgtaatggctgtaagcggcccgtcttgaaacacggaccaaggagtctaacatctatgcgagtgtttgggtgtc-aagcccgagcgcgtaatgaaagtgaacggaggtgggaacccgtt----t----a-gggtgcaccatcgaccgatcctgatgtcttcggatggatttgagtaagagcatagctgttgggacccgaaagatggtgaactactggtgagttcgaggccggtatctccaaggacggtcagactcgcgagcacgctctccttgcctacaccctcggtg---------------------------tgaagc--------agctcattgtcgccatcaacaagatgg-------------------------acaccacca-----agtggtctgaggagcgttacggcgagatcatcaaggagacctccaacttcatcaagaaggttggatacaaccccaagcacgttccct--------tcgttcccatctccggcttc----------------------aacggcgacaacatgatcgaggcttccaccaactgcccgtg---gtacaagggttgggagaaggagaccaagggc------------------aaggtcaccggcaagaccctccttgaggccatcgactccattgaccccccgacccgtccctctgacaagcccctccgtcttcct--------------ctccaggatgtgtacaagatcggtggtat---------------------------------------------------------------------------------------------------------------------------------------------------------------------------------------------------------------------------------------------------------------------------------------------------------------------------------------------------------------------------
>Nigromargarita_tarda_H331
tagtacc-ttacta-cttggataaccgtggtaattctagagctaatacatgctga-aaaccccaa--cttcgggaggggtgtatttattagata-aaaaaccaatgccc-ttcggggctctttggtgattcatgataacttctcggatcgcatggccttgcgccggcgacggttcattcaaatttctgccctatcaactttcgatggtaaggtattggcttaccatggtttcaacgggtaacggggaattagggttcgg-ttccgg---agagggagcctgagaaacggctaccacatccaaggaaggcagcaggcgcgcaaattacccaatcccgatac--ggggaggtagtgacaataaatactgatacagggctctttcgggtcttgtaattggaatgagtacaatttaaacctcttaacgaggaacaattggagggcaagtctggtgccagcagccgcggtaattccagctccaatagcgtatattaaagttgttgcagttaaaaagctcgtagttgaacctttggcctggctggcaggt-ccgcctcaccgcgtgcacttgaccggccgggccttctttcctggagaaccgcatgcccttcact-g-ggtgtgctgggg-accaggacttttactttgaaaaaattagagtgttcaaagcaggcctttgctcgaatacgttagcatggaataatagaataggacg-tgcggtcctattttgttggtttctaggaccgccgtaatgattaatagggacagtc-gggggcatcagtattcaattgtcagaggtgaaattcttggatttattgaagactaactactgcgaaagcatttgccaaggatgttttcattaatcagtgaacgaaagttaggggatcgaagacgatcagataccgtcgtagtcttaaccataaactatgccgactagggatcgggcgatgccatacactcagtgtgccctagaggccctgcggggccgcgcttgcaataaccggaaggccaggatcgtgtccccaccccttcccccctttccggggtggggcatcccccctcgcaaacactttcctggagcgcggc----------------------------------------------------------------------------------------------------------------------------------------------------------------------------------------------------------------tgtctgaatcctttg--tctat-gcgtact-ctcttgtttgctccct--cggcgggtca----tcc---------------------------------gtcgttgggttagcgtcccacacccttt---tgca-----gtggcag-tat--ac--ttctgat---gttggcatgaat-cgttacaactttcaacaacggatctcttggttctggcatcgatgaagaacgcagcgaaatgcgataagtagtgtgaattgcagaa-ttcagtgaatcatcgaatctttgaacgcacattgcgccccttggtattccatggggcatgcctgttcgagcgtcattgaca-c-cctcaagctct--------gcttggtgttggg-ccgttgtcgtttccccgccccccccggcg---gcacag-------cgacacccctcaaagtca-ttggcagcc-tttctgccc-ggc-tccccgcgcagcagttagcgctt-----cggagacccctgggcaggctggcatcctctggcttcc----gttggggagtccgagttgtaatttgcagagggtgctttggcgt--tggtgg-cggtctaagttccttggaacaggacatcgcagagggtgagaatcccgtatgtggtc--g--c-ctgccttcgccgtgtaaagccccttcgacgagtcgagttgtttgggaatgcagctctaaatgggaggtaaatttcttctaaagctaaatactggccagagaccgatagcgcacaagtagagtgatcgaaagatgaaaagcactttggaaagagagtgaaatagcacgtgaaattgttgaaagggaagcgcttgcagccagacttgctcgcagttgctcatctggg---ctct---------------tgcccggtgcactcttctgcg-agcaggccagcatcggttcgggcggctggataaaggcctctg-tcatgtatcttcctt------------c---gggatgaccttatag-gggaggcgtaatgcagtcagcccg-gaccga-ggt-----------ccgcgc-----a----tc--t-gctaggatgctggcgtaatggctgtaagcggcccgtcttgaaacacggaccaaggagtctaacatctatgcgagtgtttgggcatc-aaacccgagcgcgcaatgaaagtgaacggaggtgggaaccc-tt-----------gggtgcaccatcgaccgatcctgatgtcttcggatggatttgagtaagagcatagctgttgggacccgaaagatggtgaactactggtgagttcgaggctggtatctccaaggatggccagactcgtgagcacgccctgctagcctacactctgggtg---------------------------tgaggc--------agatcatcgtcgccatcaataagatgg-------------------------acaccacca-----agtggagcgaggagcgctaccacgagatcgtcaaagaaacgtccaacttcatcaagaaggttggctacaaccccaagcacgtcccct--------tcgtccccatctccggcttc----------------------aacggcgacaacatgattgagccgtccagcaactgcccgtg---gtacaagggctgggagaaggagaccaagacc------------------aaggtcaccggcaagaccctgctcgaagccattgacaacatcgaccccccgacccgtccgtctgacaagcccctccgtctgccc--------------cttcaggatgtgtacaagatcggtggtatcggcaccgtccctgtcggccgtgtggagaccggtaccatcaaggct--------------------ggtatggtcgtcaccttcgctcctgctggtgtgaccactgaagtcaaatccgtcgagatgcaccacgagcagcttactgagggtctt---cccggcgacaacgtcggcttcaacgtcaagaacgtctccgtcaaggagattcgtcgtggtaacgttgctggtgactctaagaacgaccctcctaagggtgctgagtccttcaacgcccag--------------gtcatcgttctcaaccatcccggccaggtcggtgctggttacgctcctgtccttgactgccacactgcccaca
>Nigromargarita_tarda_H263
tagtacc-ttacta-cttggataaccgtggtaattctagagctaatacatgctga-aaaccccaa--cttcgggaggggtgtatttattagata-aaaaaccaatgccc-ttcggggctctttggtgattcatgataacttctcggatcgcatggccttgcgccggcgacggttcattcaaatttctgccctatcaactttcgatggtaaggtattggcttaccatggtttcaacgggtaacggggaattagggttcgg-ttccgg---agagggagcctgagaaacggctaccacatccaaggaaggcagcaggcgcgcaaattacccaatcccgatac--ggggaggtagtgacaataaatactgatacagggctctttcgggtcttgtaattggaatgagtacaatttaaacctcttaacgaggaacaattggagggcaagtctggtgccagcagccgcggtaattccagctccaatagcgtatattaaagttgttgcagttaaaaagctcgtagttgaacctttggcctggctggcaggt-ccgcctcaccgcgtgcacttgaccggccgggccttctttcctggagaaccgcatgcccttcact-g-ggtgtgctgggg-accaggacttttactttgaaaaaattagagtgttcaaagcaggcctttgctcgaatacgttagcatggaataatagaataggacg-tgcggtcctattttgttggtttctaggaccgccgtaatgattaatagggacagtc-gggggcatcagtattcaattgtcagaggtgaaattcttggatttattgaagactaactactgcgaaagcatttgccaaggatgttttcattaatcagtgaacgaaagttaggggatcgaagacgatcagataccgtcgtagtcttaaccataaactatgccgactagggatcgggcgatgccatacactcagtgtgccctagaggccctgcggggccgcgcttgcaataaccggaaggccaggatcgtgtccccaccccttcccccctttccggggtggggcattccccctcacgaacactttcctggagcgcggc----------------------------------------------------------------------------------------------------------------------------------------------------------------------------------------------------------------tgtctgaatcctttg--tctat-gcgtact-ctctcgtttgctccct--cggcgggtca----ccc---------------------------------gtcgttgggttagcttcccacacccttt---tgca-----gtggcag-tat--ac--ttctgat---gttggcatgaat-cgttacaactttcaacaacggatctcttggttctggcatcgatgaagaacgcagcgaaatgcgataagtagtgtgaattgcagaa-ttcagtgaatcatcgaatctttgaacgcacattgcgccccttggtattccatggggcatgcctgttcgagcgtcattgaca-c-cctcaagctct--------gcttggtgttggggccgttgtcgtttccccgcccctcccggcg---acacag-------cgacacccctcaaagtca-ttggcggcc-tttctgccc-ggc-tccccgcgcagcagttagcgctt-----cggagacccctgggcaggctggcatcctctggcttcc----gttcgggagtccgagttgtaatttgcagagggtgctttggcgt--tggtgg-cggtctaagttccttggaacaggacatcgcagagggtgagaatcccgtatgtggtc--g--c-ctgccttcgccgtgtaaagccccttcgacgagtcgagttgtttgggaatgcagctctaaatgggaggtaaatttcttctaaagctaaatactggccagagaccgatagcgcacaagtagagtgatcgaaagatgaaaagcactttggaaagagagtgaaatagcacgtgaaattgttgaaagggaagcgcttgcagccagacttgctcgcagttgctcatctggg---ccct---------------tgcccggtgcactcttctgcg-agcaggccagcatcggttcgggcggctggataaaggcctctg-tcatgtatcttcctt------------c---gggatgaccttatag-gggaggcgtaatgcagtcagcccg-gaccga-ggt-----------ccgcgc-----a----tc--t-gctaggatgctggcgtaatggctgtaagcggcccgtcttgaaacacggaccaaggagtctaacatctatgcaagtgtttgggcatc-aaacccgagcgcgcaatgaaagtgaacggaggtgggaaccc-tt-----------gggtgcaccatcgaccgatcctgatgtcttcggatggatttgagtaagagcatagctgttgggacccgaaagatggtgaactactggtgagttcgaggctggtatctccaaggatggccagactcgtgagcacgccctgctagcctacactctgggtg---------------------------tgaggc--------agatcatcgtcgccatcaataagatgg-------------------------acaccacca-----agtggagcgaggagcgctaccacgagatcgtcaaagaaacgtccaacttcatcaagaaggttggctacaaccccaagcacgtcccct--------tcgtccccatctccggcttc----------------------aacggcgacaacatgattgagccgtccagcaactgcccgtg---gtacaagggctgggagaaggagaccaagacc------------------aaggtcaccggcaagaccctgctcgaagccattgacaacatcgaccccccgacccgtccgtctgacaagcccctccgtctgccc--------------cttcaggatgtgtacaagatcggtggtatcggcaccgtccctgtcggccgtgtggagaccggtaccatcaaggct--------------------ggtatggtcgtcaccttcgctcctgctggtgtgaccactgaagtcaaatccgtcgagatgcaccacgagcagcttactgagggtctt---cccggcgacaacgtcggcttcaacgtcaagaacgtctccgtcaaggagattcgtcgtggtaacgttgctggtgactctaagaacgaccctcctaagggtgctgagtccttcaacgcccag--------------gtcatcgttctcaaccatcccggccaggtcggtgctggttacgctcctgtccttgactgccacactgcccaca
>Paramonodictys_hongheensis
tagtacc-ttacta-cttggataaccgtggtaattctagagctaatacatgctga-aaaccccga--cttcggaaggggtgtatttattagata-aaaaaccaatgccc-ttcggggctctttggtgattcatgataacttctcagatcgcatggccttgcgccggcgacggttcattcaaatttctgccctatcaactttcgatggtaaggtattggcttaccatggtttcaacgggtaacggggaattagggttcga-ttccgg---agagcgagcctgagagacggctagcacatccaaggaaggcagcaggcgcgcaaattacacaatggcaacac--gccgatgtagtgacaataaatactgatacagggctcttttgggtcttgtaattggaatgagtacaatttaaacctcttaacgaggaacaattggagggcaagtctggtgccagcagccgcggtaattccagctccaatagcgtatattaaagttgttgcagttaaaaagctcgtagttgaacctttggcctggctggcgggt-ctgcctcaccgcatgcactcgtccggccgggccttctcttctggagaaccgcatgcccttcatt-g-ggtgtgttgggg-accaggacttttactttgaaaaaattagagtgttcaaagcaggcctttgctcgaatacgttagcatggaataatagaataggacg-tgcggtcctattttgttggtttctaggaccgccgtaatgattaatagggacagtc-gggggcatcagtattcaattgtcagaggtgaaattcttggatttattgaagactaactactgcgaaagcatttgccaaggatgttttcattaatcagtgaacgaaagttaggggatcgaagacgatcagataccgtcgtagtcttaaccataaactatgccgactagggatcgggcggtggaaaaraaaaaaartgtaacaaggtttccgtagg--tgaacctgcg------gaaggatcattatgtgtttgcggttgccaaccgcgtcttcatctcgtcgcacggaaaccccacggccgtgggcagaaatgccaccggccgcgggcggaagtgcgatcgagg-------------------------------------------------------------------------------------------------------------------------------------------------------------------------------------cgaagtacacccttg--actac-aagtacc------tcttgttccct--cggcgggctcgcg-ctc---------------------------------gccgctgggcccatc---caaacccctt---tgca-----gtagccg-tat--ac--ctctgatcgtgggcacttgaat-ttttacaactttcaacaacggatctcttggttctggcatcgatgaagaacgcagcgaaatgcgataagtagtgtgaattgcagaa-ttcagtgaatcatcgaatctttgaacgcacattgcgcccctcggtattccgtggggcatgcctgttcgagcgtcattacac-c-cctcaagctct--------gcttggtgttggg-cccctgtcgcgccttc----------------ccgcgc-------cgactggcctcaaatgct-tcggcagcc-tcctcgccg-gccctctcagcgcagcagttcgcgcct-------gtgagccggcgggagagccgcctcctctggctctc-----tttgggggtccgagttgtaatttgaagagggtgctttggcgt--cgacgg-cggtctaagtcccttggaacagggcatcgcagagggtgagaatcccgtatgtggcc--g--c-aagccttcgccgtgtaaagccccttcgacgagtcgagttgtttgggaatgcagctctaaatgggaggtaaatatcttctaaagctaaataccggccagagaccgatagcgcacaagtagagtgatcgaaagatgaaaagcactttggaaagagagtcaaacagcacgtgaaattgttgaaagggaagcgcttgcagccagacttgctcgcagttgctcatccggg---ctct---------------cgcccggtgcactcttctgcg-kgcaggccagcatcagtttgggcagccggataaagacctctg-tcacgtatcttcctt------------c---gggatgaccttatag-gggaggtgtaatgcggttagcctg-gactga-ggt-----------ccgcgc-----a----tc--t-gctaggatgctggcgtaatggctgtaagcggcccgtcttgaaacacggaccaaggagtctaacatctatgcgagtgtttgggtgtc-aagcccgggcgcgcaatgaaagtgaacggaggtgggagccc-tc----tc--gg-gggtgcaccatcgaccgatcctgatgtcttcggatggatttgagtaagagcatagctgttgggacccgaaagatggtgaactactggtgagttcgaggctggtatctccaaggatggccagactcgtgagcacgcactccttgcttacaccctcggtg---------------------------tgaagc--------agctcatcgtcgccatcaacaagatgg-------------------------acaccacca-----agtggtccgagtcccgtttccaggagattatcaaggagacctccaacttcatcaagaaggttggatacaaccccaagcatgtcccct--------tcgtccccatctccggcttc----------------------aacggtgacaacatgatcgagccctcctccaactgcccgtg---gtacaagggctgggagaaggagactaagtcc------------------aaggctaccggcaagaccctcctcgaggccatcgacgccatcgacccgccaagccgtccctccgacaagcctctccgccttccc--------------ctccaggatgtgtacaagattggcggtattggcacggttcccgtcggccgtgtcgagaccggtaccatcaaggct--------------------ggtatggtcgtcaccttcgcccctgctggtgtgaccactgaagtcaagtccgtcgagatgcaccacgagcagcttacggagggtgtc---cccggtgacaacgttggcttcaacgtcaagaacgtctccgtcaaggagattcgtcgtggcaacgtcgctggtgactccaagaacgacccacccaagggtgctgagtcattcaacgcccag--------------gtcatcgtcctcaaccaccccggccaggtcggtgctggttacgctcccgtcctcgactgccacactgcccaca
>Phaeosclera_dematioides
tagtacc-ttacta-cttggataaccgtggtaattctagagctaatacatgctaa-aaaccccga--cttcgggaggggtgtatttattagata-aaaaaccaacgccc-ttcggggctccctggtgattcatgataacttaacgaatcgcatggccttgcgccggcgatggttcattcaaatttctgccctatcaactttcgatggtaggatagtggcctaccatggtatcaacgggtaacggggaattagggttcta-ttccgg---agagggagcctgagaaacggctaccacatccaaggaaggcagcaggcgcgcaaattacccaatcccgacac--ggggaggtagtgacaataaatactgatacagggctcttttgggtcttgtaattggaatgagtacaatttaaatcccttaacgaggaacaattggagggcaagtctggtgccagcagccgcggtaattccagctccaatagcgtatattaaagttgttgcagttaaaaagctcgtagttgaaccttgggcctggctggccggt-ccgcctcaccgcgtgcactggtccggccgggcctttccttctggggagccgcatgcccttcact-g-ggcgtgttggggaaccaggacttttactttgaaaaaattagagtgttcaaagcaggcctttgctcgaatacattagcatggaataatagaataggacg-tgtggttctattttgttggtttctaggaccgccgtaatgattaatagggatagtc-gggggcatccgtattcaattgtcagaggtgaaattcttggatttattgaagacgaactactgcgaaagcatttgccaaggatgttttcattaatcagtgaacgaaagttaggggatcgaagacgatcagataccgtcgtagtcttaaccataaactatgccgactagggatcggacgatg---------------------------------------------------------atcattaatgagtgagggtcctcaccggccc----------------------------------------------------------------------------------------------------------------------------------------------------------------------------------------------------------------------------------------------------------------gacctccaacccttt--gtcgt-ttaaaca-aaaacccttgttgctt--tggcggtgccgtccgccggccggccctctgtggccctaggccgggcgcccgccggggtgaaacca-------aactct---tgcgatgcaaccatac----------gtccgag---taaccgataaatcaatcaaaactttcaacaacggatctcttggttctggcatcgatgaagaacgcagcgaaatgcgataagtaatgtgaattgcagaa-ttcagtgaatcatcgaatctttgaacgcacattgcgccccttggtattccggggggcatgcctgttcgagcgtcattacac-c-aatcaagctct--------gcttggagttagg-tcttcgtcccccgt------------------cagggc-------gggcgtgcctcaaaacat-tcggcgaag---tcacacc-ggc-tttgggcgtagtagaatcttcaaaacgtctaatgtggccgggcgggtcttctgcctctggcctc------------ggcccgagttgtaatttgtagaggatgcttttgggt--tgtctgccggtctaagttccttggaacaggacgtcgcagagggtgagaatcccgtatgtgatc--g--g-tcaggctccctccgtaaagctccttcgacgagtcgggttgtttgggaatgcagccctaaattggaggtaaatttcttctaaagctaaataccggccagagaccgatagcgcacaagtagagtgatcgaaagatgaaaagcactttggaaagagagttaaaaagcacgtgaaattgttgaaagggaagcgctcgcaatcagtctcgactttggctgttcagccggt---cttc---------------tgaccggtctactcagtcatc-gccgggtcagcatcagttttggcggccggacaaaggtcgcgg-gaacgtagctccctc------------g---ggagtg---ttatagcccgcggcgtaatacggccagccgg-gactga-ggt-----------tcgcgc-----t----tc--g-gctcggatgctgacaaaatggttgtgagcggcccgtcttgaaacacggaccaaggagtctaacatctatgcgagtgttcgggtgtc-aaacccctacgcgtaatgaaagtgaacggaggtgggacccc-tcac---------gggtgcaccatcgaccgatcctgatgtcttcggatggatttgagtaagagcatagctgttggggcccgaaagatggtgaactactggtgagttcgaggctggtatctccaaggatggccagactcgtgagcacgcccttctcgccttcacccttggtg---------------------------tcaagc--------agctcatcgtcgccatcaacaagatgg-------------------------acaccacca-----agtggtccgaggaccgcttcaacgagatcatcaaggagacctcttccttcatcaagaaggtcggctacaacccaaagcacgtcccct--------ttgtcccaatctctggcttc----------------------aacggtgacaacatgatcgacaactccaccaactgcccatg---gtacaagggctgggagaaggagaccaagtcc------------------aaggccactggcaagaccctgctcgaggccattgacgccattgacccacctgcgcgcccaactgacaagcctcttcgtcttccc--------------ctccaggacgtctacaagattggtggcattggcacagttcccgtcggccgtgtcgagaccggtatcatcaaggcc--------------------ggcatggtcgtcacctttgctccagctggtgtcaccaccgaagtcaagtcggtcgagatgcaccacgagcagctcaccgagggtctt---ccaggtgacaacgtcggcttcaacgtcaagaacgtctccgtcaaggagattcgtcgtggcaacgttgccggtgactccaagaccgaccctcccaagggttgcgacagcttcaacgcccag--------------gtcattgtcttgaaccaccctggtcaggtcggtgccggatacgcaccagtcctcgactgccacactgcccaca
>Purpureofaciens_aquatica
-----------------------------------------------------------------------------------------------------------------------------------------------------------------------------------------------------------------------------------------------------------------------------------------------------------------------------------------------------------------------------------------------------------------------------------------------------------------------------------------------------------------------------------------------------------------------------------------------------------------------------------------------------------------------------------------------------------------------------------------------------------------------------------------------------------------------------------------------------------------------------------------------------------------------------------------------------------------------------------ccgtgcatccacgggatagaaaacgttccgtagg--tgaacctgcg------gaaggatcattacaaaaagtatcaatggcgtaaattgcccattgggaagattcagttctcaactctggaccccccggcagcgtaaaggccagcggcccgagaagctgccgcgtagggtctgggaa-----------------------------------------------------------------------------------------------------------------------------------------------------------------------caaacaaacccttgc--attgc-gcgtacc------gcatattgccc--cggcaggcccg---cct---------------------------------gccagcggggccccaacacaaaacctgt--ttgca-----gtagccagcagtacc-------cgtcacaaacacaacac-aatcaaaactttcaacaatggatctcttggttctggcatcgatgaagaacgcagcgaaatgcgataagtagtgtgaattgcagaa-ttcagtgaatcatcgaatctttgaacgcacattgcgccctttggtattcctttgggcatgcctgttcgagcgtcattgcaaac-cctcaagccccg-------gcttggtgttggg-cgcctgtcccccctacccgcg-----------aggggg-------ggactcgcctcgaaagca-ttggcagcc-cgcgtggga-ggc-ttcgagcgcagcacatttgcgcc--------tcgcccctccccgcgccggcgtcctccggcgcac-----cc---gcgcccgagttgtaatttgcagagggtgctttcgcgt--tgactg-cggcctaagttccttggaacagggcgtcacagagggtgagaaccccgtacgtggcc--gcac-ggagcaacgcggtgtaaagccccttcgacgagtcgagttgtttgggaatgcagctctaaatgggaggtaaattccttctaaagctaaataccggccagagaccgatagcgcacaagtagagtgatcgaaagatgaaaagcactttggaaagagagtcaaaaagcacgtgaaattgttgaaagggaagcgcttgcagccagactcgcccgcggacgtt-----------------------------------------ttcgcccgcg-ggcgggccagcatcagtcgtggcggcccgataaaggccccgg-gaacgtggctccctc------------c---ggggagtgttatagc-ccggggcgccatggggccagctcgcgactga-ggt-----------ccgcgc-----g----ca--t-gctaggatgctggcgtaatggctgtaagcggcccgtcttgaaacacggaccaaggagtctaacatctatgcgagtgtttgggtgtc-aagcccgggcgcgcaatgaaagtgaacggaggtgggaaccc-ct----c----g-gggcgcaccatcgaccgatcctgatgtcttcggatggatttgagtaagagcatagctgttgggacccgaaagatggtgaactactggtgagttcgaggccggtatctccaaggatggccagacccgtgagcacgctctgctcgcctacacacttggtg---------------------------tcaagc--------agctcatcgttgctatcaacaagatgg-------------------------acaccacca-----agtggagcgaagaccgcttcaacgagatcatcaaggagacctccaacttcatcaagaaggttggatacaaccccaagaccgtcccct--------tcgttcccatctccggcttc----------------------aacggtgacaacatgattgacgcctcccccaactgcccctg---gtacaagggctgggagaaggagaccaagact------------------aagtccaccggcaagaccctccttgaggccatcgatgccatcgaccccccctcgcgtccttccgacaagcccctccgtctccct--------------ctccaggatgtgtacaagattggcggtattggcacggtccctgtcggtcgtgttgagaccggtgtcatcaaggct--------------------ggtatggtcgtcactttcgccccctccaacgtcaccaccgaagtcaagtccgtcgagatgcaccacgagcagcttgtcgagggtgtt---cccggtgacaacgtcggcttcaacgtcaagaacgtctccgtcaaggagatccgtcgtggcaacgttgccggtgactccaagaacgacccgcccaagggtgccgagtccttcaacgcccag--------------gtcatcgtcctcaaccaccccggtcaggttggtgctggttacgctcctgtcttggattgccacaccgcccata
>Quixadomyces_hongheensis
tagtacc-ttacta-cttggataaccgtggtaattctagagctaatacatgctga-aaaccccaa--cttcgggaggggtgtatttattagata-aaaaaccaacgccc-ttcggggcttcttggtgattcatgataactttacggatcgcatggccttgcgccggcgacggttcattcaaatttctgccctatcaactttcgatggtaaggtattggcttaccatggtttcaacgggtaacggggaattagggttcga-ttccgg---agagggagcctgagaaacggctaccacatccaaggaaggcagcaggcgcgcaaattacccaatcccgacac--ggggaggtagtgacaataaatactgatacagggctcttttgggtcttgtaattggaatgagtacaatttaaacctcttaacgaggaacaattggagggcaagtctggtgccagcagccgcggtaattccagctccaatagcgtatattaaagttgttgcagttaaaaagctcgtagttgaaacttgggtctggctggcaggt-ccgcctcaccgcgtgtacttgtccggccgggcc-ttccttctggagaacctcatgcccttcact-g-ggcgtgttgggg-accaggacttttactttgaaaaaattagagtgttcaaagcaggcctttgctcgaatacgttagcatggaataatagaataggacg-tgcggtcctattttgttggtttctaggaccgccgtaatgattaatagggacagtc-gggggcatcagtattcaattgtcagaggtgaaattcttggatttattgaagactaactactgcgaaagcatttgccaaggatgttttcattaatcagtgaacgaaagttaggggatcgaagacgatcagataccgtcgtagtcttaaccgtaaactatgccgactagggatcgggcgatg-----------------aacaaggtttccgtagg--tgaacctgcg------gaaggatcattacataatattacggggggccggaccctcaagtcttctgtcttcaaaccgcagtgggcttgagacccgccctgtctg-------------------------------------------------------------------------------------------------------------------------------------------------------------------------------------------------------------atattctacccatgt--ctttt-gcgtact------ttatgtttcct--tggtaggcttg---cct---------------------------------gccgataggacagct-tttaaacctttt---tgta-----attgcaa-tca--gc--gtctgaa---aaaacttttaat-agttacaactttcaacaacggatctcttggttctggcatcgatgaagaacgcagcgaaatgcgataagtagtgtgaattgcagaa-ttcagtgaatcatcgaatctttgaacgcacattgcgccccttggtattccatggggcatgcctgttcgagcgtcatttgta-c-cctcaagctct--------gcttggtgttggg-tgtttgtccctcctttt---------------gcgtgt-------ggactcgccttaaagcaa-ttggcagcc-gg-catatt-ggccttggagcgcagcacattttgcgt--------ttctagtcataattgttggcatcctctggctctt-----tc--agagtccgagttgtaatttgcagagggcgctttggcgt--tggcag-cggtccaagttccttggaacaggacgtcacagagggtgagaatcccgtacgtggtc--g--c-tggccttcgccgtgtaaagccccttcgacgagtcgagttgtttgggaatgcagctctaaatgggaggtaaatttcttctaaagctaaatactggccagagaccgatagcgcacaagtagagtgatcgaaagatgaaaagcactttggaaagagagtcaaatagcacgtgaaattgttgaaagggaagcgcttgcagccagacttgcctgtagttgctcatccggg---cttt---------------tgcccggtgcactcttctgta-ggcaggccagcatcagtttggacggttggataaaggactctg-tcacgtacctcctct------------c---ggggaggccttatag-gggagtcgtcatgcaaccagtctg-gactga-ggt-----------ccgcgc-----a----tc--t-gctaggatgctggcgtaatggctgtaagcggcccgtcttgaaacacggaccaaggagtctaacatctatgcgagtgtttgggtgtc-aagcccgagcgcgcaatgaaagtgaacggaggtgggacccc-gt----a----a-gggtgcaccatcgaccgatcctgatgtcttcggatggatttgagtaagagcatggctgttgggacccgaaagatggtgaactactggtgagttcgaggctggtatctccaaggacggccagacccgtgagcacgctctgctcgcctacacccttggtg---------------------------tcaagc--------agctcatcgtcgccatcaacaagatgg-------------------------acaccacca-----agtggtctgaggaccgttaccaggagatcatcaaggagacctccaacttcatcaagaaggtcggatacaaccccaagcacgtcccct--------tcgtccccatctccggtttc----------------------aacggtgacaacatgatcgaggcctcctccaactgcccctg---gtacaagggctgggagaaggagaccaaggcc------------------aaggccaccggtaagacccttctcgaggccatcgatgctatcgaccctcctcagcgtcctaccgacaagcctctccgtcttccc--------------ctccaggatgtttacaagattggcggtattggcacggtgcccgtcggtcgtgtcgagaccggtatcatcaaggcc--------------------ggtatggtcgtcaccttcgcccccgctggtgtcaccactgaagtcaagtccgtcgagatgcaccacgagcagcttgctgagggtgtt---cccggtgacaacgtcggcttcaacgtgaagaacgtctccgtcaaggagatccgtcgtggtaacgttgctggtgactccaagaacgacccccccaagggtgccgagtctttcaacgcccag--------------gtcatcgtcctcaaccaccctggtcaggtcggtgccggttacgcaccagtcctcgactgccacactgcccaca
>Shearia_formosa
tagtact-ttacta-cttggataaccgtggtaattctagagctaatacatgctga-aaaccccaa--cttcggaaggggtgtatttattagata-aaaaaccaatgcct-ttcggggctctttggtgattcatgataacttttcagatcgcatggccttgcgccggcgacggttcattcaaatttctgccctatcaactttcgatggtaaggtattggcttaccatggtttcaacgggtaacggggaattagggttcga-ttccgg---agagggagcctgagaaacggctaccacatccaaggaaggcagcaggcgcgcaaattacccaatcccgacac--ggggaggtagtgacaataaatactgatacagggctcttttgggtcttgtaattggaatgagtacaatttaaacctcttaacgaggaacaattggagggcaagtctggtgccagcagccgcggtaattccagctccaatagcgtatattaaagttgttgcagttaaaaagctcgtagttgaaccttgggcctggctggcaggt-ccgcctcaccgcgagtacttgtccggccgggccttt-tttctggagaacctcatgcccttcact-g-ggtgtgctgggg-accagaacttttactttgaaaaaattagagtgttcaaagcaggcctttgctcgaatacgttagcatggaataatagaataggacg-tgcggtcctattttgttggtttctaggaccgccgtaatgattaatagggacagtc-gggggcatcagtattcaattgtcagag------------------------------------------------------------------------------------------------------------------------------------------------------------------------gtaacaaggtttccgtagg--tgaacctgcg------gaaggatcattactgtatgggctatcccatcg--------------------------------------------------------------------------------------------------------------------------------------------------------------------------------------------------------------------------------------------------------------------agatgataccctttg--tctat-aagtact------tgttgtttcct--cggcaggcttg---cct---------------------------------gccaatggggaccat--tttcaaccctt---tgca-----atagcag-tag---c--ctctgat-----actagtaatt-atttacaactttcaacaacggatctcttggttctggcatcgatgaagaacgcagcgaaatgcgataagtagtgtgaattgcagaa-tttagtgaatcatcgaatctttgaacgcacattgcgcctcttggtattccatgaggcatgcctgttcgagcgtcattagaa-c-actcaagctct--------gcttggtgttggg-tgtctgtcccgcctctt---------------gtgcgt-------ggactcgccttaaagtca-ttggcagcc-gctcttgta-ggcctggaagcgcagcaaagtccgcgc---------ggtaggctgtcatggtggcgtcctctggccctt-----tt--agggtccgagttgtaatttgtagagggtgctttggagt--cggcag-cggtctaagttccttggaacaggacatcacagagggtgagaatcccgtacgtggtc--g--c-ttgccttcgccatgtaaagccccttcgacgagtcgagttgtttgggaatgcagctctaaatgggaggtaaatttcttctaaagctaaatactggccagagaccgatagcgcacaagtagagtgatcgaaagatgaaaagcactttggaaagagagtcaaaaagcacgtgaaattgttgaaagggaagcgctggcagccagacttgcctgtagttgctcatctagg---ctct---------------tgcctggtgtactcttctgca-ggcaggccagcatcagtttgggcggttggagaatggcctctg-tcacgtatctctctt------------c---ggagagaccttatag-gggaggcgtaatgcaaccagcctg-gactga-ggt-----------ccgcgc-----a----tc--t-gctaggatgctggcgtaatggctgtcagcggcccgtcttgaaacacggaccaaggagtctaacatctatgcgagtgtttgggtgtc-aagcccgagcgcgcaatgaaagtgaacggaggtgggaaccc-tc----t----g-gggtgcaccatcgaccgatcctgatgtcttcggatggatttgagtaagagcatagctgttgggacccgaaagatggtgaac------------------------------------------------------------------------------------------------------------------------------------------------------------------------------------------tggtctgaggaccgttaccaggaaatcatcaaggagacgtccaacttcatcaagaaggttggctacaaccccaagcacgtcccct--------tcgttcccatctccggcttc----------------------aacggcgacaacatgatcgacgcctctagcaactgcccttg---gtacaagggttgggagaaggagaccaagacc------------------aaggccactggcaagactctcctcgaggccatcgatgccattgatcccccatcccgtcccaccgacaagcctctccgcctgcct--------------cttcaggatgtgtacaagattggtggtattggcacggtccccgtcggtcgtgttgagaccggtaccatcaaggct--------------------ggtatggtcgtcaccttcgcccccgctggtgtcaccactgaagtcaagtccgtcgaaatgcaccacgagcagctcaccgagggtgtt---cctggtgacaacgtcggcttcaacgtcaagaacgtttccgtcaaggagattcgtcgtggcaacgtcgctggtgactccaagaatgacccgccaaagggtgctgagtccttcaacgcccag--------------gtcatcgttcttaaccaccccggccaggtcggagctg------------------------------------
>Sulcatispora_berchemiae
tagtacc-ttacta-cttggataaccgtggtaattctagagctaatacatgctaa-aaaccccga--cttcgggaggggtgtatttattagata-aaaaaccaatgccc-ttccgggctctttggtgattcatgataacttctcagatcgcatggccttgcgccggcgacggttcattcaaatttctgccctatcaactttcgatggtaaggtattggcttaccatggtttcaacgggtaacggggaattagggttcga-ttccgg---agagggagcctgagaaacggctaccacatccaaggaaggcagcaggcgcgcaaattacccaatcccgacac--ggggaggtagtgacaataaatactgatacagggctcttttgggtcttgtaattggaatgagtacaatttaaacctcttaacgaggaacaattggagggcaagtctggtgccagcagccgcggtaattccagctccaatagcgtatattaaagttgttgcagttaaaaagctcgtagttgaacctttggcctggctggcaggt-ccgcctcaccgcgtgcacttgaccggccgggccttcttttctggagaaccgcatgcccttcact-g-ggtgtgttgggg-accaggacttttactttgaaaaaattagagtgttcaaagcaggcctttgctcgaatacgttagcatggaataatagaataggacg-cgcggtcctattttgttggtttctaggaccgccgtaatgattaatagggacagtc-gggggcatcagtattcaattgtcagaggtgaaattcttggatttattgaagactaactactgcgaaagcatttgccaaggatgttttcattaatcagtgaacgaaagttaggggatcgaagacgatcagataccgtcgtagtcttaaccataaactatgccgactagggatcgggcggtgtcggagagtctggtgcttagttagtgtcggtctatgtctgtctgtggttggcaaaggttcgcctgcgccatccagtcacttcccaacctgagcaatgatgccctatccgtaccgaggcgaacccacggaaaaagggaaagtggcatacccataccctcgagcctaacagccagcggctccataaatcgtcaaccgggctccccgccccagcaaaattcacttataaatggggtggtcgactaattataggtttactatttaaataggggagccctgagggatggattgttcgttcgctccttctgccagaagcgtcgggttcagtggcgcgtatgccgggacatattcggaaccctttg--actat-cagtacc-gttacgttgattcctt--cggtggattcg---ttc---------------------------------gccgactggaacttt-taaaaccctttt---tgca-----atagcat-ttaaact--ttctgat---ataaacataaat-cgttacaactttcaacaatggatctcttggttctggcatcgatgaagaacgcagcgaaatgcgataagtagtgtgaattgcagaa-ttcagtgaatcatcgaatctttgaacgcacattgcgccccttggtattccatggggcatgcctgttcgagcgtcatttacc-c-cttcaagccct--------gcttggtgttggg-tgtctgtcccgccgctt---------------gcgcgc-------ggactcgccctaaaagta-ttggtagcg-gattaagca-agcctcctcgcgcagcagtttgcgttg--------------------------------tctggtcctt-----cct-agggtccgagttgtaatttgcagagggcgctttggcgt--cggtag-cggtctaagttccttggaacaggacgtcacagagggtgagaatcccgtatgtgatc--g--c-ttaccttcgccgtgtaaagccccttcgacgagtcgagttgtttgggaatgcagctctaaatgggaggtaaatttcttctaaagctaaataccggccagagaccgatagcgcacaagtagagtgatcgaaagatgaaaagcactttggaaagagagtcaaatagcacgtgaaattgttgaaagggaagcgcttgcagtcagacttgcccgcagttgctcactctgg---cttt---------------tgcctggggcactcttctgcg-ggcaggccagcatcagtttgggcgaccggataaaggcctctg-tcatgtatcttcctt------------c---gggatgaccttatag-gggaggtgtaatgcggccagcccg-gactga-ggt-----------ccgcgc-----t----tt--t-gctaggatgctggcgtaatggctgtaagcggcccgtcttgaaacacggaccaaggagtctaacatctatgcgagtgtttgggtgtc-aagcccgggcgcgcaatgaaagtgaacggaggtgggaacct-tt-----------gggtgcaccatcgaccgatcctgatgtcttcggatggatttgagtaagagcatagctgttgggacccgaaagatggtgaactaccggtgagttcgaagccggtatctccaaggatggccagactcgtgagcacgccctgcttgcctacaccctgggtg---------------------------tgaagc--------agctcatcgtcgccattaacaagatgg-------------------------acaccacca-----agtggtccgagtcccgtttccaggagatcattaaggaaacttccaacttcatcaagaaggttggatacaaccccaagcacgtcccat--------tcgtgcccatctccggcttc----------------------aacggtgacaacatgatcgaggcctccagcaacgccccctg---gtacaagggctgggagaaggagaccaagacc------------------aagtccactggcaagaccctcctcgaggccatcgacgccatcgacacgccaacccgtccttccgacaagcctcttcgtctgccc--------------cttcaggatgtgtacaagatcggcggtattggcactgttcctgtcggtcgtgtcgagactggtaccatcaagtcc--------------------ggtatggtcgttaccttcgcacctgctggtgtgaccactgaagtcaagtctgtcgagatgcaccacgagcagcttaccgagggtgtc---cctggtgacaacgtcggcttcaacgtgaagaacgtctccgtcaaggagatccgacgtggcaacgttgctggtgattccaagaacgacccgcccaagggtgccgagtctttcaacgcccag--------------gtcattgtcctcaaccaccctggccaggttggtgctggttacgctcccgtgctcgactgccacactgcccaca
>Thyrostroma_ulmigenum
----------------ttggataaccgtggtaattctagagctaatacatgctaa-aaaccccaa--cttcgggaggggtgtatttattagata-aaaaaccaacgccc-ttcggggcttcttggtgattcatgataacttcacggatcgcatggccttgcgccggcgacggttcattcaaatttctgccctatcaactttcgatggtaaggtattggcttaccatggtttcaacgggtaacggggaattagggttcga-ttccgg---agagggagcctgagaaacggctaccacatccaaggaaggcagcaggcgcgcaaattacccaatcccgacac--ggggaggtagtgacaataaatactgatacagggctcttttgggtcttgtaattggaatgagtacaatttaaacctcttaacgaggaacaattggagggcaagtctggtgccagcagccgcggtaattccagctccaatagcgtatattaaagttgttgcagttaaaaagctcgtagttgaaacttgggtctggctggcaggt-ccgcctcaccgcgtgtacttgtccggccgggcctttccttctggagaacctcatgcccttcact-g-ggcgtgttggggaaccaggacttttactttgaaaaaattagagtgttcaaagcaggcctttgctcgaatacgttagcatggaataatagaataggacg-tgcggtcctattttgttggtttctaggaccgccgtaatgattaatagggacagtc-gggggcatcagtattcaattgtcagaggtgaaattcttggatttattgaagactaactactgcgaaagcatttgccaaggatgttttcattaatcagtgaacgaaagttaggggatcgaagacgatcagataccgtcgtagtcttaaccgtaaactatgccgactagggatcgggcgatg--------------cgtaacaaggtttccgtagg--tgaacctgcg------gaaggatcattactgagagtactgggctctgcctagct--------------------------------------------------------------------------------------------------------------------------------------------------------------------------------------------------------------------------------------------------------------acttttacccatgtt--ttttt-acgtacc------caaagtttcct--cggcggcttag---gct---------------------------------gccggctggacaacc---ataaaccctt---tgta-----gttgcag-tca--gc--gtctgat-----aaaacaaaat-aattacaactttcaacaacggatctcttggttctggcatcgatgaagaacgcagcgaaatgcgataagtagtgtgaattgcagaa-ttcagtgaatcatcgaatctttgaacgcacattgcacctctcggtattccgggaggtatgcctgttcgagcgtcatttgta-c-cctcaagctct--------gcttggtgttggg-tgtttgttccgcctttt---------------gcgcgt-------gaactcgccttaaaacaa-ttggcagcc-gg-cgtact-tgtttcggagcgcagcacattttgcgc-------cccagatcagcgtatgttggcatcctctggcctct-----ttt-ggggtccgagttgtaatttgcagagggcgctttggcgt--tggcag-cggtccaagttccttggaacaggacgtcacagagggtgagaatcccgtacgtggtc--g--c-tggccttcgccgtgtaaagccccttcgacgagtcgagttgtttgggaatgcagctctaaatgggaggtaaatttcttctaaagctaaatactggccagagaccgatagcgcacaagtagagtgatcgaaagatgaaaagcactttggaaagagagtcaaacagcacgtgaaattgttgaaagggaagcgcttgcagccagacttgcctgtagttgctcatccggg---cttt---------------tgcccggtgcactcttctata-ggcaggccagcatcagtttgagcggttagataaaggtctctg-tcatgtacctctctt------------c---ggggagaacttatag-gggagacgacatgtaaccagccca-gattga-ggt-----------ccgcgc-----a----tt--t-gctaggatgctggcgtaatggctgtaagcggcccgtcttgaaacacggaccaaggagtctaacatctatgcgagtgtttgggtgtc-aagcccgagcgcgcaatgaaagtgaacggaggtgggaaccc-ct----c----g-gggtgcaccatcgaccgatcctgatgtcttcggatggatttgagtaagagcatagctgttgggacccgaaagatggtgaac----------------------------------------------------------------------------g---------------------------tcaagc--------agctcatcgtcgctatcaacaagatgg-------------------------acaccacca-----agtggtctgaggaccgttaccaggagatcatcaaggagacctccaacttcatcaagaaggtcggatacaaccccaagcacgttccct--------tcgtgcccatctccggtttc----------------------aacggtgacaacatgatcgacgtttccaccaactgcccctg---gtacaagggatgggagaaggagaccaagacc------------------aagtctactggtaagaccctcctcgaggccatcgatgccatcgaccctccttcgcgtcccaccgacaagcccctccgcctgccc--------------ctccaggatgtttacaagattggcggtattggcacggtgcccgtcggtcgtgtcgagaccggtatcatcaaggcc--------------------ggtatggtcgttaccttcgcccccgctggtgtgaccactgaagtcaagtccgtcgagatgcaccacgagcagcttgtcgagggtgtc---cccggtgacaacgtcggcttcaacgtcaagaacgtctccgtcaaggagatccgtcgtggtaacgttgccggtgactccaagaccgacccccccaagggtgccgagtccttcaacgcccag--------------gtcatcgtcctcaaccaccctggtcaggtcggtgccggttacgccccagtgttggattgccacactgcccaca
>Tingoldiago_clavata
tagtacc-ttacta-cttggataaccgtggtaattctagagctaatacatgctga-aaaccccga--cttcggaaggggtgtatttattagata-aaaaaccaatgccc-ttcggggctccttggtgattcataataacttctcagatcgcatggccttgcgccggcgacggttcattcaaatttctgccctatcaactttcgatggtaaggtattggcttaccatggtttcaacgggtaacggagaattagggttcga-ttccgg---agagggagcctgagaaacggctaccacatccaaggaaggcagcaggcgcgcaaattacccaatcccgacac--ggggaggtagtgacaataaatactgatacagggctcttttgggtcttgtaattggaatgagtacaatttaaacctcttaacgaggaacaattggagggcaagtctggtgccagcagccgcggtaattccagctccaatagcgtatattaaagttgttgcagttaaaaagctcgtagttgaacctttggcctggctggcaggt-ccgcctcaccgcgtgcacttgtccggccgggccttctcttctggagaaccgcatgcccttcact-g-ggtgtgttgggg-accaggacttttactttgaaaaaattagagtgttcaaagcaggcctttgctcgaatacgttagcatggaataatagaataggacg-tgcggtcctattttgttggtttctaggaccgccgtaatgattaatagggacagtc-gggggcatcagtattcaattgtcagaggtgaaattcttggatttattgaagactaactactgcgaaagcatttgccaaggatgttttcattaatcagtgaacgaaagttaggggatcgaagacgatcagataccgtcgtagtcttaaccataaactatgccgactagggatcgggcgg------------------------------------gcggaaggtact------gcggagacattacctggccttgggccgttcccgggaagtgtatgccctgtcgtcgctctcccgggggcgcttagccc-----------------------------------------------------------------------------------------------------------------------------------------------------------------------------------------------------------------------tcgatcattaccttg--attat-atgtacc--atttcgttgtttcct--cggcagggtct---cct---------------------------------gccgccaggaaccccatcagaaccctag---tgta-----taagcat-caa--ac--ttgtgaa--atcaaatacaata-atttacaactttcaacaatggatctcttggttctggcatcgatgaagaacgcagcgaaatgcgataagtagtgtgaattgcagaa-ttcagtgaatcatcgaatctttgaacgcacattgcgccccttggtattccatggggcatgcctgttcgagcgtcatttata-t-cctcaagctct--------gcttggtgttggg-tgtttgtcccgcctcgt---------------gcgcgc-------ggactcgccccaaaggca-ttggcagcg-gt-ctagcc-agc-ttctcgcgcagcacattgcgctt------ctcgaggcatcggcgagcacgcatcctctggcctcc-----tttgggggtccgagttgtaatttgcagagggtgctttggcgt--cggcag-cggtctaagttccttggaacaggacatcacagagggtgagaatcccgtacgtggtc--g--c-ctgccttcgccgtgtaaagccccttcgacgagtcgagttgtttgggaatgcagctctaaatgggaggtaaatttcttctaaagctaaatactggccagagaccgatagcgcacaagtagagtgatcgaaagatgaaaagcactttggaaagagagtcaaacagcacgtgaaattgttgaaagggaagcgcttgcagccagacttgctcgcagttgctcatctggg---cttt---------------tgcccagagcactcttctgcg-agcaggccagcatcagtttgggcgaccggataaaggcctctg-tcatgtatcttcctt------------c---gggatgaccttatag-gggaggcgtaatgcggccagcctg-gactga-ggt-----------ccgcgc-----a----tc--t-gctaggatgctggcgtaatggctgtaagcggcccgtcttgaaacacggaccaaggagtctaacatctatgcgagtgtttgggtgtc-aagcccgggcgcgtaatgaaagtgaacggaggtgggaactc-tc----tc--gg-gggtgcaccatcgaccgatcctgatgtcttcggatggatttgagtaagagcatagctgttgggacccgaaagatggtgaac----------------------------------------------------------------------------------------------------------------------------------------------------------------------------------------------------------------------------------------------------------------------------------------------------------------------------------------------------------------------------------------------------------------------------------------------------------------------------------------------------------------------------------------------------------------------------------------------------------------------------------------------------------------------------------------------------------------------------------------------------------------------------------------------------------------------------------------------------------------------------------------------------------------------------------------
>Trematosphaeria_grisea
tcgtacc-ttacta-cttggataaccgtggtaattctagagctaatacatgctga-aaagcccga--cttcggaagggttgtatttattagata-aaaaaccaatgccc-ttcggggctctttggtgattcatgataacttctcagatcgcacggccttgcgccggcgacggttcattcaaatttctgccctatcaactttcgatggtacggtattggcctaccatggtttcaacgggtaacagggaattagggttcga-ttctgg---agagcgagcctgagagacggctagcacatccaaggaaggcagcaggcgcgcaaattactcaatgccgacac--ggcgaagtagtgacaataaatactgatacagggctcttttgggtcttgtaattggaatgagtacaatttaaacctcttaacgaggaacaattggagggcaagtctggtgccagcagccgcggtaattccagctccaatagcgtatattaaagttgttgcagttaaaaagctcgtagttgaacctttggcctggctggcaggt-ccgcctcaccgcgtgcacttgaccggccgggccttcttctctggagaaccgcatgcccttcact-gtggtgtgctgggg-accaggacttttactttgaaaaaattagagtgttcaaagcaggcctttgctcgaatacgttagcatggaataataaaataggacg--gcagttctattttgttggtttctaggaccgccgtaatgattaatagggacagtc-gggggcgtcagtattcaattgtcagaggtgaaattcttggatcaattgaagactaactactgcgaaagcattcgccaaggatgttttcattaatcagtgaacgaaagttaggggatcgaagacgatcagataccgtcgtagtcttaaccataaactatgccgactagggatcgggc-gtg---------------------------------------------------------atcattacccaacagcccttcggggtc--------------------------------------------------------------------------------------------------------------------------------------------------------------------------------------------------------------------------------------------------------------------tgctatcaacccttg--actat-gagtacc--aaaatatacgtccct--cggcggggtgcacacc----------------------------------gcccatgggcctttt-gaaaacaccttt---tgcagtatgctagtat-------c--ttctgattctgtgggcatgaattttttacaactttcaacaatggatctcttggctctggcatcgatgaagaacgcagcgaaatgcgataagtagtgtgaattgcagaa-ttcagtgaatcatcgaatctttgaacgcacattgcgccccttggtattccatggggcatgcctgttcgagcgtcattgaca-c-cctcaagctct--------gcttggtgttggg-cgtctgtcc-----------------------ctgcgg-------ggactcgccccaaagtca-ttggcagcc----tctgcc-cgc-ttcccgcgcagcactgtcgcgct-tttgggaggacctacgggtggactggcgtcctctggccctc-cttcttggggggtccgagttgtaatttgcagagggtgctttggcgt--tggtgg-cggtctaagttccttggaacaggccatcgcagagggtgagaatcccgtatgtggtc--g--c-ccgccttcgccgtgtaaagccccttcgacgagtcgcgttgtttgggaatgcagcgcaaaatgggaggtaaatttcttctaaagctaaatactggccagagaccgatagcgcacaagtagagtgatcgaaagatgaaaagcactttggaaagagagtcaaatagcacgtgaaattgttgaaagggaagcgcttgcagccagacgtgcctgcggttgctcagccggg---ctcccccctaaaccaggggcgcccggtgcactcttccgca-ggcaggccagcatcagtttgggcgactggagaaagacctctg-tcacgtatcttcctt------------c---gggatgaccttatag-gggaggtgtaatgcagccagcctg-gactgaggga-----------ccgcgc-----t----tc--g-gcgaggatgctggcgtaatggctgtaagcggcccgtcttgaaacacggaccaaggagtctaacatctatgcgagtgtttgggtgtcaaagcccgggcgcgcaatgaaagtaaacggaggtgggaacct-ctcctcgcgggg-gggcgcaccatcgaccgatcctgatgtcttcggatggatttgagtaagagcatagctgttgggacccgaaagatggtgaactactggtgagttcgaggccggtatctccaaagatggccagactcgtgagcacgctcttctcgcctacactctcggtg---------------------------tccgac--------agatcatcgtcgccatcaacaagatgg-------------------------acaccacca-----agtggagcgaggagcgttacaaggagatcgttaaggagacctccaacttcatcaagaaggtcggctacaaccctaagcacgtcccct--------tcgtcccgatctctggcttc----------------------aatggcgacaacatgattgagccctcccccaactgcccgtg---gtacaagggctgggagaaggagaccaagacc------------------aaggtcaccggcaagaccctccttgaggccatcgacaacatcgaccccccgtcccgtccctccgacaagccccttcgtctgcct--------------ctccaggatgtgtacaagatcggtggtattggcactgtccctgtcggccgtgtcgagaccggtgtgatcaaggct--------------------ggtatggtcgtcaccttcgctccggctggtgtgaccactgaagtcaagtctgtcgagatgcaccacgagcagcttgttgagggtgtt---cccggcgacaacgtcggcttcaacgtcaagaacgtctccgtcaaggagatccgtcgtggcaacgtcgccggtgactccaagaacgacccgcccaagggtgctgagtccttcaacgcccag--------------gtcatcgtccttaaccaccccggccaggttggagctggttacgcccctgttctcgactgccacaccgcccaca
