# Supplementary material for: ﻿Nigromargaritatarda gen. et sp. nov. and distribution of an intron position class within Pleosporales
Source: IMA Fungus. 2025 Feb 28;16:e145425. doi: 10.3897/imafungus.16.145425 (PMC11889510; doi:10.3897/imafungus.16.145425)
Supplement: Supplementary material 2 — ZIP-archive [file imafungus-16-e145425-s002.zip › Align_nointron_229.fasta]

>PP564857_H263_new_taxon_Pleosporales_Dothideomycetes_Ascomycota_Fungi
tagtacct---tactactt-ggataaccgtggtaattctagagctaatacatgctgaaaa
ccccaac-ttcgggaggggtgtatttattagataaaaaaccaatgccc-ttcggggctct
ttggtgattcatgataact-tctcggatcgca--tggccttgcgccggcgacggttcatt
caaatttctgccctatcaactttcgatggtaaggtattggcttaccatggtttcaacggg
taacggggaattagggttcggttccggag-agggagcctgagaaacggctaccacatcca
aggaaggcagcaggcgcgcaaattac-ccaatcccga-tacggggag-gtagtgacaata
aatactgatacagggctctttcgggt-cttgtaattggaatgagtac-aatttaaacctc
ttaacgaggaacaattggagggcaagtctggtgccagcagccgcggtaattccagctcca
atagcgtatattaaagttg-ttgcag--ttaaaaagctcgtagttgaacctttggcctg-
gctg-gcaggtccg-cctcaccgcgtgcacttg-accggccgggccttctttcct--gga
gaaccgcatgccc-ttcactgg---gtgtgctgggg-accagga---cttttactttgaa
-aaaattagagtgttcaaagcag-gcctttgctcg--aatacgttagcatggaataata-
gaataggacgtgcggtcctattttgttggtt-tctaggaccgccgtaatgattaataggg
acag-tcgggggcatcagtattcaattgtcagaggtgaaattcttggatttattgaagac
taactactgcgaaagcatttgccaaggatgttttcattaatcagtgaacgaaagttaggg
gatcgaagacgatcagataccgtcgtagtcttaacca-taaactatgccgactagggatc
gg-gcgatg
>MW209066_Fuscosphaeria_hungarica_Trematosphaeriaceae_Pleosporales_Dothideomycetes_Ascomycota_Fungi
-------t---tactactt-ggataaccgtggtaattctagagctaatacatgctgaaaa
ccccaac-ttcgggaggggtgtatttattagataaaaaaccaatgccc-ttcggggctct
ttggtgattcatgataact-tctcggatcgca--tggccttgcgccggcgacggttcatt
caaatttctgccctatcaactttcgatggtaaggtattggcttaccatggtttcaacggg
tgacggggaattagggttcggttccggag-agggagcctgagaaacggctaccacatcca
aggaaggcagcaggcgcgcaaattac-ccaatcccga-cacggggag-gtagtgacaata
aatactgatacagggctcttttgggt-cttgtaattggaatgagtac-aatttaaacctc
ttaacgaggaacaattggagggcaagtctggtgccagcagccgcggtaattccagctcca
atagcgtatattaaagttg-ttgcag--ttaaaaagctcgtagttgaacctttggcctg-
gctg-gcaggtccg-cctcaccgcgtgcacttg-accggccgggccttctttcct--gga
gaaccgcatgccc-ttcactgg---gtgtgctgggg-accagga---cttttactttgaa
-aaaattagagtgttcaaagcag-gcctttgctcg--aatacgttagcatggaataata-
gaataggacgtgcggtcttattttgttggtt-tctaggaccgccgtaatgattaataggg
acag-tcgggggcatcagtattcaattgtcagaggtgaaattcttggatttattgaagac
taactactgcgaaagcatttgccaaggatgttttcattaatcagtgaacgaaagttaggg
gatcgaagacgatcagataccgtcgtagtcttaacca-taaactatgccgactagggatc
gg-gcggtg
>MW209065_Fuscosphaeria_hungarica_Trematosphaeriaceae_Pleosporales_Dothideomycetes_Ascomycota_Fungi
tagtacct---tactactt-ggataaccgtggtaattctagagctaatacatgctgaaaa
ccccaac-ttcgggaggggtgtatttattagataaaaaaccaatgccc-ttcggggctct
ttggtgattcatgataact-tctcggatcgca--tggccttgcgccggcgacggttcatt
caaatttctgccctatcaactttcgatggtaaggtattggcttaccatggtttcaacggg
tgacggggaattagggttcggttccggag-agggagcctgagaaacggctaccacatcca
aggaaggcagcaggcgcgcaaattac-ccaatcccga-cacggggag-gtagtgacaata
aatactgatacagggctcttttgggt-cttgtaattggaatgagtac-aatttaaacctc
ttaacgaggaacaattggagggcaagtctggtgccagcagccgcggtaattccagctcca
atagcgtatattaaagttg-ttgcag--ttaaaaagctcgtagttgaacctttggcctg-
gctg-gcaggtccg-cctcaccgcgtgcacttg-accggccgggccttctttcct--gga
gaaccgcatgccc-ttcactgg---gtgtgctgggg-accagga---cttttactttgaa
-aaaattagagtgttcaaagcag-gcctttgctcg--aatacgttagcatggaataata-
gaataggacgtgcggtcttattttgttggtt-tctaggaccgccgtaatgattaataggg
acag-tcgggggcatcagtattcaattgtcagaggtgaaattcttggatttattgaagac
taactactgcgaaagcatttgccaaggatgttttcattaatcagtgaacgaaagttaggg
gatcgaagacgatcagataccgtcgtagtcttaacca-taaactatgccgactagggatc
gg-gcggtg
>MW209063_Fuscosphaeria_hungarica_Trematosphaeriaceae_Pleosporales_Dothideomycetes_Ascomycota_Fungi
cagtacct---tactactt-ggataaccgtggtaattctagagctaatacatgctgaaaa
ccccaac-ttcgggaggggtgtatttattagataaaaaaccaatgccc-ttcggggctct
ttggtgattcatgataact-tctcggatcgca--tggccttgcgccggcgacggttcatt
caaatttctgccctatcaactttcgatggtaaggtattggcttaccatggtttcaacggg
tgacggggaattagggttcggttccggag-agggagcctgagaaacggctaccacatcca
aggaaggcagcaggcgcgcaaattac-ccaatcccga-cacggggag-gtagtgacaata
aatactgatacagggctcttttgggt-cttgtaattggaatgagtac-aatttaaacctc
ttaacgaggaacaattggagggcaagtctggtgccagcagccgcggtaattccagctcca
atagcgtatattaaagttg-ttgcag--ttaaaaagctcgtagttgaacctttggcctg-
gctg-gcaggtccg-cctcaccgcgtgcacttg-accggccgggccttctttcct--gga
gaaccgcatgccc-ttcactgg---gtgtgctgggg-accagga---cttttactttgaa
-aaaattagagtgttcaaagcag-gcctttgctcg--aatacgttagcatggaataata-
gaataggacgtgcggtcttattttgttggtt-tctaggaccgccgtaatgattaataggg
acag-tcgggggcatcagtattcaattgtcagaggtgaaattcttggatttattgaagac
taactactgcgaaagcatttgccaaggatgttttcattaatcagtgaacgaaagttaggg
gatcgaagacgatcagataccgtcgtagtcttaacca-taaactatgccgactagggatc
gg-gcggtg
>MW209064_Fuscosphaeria_hungarica_Trematosphaeriaceae_Pleosporales_Dothideomycetes_Ascomycota_Fungi
-----------------tt-ggataaccgtggtaattctagagctaatacatgctgaaaa
ccccaac-ttcgggaggggtgtatttattagataaaaaaccaatgccc-ttcggggctct
ttggtgattcatgataact-tctcggatcgca--tggccttgcgccggcgacggttcatt
caaatttctgccctatcaactttcgatggtaaggtattggcttaccatggtttcaacggg
tgacggggaattagggttcggttccggag-agggagcctgagaaacggctaccacatcca
aggaaggcagcaggcgcgcaaattac-ccaatcccga-cacggggag-gtagtgacaata
aatactgatacagggctcttttgggt-cttgtaattggaatgagtac-aatttaaacctc
ttaacgaggaacaattggagggcaagtctggtgccagcagccgcggtaattccagctcca
atagcgtatattaaagttg-ttgcag--ttaaaaagctcgtagttgaacctttggcctg-
gctg-gcaggtccg-cctcaccgcgtgcacttg-accggccgggccttctttcct--gga
gaaccgcatgccc-ttcactgg---gtgtgctgggg-accagga---cttttactttgaa
-aaaattagagtgttcaaagcag-gcctttgctcg--aatacgttagcatggaataata-
gaataggacgtgcggtcttattttgttggtt-tctaggaccgccgtaatgattaataggg
acag-tcgggggcatcagtattcaattgtcagaggtgaaattcttggatttattgaagac
taactactgcgaaagcatttgccaaggatgttttcattaatcagtgaacgaaagttaggg
gatcgaagacgatcagataccgtcgtagtcttaacca-taaactatgccgactag-----
---------
>MW209062_Fuscosphaeria_hungarica_Trematosphaeriaceae_Pleosporales_Dothideomycetes_Ascomycota_Fungi
-----------------tt-ggataaccgtggtaattctagagctaatacatgctgaaaa
ccccaac-ttcgggaggggtgtatttattagataaaaaaccaatgccc-ttcggggctct
ttggtgattcatgataact-tctcggatcgca--tggccttgcgccggcgacggttcatt
caaatttctgccctatcaactttcgatggtaaggtattggcttaccatggtttcaacggg
tgacggggaattagggttcggttccggag-agggagcctgagaaacggctaccacatcca
aggaaggcagcaggcgcgcaaattac-ccaatcccga-cacggggag-gtagtgacaata
aatactgatacagggctcttttgggt-cttgtaattggaatgagtac-aatttaaacctc
ttaacgaggaacaattggagggcaagtctggtgccagcagccgcggtaattccagctcca
atagcgtatattaaagttg-ttgcag--ttaaaaagctcgtagttgaacctttggcctg-
gctg-gcaggtccg-cctcaccgcgtgcacttg-accggccgggccttctttcct--gga
gaaccgcatgccc-ttcactgg---gtgtgctgggg-accagga---cttttactttgaa
-aaaattagagtgttcaaagcag-gcctttgctcg--aatacgttagcatggaataata-
gaataggacgtgcggtcttattttgttggtt-tctaggaccgccgtaatgattaataggg
acag-tcgggggcatcagtattcaattgtcagaggtgaaattcttggatttattgaagac
taactactgcgaaagcatttgccaaggatgttttcattaatcagtgaacgaaagttaggg
gatcgaagacgatcagataccgtcgtagtcttaacca-taaactatgccgac--------
---------
>NG_068371_Paraphaeosphaeria_graminicola_Didymosphaeriaceae_Pleosporales_Dothideomycetes_Ascomycota_Fungi
tagtacct---tactactt-ggataaccgtggtaattctagagctaatacatgctaaaaa
ccccaac-ttcgggaggggtgtatttattagataaaaaaccaatgccc-ttcggggctcc
ttggtgattcatgataact-tctcagatcgca--tggctttacgccggcgacggttcatt
caaatttctgccctatcaactttcgatggtaaggtattggcttaccatggtttcaacggg
taacggggaattagggttcgattccggag-agggagcctgagaaacggctaccacatcca
aggaaggcagcaggcgcgcaaattac-ccaattccga-tacggagag-gtagtgacaata
aatactgatacagggctcttttgggt-cttgtaattggaatgagtac-aatttaaacctc
ttaacgaggaacaattggagggcaagtctggtgccagcagccgcggtaattccagctcca
atagcgtatattaaagttg-ttgcag--ttaaaaagctcgtagttgaacctttggcctg-
gctg-gcaggtccg-cctcaccgcgtgcacttg-tccggccgggccttttcttct--gga
gaaccgcatgccc-ttcactgg---gtgtgttgggg-accagga---cttttactttgaa
-aaaattagagtgttcaaagcag-gcctttgctcg--aatacgttagcatggaataata-
gaataggacgtgcggtcctattttgttggtt-tctaggaccgccgtaatgattaataggg
acag-tcgggggcatcagtattcaattgtcagaggtgaaattcttggatttattgaagac
taactactgcgaaagcatttgccaaggatgttttcattaatcagtgaacgaaagttaggg
gatcgaagacgatcagataccgtcgtagtcttaacca-taaactatgccgactagggatc
gg-gcggtg
>NG_242407_Darksidea_phi_Lentitheciaceae_Pleosporales_Dothideomycetes_Ascomycota_Fungi
tagtacct---tactactt-ggataaccgtggtaattctagagctaatacatgctgaaaa
ccccgac-ttcggaaggggtgtatttattagataaaaaaccaatgccc-ttcggggctcc
ttggtgattcataataact-tctcagatcgca--tggccttgcgccggcgacggttcatt
caaatttctgccctatcaactttcgatggtaaggtattggcttaccatggtttcaacggg
taacggggaattagggttcgattccggag-aaggagcctgagagacggctactacatcca
aggaaggcagcaggcgcgcaaattac-ccaatcccga-cacggggag-gtagtgacaata
aatactgatacagggctcttttgggt-cttgtaattggaatgagtac-aatttaaacctc
ttaacgaggaacaattggagggcaagtctggtgccagcagccgcggtaattccagctcca
atagcgtatattaaagttg-ttgcag--ttaaaaagctcgtagttgaacctttggcctg-
gctg-gcaggtccg-cctcaccgcgtgcacttg-tccggccgggccttttcttct--gga
gaaccgcatgccc-ttcactgg---gtgtgttgggg-accagga---cttttactttgaa
-aaaattagagtgttcaaagcag-gcctttgctcg--aatatgttagcatggaataata-
gaataggacgtgcggtcctattttgttggtt-tctaggaccgccgtaatgattaataggg
acag-tcgggggcatcagtattcaattgtcagaggtgaaattcttggatttattgaagac
taactactgcgaaagcatttgccaaggatgttttcattaatcagtgaacgaaagttaggg
gatcgaagacgatcagataccgtcgtagtcttaacca-taaactatgccgactagggatc
gg-gcggtg
>MT002099_Darksidea_alpha_Lentitheciaceae_Pleosporales_Dothideomycetes_Ascomycota_Fungi
tagtacct---tactactt-ggataaccgtggtaattctagagctaatacatgctgaaaa
ccccgac-ttcggaaggggtgtatttattagataaaaaaccaatgccc-ttcggggctcc
ttggtgattcataataact-tctcagatcgca--tggccttgcgccggcgacggttcatt
caaatttctgccctatcaactttcgatggtaaggtattggcttaccatggtttcaacggg
taacggggaattagggttcgattccggag-aaggagcctgagagacggctactacatcca
aggaaggcagcaggcgcgcaaattac-ccaatcccga-cacggggag-gtagtgacaata
aatactgatacagggctcttttgggt-cttgtaattggaatgagtac-aatttaaacctc
ttaacgaggaacaattggagggcaagtctggtgccagcagccgcggtaattccagctcca
atagcgtatattaaagttg-ttgcag--ttaaaaagctcgtagttgaacctttggcctg-
gctg-gcaggtccg-cctcaccgcgtgcacttg-tccggccgggccttttcttct--gga
gaaccgcatgccc-ttcactgg---gtgtgttgggg-accagga---cttttactttgaa
-aaaattagagtgttcaaagcag-gcctttgctcg--aatatgttagcatggaataata-
gaataggacgtgcggtcctattttgttggtt-tctaggaccgccgtaatgattaataggg
acag-tcgggggcatcagtattcaattgtcagaggtgaaattcttggatttattgaagac
taactactgcgaaagcatttgccaaggatgttttcattaatcagtgaacgaaagttaggg
gatcgaagacgatcagataccgtcgtagtcttaacca-taaactatgccgactagggatc
gg-gcggtg
>MT002093_Darksidea_alpha_Lentitheciaceae_Pleosporales_Dothideomycetes_Ascomycota_Fungi
tagtacct---tactactt-ggataaccgtggtaattctagagctaatacatgctgaaaa
ccccgac-ttcggaaggggtgtatttattagataaaaaaccaatgccc-ttcggggctcc
ttggtgattcataataact-tctcagatcgca--tggccttgcgccggcgacggttcatt
caaatttctgccctatcaactttcgatggtaaggtattggcttaccatggtttcaacggg
taacggggaattagggttcgattccggag-aaggagcctgagagacggctactacatcca
aggaaggcagcaggcgcgcaaattac-ccaatcccga-cacggggag-gtagtgacaata
aatactgatacagggctcttttgggt-cttgtaattggaatgagtac-aatttaaacctc
ttaacgaggaacaattggagggcaagtctggtgccagcagccgcggtaattccagctcca
atagcgtatattaaagttg-ttgcag--ttaaaaagctcgtagttgaacctttggcctg-
gctg-gcaggtccg-cctcaccgcgtgcacttg-tccggccgggccttttcttct--gga
gaaccgcatgccc-ttcactgg---gtgtgttgggg-accagga---cttttactttgaa
-aaaattagagtgttcaaagcag-gcctttgctcg--aatatgttagcatggaataata-
gaataggacgtgcggtcctattttgttggtt-tctaggaccgccgtaatgattaataggg
acag-tcgggggcatcagtattcaattgtcagaggtgaaattcttggatttattgaagac
taactactgcgaaagcatttgccaaggatgttttcattaatcagtgaacgaaagttaggg
gatcgaagacgatcagataccgtcgtagtcttaacca-taaactatgccgactagggatc
gg-gcggtg
>MT002102_Darksidea_alpha_Lentitheciaceae_Pleosporales_Dothideomycetes_Ascomycota_Fungi
tagtacct---tactactt-ggataaccgtggtaattctagagctaatacatgctgaaaa
ccccgac-ttcggaaggggtgtatttattagataaaaaaccaatgccc-ttcggggctcc
ttggtgattcataataact-tctcagatcgca--tggccttgcgccggcgacggttcatt
caaatttctgccctatcaactttcgatggtaaggtattggcttaccatggtttcaacggg
taacggggaattagggttcgattccggag-aaggagcctgagagacggctactacatcca
aggaaggcagcaggcgcgcaaattac-ccaatcccga-cacggggag-gtagtgacaata
aatactgatacagggctcttttgggt-cttgtaattggaatgagtac-aatttaaacctc
ttaacgaggaacaattggagggcaagtctggtgccagcagccgcggtaattccagctcca
atagcgtatattaaagttg-ttgcag--ttaaaaagctcgtagttgaacctttggcctg-
gctg-gcaggtccg-cctcaccgcgtgcacttg-tccggccgggccttttcttct--gga
gaaccgcatgccc-ttcactgg---gtgtgttgggg-accagga---cttttactttgaa
-aaaattagagtgttcaaagcag-gcctttgctcg--aatatgttagcatggaataata-
gaataggacgtgcggtcctattttgttggtt-tctaggaccgccgtaatgattaataggg
acag-tcgggggcatcagtattcaattgtcagaggtgaaattcttggatttattgaagac
taactactgcgaaagcatttgccaaggatgttttcattaatcagtgaacgaaagttaggg
gatcgaagacgatcagataccgtcgtagtcttaacca-taaactatgccgactagggatc
gg-gcggtg
>MT002095_Darksidea_alpha_Lentitheciaceae_Pleosporales_Dothideomycetes_Ascomycota_Fungi
tagtacct---tactactt-ggataaccgtggtaattctagagctaatacatgctgaaaa
ccccgac-ttcggaaggggtgtatttattagataaaaaaccaatgccc-ttcggggctcc
ttggtgattcataataact-tctcagatcgca--tggccttgcgccggcgacggttcatt
caaatttctgccctatcaactttcgatggtaaggtattggcttaccatggtttcaacggg
taacggggaattagggttcgattccggag-aaggagcctgagagacggctactacatcca
aggaaggcagcaggcgcgcaaattac-ccaatcccga-cacggggag-gtagtgacaata
aatactgatacagggctcttttgggt-cttgtaattggaatgagtac-aatttaaacctc
ttaacgaggaacaattggagggcaagtctggtgccagcagccgcggtaattccagctcca
atagcgtatattaaagttg-ttgcag--ttaaaaagctcgtagttgaacctttggcctg-
gctg-gcaggtccg-cctcaccgcgtgcacttg-tccggccgggccttttcttct--gga
gaaccgcatgccc-ttcactgg---gtgtgttgggg-accagga---cttttactttgaa
-aaaattagagtgttcaaagcag-gcctttgctcg--aatatgttagcatggaataata-
gaataggacgtgcggtcctattttgttggtt-tctaggaccgccgtaatgattaataggg
acag-tcgggggcatcagtattcaattgtcagaggtgaaattcttggatttattgaagac
taactactgcgaaagcatttgccaaggatgttttcattaatcagtgaacgaaagttaggg
gatcgaagacgatcagataccgtcgtagtcttaacca-taaactatgccgactagggatc
gg-gcggtg
>MT002105_Darksidea_alpha_Lentitheciaceae_Pleosporales_Dothideomycetes_Ascomycota_Fungi
tagtacct---tactactt-ggataaccgtggtaattctagagctaatacatgctgaaaa
ccccgac-ttcggaaggggtgtatttattagataaaaaaccaatgccc-ttcggggctcc
ttggtgattcataataact-tctcagatcgca--tggccttgcgccggcgacggttcatt
caaatttctgccctatcaactttcgatggtaaggtattggcttaccatggtttcaacggg
taacggggaattagggttcgattccggag-aaggagcctgagagacggctactacatcca
aggaaggcagcaggcgcgcaaattac-ccaatcccga-cacggggag-gtagtgacaata
aatactgatacagggctcttttgggt-cttgtaattggaatgagtac-aatttaaacctc
ttaacgaggaacaattggagggcaagtctggtgccagcagccgcggtaattccagctcca
atagcgtatattaaagttg-ttgcag--ttaaaaagctcgtagttgaacctttggcctg-
gctg-gcaggtccg-cctcaccgcgtgcacttg-tccggccgggccttttcttct--gga
gaaccgcatgccc-ttcactgg---gtgtgttgggg-accagga---cttttactttgaa
-aaaattagagtgttcaaagcag-gcctttgctcg--aatatgttagcatggaataata-
gaataggacgtgcggtcctattttgttggtt-tctaggaccgccgtaatgattaataggg
acag-tcgggggcatcagtattcaattgtcagaggtgaaattcttggatttattgaagac
taactactgcgaaagcatttgccaaggatgttttcattaatcagtgaacgaaagttaggg
gatcgaagacgatcagataccgtcgtagtcttaacca-taaactatgccgactagggatc
gg-gcggtg
>MT002101_Darksidea_phi_Lentitheciaceae_Pleosporales_Dothideomycetes_Ascomycota_Fungi
tagtacct---tactactt-ggataaccgtggtaattctagagctaatacatgctgaaaa
ccccgac-ttcggaaggggtgtatttattagataaaaaaccaatgccc-ttcggggctcc
ttggtgattcataataact-tctcagatcgca--tggccttgcgccggcgacggttcatt
caaatttctgccctatcaactttcgatggtaaggtattggcttaccatggtttcaacggg
taacggggaattagggttcgattccggag-aaggagcctgagagacggctactacatcca
aggaaggcagcaggcgcgcaaattac-ccaatcccga-cacggggag-gtagtgacaata
aatactgatacagggctcttttgggt-cttgtaattggaatgagtac-aatttaaacctc
ttaacgaggaacaattggagggcaagtctggtgccagcagccgcggtaattccagctcca
atagcgtatattaaagttg-ttgcag--ttaaaaagctcgtagttgaacctttggcctg-
gctg-gcaggtccg-cctcaccgcgtgcacttg-tccggccgggccttttcttct--gga
gaaccgcatgccc-ttcactgg---gtgtgttgggg-accagga---cttttactttgaa
-aaaattagagtgttcaaagcag-gcctttgctcg--aatatgttagcatggaataata-
gaataggacgtgcggtcctattttgttggtt-tctaggaccgccgtaatgattaataggg
acag-tcgggggcatcagtattcaattgtcagaggtgaaattcttggatttattgaagac
taactactgcgaaagcatttgccaaggatgttttcattaatcagtgaacgaaagttaggg
gatcgaagacgatcagataccgtcgtagtcttaacca-taaactatgccgactagggatc
gg-gcggtg
>MT002104_Darksidea_phi_Lentitheciaceae_Pleosporales_Dothideomycetes_Ascomycota_Fungi
tagtacct---tactactt-ggataaccgtggtaattctagagctaatacatgctgaaaa
ccccgac-ttcggaaggggtgtatttattagataaaaaaccaatgccc-ttcggggctcc
ttggtgattcataataact-tctcagatcgca--tggccttgcgccggcgacggttcatt
caaatttctgccctatcaactttcgatggtaaggtattggcttaccatggtttcaacggg
taacggggaattagggttcgattccggag-aaggagcctgagagacggctactacatcca
aggaaggcagcaggcgcgcaaattac-ccaatcccga-cacggggag-gtagtgacaata
aatactgatacagggctcttttgggt-cttgtaattggaatgagtac-aatttaaacctc
ttaacgaggaacaattggagggcaagtctggtgccagcagccgcggtaattccagctcca
atagcgtatattaaagttg-ttgcag--ttaaaaagctcgtagttgaacctttggcctg-
gctg-gtaggtccg-cctcaccgcgtgcacttg-tccggccgggccttttcttct--gga
gaaccgcatgccc-ttcactgg---gtgtgttgggg-accagga---cttttactttgaa
-aaaattagagtgttcaaagcag-gcctttgctcg--aatatgttagcatggaataata-
gaataggacgtgcggtcctattttgttggtt-tctaggaccgccgtaatgattaataggg
acag-tcgggggcatcagtattcaattgtcagaggtgaaattcttggatttattgaagac
taactactgcgaaagcatttgccaaggatgttttcattaatcagtgaacgaaagttaggg
gatcgaagacgatcagataccgtcgtagtcttaacca-taaactatgccgactagggatc
gg-gcggtg
>MT002098_Darksidea_phi_Lentitheciaceae_Pleosporales_Dothideomycetes_Ascomycota_Fungi
tagtacct---tactactt-ggataaccgtggtaattctagagctaatacatgctgaaaa
ccccgac-ttcggaaggggtgtatttattagataaaaaaccaatgccc-ttcggggctcc
ttggtgattcataataact-tctcagatcgca--tggccttgcgccggcgacggttcatt
caaatttctgccctatcaactttcgatggtaaggtattggcttaccatggtttcaacggg
taacggggaattagggttcgattccggag-aaggagcctgagagacggctactacatcca
aggaaggcagcaggcgcgcaaattac-ccaatcccga-cacggggag-gtagtgacaata
aatactgatacagggctcttttgggt-cttgtaattggaatgagtac-aatttaaacctc
ttaacgaggaacaattggagggcaagtctggtgccagcagccgcggtaattccagctcca
atagcgtatattaaagttg-ttgcag--ttaaaaagctcgtagttgaacctttggcctg-
gctg-gcaggtccg-cctcaccgcgtgcacttg-tccggccgggccttttcttct--gga
gaaccgcatgccc-ttcactgg---gtgtgttgggg-accagga---cttttactttgaa
-aaaattagagtgttcaaagcag-gcctttgctcg--aatatgttagcatggaataata-
gaataggacgtgcggtcctattttgttggtt-tctaggaccgccgtaatgattaataggg
acag-tcgggggcatcagtattcaattgtcagaggtgaaattcttggatttattgaagac
taactactgcgaaagcatttgccaaggatgttttcattaatcagtgaacgaaagttaggg
gatcgaagacgatcagataccgtcgtagtcttaacca-taaactatgccgactagggatc
gg-gcggtg
>MT002096_Darksidea_alpha_Lentitheciaceae_Pleosporales_Dothideomycetes_Ascomycota_Fungi
tagtacct---tactactt-ggataaccgtggtaattctagagctaatacatgctgaaaa
ccccgac-ttcggaaggggtgtatttattagataaaaaaccaatgccc-ttcggggctcc
ttggtgattcataataact-tctcagatcgca--tggccttgcgccggcgacggttcatt
caaatttctgccctatcaactttcgatggtaaggtattggcttaccatggtttcaacggg
taacggggaattagggttcgattccggag-aaggagcctgagagacggctactacatcca
aggaaggcagcaggcgcgcaaattac-ccaatcccga-cacggggag-gtagtgacaata
aatactgatacagggctcttttgggt-cttgtaattggaatgagtac-aatttaaacctc
ttaacgaggaacaattggagggcaagtctggtgccagcagccgcggtaattccagctcca
atagcgtatattaaagttg-ttgcag--ttaaaaagctcgtagttgaacctttggcctg-
gctg-gcaggtccg-cctcaccgcgtgcacttg-tccggccgggccttttcttct--gga
gaaccgcatgccc-ttcactgg---gtgtgttgggg-accagga---cttttactttgaa
-aaaattagagtgttcaaagcag-gcctttgctcg--aatatgttagcatggaataata-
gaataggacgtgcggtcctattttgttggtt-tctaggaccgccgtaatgattaataggg
acag-tcgggggcatcagtattcaattgtcagaggtgaaattcttggatttattgaagac
taactactgcgaaagcatttgccaaggatgttttcattaatcagtgaacgaaagttaggg
gatcgaagacgatcagataccgtcgtagtcttaacca-taaactatgccgactagggatc
gg-gcggtg
>MT002097_Darksidea_phi_Lentitheciaceae_Pleosporales_Dothideomycetes_Ascomycota_Fungi
tagtacct---tactactt-ggataaccgtggtaattctagagctaatacatgctgaaaa
ccccgac-ttcggaaggggtgtatttattagataaaaaaccaatgccc-ttcggggctcc
ttggtgattcataataact-tctcagatcgca--tggccttgcgccggcgacggttcatt
caaatttctgccctatcaactttcgatggtaaggtattggcttaccatggtttcaacggg
taacggggaattagggttcgattccggag-aaggagcctgagagacggctactacatcca
aggaaggcagcaggcgcgcaaattac-ccaatcccga-cacggggag-gtagtgacaata
aatactgatacagggctcttttgggt-cttgtaattggaatgagtac-aatttaaacctc
ttaacgaggaacaattggagggcaagtctggtgccagcagccgcggtaattccagctcca
atagcgtatattaaagttg-ttgcag--ttaaaaagctcgtagttgaacctttggcctg-
gctg-gcaggtccg-cctcaccgcgtgcacttg-tccggccgggccttttcttct--gga
gaaccgcatgccc-ttcactgg---gtgtgttgggg-accagga---cttttactttgaa
-aaaattagagtgttcaaagcag-gcctttgctcg--aatatgttagcatggaataata-
gaataggacgtgcggtcctattttgttggtt-tctaggaccgccgtaatgattaataggg
acag-tcgggggcatcagtattcaattgtcagaggtgaaattcttggatttattgaagac
taactactgcgaaagcatttgccaaggatgttttcattaatcagtgaacgaaagttaggg
gatcgaagacgatcagataccgtcgtagtcttaacca-taaactatgccgactagggatc
gg-gcggtg
>KP184076_Darksidea_beta_Lentitheciaceae_Pleosporales_Dothideomycetes_Ascomycota_Fungi
tagtacct---tactactt-ggataaccgtggtaattctagagctaatacatgctgaaaa
ccccgac-ttcggaaggggtgtatttattagataaaaaaccaatgccc-ttcggggctcc
ttggtgattcataataact-tctcagatcgca--tggccttgcgccggcgacggttcatt
caaatttctgccctatcaactttcgatggtaaggtattggcttaccatggtttcaacggg
taacggggaattagggttcgattccggag-aaggagcctgagagacggctactacatcca
aggaaggcagcaggcgcgcaaattac-ccaatcccga-cacggggag-gtagtgacaata
aatactgatacagggctcttttgggt-cttgtaattggaatgagtac-aatttaaacctc
ttaacgaggaacaattggagggcaagtctggtgccagcagccgcggtaattccagctcca
atagcgtatattaaagttg-ttgcag--ttaaaaagctcgtagttgaacctttggcctg-
gctg-gcaggtccg-cctcaccgcgtgcacttg-tccggccgggccttttcttct--gga
gaaccgcatgccc-ttcactgg---gtgtgttgggg-accagga---cttttactttgaa
-aaaattagagtgttcaaagcag-gcctttgctcg--aatatgttagcatggaataata-
gaataggacgtgcggtcctattttgttggtt-tctaggaccgccgtaatgattaataggg
acag-tcgggggcatcagtattcaattgtcagaggtgaaattcttggatttattgaagac
taactactgcgaaagcatttgccaaggatgttttcattaatcagtgaacgaaagttaggg
gatcgaagacgatcagataccgtcgtagtcttaacca-taaactatgccgactagggatc
gg-gcggtg
>NG_062186_Darksidea_delta_Lentitheciaceae_Pleosporales_Dothideomycetes_Ascomycota_Fungi
tagtacct---tactactt-ggataaccgtggtaattctagagctaatacatgctgaaaa
ccccgac-ttcggaaggggtgtatttattagataaaaaaccaatgccc-ttcggggctcc
ttggtgattcataataact-tctcagatcgca--tggccttgcgccggcgacggttcatt
caaatttctgccctatcaactttcgatggtaaggtattggcttaccatggtttcaacggg
taacggggaattagggttcgattccggag-aaggagcctgagagacggctactacatcca
aggaaggcagcaggcgcgcaaattac-ccaatcccga-cacggggag-gtagtgacaata
aatactgatacagggctcttttgggt-cttgtaattggaatgagtac-aatttaaacctc
ttaacgaggaacaattggagggcaagtctggtgccagcagccgcggtaattccagctcca
atagcgtatattaaagttg-ttgcag--ttaaaaagctcgtagttgaacctttggcctg-
gctg-gcaggtccg-cctcaccgcgtgcacttg-tccggccgggccttttcttct--gga
gaaccgcatgccc-ttcactgg---gtgtgttgggg-accagga---cttttactttgaa
-aaaattagagtgttcaaagcag-gcctttgctcg--aatatgttagcatggaataata-
gaataggacgtgcggtcctattttgttggtt-tctaggaccgccgtaatgattaataggg
acag-tcgggggcatcagtattcaattgtcagaggtgaaattcttggatttattgaagac
taactactgcgaaagcatttgccaaggatgttttcattaatcagtgaacgaaagttaggg
gatcgaagacgatcagataccgtcgtagtcttaacca-taaactatgccgactagggatc
gg-gcggtg
>KP184058_Darksidea_alpha_Lentitheciaceae_Pleosporales_Dothideomycetes_Ascomycota_Fungi
tagtacct---tactactt-ggataaccgtggtaattctagagctaatacatgctgaaaa
ccccgac-ttcggaaggggtgtatttattagataaaaaaccaatgccc-ttcggggctcc
ttggtgattcataataact-tctcagatcgca--tggccttgcgccggcgacggttcatt
caaatttctgccctatcaactttcgatggtaaggtattggcttaccatggtttcaacggg
taacggggaattagggttcgattccggag-aaggagcctgagagacggctactacatcca
aggaaggcagcaggcgcgcaaattac-ccaatcccga-cacggggag-gtagtgacaata
aatactgatacagggctcttttgggt-cttgtaattggaatgagtac-aatttaaacctc
ttaacgaggaacaattggagggcaagtctggtgccagcagccgcggtaattccagctcca
atagcgtatattaaagttg-ttgcag--ttaaaaagctcgtagttgaacctttggcctg-
gctg-gcaggtccg-cctcaccgcgtgcacttg-tccggccgggccttttcttct--gga
gaaccgcatgccc-ttcactgg---gtgtgttgggg-accagga---cttttactttgaa
-aaaattagagtgttcaaagcag-gcctttgctcg--aatatgttagcatggaataata-
gaataggacgtgcggtcctattttgttggtt-tctaggaccgccgtaatgattaataggg
acag-tcgggggcatcagtattcaattgtcagaggtgaaattcttggatttattgaagac
taactactgcgaaagcatttgccaaggatgttttcattaatcagtgaacgaaagttaggg
gatcgaagacgatcagataccgtcgtagtcttaacca-taaactatgccgactagggatc
gg-gcggtg
>KP184054_Darksidea_alpha_Lentitheciaceae_Pleosporales_Dothideomycetes_Ascomycota_Fungi
tagtacct---tactactt-ggataaccgtggtaattctagagctaatacatgctgaaaa
ccccgac-ttcggaaggggtgtatttattagataaaaaaccaatgccc-ttcggggctcc
ttggtgattcataataact-tctcagatcgca--tggccttgcgccggcgacggttcatt
caaatttctgccctatcaactttcgatggtaaggtattggcttaccatggtttcaacggg
taacggggaattagggttcgattccggag-aaggagcctgagagacggctactacatcca
aggaaggcagcaggcgcgcaaattac-ccaatcccga-cacggggag-gtagtgacaata
aatactgatacagggctcttttgggt-cttgtaattggaatgagtac-aatttaaacctc
ttaacgaggaacaattggagggcaagtctggtgccagcagccgcggtaattccagctcca
atagcgtatattaaagttg-ttgcag--ttaaaaagctcgtagttgaacctttggcctg-
gctg-gcaggtccg-cctcaccgcgtgcacttg-tccggccgggccttttcttct--gga
gaaccgcatgccc-ttcactgg---gtgtgttgggg-accagga---cttttactttgaa
-aaaattagagtgttcaaagcag-gcctttgctcg--aatatgttagcatggaataata-
gaataggacgtgcggtcctattttgttggtt-tctaggaccgccgtaatgattaataggg
acag-tcgggggcatcagtattcaattgtcagaggtgaaattcttggatttattgaagac
taactactgcgaaagcatttgccaaggatgttttcattaatcagtgaacgaaagttaggg
gatcgaagacgatcagataccgtcgtagtcttaacca-taaactatgccgactagggatc
gg-gcggtg
>KP184066_Darksidea_alpha_Lentitheciaceae_Pleosporales_Dothideomycetes_Ascomycota_Fungi
tagtacct---tactactt-ggataaccgtggtaattctagagctaatacatgctgaaaa
ccccgac-ttcggaaggggtgtatttattagataaaaaaccaatgccc-ttcggggctcc
ttggtgattcataataact-tctcagatcgca--tggccttgcgccggcgacggttcatt
caaatttctgccctatcaactttcgatggtaaggtattggcttaccatggtttcaacggg
taacggggaattagggttcgattccggag-aaggagcctgagagacggctactacatcca
aggaaggcagcaggcgcgcaaattac-ccaatcccga-cacggggag-gtagtgacaata
aatactgatacagggctcttttgggt-cttgtaattggaatgagtac-aatttaaacctc
ttaacgaggaacaattggagggcaagtctggtgccagcagccgcggtaattccagctcca
atagcgtatattaaagttg-ttgcag--ttaaaaagctcgtagttgaacctttggcctg-
gctg-gcaggtccg-cctcaccgcgtgcacttg-tccggccgggccttttcttct--gga
gaaccgcatgccc-ttcactgg---gtgtgttgggg-accagga---cttttactttgaa
-aaaattagagtgttcaaagcag-gcctttgctcg--aatatgttagcatggaataata-
gaataggacgtgcggtcctattttgttggtt-tctaggaccgccgtaatgattaataggg
acag-tcgggggcatcagtattcaattgtcagaggtgaaattcttggatttattgaagac
taactactgcgaaagcatttgccaaggatgttttcattaatcagtgaacgaaagttaggg
gatcgaagacgatcagataccgtcgtagtcttaacca-taaactatgccgactagggatc
gg-gcggtg
>NG_062188_Darksidea_zeta_Lentitheciaceae_Pleosporales_Dothideomycetes_Ascomycota_Fungi
tagtacct---tactactt-ggataaccgtggtaattctagagctaatacatgctgaaaa
ccccgac-ttcggaaggggtgtatttattagataaaaaaccaatgccc-ttcggggctcc
ttggtgattcataataact-tctcagatcgca--tggccttgcgccggcgacggttcatt
caaatttctgccctatcaactttcgatggtaaggtattggcttaccatggtttcaacggg
taacggggaattagggttcgattccggag-agggagcctgagagacggctaccacatcca
aggaaggcagcaggcgcgcaaattac-ccaatcccga-cacggggag-gtagtgacaata
aatactgatacagggctcttttgggt-cttgtaattggaatgagtac-aatttaaacctc
ttaacgaggaacaattggagggcaagtctggtgccagcagccgcggtaattccagctcca
atagcgtatattaaagttg-ttgcag--ttaaaaagctcgtagttgaacctttggcctg-
gctg-gcaggtccg-cctcaccgcgtgcacttg-tccggccgggccttttcttct--gga
gaaccgcatgccc-ttcactgg---gtgtgttgggg-accagga---cttttactttgaa
-aaaattagagtgttcaaagcag-gcctttgctcg--aatatgttagcatggaataata-
gaataggacgtgcggtcctattttgttggtt-tctaggaccgccgtaatgattaataggg
acag-tcgggggcatcagtattcaattgtcagaggtgaaattcttggatttattgaagac
taactactgcgaaagcatttgccaaggatgttttcattaatcagtgaacgaaagttaggg
gatcgaagacgatcagataccgtcgtagtcttaacca-taaactatgccgactagggatc
gg-gcggtg
>MT002107_Darksidea_alpha_Lentitheciaceae_Pleosporales_Dothideomycetes_Ascomycota_Fungi
tagtacct---tactactt-ggataaccgtggtaattctagagctaatacatgctgaaaa
ccccgac-ttcggaaggggtgtatttattagataaaaaaccaatgccc-ttcggggctcc
ttggtgattcataataact-tctcagatcgca--tggccttgcgccggcgacggttcatt
caaatttctgccctatcaactttcgatggtaaggtattggcttaccatggtttcaacggg
taacggggaattagggttcgattccggag-aaggagcctgagagacggctactacatcca
aggaaggcagcaggcgcgcaaattac-ccaatcccga-cacggggag-gtagtgacaata
aatactgatacagggctcttttgggt-cttgtaattggaatgagtac-aatttaaacctc
ttaacgaggaacaattggagggcaagtctggtgccagcagccgcggtaattccagctcca
atagcgtatattaaagttg-ttgcag--ttaaaaagctcgtagttgaacctttggcctg-
gctg-gcaggtccg-cctcaccgcgtgcacttg-tccggccgggccttttcttct--gga
gaaccgcatgccc-ttcactgg---gtgtgttgggg-accagga---cttttactttgaa
-aaaattagagtgttcaaagcag-gcctttgctcg--aatatgttagcatggaataata-
gaataggacgtgcggtcctattttgttggtt-tctaggaccgccgtaatgattaataggg
acag-tcgggggcatcagtattcaattgtcagaggtgaaattcttggatttattgaagac
taactactgcgaaagcatttgccaaggatgttttcattaatcagtgaacgaaagttaggg
gatcgaagacgatcagataccgtcgtagtcttaacca-taaactatgccgactagggatc
gg-gcggtg
>OK042303_Darksidea_sp._Lentitheciaceae_Pleosporales_Dothideomycetes_Ascomycota_Fungi
tagtacct---tactactt-ggataaccgtggtaattctagagctaatacatgctgaaaa
ccccgac-ttcggaaggggtgtatttattagataaaaaaccaatgccc-ttcggggctcc
ctggtgattcataataact-tctcagatcgca--tggccttgcgccggcgacggttcatt
caaatttctgccctatcaactttcgatggtaaggtattggcttaccatggtttcaacggg
taacggggaattagggttcgattccggag-agggagcctgagagacggctaccacatcca
aggaaggcagcaggcgcgcaaattac-ccaatcccga-cacggggag-gtagtgacaata
aatactgatacagggctcttttgggt-cttgtaattggaatgagtac-aatttaaacctc
ttaacgaggaacaattggagggcaagtctggtgccagcagccgcggtaattccagctcca
atagcgtatattaaagttg-ttgcag--ttaaaaagctcgtagttgaacctttggcctg-
gctg-gcaggtccg-cctcaccgcgtgcacttg-tccggccgggccttttcttct--gga
gaaccgcatgccc-ttcactgg---gtgtgttgggg-accagga---cttttactttgaa
-aaaattagagtgttcaaagcag-gcctttgctcg--aatatgttagcatggaataata-
gaataggacgtgcggtcctattttgttggtt-tctaggaccgccgtaatgattaataggg
acag-tcgggggcatcagtattcaattgtcagaggtgaaattcttggatttattgaagac
taactactgcgaaagcatttgccaaggatgttttcattaatcagtgaacgaaagttaggg
gatcgaagacgatcagataccgtcgtagtcttaacca-taaactatgccgactagggatc
gg-gcggtg
>MT383993_Polyschema_sp._Latoruaceae_Pleosporales_Dothideomycetes_Ascomycota_Fungi
tagtacct---tactactt-ggataaccgtggtaattctagagctaatacatgctgaaaa
ccccaac-ttcggaaggggtgtatttattagataaaaaaccaatgccc-ttcggggctct
ttggtgattcatgataact-tctcagatcgca--tggccttgcgccggcgacggttcatt
caaatttctgccctatcaactttcgatggtaaggtattggcttaccatggtttcaacggg
taacggggaattagggttcgattccggag-agggagcctgagaaacggctaccacatcca
aggaaggcagcaggcgcgcaaattac-ccaatcccga-cacggggag-gtagtgacaata
aatactgatacagggctcttttgggt-cttgtaattggaatgagtac-aatttaaacctc
ttaacgaggaacaattggagggcaagtctggtgccagcagccgcggtaattccagctcca
atagcgtatattaaagttg-ttgcag--ttaaaaagctcgtagttgaacctttggcctg-
gctg-gcaggtccg-cctcaccgcgtgcacttg-tccggccgggccttttcttct--gga
gaaccgcatgccc-ttcactgg---gtgtgttgggg-accagga---cttttactttgaa
-aaaattagagtgttcaaagcag-gcctttgctcg--aatacgttagcatggaataata-
gaataggacgtgcggtcctattttgttggtt-tctaggaccgccgtaatgattaataggg
acag-tcgggggcatcagtattcaattgtcagaggtgaaattcttggatttattgaagac
taactactgcgaaagcatttgccaaggatgttttcattaatcagtgaacgaaagttaggg
gatcgaagacgatcagataccgtcgtagtcttaacca-taaactatgccgactagggatc
gg-gcggtg
>NG_061191_Flavomyces_fulophazii_Lentitheciaceae_Pleosporales_Dothideomycetes_Ascomycota_Fungi
tagtacct---tactactt-ggataaccgtggtaattctagagctaatacatgctaaaaa
ccccgac-ttcgggaggggtgtatttattagataaaaaaccaatgccc-ttcggggctcc
ttggtgattcataataact-tctcagatcgca--tggccttgcgccggcgacggttcatt
caaatttctgccctatcaactttcgatggtaaggtattggcttaccatggtttcaacggg
taacggggaattagggttcgattccggag-agggagcctgagaaacggctaccacatcca
aggaaggcagcaggcgcgcaaattac-ccaatcccga-cacggggag-gtagtgacaata
aatactgatacagggctctttagggt-cttgtaattggaatgagtac-aatttaaacctc
ttaacgaggaacaattggagggcaagtctggtgccagcagccgcggtaattccagctcca
atagcgtatattaaagttg-ttgcag--ttaaaaagctcgtagttgaacctttggcctg-
gctg-gcgggtccg-cctcaccgcgtgcactcg-tccggccgggccttttcttct--gga
gaaccgcatgccc-ttcactgg---gtgtgttgggg-accagga---cttttactttgaa
-aaaattagagtgttcaaagcag-gcctttgctcg--aatacgttagcatggaataata-
gaataggacgtgcggtcctattttgttggtt-tctaggaccgccgtaatgattaataggg
acag-tcgggggcatcagtattcaattgtcagaggtgaaattcttggatttattgaagac
taactactgcgaaagcatttgccaaggatgttttcattaatcagtgaacgaaagttaggg
gatcgaagacgatcagataccgtcgtagtcttaacca-taaactatgccgactagggatc
gg-gcggtg
>OP956052_Periconia_imperatae_Periconiaceae_Pleosporales_Dothideomycetes_Ascomycota_Fungi
tagtacct---tactactt-ggataaccgtggtaattctagagctaatacatgctaaaaa
ccccaac-ttcgggaggggtgtatttattagataaaaaaccaatgccc-ttcggggctcc
ttggtgattcataataact-tctcagatcgca--tggccttgcgccggcgacggttcatt
caaatttctgccctatcaactttcgatggtaaggtattggcttaccatggtttcaacggg
taacggggaattagggttcgattccggag-agggagcctgagaaacggctaccacatcca
aggaaggcagcaggcgcgcaaattac-ccaatcccga-cacggggag-gtagtgacaata
aatactgatacagggctctttagggt-cttgtaattggaatgagtac-aatttaaacctc
ttaacgaggaacaattggagggcaagtctggtgccagcagccgcggtaattccagctcca
atagcgtatattaaagttg-ttgcag--ttaaaaagctcgtagttgaacctttggcctg-
gctg-gcgggtccg-cctcaccgcgtgcactcg-tccggccgggccttttcttct--gga
gaaccgcatgccc-ttcactgg---gtgtgttgggg-accagga---cttttactttgaa
-aaaattagagtgttcaaagcag-gcctttgctcg--aatacgttagcatggaataata-
gaataggacgtgcggtcctattttgttggtt-tctaggaccgccgtaatgattaataggg
acag-tcgggggcatcagtattcaattgtcagaggtgaaattcttggatttattgaagac
taactactgcgaaagcatttgccaaggatgttttcattaatcagtgaacgaaagttaggg
gatcgaagacgatcagataccgtcgtagtcttaacca-taaactatgccgactagggatc
gg-gcggtg
>OP956032_Periconia_spodiopogonis_Periconiaceae_Pleosporales_Dothideomycetes_Ascomycota_Fungi
tagtacct---tactactt-ggataaccgtggtaattctagagctaatacatgctaaaaa
ccccaac-ttcgggaggggtgtatttattagataaaaaaccaatgccc-ttcggggctcc
ttggtgattcataataact-tctcagatcgca--tggccttgcgccggcgacggttcatt
caaatttctgccctatcaactttcgatggtaaggtattggcttaccatggtttcaacggg
taacggggaattagggttcgattccggag-agggagcctgagaaacggctaccacatcca
aggaaggcagcaggcgcgcaaattac-ccaatcccga-cacggggag-gtagtgacaata
aatactgatacagggctctttagggt-cttgtaattggaatgagtac-aatttaaacctc
ttaacgaggaacaattggagggcaagtctggtgccagcagccgcggtaattccagctcca
atagcgtatattaaagttg-ttgcag--ttaaaaagctcgtagttgaacctttggcctg-
gctg-gcgggtccg-cctcaccgcgtgcactcg-tccggccgggccttttcttct--gga
gaaccgcatgccc-ttcactgg---gtgtgttgggg-accagga---cttttactttgaa
-aaaattagagtgttcaaagcag-gcctttgctcg--aatacgttagcatggaataata-
gaataggacgtgcggtcctattttgttggtt-tctaggaccgccgtaatgattaataggg
acag-tcgggggcatcagtattcaattgtcagaggtgaaattcttggatttattgaagac
taactactgcgaaagcatttgccaaggatgttttcattaatcagtgaacgaaagttaggg
gatcgaagacgatcagataccgtcgtagtcttaacca-taaactatgccgactagggatc
gg-gcggtg
>OR134451_Sulcatispora_karsti_Sulcatisporaceae_Pleosporales_Dothideomycetes_Ascomycota_Fungi
tagtacct---tactactt-ggataaccgtggtaattctagagctaatacatgctaaaaa
ccccgac-ttcgggaggggtgtatttattagataaaaaaccaatgccc-ttccgggctct
ttggtgattcatgataact-tctcagatcgca--tggccttgcgccggcgacggttcatt
caaatttctgccctatcaactttcgatggtaaggtattggcttaccatggtttcaacggg
taacggggaattagggttcgattccggag-agggagcctgagaaacggctaccacatcca
aggaaggcagcaggcgcgcaaattac-ccaatcccga-cacggggag-gtagtgacaata
aatactgatacagggctcttttgggt-cttgtaattggaatgagtac-aatttaaacctc
ttaacgaggaacaattggagggcaagtctggtgccagcagccgcggtaattccagctcca
atagcgtatattaaagttg-ttgcag--ttaaaaagctcgtagttgaacctttggcctg-
gctg-gcaggtccg-cctcaccgcgtgcacttg-accggccgggccttcttttct--gga
gaaccgcatgccc-ttcactgg---gtgtgttgggg-accagga---cttttactttgaa
-aaaattagagtgttcaaagcag-gcctttgctcg--aatacgttagcatggaataata-
gaataggacgcgcggtcctattttgttggtt-tctaggaccgccgtaatgattaataggg
acag-tcgggggcatcagtattcaattgtcagaggtgaaattcttggatttattgaagac
taactactgcgaaagcatttgccaaggatgttttcattaatcagtgaacgaaagttaggg
gatcgaagacgatcagataccgtcgtagtcttaacca-taaactatgccgactagggatc
gg-gcggtg
>NG_064843_Sulcatispora_berchemiae_Sulcatisporaceae_Pleosporales_Dothideomycetes_Ascomycota_Fungi
tagtacct---tactactt-ggataaccgtggtaattctagagctaatacatgctaaaaa
ccccgac-ttcgggaggggtgtatttattagataaaaaaccaatgccc-ttccgggctct
ttggtgattcatgataact-tctcagatcgca--tggccttgcgccggcgacggttcatt
caaatttctgccctatcaactttcgatggtaaggtattggcttaccatggtttcaacggg
taacggggaattagggttcgattccggag-agggagcctgagaaacggctaccacatcca
aggaaggcagcaggcgcgcaaattac-ccaatcccga-cacggggag-gtagtgacaata
aatactgatacagggctcttttgggt-cttgtaattggaatgagtac-aatttaaacctc
ttaacgaggaacaattggagggcaagtctggtgccagcagccgcggtaattccagctcca
atagcgtatattaaagttg-ttgcag--ttaaaaagctcgtagttgaacctttggcctg-
gctg-gcaggtccg-cctcaccgcgtgcacttg-accggccgggccttcttttct--gga
gaaccgcatgccc-ttcactgg---gtgtgttgggg-accagga---cttttactttgaa
-aaaattagagtgttcaaagcag-gcctttgctcg--aatacgttagcatggaataata-
gaataggacgcgcggtcctattttgttggtt-tctaggaccgccgtaatgattaataggg
acag-tcgggggcatcagtattcaattgtcagaggtgaaattcttggatttattgaagac
taactactgcgaaagcatttgccaaggatgttttcattaatcagtgaacgaaagttaggg
gatcgaagacgatcagataccgtcgtagtcttaacca-taaactatgccgactagggatc
gg-gcggtg
>LC014605_Sulcatispora_acerina_Sulcatisporaceae_Pleosporales_Dothideomycetes_Ascomycota_Fungi
tagtacct---tactactt-ggataaccgtggtaattctagagctaatacatgctaaaaa
ccccgac-ttcgggaggggtgtatttattagataaaaaaccaatgccc-ttccgggctct
ttggtgattcatgataact-tctcagatcgca--tggccttgcgccggcgacggttcatt
caaatttctgccctatcaactttcgatggtaaggtattggcttaccatggtttcaacggg
taacggggaattagggttcgattccggag-agggagcctgagaaacggctaccacatcca
aggaaggcagcaggcgcgcaaattac-ccaatcccga-cacggggag-gtagtgacaata
aatactgatacagggctcttttgggt-cttgtaattggaatgagtac-aatttaaacctc
ttaacgaggaacaattggagggcaagtctggtgccagcagccgcggtaattccagctcca
atagcgtatattaaagttg-ttgcag--ttaaaaagctcgtagttgaacctttggcctg-
gctg-gcaggtccg-cctcaccgcgtgcacttg-accggccgggccttcttttct--gga
gaaccgcatgccc-ttcactgg---gtgtgttgggg-accagga---cttttactttgaa
-aaaattagagtgttcaaagcag-gcctttgctcg--aatacgttagcatggaataata-
gaataggacgcgcggtcctattttgttggtt-tctaggaccgccgtaatgattaataggg
acag-tcgggggcatcagtattcaattgtcagaggtgaaattcttggatttattgaagac
taactactgcgaaagcatttgccaaggatgttttcattaatcagtgaacgaaagttaggg
gatcgaagacgatcagataccgtcgtagtcttaacca-taaactatgccgactagggatc
gg-gcggtg
>NG_060999_Magnicamarosporium_iriomotense_Sulcatisporaceae_Pleosporales_Dothideomycetes_Ascomycota_Fungi
tagtacct---tactactt-ggataaccgtggtaattctagagctaatacatgctaaaaa
ccccgac-ttcgggaggggtgtatttattagataaaaaaccaatgccc-tccggggctct
ttggtgattcatgataact-tctcagatcgca--tggccttgcgccggcgacggttcatt
caaatttctgccctatcaactttcgatggtaaggtattggcttaccatggtttcaacggg
taacggggaattagggttcgattccggag-agggagcctgagaaacggctaccacatcca
aggaaggcagcaggcgcgcaaattac-ccaatcccga-cacggggag-gtagtgacaata
aatactgatacagggctcttttgggt-cttgtaattggaatgagtac-aatttaaacctc
ttaacgaggaacaattggagggcaagtctggtgccagcagccgcggtaattccagctcca
atagcgtatattaaagttg-ttgcag--ttaaaaagctcgtagttgaacctttggcctg-
gctc-gcaggtccg-cctcaccgcgtgcacttg-accggccgggccttcttttct--gga
gaaccgcatgccc-ttcactgg---gtgtgttgggg-accagga---cttttactttgaa
-aaaattagagtgttcaaagcag-gcctttgctcg--aatacgttagcatggaataata-
gaataggacgtgcggtcctattttgttggtt-tctaggaccgccgtaatgattaataggg
acag-tcgggggcatcagtattcaattgtcagaggtgaaattcttggatttattgaagac
taactactgcgaaagcatttgccaaggatgttttcattaatcagtgaacgaaagttaggg
gatcgaagacgatcagataccgtcgtagtcttaacca-taaactatgccgactagggatc
gg-gcggtg
>AB797306_Keissleriella_taminensis_Lentitheciaceae_Pleosporales_Dothideomycetes_Ascomycota_Fungi
tagtacct---tactactt-ggataaccgtggtaattctagagctaatacatgcagaaaa
ccccgac-ttcggaaggggtgtatttattagataaaaaaccaatgccc-tccggggcacc
ttggtgattcataataact-tctcagatcgca--tggccttgcgccggcgacggttcatt
caaatttctgccctatcaactttcgatggtaaggtattggcttaccatggtttcaacggg
taacggggaattagggttcgattccggag-agggagcctgagaaacggctaccacatcca
aggaaggcagcaggcgcgcaaattac-ccaatcccga-cacggggag-gtagtgacaata
aatactgatacagggctcttttgggt-cttgtaattggaatgagtac-aatttaaacctc
ttaacgaggaacaattggagggcaagtctggtgccagcagccgcggtaattccagctcca
atagcgtatattaaagttg-ttgcag--ttaaaaagctcgtagttgaaactttggcctg-
gctg-gcaggtccg-cctcaccgcgtgcacttg-tccggccgggccttttcttct--gga
gaaccgcatgccc-ttcactgg---gtgtgttgggg-accagga---cttttactttgaa
-aaaattagagtgttcaaagcag-gcctttgctcg--gatacgttagcatggaataata-
gaataggacgtgcggtcctattttgttggtt-tctaggaccgccgtaatgattaataggg
acag-tcgggggcatcagtattcaattgtcagaggtgaaattcttggatttattgaagac
taactactgcgaaagcatttgccaaggatgttttcattaatcagtgaacgaaagttaggg
gatcgaagacgatcagataccgtcgtagtcttaacca-taaactatgccgactagggatc
gg-gcggtg
>OP956053_Periconia_imperatae_Periconiaceae_Pleosporales_Dothideomycetes_Ascomycota_Fungi
------------------t-ggataaccgtggtaattctagagctaatacatgctaaaaa
ccccaac-ttcgggaggggtgtatttattagataaaaaaccaatgccc-ttcggggctcc
ttggtgattcataataact-tctcagatcgca--tggccttgcgccggcgacggttcatt
caaatttctgccctatcaactttcgatggtaaggtattggcttaccatggtttcaacggg
taacggggaattagggttcgattccggag-agggagcctgagaaacggctaccacatcca
aggaaggcagcaggcgcgcaaattac-ccaatcccga-cacggggag-gtagtgacaata
aatactgatacagggctctttagggt-cttgtaattggaatgagtac-aatttaaacctc
ttaacgaggaacaattggagggcaagtctggtgccagcagccgcggtaattccagctcca
atagcgtatattaaagttg-ttgcag--ttaaaaagctcgtagttgaacctttggcctg-
gctg-gcgggtccg-cctcaccgcgtgcactcg-tccggccgggccttttcttct--gga
gaaccgcatgccc-ttcactgg---gtgtgttgggg-accagga---cttttactttgaa
-aaaattagagtgttcaaagcag-gcctttgctcg--aatacgttagcatggaataata-
gaataggacgtgcggtcctattttgttggtt-tctaggaccgccgtaatgattaataggg
acag-tcgggggcatcagtattcaattgtcagaggtgaaattcttggatttattgaagac
taactactgcgaaagcatttgccaaggatgttttcattaatcagtgaacgaaagttaggg
gatcgaagacgatcagataccgtcgtagtcttaacca-taaactatgccgactagggatc
gg-gcggtg
>JN851818_Kalmusia_ebuli_Didymosphaeriaceae_Pleosporales_Dothideomycetes_Ascomycota_Fungi
--gtacct---tactactt-ggataaccgtggtaattctagagctaatacatgctaaaaa
ccccaac-ttcgggaggggtgtatttattagataaaaaaccaatgccc-ttcggggctcc
ttggtgattcatgataact-tctcagatcgca--tagccttgtgctggcgacggttcatt
caaatttctgccctatcaactttcgatggtaaggtagtggcttaccatggtttcaacggg
taacggggaattagggttcgattccggag-agggagcctgagaaacggctaccacatcca
aggaaggcagcaggcgcgcaaattac-ccaattccga-tgcggagag-gtagtgacaata
aatactgatacagggctcttttgggt-cttgtaattggaatgagtac-aatttaaacctc
ttaacgaggaacaattggagggcaagtctggtgccagcagccgcggtaattccagctcca
atagcgtatattaaagttg-ttgcag--ttaaaaagctcgtagttgaacctttggcctg-
gctg-gcaggtccg-cctcaccgcgtgcacttg-tccggccgggccttttcttct--gga
gaaccgcatgccc-ttcactgg---gtgtgttgggg-accagga---cttttactttgaa
-aaaattagagtgttcaaagcag-gcctttgctcg--aatacgttagcatggaataata-
gaataggacgtgcggtcctattttgttggtt-tctaggaccgccgtaatgattaataggg
acag-tcgggggcatcagtattcaattgtcagaggtgaaattcttggatttattgaagac
taactactgcgaaagcatttgccaaggatgttttcattaatcagtgaacgaaagttaggg
gatcgaagacgatcagataccgtcgtagt-------------------------------
---------
>OP059014_Septofusispora_thailandica_Didymosphaeriaceae_Pleosporales_Dothideomycetes_Ascomycota_Fungi
tagtacct---tactactt-ggataaccgtggtaattctagagctaatacatgctaaaaa
ccccgac-ttcgggaggggtgtatttattagataaaaaaccaatgccc-ttcggggctcc
ttggtgattcatgataact-tctcagatcgca--tagccttgtgctggcgacggttcatt
caaatttctgccctatcaactttcgatggtaaggtattggcttaccatggtttcaacggg
taacggggaattagggttcgattccggag-agggagcctgagaaacggctaccacatcca
aggaaggcagcaggcgcgcaaattac-ccaattccga-tgcggagag-gtagtgacaata
aatactgatacagggctcttttgggt-cttgtaattggaatgagtac-aatttaaacctc
ttaacgaggaacaattggagggcaagtctggtgccagcagccgcggtaattccagctcca
atagcgtatattaaagttg-ttgcag--ttaaaaagctcgtagttgaacctttggcctg-
gctg-gcaggtccg-cctcaccgcgtgcacttg-accggccgggccttttcttct--gga
gaaccgcatgccc-ttcactgg---gtgtgttgggg-accagga---cttttactttgaa
-aaaattagagtgttcaaagcag-gcctttgctcg--aatacgttagcatggaataata-
gaataggacgtgcggtcctattttgttggtt-tctaggaccgccgtaatgattaataggg
acag-tcgggggcatcagtattcaattgtcagaggtgaaattcttggatttattgaagac
taactactgcgaaagcatttgccaaggatgttttcattaatcagtgaacgaaagttaggg
gatcgaagacgatcagataccgtcgtagtcttaacca-taaactatgccgactagggatc
gg-gcggtg
>ON876672_Laburnicola_radiciphila_Didymosphaeriaceae_Pleosporales_Dothideomycetes_Ascomycota_Fungi
tagtacct---tactactt-ggataaccgtggtaattctagagctaatacatgctaaaaa
ccccgac-ttcgggaggggtgtatttattagataaaaaaccaatgccc-ttcggggctct
ttggtgattcataataact-tctcagatcgcatttggccttgcgccggcgacggttcatt
caaatttctgccctatcaactttcgatggtaaggtattggcttaccatggtttcaacggg
taacggggaattagggttcgattccggag-agggagcctgagaaacggctaccacatcca
aggaaggcagcaggcgcgcaaattac-ccaattccaa-cacggagag-gtagtgacaata
catactgatacagggctcttttgggt-cttgtaattggaatgagtac-aatttaaacctc
ttaacgaggaacaattggagggcaagtctggtgccagcagccgcggtaattccagctcca
atagcgtatattaaagttg-ttgcag--ttaaaaagctcgtagttgaacctttggcctg-
gctg-gcaggtccg-cctcaccgcgtgcacttg-accggccgggccttttcttct--gga
gaaccgcatgccc-ttcactgg---gtgtgttgggg-accagga---cttttactttgaa
-aaaattagagtgttcaaagcag-gcctttgctcg--aatacgttagcatggaataata-
gaataggacgtgcggtcctattttgttggtt-tctaggaccgccgtaatgattaataggg
acag-tcgggggcatcagtattcaattgtcagaggtgaaattcttggatttattgaagac
taactactgcgaaagcatttgccaaggatgttttcattaatcagtgaacgaaagttaggg
gatcgaagacgatcagataccgtcgtagtcttaacca-taaactatgccgactagggatc
gg-gcggtg
>ON876673_Laburnicola_radiciphila_Didymosphaeriaceae_Pleosporales_Dothideomycetes_Ascomycota_Fungi
tagtacct---tactactt-ggataaccgtggtaattctagagctaatacatgctaaaaa
ccccgac-ttcgggaggggtgtatttattagataaaaaaccaatgccc-ttcggggctct
ttggtgattcataataact-tctcagatcgcatttggccttgcgccggcgacggttcatt
caaatttctgccctatcaactttcgatggtaaggtattggcttaccatggtttcaacggg
taacggggaattagggttcgattccggag-agggagcctgagaaacggctaccacatcca
aggaaggcagcaggcgcgcaaattac-ccaattccaa-cacggagag-gtagtgacaata
catactgatacagggctcttttgggt-cttgtaattggaatgagtac-aatttaaacctc
ttaacgaggaacaattggagggcaagtctggtgccagcagccgcggtaattccagctcca
atagcgtatattaaagttg-ttgcag--ttaaaaagctcgtagttgaacctttggcctg-
gctg-gcaggtccg-cctcaccgcgtgcacttg-accggccgggccttttcttct--gga
gaaccgcatgccc-ttcactgg---gtgtgttgggg-accagga---cttttactttgaa
-aaaattagagtgttcaaagcag-gcctttgctcg--aatacgttagcatggaataata-
gaataggacgtgcggtcctattttgttggtt-tctaggaccgccgtaatgattaataggg
acag-tcgggggcatcagtattcaattgtcagaggtgaaattcttggatttattgaagac
taactactgcgaaagcatttgccaaggatgttttcattaatcagtgaacgaaagttaggg
gatcgaagacgatcagataccgtcgtagtcttaacca-taaactatgccgactagggatc
gg-gcggtg
>KY066741_Longipedicellata_aptrootii_Longipedicellataceae_Pleosporales_Dothideomycetes_Ascomycota_Fungi
------------------------------------------------------------
------------------------------------------------------------
------------------------------------------------------------
------------------------------------------------------------
------------------------------------------------------------
------------------------------------------------------------
-----------------cttttgggt-cttgtaattggaatgagtac-aatttaaacctc
ttaacgaggaacaattggagggcaagtctggtgccagcagccgcggtaattccagctcca
atagcgtatattaaagttg-ttgcag--ttaaaaagctcgtagttgaacctttggcctg-
gctg-gcaggtccg-cctcaccgcgtgcacttg-tccggccgggccttctcttct--gga
gaaccgcatgccc-ttcactgg---gtgtgctgggg-accagga---cttttactttgaa
-aaaattagagtgttcaaagcag-gcctttgctcg--aatacgttagcatggaataata-
gaataggacgtgcggtcctattttgttggtt-tctaggaccgccgtaatgattaataggg
acag-tcgggggcatcagtattcaattgtcagaggtgaaattcttggatttattgaagac
taactactgcgaaagcatttgccaaggatgttttcattaatcagtgaacgaaagttaggg
gatcgaagacgatcagataccgtcgtagtcttaacca-taaactatgccgactagggatc
gg-gcggtg
>MZ538570_Longipedicellata_aquatica_Longipedicellataceae_Pleosporales_Dothideomycetes_Ascomycota_Fungi
------------------------------------------------------------
------------------------------------------------------------
------------------------------------------------------------
------------------------------------------------------------
------------------------------------------------------------
------------------------------------------------------------
---------------ctcttttgggt-cttgtaattggaatgagtac-aatttaaacctc
ttaacgaggaacaattggagggcaagtctggtgccagcagccgcggtaattccagctcca
atagcgtatattaaagttg-ttgcag--ttaaaaagctcgtagttgaacctttggcctg-
gctg-gcaggtccg-cctcaccgcgtgcacttg-tccggccgggccttctcttct--gga
gaaccgcatgccc-ttcactgg---gtgtgctgggg-accagga---cttttactttgaa
-aaaattagagtgttcaaagcag-gcctttgctcg--aatacgttagcatggaataata-
gaataggacgtgcggtcctattttgttggtt-tctaggaccgccgtaatgattaataggg
acag-tcgggggcatcagtattcaattgtcagaggtgaaattcttggatttattgaagac
taactactgcgaaagcatttgccaaggatgttttcattaatcagtgaacgaaagttaggg
gatcgaagacgatcagataccgtcgtagtcttaacca-taaactatgccgactagggatc
gg-gcggtg
>ON876677_Laburnicola_nematophila_Didymosphaeriaceae_Pleosporales_Dothideomycetes_Ascomycota_Fungi
tagtacct---tactactt-ggataaccgtggtaattctagagctaatacatgctaaaaa
ccccaac-ttcgggaggggtgtatttattagataaaaaaccaatgccc-tccggggctcc
ttggtgattcataataact-tctctgatcgca-ttggccttgcgccggcgacggttcatt
caaatttctgccctatcaactttcgatggtaaggtattggcttaccatggtgtcaacggg
taacggggaattagggttcggttccggag-agggagccggaggaacggctaccacatcca
aggaaggcagcaggcgcgcaaattac-ccaattccaa-cacggagag-gtagtgacaata
aatactgatacagggctcttttgggt-cttgtaattggaatgagtac-gatttaaacctc
ctaacgaggaacaattggagggcaagtctggtgccagcagccgcggtaattccagctcca
atagcgtatattaaagttg-ttgcag--ttaaaaagctcgtagttgaacctttggcctg-
gctg-gcaggtccg-cctcaccgcgtgcacttg-accggccgggccttttcttct--gga
gaaccgcatgccc-ttcactgg---gtgtgttgggg-accagga---cttttactttgaa
-aaaattagagtgttcaaagcag-gcctttgctcg--aatacgttagcatggaataata-
gaataggacgtgcggtcctattttgttggtt-tctaggaccgccgtaatgattaataggg
acag-tcgggggcatcagtattcaattgtcagaggtgaaattcttggatttattgaagac
taactactgcgaaagcatttgccaaggatgttttcattaatcagtgaacgaaagttaggg
gatcgaagacgatcagataccgtcgtagtcttaacca-taaactatgccgactagggatc
gg-gcggtg
>ON876678_Laburnicola_nematophila_Didymosphaeriaceae_Pleosporales_Dothideomycetes_Ascomycota_Fungi
tagtacct---tactactt-ggataaccgtggtaattctagagctaatacatgctaaaaa
ccccaac-ttcgggaggggtgtatttattagataaaaaaccaatgccc-tccggggctcc
ttggtgattcataataact-tctctgatcgca-ttggccttgcgccggcgacggttcatt
caaatttctgccctatcaactttcgatggtaaggtattggcttaccatggtgtcaacggg
taacggggaattagggttcggttccggag-agggagccggaggaacggctaccacatcca
aggaaggcagcaggcgcgcaaattac-ccaattccaa-cacggagag-gtagtgacaata
aatactgatacagggctcttttgggt-cttgtaattggaatgagtac-gatttaaacctc
ctaacgaggaacaattggagggcaagtctggtgccagcagccgcggtaattccagctcca
atagcgtatattaaagttg-ttgcag--ttaaaaagctcgtagttgaacctttggcctg-
gctg-gcaggtccg-cctcaccgcgtgcacttg-accggccgggccttttcttct--gga
gaaccgcatgccc-ttcactgg---gtgtgttgggg-accagga---cttttactttgaa
-aaaattagagtgttcaaagcag-gcctttgctcg--aatacgttagcatggaataata-
gaataggacgtgcggtcctattttgttggtt-tctaggaccgccgtaatgattaataggg
acag-tcgggggcatcagtattcaattgtcagaggtgaaattcttggatttattgaagac
taactactgcgaaagcatttgccaaggatgttttcattaatcagtgaacgaaagttaggg
gatcgaagacgatcagataccgtcgtagtcttaacca-taaactatgccgactagggatc
gg-gcggtg
>OK161236_Crassoascoma_potentillae_Lentitheciaceae_Pleosporales_Dothideomycetes_Ascomycota_Fungi
tagtacct---tactactt-ggataaccgtggtaattctagagctaatacatgctgaaaa
ccccgac-tcaggaaggggtgtatttattagataaaaaaccaatgccc-ttcggggctcc
ttggtgattcatgataact-tctcagatcgca--tggccttgcgccggcgacggttcatt
caaatttctgccctatcaactttcgatggtaaggtattggcttaccatggtttcaacggg
taacggggaattagggttcgattccggag-agcgagcctgagaaacggctagcacatcca
aggaaggcagcaggcgcgcaaattac-ccaatcccga-cacggggag-gtagtgacaata
aatactgatacagggctcttttgggt-cttgtaattggaatgagtac-aatttaaacctc
ttaacgaggaacaattggagggcaagtctggtgccagcagccgcggtaattccagctcca
atagcgtatattaaagttg-ttgcag--ttaaaaagctcgtagttgaacctttggcctg-
gctg-gcaggtccg-cctcaccgcgtgcacttg-tccggccgggccttctcttct--gga
gaaccgcatgccc-ttcactgg---gtgtgttgggg-accagga---cttttactttgaa
-aaaattagagtgttcaaagcag-gcctttgctcg--aatacgttagcatggaataata-
gaataggacgtgcggtcctattttgttggtt-tctaggaccgccgtaatgattaataggg
acag-tcgggggcatcagtattcaattgtcagaggtgaaattcttggatttattgaagac
taactattgcgaaagcatttgccaaggatgttttcattaatcagtgaacgaaagttaggg
gatcgaagacgatcagataccgtcgtagtcttaacca-taaactatgccgactagggatc
gg-gcggtg
>OK161233_Crassoascoma_potentillae_Lentitheciaceae_Pleosporales_Dothideomycetes_Ascomycota_Fungi
tagtacct---tactactt-ggataaccgtggtaattctagagctaatacatgctgaaaa
ccccgac-tcaggaaggggtgtatttattagataaaaaaccaatgccc-ttcggggctcc
ttggtgattcatgataact-tctcagatcgca--tggccttgcgccggcgacggttcatt
caaatttctgccctatcaactttcgatggtaaggtattggcttaccatggtttcaacggg
taacggggaattagggttcgattccggag-agcgagcctgagaaacggctagcacatcca
aggaaggcagcaggcgcgcaaattac-ccaatcccga-cacggggag-gtagtgacaata
aatactgatacagggctcttttgggt-cttgtaattggaatgagtac-aatttaaacctc
ttaacgaggaacaattggagggcaagtctggtgccagcagccgcggtaattccagctcca
atagcgtatattaaagttg-ttgcag--ttaaaaagctcgtagttgaacctttggcctg-
gctg-gcaggtccg-cctcaccgcgtgcacttg-tccggccgggccttctcttct--gga
gaaccgcatgccc-ttcactgg---gtgtgttgggg-accagga---cttttactttgaa
-aaaattagagtgttcaaagcag-gcctttgctcg--aatacgttagcatggaataata-
gaataggacgtgcggtcctattttgttggtt-tctaggaccgccgtaatgattaataggg
acag-tcgggggcatcagtattcaattgtcagaggtgaaattcttggatttattgaagac
taactattgcgaaagcatttgccaaggatgttttcattaatcagtgaacgaaagttaggg
gatcgaagacgatcagataccgtcgtagtcttaacca-taaactatgccgactagggatc
gg-gcggtg
>NG_064842_Dictyosporium_olivaceosporum_Dictyosporiaceae_Pleosporales_Dothideomycetes_Ascomycota_Fungi
tagtacct---tactactt-ggatacccgtggtaattctagagctaatacatgctaaaaa
ccccgac-ttcgggaggggtgtgtttattagataaaaaaccaacgccc-ttcggggctcc
ttggtgattcatgataacc-tctcagatcgca--cggccttgcgccggcgacggttcatt
caaatttctgccctatcaactttcgatggtaaggtattggcttaccatggtttcaacggg
taacggggaattagggttcgattccggag-agtgagcctgagaaacggctcacacatcca
aggaaggcagcaggcgcgcaaattac-ccaatcccga-cacggggag-gtagtgacaata
aatactgatacagggctcttttgggt-cttgtaattggaatgagtac-aatttaaacctc
ttaacgaggaacaattggagggcaagtctggtgccagcagccgcggtaattccagctcca
atagcgtatattaaagttg-ttgcag--ttaaaaagctcgtagttgaatctttggcctg-
gctg-gcgggtccg-cctcaccgcgtgcacttg-tccggccgggccttctcttct--gga
gaaccgcatgccc-ttcactgg---gcgtgttgggg-accagga---cttttactttgaa
-aaaattagagtgttcaaagcag-gcctttgctcg--aatacgttagcatggaataata-
gaataggacgtgcggtcctattttgttggtt-tctaggaccgccgtaatgattaataggg
acag-tcgggggcatcagtattcaattgtcagaggtgaaattcttggatttattgaagac
taactactgcgaaagcatttgccaaggatgttttcattaatcagtgaacgaaagttaggg
gatcgaagacgatcagataccgtcgtagtcttaacca-taaactatgccgactagggatc
gg-gcggtg
>AB797222_Dictyosporium_digitatum_Dictyosporiaceae_Pleosporales_Dothideomycetes_Ascomycota_Fungi
tagtacct---tactactt-ggatacccgtggtaattctagagctaatacatgctaaaaa
ccccgac-ttcgggaggggtgtgtttattagataaaaaaccaacgccc-ttcggggctcc
ttggtgattcatgataacc-tctcagatcgca--cggccttgcgccggcgacggttcatt
caaatttctgccctatcaactttcgatggtaaggtattggcttaccatggtttcaacggg
taacggggaattagggttcgattccggag-agtgagcctgagaaacggctcacacatcca
aggaaggcagcaggcgcgcaaattac-ccaatcccga-cacggggag-gtagtgacaata
aatactgatacagggctcttttgggt-cttgtaattggaatgagtac-aatttaaacctc
ttaacgaggaacaattggagggcaagtctggtgccagcagccgcggtaattccagctcca
atagcgtatattaaagttg-ttgcag--ttaaaaagctcgtagttgaatctttggcctg-
gctg-gcgggtccg-cctcaccgcgtgcacttg-tccggccgggccttctcttct--gga
gaaccgcatgccc-ttcactgg---gcgtgttgggg-accagga---cttttactttgaa
-aaaattagagtgttcaaagcag-gcctttgctcg--aatacgttagcatggaataata-
gaataggacgtgcggtcctattttgttggtt-tctaggaccgccgtaatgattaataggg
acag-tcgggggcatcagtattcaattgtcagaggtgaaattcttggatttattgaagac
taactactgcgaaagcatttgccaaggatgttttcattaatcagtgaacgaaagttaggg
gatcgaagacgatcagataccgtcgtagtcttaacca-taaactatgccgactagggatc
gg-gcggtg
>MH381762_Dictyosporium_nigroapice_Dictyosporiaceae_Pleosporales_Dothideomycetes_Ascomycota_Fungi
tagtacct---tactactt-ggatacccgtggtaattctagagctaatacatgctaaaaa
ccccgac-ttcgggaggggtgtgtttattagataaaaaaccaacgccc-ttcggggctcc
ttggtgattcatgataacc-tctcagatcgca--cggccttgcgccggcgacggttcatt
caaatttctgccctatcaactttcgatggtaaggtattggcttaccatggtttcaacggg
taacggggaattagggttcgattccggag-agtgagcctgagaaacggctcacacatcca
aggaaggcagcaggcgcgcaaattac-ccaatcccga-cacggggag-gtagtgacaata
aatactgatacagggctcttttgggt-cttgtaattggaatgagtac-aatttaaacctc
ttaacgaggaacaattggagggcaagtctggtgccagcagccgcggtaattccagctcca
atagcgtatattaaagttg-ttgcag--ttaaaaagctcgtagttgaatctttggcctg-
gctg-gcgggtccg-cctcaccgcgtgcacttg-tccggccgggccttctcttct--gga
gaaccgcatgccc-ttcactgg---gcgtgttgggg-accagga---cttttactttgaa
-aaaattagagtgttcaaagcag-gcctttgctcg--aatacgttagcatggaataata-
gaataggacgtgcggtcctattttgttggtt-tctaggaccgccgtaatgattaataggg
acag-tcgggggcatcagtattcaattgtcagaggtgaaattcttggatttattgaagac
taactactgcgaaagcatttgccaaggatgttttcattaatcagtgaacgaaagttaggg
gatcgaagacgatcagataccgtcgtagtcttaacca-taaactatgccgactagggatc
gg-gcggtg
>AB797229_Dictyosporium_tetrasporum_Dictyosporiaceae_Pleosporales_Dothideomycetes_Ascomycota_Fungi
tagtacct---tactactt-ggatacccgtggtaattctagagctaatacatgctaaaaa
ccccgac-ttcgggaggggtgtgtttattagataaaaaaccaacgccc-ttcggggctcc
ttggtgattcatgataacc-tctcagatcgca--cggccttgcgccggcgacggttcatt
caaatttctgccctatcaactttcgatggtaaggtattggcttaccatggtttcaacggg
taacggggaattagggttcgattccggag-agtgagcctgagaaacggctcacacatcca
aggaaggcagcaggcgcgcaaattac-ccaatcccga-cacggggag-gtagtgacaata
aatactgatacagggctcttttgggt-cttgtaattggaatgagtac-aatttaaacctc
ttaacgaggaacaattggagggcaagtctggtgccagcagccgcggtaattccagctcca
atagcgtatattaaagttg-ttgcag--ttaaaaagctcgtagttgaatctttggcctg-
gctg-gcgggtccg-cctcaccgcgtgcacttg-tccggccgggccttctcttct--gga
gaaccgcatgccc-ttcactgg---gcgtgttgggg-accagga---cttttactttgaa
-aaaattagagtgttcaaagcag-gcctttgctcg--aatacgttagcatggaataata-
gaataggacgtgcggtcctattttgttggtt-tctaggaccgccgtaatgattaataggg
acag-tcgggggcatcagtattcaattgtcagaggtgaaattcttggatttattgaagac
taactactgcgaaagcatttgccaaggatgttttcattaatcagtgaacgaaagttaggg
gatcgaagacgatcagataccgtcgtagtcttaacca-taaactatgccgactagggatc
gg-gcggtg
>MH381759_Dictyocheirospora_bannica_Dictyosporiaceae_Pleosporales_Dothideomycetes_Ascomycota_Fungi
tagtacct---tactactt-ggatacccgtggtaattctagagctaatacatgctaaaaa
ccccgac-ttcgggaggggtgtgtttattagataaaaaaccaacgccc-ttcggggctcc
ttggtgattcatgataacc-tctcagatcgca--cggccttgcgccggcgacggttcatt
caaatttctgccctatcaactttcgatggtaaggtattggcttaccatggtttcaacggg
taacggggaattagggttcgattccggag-agtgagcctgagaaacggctcacacatcca
aggaaggcagcaggcgcgcaaattac-ccaatcccga-cacggggag-gtagtgacaata
aatactgatacagggctcttttgggt-cttgtaattggaatgagtac-aatttaaacctc
ttaacgaggaacaattggagggcaagtctggtgccagcagccgcggtaattccagctcca
atagcgtatattaaagttg-ttgcag--ttaaaaagctcgtagttgaatctttggcctg-
gctg-gcgggtccg-cctcaccgcgtgcacttg-tccggccgggccttctcttct--gga
gaaccgcatgccc-ttcactgg---gcgtgttgggg-accagga---cttttactttgaa
-aaaattagagtgttcaaagcag-gcctttgctcg--aatacgttagcatggaataata-
gaataggacgtgcggtcctattttgttggtt-tctaggaccgccgtaatgattaataggg
acag-tcgggggcatcagtattcaattgtcagaggtgaaattcttggatttattgaagac
taactactgcgaaagcatttgccaaggatgttttcattaatcagtgaacgaaagttaggg
gatcgaagacgatcagataccgtcgtagtcttaacca-taaactatgccgactagggatc
gg-gcggtg
>OP377993_Digitodesmium_sp._JY_2022a_Pleosporales_incertae_sedis_Pleosporales_Dothideomycetes_Ascomycota_Fungi
tagtacct---tactactt-ggatacccgtggtaattctagagctaatacatgctaaaaa
ccccaac-ttcgggaggggtgtgtttattagataaaaaaccaacgccc-ttcggggctcc
ttggtgattcatgataacc-tctcagatcgca--cggccttgcgccggcgacggttcatt
caaatttctgccctatcaactttcgatggtaaggtattggcttaccatggtttcaacggg
taacggggaattagggttcgattccggag-agtgagcctgagaaacggctcacacatcca
aggaaggcagcaggcgcgcaaattac-ccaatcccga-cacggggag-gtagtgacaata
aatactgatacagggctcttttgggt-cttgtaattggaatgagtac-aatttaaacctc
ttaacgaggaacaattggagggcaagtctggtgccagcagccgcggtaattccagctcca
atagcgtatattaaagttg-ttgcag--ttaaaaagctcgtagttgaatctttggcctg-
gctg-gcgggtccg-cctcaccgcgtgcacttg-tccggccgggccttctcttct--gga
gaaccgcatgccc-ttcactgg---gcgtgttgggg-accagga---cttttactttgaa
-aaaattagagtgttcaaagcag-gcctttgctcg--aatacgttagcatggaataata-
gaataggacgtgcggtcctattttgttggtt-tctaggaccgccgtaatgattaataggg
acag-tcgggggcatcagtattcaattgtcagaggtgaaattcttggatttattgaagac
taactactgcgaaagcatttgccaaggatgttttcattaatcagtgaacgaaagttaggg
gatcgaagacgatcagataccgtcgtagtcttaacca-taaactatgccgactagggatc
gg-gcggtg
>PP335105_Dictyosporium_sp._Dictyosporiaceae_Pleosporales_Dothideomycetes_Ascomycota_Fungi
tagtacct---tactactt-ggatacccgtggtaattctagagctaatacatgctaaaaa
ccccgac-ttcgggaggggtgtgtttattagataaaaaaccaacgccc-ttcggggctcc
ttggtgattcatgataacc-tctcagatcgca--cggccttgcgccggcgacggttcatt
caaatttctgccctatcaactttcgatggtaaggtattggcttaccatggtttcaacggg
taacggggaattagggttcgattccggag-agtgagcctgagaaacggctcacacatcca
aggaaggcagcaggcgcgcaaattac-ccaatcccga-cacggggag-gtagtgacaata
aatactgatacagggctcttttgggt-cttgtaattggaatgagtac-aatttaaacctc
ttaacgaggaacaattggagggcaagtctggtgccagcagccgcggtaattccagctcca
atagcgtatattaaagttg-ttgcag--ttaaaaagctcgtagttgaatctttggcctg-
gctg-gcgggtccg-cctcaccgcgtgcacttg-tccggccgggccttctcttct--gga
gaaccgcatgccc-ttcactgg---gcgtgttgggg-accagga---cttttactttgaa
-aaaattagagtgttcaaagcag-gcctttgctcg--aatacgttagcatggaataata-
gaataggacgtgcggtcctattttgttggtt-tctaggaccgccgtaatgattaataggg
acag-tcgggggcatcagtattcaattgtcagaggtgaaattcttggatttattgaagac
taactactgcgaaagcatttgccaaggatgttttcattaatcagtgaacgaaagttaggg
gatcgaagacgatcagataccgtcgtagtcttaacca-taaactatgccgactagggatc
gg-gcggtg
>MH381757_Dictyocheirospora_indica_Dictyosporiaceae_Pleosporales_Dothideomycetes_Ascomycota_Fungi
tagtacct---tactactt-ggatacccgtggtaattctagagctaatacatgctaaaaa
ccccgac-ttcgggaggggtgtgtttattagataaaaaaccaacgccc-ttcggggctcc
ttggtgattcatgataacc-tctcagatcgca--cggccttgcgccggcgacggttcatt
caaatttctgccctatcaactttcgatggtaaggtattggcttaccatggtttcaacggg
taacggggaattagggttcgattccggag-agtgagcctgagaaacggctcacacatcca
aggaaggcagcaggcgcgcaaattac-ccaatcccga-cacggggag-gtagtgacaata
aatactgatacagggctcttttgggt-cttgtaattggaatgagtac-aatttaaacctc
ttaacgaggaacaattggagggcaagtctggtgccagcagccgcggtaattccagctcca
atagcgtatattaaagttg-ttgcag--ttaaaaagctcgtagttgaatctttggcctg-
gctg-gcgggtccg-cctcaccgcgtgcacttg-tccggccgggccttctcttct--gga
gaaccgcatgccc-ttcactgg---gcgtgttgggg-accagga---cttttactttgaa
-aaaattagagtgttcaaagcag-gcctttgctcg--aatacgttagcatggaataata-
gaataggacgtgcggtcctattttgttggtt-tctaggaccgccgtaatgattaataggg
acag-tcgggggcatcagtattcaattgtcagaggtgaaattcttggatttattgaagac
taactactgcgaaagcatttgccaaggatgttttcattaatcagtgaacgaaagttaggg
gatcgaagacgatcagataccgtcgtagtcttaacca-taaactatgccgactagggatc
gg-gcggtg
>OP749878_Dictyosporium_tubulatum_Dictyosporiaceae_Pleosporales_Dothideomycetes_Ascomycota_Fungi
tagtacct---tactactt-ggatacccgtggtaattctagagctaatacatgctaaaaa
ccccgac-ttcgggaggggtgtgtttattagataaaaaaccaacgccc-ttcggggctcc
ttggtgattcatgataacc-tctcagatcgca--cggccttgcgccggcgacggttcatt
caaatttctgccctatcaactttcgatggtaaggtattggcttaccatggtttcaacggg
taacggggaattagggttcgattccggag-agtgagcctgagaaacggctcacacatcca
aggaaggcagcaggcgcgcaaattac-ccaatcccga-cacggggag-gtagtgacaata
aatactgatacagggctcttttgggt-cttgtaattggaatgagtac-aatttaaacctc
ttaacgaggaacaattggagggcaagtctggtgccagcagccgcggtaattccagctcca
atagcgtatattaaagttg-ttgcag--ttaaaaagctcgtagttgaatctttggcctg-
gctg-gcgggtccg-cctcaccgcgtgcacttg-tccggccgggccttctcttct--gga
gaaccgcatgccc-ttcactgg---gcgtgttgggg-accagga---cttttactttgaa
-aaaattagagtgttcaaagcag-gcctttgctcg--aatacgttagcatggaataata-
gaataggacgtgcggtcctattttgttggtt-tctaggaccgccgtaatgattaataggg
acag-tcgggggcatcagtattcaattgtcagaggtgaaattcttggatttattgaagac
taactactgcgaaagcatttgccaaggatgttttcattaatcagtgaacgaaagttaggg
gatcgaagacgatcagataccgtcgtagtcttaacca-taaactatgccgactagggatc
gg-gcggtg
>OP526622_Dictyocheirospora_suae_Dictyosporiaceae_Pleosporales_Dothideomycetes_Ascomycota_Fungi
tagtacct---tactactt-ggatacccgtggtaattctagagctaatacatgctaaaaa
ccccgac-ttcgggaggggtgtgtttattagataaaaaaccaacgccc-ttcggggctcc
ttggtgattcatgataacc-tctcagatcgca--cggccttgcgccggcgacggttcatt
caaatttctgccctatcaactttcgatggtaaggtattggcttaccatggtttcaacggg
taacggggaattagggttcgattccggag-agtgagcctgagaaacggctcacacatcca
aggaaggcagcaggcgcgcaaattac-ccaatcccga-cacggggag-gtagtgacaata
aatactgatacagggctcttttgggt-cttgtaattggaatgagtac-aatttaaacctc
ttaacgaggaacaattggagggcaagtctggtgccagcagccgcggtaattccagctcca
atagcgtatattaaagttg-ttgcag--ttaaaaagctcgtagttgaatctttggcctg-
gctg-gcgggtccg-cctcaccgcgtgcacttg-tccggccgggccttctcttct--gga
gaaccgcatgccc-ttcactgg---gcgtgttgggg-accagga---cttttactttgaa
-aaaattagagtgttcaaagcag-gcctttgctcg--aatacgttagcatggaataata-
gaataggacgtgcggtcctattttgttggtt-tctaggaccgccgtaatgattaataggg
acag-tcgggggcatcagtattcaattgtcagaggtgaaattcttggatttattgaagac
taactactgcgaaagcatttgccaaggatgttttcattaatcagtgaacgaaagttaggg
gatcgaagacgatcagataccgtcgtagtcttaacca-taaactatgccgactagggatc
gg-gcggtg
>OP526621_Dictyocheirospora_chiangmaiensis_Dictyosporiaceae_Pleosporales_Dothideomycetes_Ascomycota_Fungi
tagtacct---tactactt-ggatacccgtggtaattctagagctaatacatgctaaaaa
ccccgac-ttcgggaggggtgtgtttattagataaaaaaccaacgccc-ttcggggctcc
ttggtgattcatgataacc-tctcagatcgca--cggccttgcgccggcgacggttcatt
caaatttctgccctatcaactttcgatggtaaggtattggcttaccatggtttcaacggg
taacggggaattagggttcgattccggag-agtgagcctgagaaacggctcacacatcca
aggaaggcagcaggcgcgcaaattac-ccaatcccga-cacggggag-gtagtgacaata
aatactgatacagggctcttttgggt-cttgtaattggaatgagtac-aatttaaacctc
ttaacgaggaacaattggagggcaagtctggtgccagcagccgcggtaattccagctcca
atagcgtatattaaagttg-ttgcag--ttaaaaagctcgtagttgaatctttggcctg-
gctg-gcgggtccg-cctcaccgcgtgcacttg-tccggccgggccttctcttct--gga
gaaccgcatgccc-ttcactgg---gcgtgttgggg-accagga---cttttactttgaa
-aaaattagagtgttcaaagcag-gcctttgctcg--aatacgttagcatggaataata-
gaataggacgtgcggtcctattttgttggtt-tctaggaccgccgtaatgattaataggg
acag-tcgggggcatcagtattcaattgtcagaggtgaaattcttggatttattgaagac
taactactgcgaaagcatttgccaaggatgttttcattaatcagtgaacgaaagttaggg
gatcgaagacgatcagataccgtcgtagtcttaacca-taaactatgccgactagggatc
gg-gcggtg
>OR134404_Dictyosporium_karsti_Dictyosporiaceae_Pleosporales_Dothideomycetes_Ascomycota_Fungi
tagtacct---tactactt-ggatacccgtggtaattctagagctaatacatgctaaaaa
cctcgac-ttcgggaggggtgtgtttattagataaaaaaccaacgccc-ttcggggctcc
ttggtgattcatgataacc-tctcagatcgca--cggccttgcgccggcgacggttcatt
caaatttctgccctatcaactttcgatggtaaggtattggcttaccatggtttcaacggg
taacggggaattagggttcgattccggag-agtgagcctgagaaacggctcacacatcca
aggaaggcagcaggcgcgcaaattac-ccaatcccga-cacggggag-gtagtgacaata
aatactgatacagggctcttttgggt-cttgtaattggaatgagtac-aatttaaacctc
ttaacgaggaacaattgaagggcaagtctggtgccagcagccgcggtaattccagcttca
atagcgtatattaaagttg-ttgcag--ttaaaaagctcgtagttgaatctttggcctg-
gctg-gcgggtccg-cctcaccgcgagcacttg-tccggccgggccttctcttct--gga
gaaccgcatgccc-ttcactgg---gcgtgttgggg-accagga---cttttactttgaa
-aaaattagagtgttcaaagcag-gcctttgctcg--aatacgttagcatggaataatg-
gaataggacgtgcggtcctattttgttggtt-tctaggaccgccgtaatgattaataggg
acag-tcgggggcatcagtattcaattgtcagaggtgaaattcttggatttattgaagac
taactactgcgaaagcatttgccaaggatgttttcattaatcagtgaacgaaagttaggg
gatcgaagacgatcagataccgtcgtagtcttaacca-taaactatgccgactagggatc
gg-gcggtg
>OP526625_Dictyocheirospora_aquadulcis_Dictyosporiaceae_Pleosporales_Dothideomycetes_Ascomycota_Fungi
tagtacct---tactactt-ggatacccgtggtaattctagagctaatacatgctaaaaa
ccccgac-ttcgggaggggtgtgtttattagataaaaaaccaacgccc-ttcggggctcc
ttggtgattcatgataacc-tctcagatcgca--cggccttgcgccggcgacggttcatt
caaatttctgccctatcaactttcgatggtaaggtattggcttaccatggtttcaacggg
taacggggaattagggttcgattccggag-agtgagcctgagaaacggctcac-catcca
aggaaggcagcaggcgcgcaaattac-ccaatcccga-cacggggag-gtagtgacaata
aatactgatacagggctcttttgggt-cttgtaattggaatgagtac-aatttaaacctc
ttaacgaggaacaattggagggcaagtctggtgccagcagccgcggtaattccagctcca
atagcgtatattaaagttg-ttgcag--ttaaaaagctcgtagttgaatctttggcctg-
gctg-gcgggtccg-cctcaccgcgtgcacttg-tccggccgggccttctcttct--gga
gaaccgcatgccc-ttcactgg---gcgtgttgggg-accagga---cttttactttgaa
-aaaattagagtgttcaaagcag-gcctttgctcg--aatacgttagcatggaataata-
gaataggacgtgcggtcctattttgttggtt-tctaggaccgccgtaatgattaataggg
acag-tcgggggcatcagtattcaattgtcagaggtgaaattcttggatttattgaagac
taactactgcgaaagcatttgccaaggatgttttcattaatcagtgaacgaaagttaggg
gatcgaagacgatcagataccgtcgtagtcttaacca-taaactatgccgactagggatc
gg-gcggtg
>EU848589_Dendryphiella_vinosa_Dictyosporiaceae_Pleosporales_Dothideomycetes_Ascomycota_Fungi
tagtacct---tactactt-ggatacccgtggtaattctagagctaatacatgctaaaaa
ccccgac-ttcggaaggggtgtgtttattagataaaaaaccaatgccc-ttcggggctcc
ttggtgattcatgataact-tctcagatcgca--cggccttgcgccggcgacggttcatt
caaatttctgccctatcaactttcgatggtaaggtattggcttaccatggtttcaacggg
taacggggaattagggttcgattccggag-agggagcctgagaaacggctaccacatcca
aggaaggcagcaggcgcgcaaattac-ccaatcccga-cacggggag-gtagtgacaata
aatactgatacagggctcttttgggt-cttgtaattggaatgagtac-aatttaaacctc
ttaacgaggaacaattggagggcaagtctggtgccagcagccgcggtaattccagctcca
atagcgtatattaaagttg-ttgcag--ttaaaaagctcgtagttgaatctttggcctg-
gctg-gcaggtccg-cctcaccgcgtgcacttg-tccggccgggccttttcttct--gga
gaaccgcatgccc-ttcactgg---gcgtgttgggg-accagga---cttttactttgaa
-aaaattagagtgttcaaagcag-gcctttgctcg--aatacgttagcatggaataata-
gaataggacgcgcggtcctattttgttggtt-tctaggaccgccgtaatgattaataggg
acag-tcgggggcatcagtattcaattgtcagaggtgaaattcttggatttattgaagac
taactactgcgaaagcatttgccaaggatgttttcattaatcagtgaacgaaagttaggg
gatcgaagacgatcagataccgtcgtagtcttaacca-taaactatgccgactagggatc
gg-gcggtg
>PP407509_Trichobotrys_sp._WJZ_2024a_Pleosporales_incertae_sedis_Pleosporales_Dothideomycetes_Ascomycota_Fungi
tagtacct---tactactt-ggatacccgtggtaattctagagctaatacatgctaaaaa
ccccaac-ttcgggaggggtgtgtttattagataaaaaaccaacgccc-ttcggggctcc
ttggtgattcatgataacc-tctcagatcgca--tggccttgcgccggcgacggttcatt
caaatttctgccctatcaactttcgatggtaaggttttggcttaccatggtttcaacggg
taacggggaattagggttcgattccggag-aaggggcatgagaaatagccactacatcca
aggaaggcagcaggcgcgcaaattac-ccaatcccga-cacggggag-gtagtgacaata
aatactgatacagggctcttttgggt-cttgtaattggaatgagtac-aatttaaacctc
ttaacgaggaacaattggagggcaagtctggtgccagcagccgcggtaattccagctcca
atagcgtatattaaagttg-ttgcag--ttaaaaagctcgtagttgaatctttggcctg-
gctg-gcaggtccg-cctcaccgcgtgcacttg-tccggccgggccttttcttct--gga
gaactgcatgccc-tttactgg---gcgtgttaggg-accagga---cttttactttgaa
-aaaattagagtgttcaaagcag-gcctttgctcg--aatacgttagcatggaataata-
gaataggacgtgcggttctattttgttggtt-tctaggaccgccgtaatgattaataggg
acag-tcgggggcatcagtattcaattgtcagaggtgaaattcttggatttattgaagac
taactactgcgaaagcatttgccaaggatgttttcattaatcagtgaacgaaagttaggg
gatcgaagacgatcagataccgtcgtagtcttaacca-taaactatgccgactagggatc
gg-gcggtg
>OM836759_Gregarithecium_sp._Incertae_sedis_Pleosporales_Dothideomycetes_Ascomycota_Fungi
tagtacct---tactactt-ggatacccgtggtaattctagagctaatacatgctaaaaa
ccccaac-ttcgggaggggtgtgtttattagataaaaaaccaacgccc-ttcggggctcc
ttggtgattcatgataacc-tctcagatcgca--tggccttgcgccggcgacggttcatt
caaatttctgccctatcaactttcgatggtaaggttttggcttaccatggtttcaacggg
taacggggaattagggttcgattccggag-aaggggcatgagaaatagccactacatcca
aggaaggcagcaggcgcgcaaattac-ccaatcccga-cacggggag-gtagtgacaata
aatactgatacagggctcttttgggt-cttgtaattggaatgagtac-aatttaaacctc
ttaacgaggaacaattggagggcaagtctggtgccagcagccgcggtaattccagctcca
atagcgtatattaaagttg-ttgcag--ttaaaaagctcgtagttgaatctttggcctg-
gctg-gcaggtccg-cctcaccgcgtgcacttg-tccggccgggccttttcttct--gga
gaactgcatgccc-tttactgg---gcgtgttaggg-accagga---cttttactttgaa
-aaaattagagtgttcaaagcag-gcctttgctcg--aatacgttagcatggaataata-
gaataggacgtgcggttctattttgttggtt-tctaggaccgccgtaatgattaataggg
acag-tcgggggcatcagtattcaattgtcagaggtgaaattcttggatttattgaagac
taactactgcgaaagcatttgccaaggatgttttcattaatcagtgaacgaaagttaggg
gatcgaagacgatcagataccgtcgtagtcttaacca-taaactatgccgactagggatc
gg-gcggtg
>NG_061264_Pseudocoleophoma_calamagrostidis_Dictyosporiaceae_Pleosporales_Dothideomycetes_Ascomycota_Fungi
tagtacct---tactactt-ggatacccgtggtaattctagagctaatacatgctaaaaa
ccccaac-ttcgggaggggtgtatttattagataaaaaaccaacgccc-ttcggggctcc
ctggtgattcataataact-tctcagatcgca--cggccttgcgccggcgacggttcatt
caaatttctgccctatcaactttcgatggtaaggtattggcttaccatggtttcaacggg
taacggggaattagggttcgattccggag-agcgagcctgagagacggctagcacatcca
aggaaggcagcaggcgcgcaaattac-ccaatcccga-cacggggag-gtagtgacaata
aatactgatacagggctcttttgggt-cttgtaattggaatgagtac-aatttaaacctc
ttaacgaggaacaattggagggcaagtctggtgccagcagccgcggtaattccagctcca
atagcgtatattaaagttg-ttgcag--ttaaaaagctcgtagttgaccatttggcctg-
gctg-gcaggtccg-cctcaccgcgtgcacttg-tccggccgggcctttctttct--gga
gaaccgcatgccc-ttcactgg---gcgtgttgggg-accagga---cttttactttgaa
-aaaattagagtgttcaaagcag-gcctttgctcg--aatacgttagcatggaataata-
gaataggacgcgcggtcctattttgttggtt-tctaggaccgccgtaatgattaataggg
acag-tcgggggcatcagtattcaattgtcagaggtgaaattcttggatttattgaagac
taactactgcgaaagcatttgtcaaggatgttttcattaatcagtgaacgaaagttaggg
gatcgaagacgatcagataccgtcgtagtcttaacca-taaactatgccgactagggatc
gg-gcggtg
>MT002108_Darksidea_phi_Lentitheciaceae_Pleosporales_Dothideomycetes_Ascomycota_Fungi
-----------------------------------------------------------a
ccccgac-ttcggaaggggtgtatttattagataaaaaaccaatgccc-ttcggggctcc
ttggtgattcataataact-tctcagatcgca--tggccttgcgccggcgacggttcatt
caaatttctgccctatcaactttcgatggtaaggtattggcttaccatggtttcaacggg
taacggggaattagggttcgattccggag-aaggagcctgagagacggctactacatcca
aggaaggcagcaggcgcgcaaattac-ccaatcccga-cacggggag-gtagtgacaata
aatactgatacagggctcttttgggt-cttgtaattggaatgagtac-aatttaaacctc
ttaacgaggaacaattggagggcaagtctggtgccagcagccgcggtaattccagctcca
atagcgtatattaaagttg-ttgcag--ttaaaaagctcgtagttgaacctttggcctg-
gctg-gtaggtccg-cctcaccgcgtgcacttg-tccggccgggccttttcttct--gga
gaaccgcatgccc-ttcactgg---gtgtgttgggg-accagga---cttttactttgaa
-aaaattagagtgttcaaagcag-gcctttgctcg--aatatgttagcatggaataata-
gaataggacgtgcggtcctattttgttggtt-tctaggaccgccgtaatgattaataggg
acag-tcgggggcatcagtattcaattgtcagaggtgaaattcttggatttattgaagac
taactactgcgaaagcatttgccaaggatgttttcattaatcagtgaacgaaagttaggg
gatcgaagacgatcagataccgtcgtagtcttaacca-taaactatgccgactagggatc
gg-gcggtg
>KY522725_Pseudoasteromassaria_spadicea_Latoruaceae_Pleosporales_Dothideomycetes_Ascomycota_Fungi
tagtacct---tactactt-ggataaccgtggtaattctagagctaatacatgctgaaaa
ccccgac-ttcgggaggggtgtatttattagataaaaaaccaatgccc-tttggggcttt
ttggtgattcatgataact-tctcagatcgca--tggccttgcgccggcgacggttcatt
caaatttctgccctatcaactttcgatggtaaggtattggcttaccatggtttcaacggg
taacggggaattagggttcgattccggag-agggagcctgagaaacggctaccacatcca
aggaaggcagcaggcgcgcaaattac-ccaatcccga-cacggggag-gtagtgacaata
aatactgatacagggctcttttgggt-cttgtaattggaatgagtac-aatttaaacctc
ttaacgaggaacaattggagggcaagtctggtgccagcagccgcggtaattccagctcca
atagcgtatattaaagttg-ttgcag--ttaaaaagctcgtagttgaacctttggcctg-
gctg-gcaggtccg-cctcaccgcgtgcacttg-accggccgggccttttcttct--gga
gaaccgcatgccc-tttactgg---gtgtgttgggg-accagga---cttttactttgaa
-aaaattagagtgttcaaagcag-gcctttgctcg--aatacgttagcatggaataata-
gaataggacgtgcggtcctattttgttggtt-tctaggaccgccgtaatgattaataggg
acag-tc-----------------------------------------------------
------------------------------------------------------------
------------------------------------------------------------
---------
>AB797261_Pleomonodictys_capensis_Pleomonodictydaceae_Incertae_sedis_Dothideomycetes_Ascomycota_Fungi
tagtacct---tactactt-ggacaaccgtggtaattctagagctaatacatgctgaaaa
ccccgac-ttcagaaggggtgtatttattagataaaaaaccaatgccc-ttcggggctct
ttggtgattcataataact-tctcagatcgca--tggccttgcgccggcgacggttcatt
caaatttctgccctatcaactttcgatggtaaggtattggcttaccatggtttcaacggg
taacggggaattagggttcgattccggag-agggagcctgagaaacggctaccacatcca
aggaaggcagcaggcgcgcaaattac-ccaatcccga-cacggggag-gtagtgacaata
aatactgatacagggctcttttgggt-cttgtaattggaatgagtac-aatttaaacctc
ttaacgaggaacaattggagggcaagtctggtgccagcagccgcggtaattccagctcca
atagcgtatattaaagttg-ttgcag--ttaaaaagctcgtagttgaatcttgggcctg-
gctg-gcaggtccg-cctcaccgcgtgtacttg-accggccgggccttctcttct--gga
gaacctcatgccc-ttcactgg---gcgtgttgggg-accagga---cttttactttgaa
-aaaattagagtgttcaaagcag-gcctttgctcg--aatacgttagcatggaataata-
gaataggacgtgcggtcctattttgttggtt-tctaggaccgccgtaatgattaataggg
acag-tcgggggcatcagtattcaattgtcagaggtgaaattcttggatttattgaagac
taactactgcgaaagcatttgccaaggatgttttcattaatcagtgaacgaaagttaggg
gatcgaagacgatcagataccgtcgtagtcttaacca-taaactatgccgactagggatc
gg-gcggtg
>NG_061001_Clypeoloculus_akitaensis_Morosphaeriaceae_Pleosporales_Dothideomycetes_Ascomycota_Fungi
tagtacct---tactactt-ggacaaccgtggtaattctagagctaatacatgctgaaaa
ccccgac-ttcggaaggggtgtatttattagataaaaaaccaatgccc-ttcggggctct
ttggtgattcatgataatt-tctcagatcgca--tggccttgcgccggcgacggttcatt
caaatttctgccctatcaactttcgatggtaaggtattggcttaccatggtttcaacggg
taacggggaattagggttcgattccggag-agggagcctgagagacggctaccacatcca
aggaaggcagcaggcgcgcaaattac-ccaatcccga-cacggggag-gtagtgacaata
aatactgatacagggctcttttgggt-cttgtaattggaatgagtac-aatttaaacctc
ttaacgaggaacaattggagggcaagtctggtgccagcagccgcggtaattccagctcca
atagcgtatattaaagttg-ttgcag--ttaaaaagctcgtagttgaaccttgggtctg-
gctg-gcaggtccg-cctcaccgcgtgtacttg-accggccgggccttctcttct--gga
gaacctcatgccc-tttactgg---gcgtggcggggaaccagga---cttttactttgaa
-aaaattagagtgttcaaagcag-gcctttgctcg--aatatgttagcatggaataata-
gaataggacgtgcggtcctattttgttggtt-tctaggaccgccgtaatgattaataggg
acag-tcgggggcatcagtattcaattgtcagaggtgaaattcttggatttattgaagac
taactactgcgaaagcatttgccaaggatgttttcattaatcagtgaacgaaagttaggg
gatcgaagacgatcagataccgtcgtagtcttaacca-taaactatgccgactagggatc
gg-gcggtg
>EU754073_Neottiosporina_paspali_Massarinaceae_Pleosporales_Dothideomycetes_Ascomycota_Fungi
tagtacct---tactactt-ggatacctgtggtaattctagagctaatacatgctaaaaa
ccccgac-ttcggaaggggtgtatttattagataaaaaaccaatgccc-ttcggggctcc
ttggtgattcataataact-tctcagatcgca--tggccttgcgccggcgacggttcatt
caaatttctgccctatcaactttcgatggtaaggtattggcttaccatggtggcaacggg
taacggggaattagggttcgattccggag-agtcagcctgagaaacggctgacacatcca
aggaaggcagcaggcgcgcaaattac-ccaatcccga-tacggggag-gtagtgacaata
aatactgatacagggctcttttgggt-cttgtaattggaatgagtac-aatttaaacctc
ttaacgaggaacaattggagggcaagtctggtgccagcagccgcggtaattccagctcca
atagcgtatattaaagttg-ttgcag--ttaaaaagctcgtagttgaacctttggcctg-
gctg-gcaggtccg-cctcaccgcgtgcacttg-tccggccgggccttttcttct--gga
gaaccgcatgccc-ttcactgg---gtgtgttgggg-accagga---cttttactttgaa
-aaaattagagtgttcaaagcag-gcctttgctcg--aatattacagcatggaataata-
aaataggacgtgcggttctattttgttggtt-tctaggaccgccgtaatgattaataggg
acag-tcgggggcatcagtattcaattgtcagaggtgaaattcttggatttattgaagac
taactactgcgaaagcatttgccaaggatgttttcattaatcagtgaacgaaagttaggg
gatcgaagacgatcagataccgtcgtagtcttaacca-taaactatgccgactagggatc
gg-gcggtg
>GU261720_Trematosphaeria_wegeliniana_Trematosphaeriaceae_Pleosporales_Dothideomycetes_Ascomycota_Fungi
tagtacct---tactactt-ggataaccgtggtaattctagagctaatacatgctaaaaa
ccccgac-ttcgggaggggtgtatttattagataaaaaaccaatgccc-ttcggggctct
ttggtgattcatgataact-taacggatcgca--tggccttgcgccggcgacggttcatt
caaatttctgccctatcaactttcgatggtaaggtattggcttaccatggtttcaacggg
taacggggaattagggttcgattccggag-agggagcctgagaaacggctaccacatcca
aggaaggcagcaggcgcgcaaattac-ccaatcccga-cacggggag-gtagtgacaata
aatactgatacagggctcttttgggt-cttgtaatcggaatgagtac-aatttaaacccc
ttaacgaggaacaattggagggcaagtctggtgccagcagccgcggtaattccagctcca
atagcgtatattaaagttg-ttgcag--ttaaaaagctcgtagttgaaccttgggcctg-
gctg-gccggtccg-cctcaccgcgtgtactgg-tccggccgggcctttccttct--gga
gagccgcatgccc-ttcactgg---gtgtgttggggaaccagga---cttttactttgaa
-aaaattagagtgttcaaagcag-gcctttgctcg--aatacgttagcatggaataata-
gaataggacgtgcggtcctattttgttggtt-tctaggaccgccgtaatgattaataggg
atag-tcgggggcatcagtattcaattgtcagaggtgaaattcttggatttattgaagac
taactactgcgaaagcatttgccaaggatgttttcattaatcagtgaacgaaagttaggg
gatcgaagacgatcagataccgtcgtagtcttaaccg-taaactatgccgactagggatc
gg-gcgatg
>LC194325_Hermatomyces_sp._KT2016-1_Hermatomycetaceae_Pleosporales_Dothideomycetes_Ascomycota_Fungi
tagtacct---tactactt-ggataaccgtggtaattctagagctaatacatgctaaaaa
ccccgac-ttcgggaggggtgtatttattagataaaaaaccaatgccc-ttcggggctct
ttggtgattcatgataact-taacggatcgca--tggccttgcgccggcgacggttcatt
caaatttctgccctatcaactttcgatggtaaggtattggcttaccatggtttcaacggg
taacggggaattagggttcgattccggag-agggagcctgagaaacggctaccacatcca
aggaaggcagcaggcgcgcaaattac-ccaatcccga-ctcggggag-gtagtgacaata
aatactgatacagggctcttttgggt-cttgtaatcggaatgagtac-aatttaaacccc
ttaacgaggaacaattggagggcaagtctggtgccagcagccgcggtaattccagctcca
atagcgtatattaaagttg-ttgcag--ttaaaaagctcgtagttgaaccttgggcctg-
gctg-gccggtccg-cctcaccgcgtgtactgg-tccggccgggcctttccttct--gga
gagccgcatgccc-ttcactgg---gtgtgttggggaaccagga---cttttactttgaa
-aaaattagagtgttcaaagcag-gcctttgctcg--aatacgttagcatggaataata-
gaataggacgtgcggtcctattttgttggtt-tctaggaccgccgtaatgattaataggg
atag-tcgggggcatcagtattcaattgtcagaggtgaaattcttggatttattgaagac
taactactgcgaaagcatttgccaaggatgttttcattaatcagtgaacgaaagttaggg
gatcgaagacgatcagataccgtcgtagtcttaaccg-taaactatgccgactagggatc
gg-gcgatg
>LC194308_Cryptocoryneum_condensatum_Pleosporales_incertae_sedis_Pleosporales_Dothideomycetes_Ascomycota_Fungi
tagtacct---tactactt-ggataaccgtggtaattctagagctaatacatgctaaaaa
ccccaac-ttcgggaggggtgtatttattagataaaaaaccaatgccc-ttcggggctct
ttggtgattcatgataact-taacggatcgca--tggccttgcgccggcgacggttcatt
caaatttctgccctatcaactttcgatggtaaggtattggcttaccatggtttcaacggg
taacggggaattagggttcgattccggag-agggagcctgagaaacggctaccacatcca
aggaaggcagcaggcgcgcaaattac-ccaatcccga-ctcggggag-gtagtgacaata
aatactgatacagggctcttttgggt-cttgtaatcggaatgagtac-aatttaaacccc
ttaacgaggaacaattggagggcaagtctggtgccagcagccgcggtaattccagctcca
atagcgtatattaaagttg-ttgcag--ttaaaaagctcgtagttgaaccttgggcctg-
gctg-gccggtccg-cctcaccgcgtgtactgg-tccggccgggcctttccttct--gga
gagccgcatgccc-ttcactgg---gtgtgtcggggaaccagga---cttttactttgaa
-aaaattagagtgttcaaagcag-gcctttgctcg--aatacgttagcatggaataata-
gaataggacgtgcggtcctattttgttggtt-tctaggaccgccgtaatgattaataggg
atag-tcgggggcatcagtattcaattgtcagaggtgaaattcttggatttattgaagac
taactactgcgaaagcatttgccaaggatgttttcattaatcagtgaacgaaagttaggg
gatcgaagacgatcagataccgtcgtagtcttaaccg-taaactatgccgactagggatc
gg-gcgatg
>LC194320_Cryptocoryneum_paracondensatum_Pleosporales_incertae_sedis_Pleosporales_Dothideomycetes_Ascomycota_Fungi
tagtacct---tactactt-ggataaccgtggtaattctagagctaatacatgctaaaaa
ccccgac-tccgggaggggtgtatttattagataaaaaaccaatgccc-tccggggctct
ttggtgattcatgataact-taacggatcgca--tggccttgcgccggcgacggttcatt
caaatttctgccctatcaactttcgatggtaaggtattggcttaccatggtttcaacggg
taacggggaattagggttcgattccggag-agggagcctgagaaacggctaccacatcca
aggaaggcagcaggcgcgcaaattac-ccaatcccga-ctcggggag-gtagtgacaata
aatactgatacagggctcttttgggt-cttgtaatcggaatgagtac-aatttaaacccc
ttaacgaggaacaattggagggcaagtctggtgccagcagccgcggtaattccagctcca
atagcgtatattaaagttg-ttgcag--ttaaaaagctcgtagttgaaccttgggcctg-
gctg-gccggtccg-cctcaccgcgtgtactgg-tccggccgggcctttccttct--gga
gagccgcatgccc-ttcactgg---gtgtgtcggggaaccagga---cttttactttgaa
-aaaattagagtgttcaaagcag-gcctttgctcg--aatacgttagcatggaataata-
gaataggacgtgcggtcctattttgttggtt-tctaggaccgccgtaatgattaataggg
atag-tcgggggcatcagtattcaattgtcagaggtgaaattcttggatttattgaagac
taactactgcgaaagcatttgccaaggatgttttcattaatcagtgaacgaaagttaggg
gatcgaagacgatcagataccgtcgtagtcttaaccg-taaactatgccgactagggatc
gg-gcgatg
>LC194319_Cryptocoryneum_longicondensatum_Pleosporales_incertae_sedis_Pleosporales_Dothideomycetes_Ascomycota_Fungi
tagtacct---tactactt-ggataaccgtggtaattctagagctaatacatgctaaaaa
ccccgac-ttcgggaggggtgtatttattagataaaaaaccaatgccc-tccggggctct
ttggtgattcatgataact-taacggatcgca--tggccttgcgccggcgacggttcatt
caaatttctgccctatcaactttcgatggtaaggtattggcttaccatggtttcaacggg
taacggggaattagggttcgattccggag-agggagcctgagaaacggctaccacatcca
aggaaggcagcaggcgcgcaaattac-ccaatcccga-ctcggggag-gtagtgacaata
aatactgatacagggctcttttgggt-cttgtaatcggaatgagtac-aatttaaacccc
ttaacgaggaacaattggagggcaagtctggtgccagcagccgcggtaattccagctcca
atagcgtatattaaagttg-ttgcag--ttaaaaagctcgtagttgaaccttgggcctg-
gctg-gccggtccg-cctcaccgcgtgtactgg-tccggccgggcctttccttct--gga
gagccgcatgccc-ttcactgg---gtgtgtcggggaaccagga---cttttactttgaa
-aaaattagagtgttcaaagcag-gcctttgctcg--aatacgttagcatggaataata-
gaataggacgtgcggtcctattttgttggtt-tctaggaccgccgtaatgattaataggg
atag-tcgggggcatcagtattcaattgtcagaggtgaaattcttggatttattgaagac
taactactgcgaaagcatttgccaaggatgttttcattaatcagtgaacgaaagttaggg
gatcgaagacgatcagataccgtcgtagtcttaaccg-taaactatgccgactagggatc
gg-gcgatg
>NG_065119_Cryptocoryneum_longicondensatum_Pleosporales_incertae_sedis_Pleosporales_Dothideomycetes_Ascomycota_Fungi
tagtacct---tactactt-ggataaccgtggtaattctagagctaatacatgctaaaaa
ccccgac-ttcgggaggggtgtatttattagataaaaaaccaatgccc-tccggggctct
ttggtgattcatgataact-taacggatcgca--tggccttgcgccggcgacggttcatt
caaatttctgccctatcaactttcgatggtaaggtattggcttaccatggtttcaacggg
taacggggaattagggttcgattccggag-agggagcctgagaaacggctaccacatcca
aggaaggcagcaggcgcgcaaattac-ccaatcccga-ctcggggag-gtagtgacaata
aatactgatacagggctcttttgggt-cttgtaatcggaatgagtac-aatttaaacccc
ttaacgaggaacaattggagggcaagtctggtgccagcagccgcggtaattccagctcca
atagcgtatattaaagttg-ttgcag--ttaaaaagctcgtagttgaaccttgggcctg-
gctg-gccggtccg-cctcaccgcgtgtactgg-tccggccgggcctttccttct--gga
gagccgcatgccc-ttcactgg---gtgtgtcggggaaccagga---cttttactttgaa
-aaaattagagtgttcaaagcag-gcctttgctcg--aatacgttagcatggaataata-
gaataggacgtgcggtcctattttgttggtt-tctaggaccgccgtaatgattaataggg
atag-tcgggggcatcagtattcaattgtcagaggtgaaattcttggatttattgaagac
taactactgcgaaagcatttgccaaggatgttttcattaatcagtgaacgaaagttaggg
gatcgaagacgatcagataccgtcgtagtcttaaccg-taaactatgccgactagggatc
gg-gcgatg
>NG_065120_Cryptocoryneum_paracondensatum_Pleosporales_incertae_sedis_Pleosporales_Dothideomycetes_Ascomycota_Fungi
tagtacct---tactactt-ggataaccgtggtaattctagagctaatacatgctaaaaa
ccccgac-ttcgggaggggtgtatttattagataaaaaaccaatgccc-tccggggctct
ttggtgattcatgataact-taacggatcgca--tggccttgcgccggcgacggttcatt
caaatttctgccctatcaactttcgatggtaaggtattggcttaccatggtttcaacggg
taacggggaattagggttcgattccggag-agggagcctgagaaacggctaccacatcca
aggaaggcagcaggcgcgcaaattac-ccaatcccga-ctcggggag-gtagtgacaata
aatactgatacagggctcttttgggt-cttgtaatcggaatgagtac-aatttaaacccc
ttaacgaggaacaattggagggcaagtctggtgccagcagccgcggtaattccagctcca
atagcgtatattaaagttg-ttgcag--ttaaaaagctcgtagttgaaccttgggcctg-
gctg-gccggtccg-cctcaccgcgtgtactgg-tccggccgggcctttccttct--gga
gagccgcatgccc-ttcactgg---gtgtgtcggggaaccagga---cttttactttgaa
-aaaattagagtgttcaaagcag-gcctttgctcg--aatacgttagcatggaataata-
gaataggacgtgcggtcctattttgttggtt-tctaggaccgccgtaatgattaataggg
atag-tcgggggcatcagtattcaattgtcagaggtgaaattcttggatttattgaagac
taactactgcgaaagcatttgccaaggatgttttcattaatcagtgaacgaaagttaggg
gatcgaagacgatcagataccgtcgtagtcttaaccg-taaactatgccgactagggatc
gg-gcgatg
>KX650509_Nigrograna_fuscidula_Nigrogranaceae_Pleosporales_Dothideomycetes_Ascomycota_Fungi
tagtacct---tactactt-ggataaccgtggtaattctagagctaatacatgctaaaaa
ccccgac-ttcgggaggggtgtatttattagataaaaaaccaatgccc-ttcggggctcc
ttggtgattcataataact-taacggatcgca--tggccttgcgccggcgacggttcatt
caaatttctgccctatcaactttcgatggtaaggtattggcttaccatggtttcaacggg
taacggggaattagggttcgattccggag-agggagcctgagaaacggctaccacatcca
aggaaggcagcaggcgcgcaaattac-ccaatcccga-cacggggag-gtagtgacaata
aatactgatacagggctcttttgggt-cttgtaatcggaatgagtac-aatttaaacccc
ttaacgaggaacaattggagggcaagtctggtgccagcagccgcggtaattccagctcca
atagcgtatattaaagttg-ttgcag--ttaaaaagctcgtagttgaaccttgggcctg-
gctg-gccggtccg-cctcaccgcgtgtactgg-tccggccgggcctttccttct--gga
gatcctcatgccc-ttcactgg---gtgtgttggggaaccagga---cttttactgtgaa
-caaattagagtgttcaaagcag-gcctttgctcg--aatacattagcatggaataata-
gaataggacgtgcggtcctattttgttggtt-tctaggaccgccgtaatgattaataggg
atag-tcgggggcatcagtattcaattgtcagaggtgaaattcttggatttattgaagac
taactactgcgaaagcatttgccaaggatgttttcattaatcagtgaacgaaagttaggg
gatcgaagacgatcagataccgtcgtagtcttaaccg-taaactatgccgactagggatc
gg-gcgatg
>GQ387553_Nigrograna_mackinnonii_Nigrogranaceae_Pleosporales_Dothideomycetes_Ascomycota_Fungi
tagtacct---tactactt-ggataaccgtggtaattctagagctaatacatgctaaaaa
cctcgac-ttcgggaggggtgtatttattagataaaaaaccaatgccc-ttcggggctcc
ttggtgattcataataact-taacggatcgca--tggccttgcgccggcgacggttcatt
caaatttctgccctatcaactttcgatggtaaggtattggcttaccatggtttcaacggg
taacggggaattagggttcgattccggag-agggagcctgagaaacggctaccacatcca
aggaaggcagcaggcgcgcaaattac-ccaatcccga-cacggggag-gtagtgacaata
aatactgatacagggctcttttgggt-cttgtaatcggaatgagtac-aatttaaacccc
ttaacgaggaacaattggagggcaagtctggtgccagcagccgcggtaattccagctcca
atagcgtatattaaagttg-ttgcag--ttaaaaagctcgtagttgaaccttgggcctg-
gctg-gccggtccg-cctcaccgcgtgtactgg-tccggccgggcctttccttct--gga
gatcctcatgccc-ttcactgg---gtgtgttggggaaccagga---cttttactgtgaa
-caaattagagtgttcaaagcag-gcctttgctcg--aatacattagcatggaataata-
gaataggacgtgcggtcctattttgttggtt-tctaggaccgccgtaatgattaataggg
atag-tcgggggcatcagtattcaattgtcagaggtgaaattcttggatttattgaagac
taactactgcgaaagcatttgccaaggatgttttcattaatcagtgaacgaaagttaggg
gatcgaagacgatcagataccgtcgtagtcttaaccg-taaactatgccgactagggatc
gg-gcgatg
>NG_061081_Nigrograna_mackinnonii_Nigrogranaceae_Pleosporales_Dothideomycetes_Ascomycota_Fungi
tagtacct---tactactt-ggataaccgtggtaattctagagctaatacatgctaaaaa
cctcgac-ttcgggaggggtgtatttattagataaaaaaccaatgccc-ttcggggctcc
ttggtgattcataataact-taacggatcgca--tggccttgcgccggcgacggttcatt
caaatttctgccctatcaactttcgatggtaaggtattggcttaccatggtttcaacggg
taacggggaattagggttcgattccggag-agggagcctgagaaacggctaccacatcca
aggaaggcagcaggcgcgcaaattac-ccaatcccga-cacggggag-gtagtgacaata
aatactgatacagggctcttttgggt-cttgtaatcggaatgagtac-aatttaaacccc
ttaacgaggaacaattggagggcaagtctggtgccagcagccgcggtaattccagctcca
atagcgtatattaaagttg-ttgcag--ttaaaaagctcgtagttgaaccttgggcctg-
gctg-gccggtccg-cctcaccgcgtgtactgg-tccggccgggcctttccttct--gga
gatcctcatgccc-ttcactgg---gtgtgttggggaaccagga---cttttactgtgaa
-caaattagagtgttcaaagcag-gcctttgctcg--aatacattagcatggaataata-
gaataggacgtgcggtcctattttgttggtt-tctaggaccgccgtaatgattaataggg
atag-tcgggggcatcagtattcaattgtcagaggtgaaattcttggatttattgaagac
taactactgcgaaagcatttgccaaggatgttttcattaatcagtgaacgaaagttaggg
gatcgaagacgatcagataccgtcgtagtcttaaccg-taaactatgccgactagggatc
gg-gcgatg
>KX650512_Nigrograna_obliqua_Nigrogranaceae_Pleosporales_Dothideomycetes_Ascomycota_Fungi
tagtacct---tactactt-ggataaccgtggtaattctagagctaatacatgctaaaaa
ccccaac-ttcgggaggggtgtatttattagataaaaaaccaatgccc-ttcggggctcc
ttggtgattcataataact-taacggatcgca--tggccttgcgccggcgacggttcatt
caaatttctgccctatcaactttcgatggtaaggtattggcttaccatggtttcaacggg
taacggggaattagggttcgattccggag-agggagcctgagaaacggctaccacatcca
aggaaggcagcaggcgcgcaaattac-ccaatcccga-cacggggag-gtagtgacaata
aatactgatacagggctcttttgggt-cttgtaatcggaatgagtac-aatttaaacccc
ttaacgaggaacaattggagggcaagtctggtgccagcagccgcggtaattccagctcca
atagcgtatattaaagttg-ttgcag--ttaaaaagctcgtagttgaaccttgggcctg-
gctg-gccggtccg-cctcaccgcgtgtactgg-tccggccgggcctttccttct--gga
gatcctcatgccc-ttcactgg---gtgtgttggggaaccagga---cttttactgtgaa
-caaattagagtgttcaaagcag-gcctttgctcg--aatacattagcatggaataata-
gaataggacgtgcggtcctattttgttggtt-tctaggaccgccgtaatgattaataggg
atag-tcgggggcatcagtattcaattgtcagaggtgaaattcttggatttattgaagac
taactactgcgaaagcatttgccaaggatgttttcattaatcagtgaacgaaagttaggg
gatcgaagacgatcagataccgtcgtagtcttaaccg-taaactatgccgactagggatc
gg-gcgatg
>OR941080_Nigrograna_sp._RFX_2023a_Nigrogranaceae_Pleosporales_Dothideomycetes_Ascomycota_Fungi
tagtacct---tactactt-ggataaccgtggtaattctagagctaatacatgctaaaaa
ccccaac-ttcgggaggggtgtatttattagataaaaaaccaatgccc-ttcggggctcc
ttggtgattcataataact-taacggatcgca--tggccttgcgccggcgacggttcatt
caaatttctgccctatcaactttcgatggtaaggtattggcttaccatggtttcaacggg
taacggggaattagggttcgattccggag-agggagcctgagaaacggctaccacatcca
aggaaggcagcaggcgcgcaaattac-ccaatcccga-cacggggag-gtagtgacaata
aatactgatacagggctcttttgggt-cttgtaatcggaatgagtac-aatttaaacccc
ttaacgaggaacaattggagggcaagtctggtgccagcagccgcggtaattccagctcca
atagcgtatattaaagttg-ttgcag--ttaaaaagctcgtagttgaaccttgggcctg-
gctg-gccggtccg-cctcaccgcgtgtactgg-tccggccgggcctttccttct--gga
gatcctcatgccc-ttcactgg---gtgtgttggggaaccagga---cttttactgtgaa
-caaattagagtgttcaaagcag-gcctttgctcg--aatacattagcatggaataata-
gaataggacgtgcggtcctattttgttggtt-tctaggaccgccgtaatgattaataggg
atag-tcgggggcatcagtattcaattgtcagaggtgaaattcttggatttattgaagac
taactactgcgaaagcatttgccaaggatgttttcattaatcagtgaacgaaagttaggg
gatcgaagacgatcagataccgtcgtagtcttaaccg-taaactatgccgactagggatc
gg-gcgatg
>OR941079_Nigrograna_sp._RFX_2023a_Nigrogranaceae_Pleosporales_Dothideomycetes_Ascomycota_Fungi
tagtacct---tactactt-ggataaccgtggtaattctagagctaatacatgctaaaaa
ccccaac-ttcgggaggggtgtatttattagataaaaaaccaatgccc-ttcggggctcc
ttggtgattcataataact-taacggatcgca--tggccttgcgccggcgacggttcatt
caaatttctgccctatcaactttcgatggtaaggtattggcttaccatggtttcaacggg
taacggggaattagggttcgattccggag-agggagcctgagaaacggctaccacatcca
aggaaggcagcaggcgcgcaaattac-ccaatcccga-cacggggag-gtagtgacaata
aatactgatacagggctcttttgggt-cttgtaatcggaatgagtac-aatttaaacccc
ttaacgaggaacaattggagggcaagtctggtgccagcagccgcggtaattccagctcca
atagcgtatattaaagttg-ttgcag--ttaaaaagctcgtagttgaaccttgggcctg-
gctg-gccggtccg-cctcaccgcgtgtactgg--ccggccgggcctttccttct--gga
gatcctcatgccc-ttcactgg---gtgtgttggggaaccagga---cttttactgtgaa
-caaattagagtgttcaaagcag-gcctttgctcg--aatacattagcatggaataata-
gaataggacgtgcggtcctattttgttggtt-tctaggaccgccgtaatgattaataggg
atag-tcgggggcatcagtattcaattgtcagaggtgaaattcttggatttattgaagac
taactactgcgaaagcatttgccaaggatgttttcattaatcagtgaacgaaagttaggg
gatcgaagacgatcagataccgtcgtagtcttaaccg-taaactatgccgactagggatc
gg-gcgatg
>OR646287_Brunneofusispora_sp._XL_2023a_Occultibambusaceae_Pleosporales_Dothideomycetes_Ascomycota_Fungi
tagtacct---tactactt-ggataaccgtggtaattctagagctaatacatgctaaaaa
ccccgac-ttcgggaggggtgtatttattagataaaaaaccaatgccc-ttcggggctct
ttggtgattcatgataact-taacggatcgca--tggccttgcgccggcgacggttcatt
caaatttctgccctatcaactttcgatggtaaggtattggcttaccatggtttcaacggg
taacggggaattagggttcgattccggag-agggagcctgagaaacggctaccacatcca
aggaaggcagcaggcgcgcaaattac-ccaatcccga-cacggggag-gtagtgacaata
aatactgatacagggctcttttgggt-cttgtaatcggaatgagtac-aatttaaacccc
ttaacgaggaacaattggagggcaagtctggtgccagcagccgcggtaattccagctcca
atagcgtatattaaagttg-ttgcag--ttaaaaagctcgtagttgaaccttgggcctg-
gctg-gccggtccg-cctcaccgcgtgtactgg-tccggccgggcctttccttct--ggt
gagcctcatgccc-ttcactgg---gtgtgttggggaaccagga---cttttactgtgaa
-caaattagagtgttcaaagcag-gcctttgctcg--aatacattagcatggaataata-
gaataggacgtgcggtcctattttgttggtt-tctaggaccgccgtaatgattaataggg
atag-tcgggggcatcagtattcaattgtcagaggtgaaattcttggatttattgaagac
taactactgcgaaagcatttgccaaggatgttttcattaatcagtgaacgaaagttaggg
gatcgaagacgatcagataccgtcgtagtcttaaccg-taaactatgccgactagggatc
gg-gcgatg
>OR428374_Neooccultibambusa_sp._LL_2023a_Occultibambusaceae_Pleosporales_Dothideomycetes_Ascomycota_Fungi
tagtacct---tactactt-ggataaccgtggtaattctagagctaatacatgctaaaaa
ccccgac-ttcgggaggggtgtatttattagataaaaagccaatgccc-ttcggggctcc
ttggtgattcatgataact-taacggatcgca--tggccttgcgccggcgacggttcatt
caaatttctgccctatcaactttcgatggtaaggtattggcttaccatggttttaacggg
taacggaaaattagggtttgactccggag-agggagcctgagaaacggctaccacatcca
aggaaggcagcaggcgcgcaaattac-ccaatcccga-cacggggag-gtagtgacaata
aatactgatacagggctcttttgggt-cttgtaatcggaatgagtac-aatttaaacccc
ttaacgaggaacaattggagggcaagtctggtgccagcagccgcggtaattccagctcca
atagcgtatattaaagttg-ttgcag--ttaaaaagctcgtagttgaaccttgggcctg-
gctg-gccggtccg-cctcaccgcgtgtactgg-tccggccgggcctttccttct--ggt
gagcctcatgccc-ttcactgg---gtgtgttggggagccagga---cttttactgtgaa
-caaattagagtgttcaaagcag-gcctttgctcg--aatacattagcatggaataata-
gaataggacgtgcggtcctattttgttggtt-tctaggaccgccgtaatgattaataggg
atag-tcgggggcatcagtattcaattgtcagaggtgaaattcttggatttattgaagac
taactactgcgaaagcatttgccaaggatgttttcattaatcagtgaacgaaagttaggg
gatcgaagacgatcagataccgtcgtagtcttaaccg-taaactatgccgactagggatc
gg-gcggtg
>KX650513_Ohleria_modesta_Pleosporales_incertae_sedis_Pleosporales_Dothideomycetes_Ascomycota_Fungi
tagtacct---tactactt-ggataaccgtggtaattctagagctaatacatgctaaaaa
ccccgac-ttcgggaggggtgtatttattagataaaaaaccaatgccc-tccggggctct
ttggtgattcatgataact-caacggatcgca--tggccttgcgccggcgacggttcatt
caaatttctgccctatcaactttcgatggtaaggtattggcttaccatggttttaacggg
taacggggaattagggttcgattccggag-agggagcctgagaaacggctaccacatcca
aggaaggcagcaggcgcgcaaattac-ccaatcccga-cacggggag-gtagtgacaata
aatactgatacggggctcttttgggt-cttgtaatcggaatgagtac-aatttaaacccc
ttaacgaggaacaattggagggcaagtctggtgccagcagccgcggtaattccagctcca
atagcgtatattaaagttg-ttgcag--ttaaaaagctcgtagttgaaccttgggcctg-
gctg-gccggtccg-cctcaccgcgtgtactgg-tccggccgggcctttccttct--gga
gaaccccatgccc-ttcactgg---gtgtgcgggggaaccagga---cttttactttgaa
-aaaattagagtgttcaaagcag-gcctttgctcg--aatacgttagcatggaataata-
gaataggacgtgcggtcctattttgttggtt-tctaggaccgccgtaatgattaataggg
atag-tcgggggcatcagtattcaattgtcagaggtgaaattcttggatttattgaagac
taactactgcgaaagcatttgccaaggatgttttcattaatcagtgaacgaaagttaggg
gatcgaagacgatcagataccgtcgtagtcttaaccg-taaactatgccgactagggatc
gg-gcgatg
>OP584493_Nigrograna_heveae_Nigrogranaceae_Pleosporales_Dothideomycetes_Ascomycota_Fungi
tagtacct---tactactt-ggataaccgtggtaattctagagctaatacatgctaaaaa
ccccaac-ttcgggaggggtgtatttattagataaaaaaccaatgccc-ttcggggctcc
ttggtgattcataataact-taacggatcgca--tggccttgcgccggcgacggttcatt
caaatttctgccctatcaactttcgatggtaaggtattggcttaccatggtttcaacggg
taacggggaattagggttcgattccggag-agggagcctgagaaacggctaccacatcca
aggaaggcagcaggcgcgcaaattac-ccaatcccga-cacggggag-gtagtgacaata
aatactgatacagggctcttttgggt-cttgtaatcggaatgagtac-aatttaaacccc
ttaacgaggaacaattggagggcaagtctggtgccagcagccgcggtaattccagctcca
atagcgtatattaaa-----ttgcag--ttaaaaagctcgtagttgaaccttgggcctg-
gctgngccggtccg-cctcaccgcgtgtactgg-tccggccgggcctttccttct--gga
gatcctcatgccc-ttcactgg---gtgtgttggggaaccagga---cttttactgtgaa
-caaattagagtgttcaaagcag-gcctttgctcg--aatacattagcatggaataata-
gaataggacgtgcggtcctattttgttggtt-tctaggaccgccgtaatgattaataggg
atag-tcgggggcatcagtattcaattgtcagaggtgaaattcttggatttattgaagac
taactactgcgaaagcatttgccaaggatgttttcattaatcagtgaacgaaagttaggg
gatcgaagacgatcagataccgtcgtagtcttaaccg-taaactatgccgactagggatc
gg-gcgatg
>OP584492_Nigrograna_heveae_Nigrogranaceae_Pleosporales_Dothideomycetes_Ascomycota_Fungi
tagtacct---tactactt-ggataaccgtggtaattctagagctaatacatgctaaaaa
ccccaac-ttcgggaggggtgtatttattagataaaaaaccaatgccc-ttcggggctcc
ttggtgattcataataact-taacggatcgca--tggccttgcgccggcgacggttcatt
caaatttctgccctatcaactttcgatggtaaggtattggcttaccatggtttcaacggg
taacggggaattagggttcgattccggag-agggagcctgagaaacggctaccacatcca
aggaaggcagcaggcgcgcaaattac-ccaatcccga-cacggggag-gtagtgacaata
aatactgatacagggctcttttgggt-cttgtaatcggaatgagtac-aatttaaacccc
ttaacgaggaacaattggagggcaagtctggtgccagcagccgcggtaattccagctcca
atagcgtatattaaagttg-ttgcag--ttaaaaagctcgtagttgaaccttgggcctg-
gctgngccggtccg-cctcaccgcgtgtactgg-tccggccgggcctttccttct--gga
gatcctcatgccc-ttcactgg---gtgtgttggggaaccagga---cttttactgtgaa
-caaattagagtgttcaaagcag-gcctttgctcg--aatacattagcatggaataata-
gaataggacgtgcggtcctattttgttggtt-tctaggaccgccgtaatgattaataggg
atag-tcgggggcatcagtattcaattgtcagaggtgaaattcttggatttattgaagac
taactactgcgaaagcatttgccaaggatgttttcattaatcagtgaacgaaagttaggg
gatcg--gacgatcagataccgtcgtagtcttaaccg-taaactatgccgactagggatc
gg-gcgatg
>OR900227_Pseudoacrodictys_deightonii_Sordariomycetes_incertae_sedis_Sordariomycetes_incertae_sedis_Sordariomycetes_Ascomycota_Fungi
tagtacct---tactactt-ggataaccgtggtaattctagagctaatacatgctaaaaa
ccccgac-ttcgggaggggtgtatttattagataaaaaaccaatgccc-ttcggggctct
ttggtgattcatgataact-taacggatcgca--tggccttgcgccggcgacggttcatt
caaatttctgccctatcaactttcgatggtaaggtattggcttaccatggtttcaacggg
taacggggaattagggttcgattccggag-agggagcctgagaaacggctaccacatcca
aggaaggcagcaggcgcgcaaattac-ccaatcccga-cacggggag-gtagtgacaata
aatactgatacagggctcttttgggt-cttgtaatcggaatgagtac-aatttaaacccc
ttaacgaggaacaattggagggcaagtctggtgccagcagccgcggtaattccagctcca
atagcgtatattaaagttg-ttgcag--ttaaaaagctcgtagttgaaccttgggcctg-
gctg-gccggtccg-cctcaccgcgtgtactgg-tccggccgggcctttccttct--gga
gaaccccatgccc-ttcactgg---gcgtggtgggg-accagga---cttttactttgaa
-aaaattagagtgttcaaagcag-gcctttgctcg--aatacgttagcatggaataata-
gaataggacgtgcggtcctattttgttggtt-tctaggaccgccgtaatgattaataggg
acag-tcgggggcatcagtattcaattgtcagaggtgaaattcttggatttattgaagac
taactactgcgaaagcatttgccaaggatgttttcattaatcagtgaacgaaagttaggg
gatcgaagacgatcagataccgtcgtagtcttaaccg-taaactatgccgactagggatc
gg-gcgaag
>OR470695_Neooccultibambusa_sp._YRS_2023a_Occultibambusaceae_Pleosporales_Dothideomycetes_Ascomycota_Fungi
tagtacct---tactactt-ggataaccgtggtaattctagagctaatacatgctaaaag
cctcgac-ttcgggagaggcgtatttattagataaaaagccaatgccc-ttcggggctcc
ttggtgattcatgataact-taacggatcgca--tggccttgcgccggcgacggttcatt
caaatttctgccctatcaactttcgatggtaaggtattggcttaccatggtctcaacggg
taacgggggattagggttcgattccggag-agggagcctgagaaacggctaccacatcca
aggaaggcagcaggcgcgcaaattac-ccaatcccga-cacggggag-gtagtgacaata
aatactgatacagggctcttttgggt-cttgtaatcggaatgagtac-aatttaaatccc
ttaacgaggaacaattggagggcaagtctggtgccagcagccgcggtaattccagctcca
atagcgtatattaaagttg-ttgcag--ttaaaaagctcgtagttgaaccttgggcctg-
gctg-gccggtccg-cctcaccgcgtgtactgg-tccggccgggcctttccttct--ggt
gagcctcatgccc-ttcactgg---gtgtgctggggaaccagga---cttttactgtgaa
-caaattagagtgttcaaagcag-gcctttgctcg--aatacattagcatggaataatg-
aaataggacgtgcggtcctattttgttggtt-tctaggaccgccgtaatgattaataggg
atag-tcgggggcatcagtattcaattgtcagaggtgaaattcttggatttattgaagac
taactactgcgaaagcatttgccaaggatgttttcattaatcagtgaacgaaagttaggg
gatcgaagacgatcagataccgtcgtagtcttaaccg-taaactatgccgactagggatc
gg-gcgatg
>JX264155_Nigrograna_mackinnonii_Nigrogranaceae_Pleosporales_Dothideomycetes_Ascomycota_Fungi
tagtacct---tactactt-ggataaccgtggtaattctagagctaatacatgctaaaaa
cctcgac-ttcgggaggggtgtatttattagataaaaaaccaatgccc-ttcggggctcc
ttggtgattcataataact-taacggatcgca--tggccttgcgccggcgacggttcatt
caaatttctgccctatcaactttcgatggtaaggtattggcttaccatggtttcaacggg
taacggggaattagggttcgattccggag-agggagcctgagaaacggctaccacatcca
aggaaggcagcaggcgcgcaaattac-ccaatcccga-cacggggag-gtagtgacaata
aatactgatacagggctcttttgggt-cttgtaatcggaatgagtac-aatttaaacccc
ttaacgaggaacaattggagggcaagtctggtgccagcagccgcggtaattccagctcca
atagcgtatattaaagttg-ttgcag--ttaaaaagctcgtagttgaaccttgggcctg-
gctg-gccggtccg-cctcaccgcgtgtactgg-tccggccgggcctttccttct--gga
gatcctcatgccc-ttcactgg---gtgtgttggggaaccagga---cttttactgtgaa
cagaattagagtgttcaaagcag-gcctttgctcg--aatacattagcatggaataata-
gaataggacgtgcggtcctattttgttggtt-tctaggac--------------------
------------------------------------------------------------
------------------------------------------------------------
------------------------------------------------------------
---------
>NG_060993_Quadricrura_septentrionalis_Tetraplosphaeriaceae_Pleosporales_Dothideomycetes_Ascomycota_Fungi
tagtacctacccactactt-ggataaccgtggtaattctagagctaatacatgctaaaaa
ccccgac-ttcgggaggggtgtatttattagataaaaaaccaatgccc-ctcggggctcc
ttggtgattcatgataact-taacggatcgca--tggccttgcgccggcgacggttcatt
caaatttctgccctatcaactttcgatggtaaggtattggcttaccatggtttcaacggg
taacggggaattagggttcgattccggag-agggagcctgagaaacggctaccacatcca
aggaaggcagcaggcgcgcaaattac-ccaatcccga-cacggggag-gtagtgacaata
aatactgatacagggctcttttgggt-cttgtaatcggaatgagtac-aatttaaacccc
ttaacgaggaacaattggagggcaagtctggtgccagcagccgcggtaattccagctcca
atagcgtatattaaagttg-ttgcag--ttaaaaagctcgtagttgaaccttgggcctg-
gctg-gccggtccg-cctcaccgcgtgtactgg-tccggccgggcctttccttct--gga
gagccgcatgccc-ttcactgg---gtgtgtcggggaaccagga---cttttactttgaa
-aaaattagagtgttcaaagcag-gcctttgctcg--aatacgttagcatggaataata-
gaataggacgtgcggtcctattttgttggtt-tctaggaccgccgtaatgattaataggg
atag-tcgggggcatcagtattcaattgtcagaggtgaaattcttggatttattgaagac
taactactgcgaaagcatttgccaaggatgttttcattaatcagtgaacgaaagttaggg
gatcgaagacgatcagataccgtcgtagtcttaaccg-taaactatgccgactagggatc
gg-gcgatg
>AB524477_Quadricrura_septentrionalis_Tetraplosphaeriaceae_Pleosporales_Dothideomycetes_Ascomycota_Fungi
tagtacctacccactactt-ggataaccgtggtaattctagagctaatacatgctaaaaa
ccccgac-ttcgggaggggtgtatttattagataaaaaaccaatgccc-ctcggggctcc
ttggtgattcatgataact-taacggatcgca--tggccttgcgccggcgacggttcatt
caaatttctgccctatcaactttcgatggtaaggtattggcttaccatggtttcaacggg
taacggggaattagggttcgattccggag-agggagcctgagaaacggctaccacatcca
aggaaggcagcaggcgcgcaaattac-ccaatcccga-cacggggag-gtagtgacaata
aatactgatacagggctcttttgggt-cttgtaatcggaatgagtac-aatttaaacccc
ttaacgaggaacaattggagggcaagtctggtgccagcagccgcggtaattccagctcca
atagcgtatattaaagttg-ttgcag--ttaaaaagctcgtagttgaaccttgggcctg-
gctg-gccggtccg-cctcaccgcgtgtactgg-tccggccgggcctttccttct--gga
gagccgcatgccc-ttcactgg---gtgtgtcggggaaccagga---cttttactttgaa
-aaaattagagtgttcaaagcag-gcctttgctcg--aatacgttagcatggaataata-
gaataggacgtgcggtcctattttgttggtt-tctaggaccgccgtaatgattaataggg
atag-tcgggggcatcagtattcaattgtcagaggtgaaattcttggatttattgaagac
taactactgcgaaagcatttgccaaggatgttttcattaatcagtgaacgaaagttaggg
gatcgaagacgatcagataccgtcgtagtcttaaccg-taaactatgccgactagggatc
gg-gcgatg
>AB524499_Triplosphaeria_sp._HC_4665_Tetraplosphaeriaceae_Pleosporales_Dothideomycetes_Ascomycota_Fungi
tagtacctaccaactactt-ggatatccgtggtaattctagagctaatacatgctaaaaa
ccccgac-ttcgggaggggtgtatttattagataaaaaaccaatgccc-ctcggggctcc
ttggtgattcatgataact-taacggatcgca--tggccttgcgccggcgacggttcatt
caaatttctgccctatcaactttcgatggtaaggtattggcttaccatggtttcaacggg
taacggggaattagggttcgattccggag-agggagcctgagaaacggctaccacatcca
aggaaggcagcaggcgcgcaaattac-ccaatcccga-cacggggag-gtagtgacaata
aatactgatacagggctcttttgggt-cttgtaatcggaatgagtac-aatttaaacccc
ttaacgaggaacaattggagggcaagtctggtgccagcagccgcggtaattccagctcca
atagcgtatattaaagttg-ttgcag--ttaaaaagctcgtagttgaaccttgggcctg-
gctg-gccggtccg-cctcaccgcgtgtactgg-tccggccgggcctttccttct--gga
gagccgcatgccc-ttcactgg---gtgtgtcggggaaccagga---cttttactttgaa
-aaaattagagtgttcaaagcag-gcctttgctcg--aatacgttagcatggaataata-
gaataggacgtgcggtcctattttgttggtt-tctaggaccgccgtaatgattaataggg
atag-tcgggggcatcagtattcaattgtcagaggtgaaattcttggatttattgaagac
taactactgcgaaagcatttgccaaggatgttttcattaatcagtgaacgaaagttaggg
gatcgaagacgatcagataccgtcgtagtcttaaccg-taaactatgccgactagggatc
gg-gcgatg
>MW134632_Triplosphaeria_sp._Tetraplosphaeriaceae_Pleosporales_Dothideomycetes_Ascomycota_Fungi
tagtacctaccaactactt-ggatatccgtggtaattctagagctaatacatgctaaaaa
ccccgac-ttcgggaggggtgtatttattagataaaaaaccaatgccc-ctcggggctcc
ttggtgattcatgataact-taacggatcgca--tggccttgcgccggcgacggttcatt
caaatttctgccctatcaactttcgatggtaaggtattggcttaccatggtttcaacggg
taacggggaattagggttcgattccggag-agggagcctgagaaacggctaccacatcca
aggaaggcagcaggcgcgcaaattac-ccaatcccga-cacggggag-gtagtgacaata
aatactgatacagggctcttttgggt-cttgtaatcggaatgagtac-aatttaaacccc
ttaacgaggaacaattggagggcaagtctggtgccagcagccgcggtaattccagctcca
atagcgtatattaaagttg-ttgcag--ttaaaaagctcgtagttgaaccttgggcctg-
gctg-gccggtccg-cctcaccgcgtgtactgg-tccggccgggcctttccttct--gga
gagccgcatgccc-ttcactgg---gtgtgtcggggaaccagga---cttttactttgaa
-aaaattagagtgttcaaagcag-gcctttgctcg--aatacgttagcatggaataata-
gaataggacgtgcggtcctattttgttggtt-tctaggaccgccgtaatgattaataggg
atag-tcgggggcatcagtattcaattgtcagaggtgaaattcttggatttattgaagac
taactactgcgaaagcatttgccaaggatgttttcattaatcagtgaacgaaagttaggg
gatcgaagacgatcagataccgtcgtagtcttaaccg-taaactatgccgactagggatc
gg-gcgatg
>KT376471_Shrungabeeja_longiappendiculata_Tetraplosphaeriaceae_Pleosporales_Dothideomycetes_Ascomycota_Fungi
------------------------------------------------------------
-------------------------------ataaaaaaccaatgccc-ctcggggctcc
ttggtgattcatgataact-aaacggatcgca--tggccttgcgccggcgacggttcatt
caaatttctgccctatcaactttcgatggtaaggtattggcttaccatggtttcaacggg
taacggggaattagggttcgattccggag-agggagcctgagaaacggctaccacatcca
aggaaggcagcaggcgcgcaaattac-ccaatgccga-ctcggcgag-gtagcgacaata
aatactgatacagggctcttttgggt-cttgtaatcggaatgagtac-aatttaaacccc
ttaacgaggaacaattggagggcaagtctggtgccagcagccgcggtaattccagctcca
atagcgtatattaaagttg-ttgcag--ttaaaaagctcgtagttgaaccttgggcctg-
gctg-gccggtccg-cctcaccgcgtgtactgg-tccggccgggcctttccttct--gga
gagccgcatgccc-ttcactgg---gtgtgtcggggaaccagga---cttttactttgaa
-aaaattagagtgttcaaagcag-gcctttgctcg--aatacgttagcatggaataata-
gaataggacgtgcggtcctattttgttggtt-tctaggaccgccgtaatgattaataggg
atgg-tcgggggcatcagtattcaattgtcagaggtgaaattcttggatttattgaagac
taactactgcgaaagcatttgccaaggatgttttcattaatcagtgaacgaaagttaggg
gatcgaagacgatcagataccgtcgtagtcttaaccg-taaactatgccgactagggatc
gg-gcgatg
>PP003825_Teichospora_sp._RB_2023a_Teichosporaceae_Pleosporales_Dothideomycetes_Ascomycota_Fungi
tagtacct---tactactt-ggataaccgtggtaattctagagctaatacatgctgaaaa
ccccgac-ttcgggaggggtgtatttattagataaaaaaccaatgccc-ttcggggctct
ttggtgattcatgataact-taacagatcgca--tggccttgcgccggcgacggttcatt
caaatttctgccctatcaactttcgatggtaaggtattggcttaccatggtttcaacggg
taacggggaattagggttcgattccggag-agggagcctgagaaacggctaccacatcca
aggaaggcagcaggcgcgcaaattac-ccaatcccga-cacggggag-gtagtgacaata
aatactgatacagggctcttttgggt-cttgtaatcggaatgagtac-aatttaaacctc
ttaacgaggaacaattggagggcaagtctggtgccagcagccgcggtaattccagctcca
atagcgtatattaaagttg-ttgcag--ttaaaaagctcgtagttgaatcttgggcctg-
gctg-gccggtccg-cctcaccgcgtgcactgg-tccggccgggcctttccttct--gga
gagccccatgccc-ttcactgg---gtgtgcgggggaaccagga---cttttactttgaa
-aaaattagagtgttcaaagcag-gcctttgctcg--aatacgttagcatggaataata-
gaataggacgtgcgatcctattttgttggtt-tctaggaccgccgtaatgattaataggg
acag-tcgggggcatcagtattcaattgtcagaggtgaaattcttggatttattgaagac
taactactgcgaaagcatttgccaaggatgttttcattaatcagtgaacgaaagttaggg
gatcgaagacgatcagataccgtcgtagtcttaaccg-taaactatgccgactagggatc
gg-gcggtg
>OQ168227_Teichospora_parva_Teichosporaceae_Pleosporales_Dothideomycetes_Ascomycota_Fungi
tagtacct---tactactt-ggataaccgtggtaattctagagctaatacatgctgaaaa
ccccgac-ttcgggaggggtgtatttattagataaaaaaccaatgccc-ttcggggctct
ttggtgattcatgataact-taacagatcgca--tggccttgcgccggcgacggttcatt
caaatttctgccctatcaactttcgatggtaaggtattggcttaccatggtttcaacggg
taacggggaattagggttcgattccggag-agggagcctgagaaacggctaccacatcca
aggaaggcagcaggcgcgcaaattac-ccaatcccga-cacggggag-gtagtgacaata
aatactgatacagggctcttttgggt-cttgtaatcggaatgagtac-aatttaaacctc
ttaacgaggaacaattggagggcaagtctggtgccagcagccgcggtaattccagctcca
atagcgtatattaaagttg-ttgcag--ttaaaaagctcgtagttgaatcttgggcctg-
gctg-gccggtccg-cctcaccgcgtgcactgg-tccggccgggcctttccttct--gga
gagccccatgccc-ttcactgg---gtgtgcgggggaaccagga---cttttactttgaa
-aaaattagagtgttcaaagcag-gcctttgctcg--aatacgttagcatggaataata-
gaataggacgtgcgatcctattttgttggtt-tctaggaccgccgtaatgattaataggg
acag-tcgggggcatcagtattcaattgtcagaggtgaaattcttggatttattgaagac
taactactgcgaaagcatttgccaaggatgttttcattaatcagtgaacgaaagttaggg
gatcgaagacgatcagataccgtcgtagtcttaaccg-taaactatgccgactagggatc
gg-gcggtg
>ON650177_Acrocalymma_arengae_Acrocalymmaceae_Pleosporales_Dothideomycetes_Ascomycota_Fungi
tagtacct---tactactt-ggataaccgtggtaattctagagctaatacatgctgaaaa
ccccaac-ttcggaaggggtgtatttattagataaaaaaccaatgccc-ttcggggcttc
ttggtgattcatgataact-aaacggatcgca--tggccttgcgccggcgacggttcatt
caaatttctgccctatcaactttcgatggtaaggtattggcttaccatggtttcaacggg
taacggggaattagggttcgattccggag-agggagcctgagaaacggctaccacatcca
aggaaggcagcaggcgcgcaaattac-ccaatcccga-cacggggaa-gtagtgacaata
catactgatacagggctcttttgggt-cttgtaattggaatgagtac-aatttaaacctc
ttaacgaggaacaattggagggcaagtctggtgccagcagccgcggtaattccagctcca
atagcgtatattaaagttg-ttgcag--ttaaaaagctcgtagttgaaccttgggcctg-
gctg-gcaggtccg-cctcaccgcgtgtacttg-tccggccgggcctttccttct--gga
gaacctcatgccc-ttcactgg---gtgtgctggggaaccagga---cttttactttgaa
-aaaattagagtgttcaaagcag-gcctttgctcg--aatacgttagcatggaataata-
gaataggacgtgcggtcctattttgttggtt-tctaggaccgccgtaatgattaataggg
acag-tcgggggcatcagtattcaattgtcagaggtgaaattcttggatttattgaagac
taactattgcgaaagcatttgccaaggatgttttcattaatcagtgaacgaaagttaggg
gatcgaagacgatcagataccgtcgtagtcttaaccg-taaactatgccgactagggatc
gg-gcgatg
>ON650178_Acrocalymma_arengae_Acrocalymmaceae_Pleosporales_Dothideomycetes_Ascomycota_Fungi
tagtacct---tactactt-ggataaccgtggtaattctagagctaatacatgctgaaaa
ccccaac-ttcggaaggggtgtatttattagataaaaaaccaatgccc-ttcggggcttc
ttggtgattcatgataact-aaacggatcgca--tggccttgcgccggcgacggttcatt
caaatttctgccctatcaactttcgatggtaaggtattggcttaccatggtttcaacggg
taacggggaattagggttcgattccggag-agggagcctgagaaacggctaccacatcca
aggaaggcagcaggcgcgcaaattactccaatcccga-cacggggaa-gtagtgacaata
catactgatacagggctcttttgggt-cttgtaattggaatgagtac-aatttaaacctc
ttaacgaggaacaattggagggcaagtctggtgccagcagccgcggtaattccagctcca
atagcgtatattaaagttg-ttgcag--ttaaaaagctcgtagttgaaccttgggcctg-
gctg-gcaggtccg-cctcaccgcgtgtacttg-tccggccgggcctttccttct--gga
gaacctcatgccc-ttcactgg---gtgtgctggggaaccagga---cttttactttgaa
-aaaattagagtgttcaaagcag-gcctttgctcg--aatacgttagcatggaataata-
gaataggacgtgcggtcctattttgttggtt-tctaggaccgccgtaatgattaataggg
acag-tcgggggcatcagtattcaattgtcagaggtgaaattcttggatttattgaagac
taactattgcgaaagcatttgccaaggatgttttcattaatcagtgaacgaaagttaggg
gatcgaagacgatcagataccgtcgtagtcttaaccg-taaactatgccgactagggatc
gg-gcgatg
>OL331094_Acrocalymma_sp._Acrocalymmaceae_Pleosporales_Dothideomycetes_Ascomycota_Fungi
tagtacct---tactactt-ggataaccgtggtaattctagagctaatacatgctgaaaa
ccccgac-ttcgggaggggtgtatttattagataaaaaaccaatgccc-ttcggggcttc
ttggtgattcatgataact-aaacggatcgca--tggccttgcgccggcgacggttcatt
caaatttctgccctatcaactttcgatggtaaggtattggcttaccatggtttcaacggg
taacggggaattagggttcgattccggag-agggagcctgagaaacggctaccacatcca
aggaaggcagcaggcgcgcaaattac-ccaatcccga-cacggggag-gtagtgacaata
aatactgatacagggctcttttgggt-cttgtaattggaatgagtac-aatttaaacctc
ttaacgaggaacaattggagggcaagtctggtgccagcagccgcggtaattccagctcca
atagcgtatattaaagttg-ttgcag--ttaaaaagctcgtagttgaaccttgggcctg-
gctg-gcaggtccg-cctcaccgcgtgtacttg-tccggccgggcctttccttct--gga
gaacctcatgccc-ttcactgg---gtgtgctggggaaccagga---cttttactttgaa
-aaaattagagtgttcaaagcag-gcctttgctcg--aatacgttagcatggaataata-
gaataggacgtgcggtcctattttgttggtt-tctaggaccgccgtaatgattaataggg
acag-tcgggggcatcagtattcaattgtcagaggtgaaattcttggatttattgaagac
taactactgcgaaagcatttgccaaggatgttttcattaatcagtgaacgaaagttaggg
gatcga------------------------------------------------------
---------
>KC841034_Ophiosphaerella_korrae_Phaeosphaeriaceae_Pleosporales_Dothideomycetes_Ascomycota_Fungi
tagtacct---tactactt-ggataaccgtggtaattctagagctaatacatgctgaaaa
ccccaac-ttcgggaggggtgtatttattagataaaaaaccaacgccc-ttcggggcttc
ttggtgattcatgataact-ttacggatcgca--tggccttgcgccggcgacggttcatt
caaatttctgccctatcaactttcgatggtaaggtattggcttaccatggtttcaacggg
taacggggaattagggttcgattccggag-agggagcctgagaaacggctaccacatcca
aggaaggcagcaggcgcgcaaattac-ccaatcccga-cacggggag-gtagtgacaata
aatactgatacagggctcttttgggt-cttgtaattggaatgagtac-aatttaaacctc
ttaacgaggaacaattggagggcaagtctggtgccagcagccgcggtaattccagctcca
atagcgtatattaaagttg-ttgcag--ttaaaaagctcgtagttgaaccttgggtctg-
gctg-gcaggtccg-cctcaccgcgtgtacttg-tccggccgggcc-ttccttct--gga
gaacctcatgccc-ttcactgg---gcgtgttgggg-accagga---cttttactttgaa
-aaaattagagtgttcaaagcag-gcctttgctcg--aatacgttagcatggaataata-
gaataggacgtgcggtcctattttgttggtt-tctaggaccgccgtaatgattaataggg
acag-tcgggggcatcagtattcaattgtcagaggtgaaattcttggatttattgaagac
taactactgcgaaagcatttgccaaggatgttttcattaatcagtgaacgaaagttaggg
gatcgaagacgatcagataccgtcgtagtcttaaccg-taaactatgccgactagggatc
gg-gcgatg
>KP690983_Ophiosphaerella_korrae_Phaeosphaeriaceae_Pleosporales_Dothideomycetes_Ascomycota_Fungi
tagtacct---tactactt-ggataaccgtggtaattctagagctaatacatgctgaaaa
ccccaac-ttcgggaggggtgtatttattagataaaaaaccaacgccc-ttcggggcttc
ttggtgattcatgataact-ttacggatcgca--tggccttgcgccggcgacggttcatt
caaatttctgccctatcaactttcgatggtaaggtattggcttaccatggtttcaacggg
taacggggaattagggttcgattccggag-agggagcctgagaaacggctaccacatcca
aggaaggcagcaggcgcgcaaattac-ccaatcccga-cacggggag-gtagtgacaata
aatactgatacagggctcttttgggt-cttgtaattggaatgagtac-aatttaaacctc
ttaacgaggaacaattggagggcaagtctggtgccagcagccgcggtaattccagctcca
atagcgtatattaaagttg-ttgcag--ttaaaaagctcgtagttgaaccttgggtctg-
gctg-gcaggtccg-cctcaccgcgtgtacttg-tccggccgggcc-ttccttct--gga
gaacctcatgccc-ttcactgg---gcgtgttgggg-accagga---cttttactttgaa
-aaaattagagtgttcaaagcag-gcctttgctcg--aatacgttagcatggaataata-
gaataggacgtgcggtcctattttgttggtt-tctaggaccgccgtaatgattaataggg
acag-tcgggggcatcagtattcaattgtcagaggtgaaattcttggatttattgaagac
taactactgcgaaagcatttgccaaggatgttttcattaatcagtgaacgaaagttaggg
gatcgaagacgatcagataccgtcgtagtcttaaccg-taaactatgccgactagggatc
gg-gcgatg
>KP690991_Ophiosphaerella_herpotricha_Phaeosphaeriaceae_Pleosporales_Dothideomycetes_Ascomycota_Fungi
tagtacct---tactactt-ggataaccgtggtaattctagagctaatacatgctgaaaa
ccccaac-ttcgggaggggtgtatttattagataaaaaaccaacgccc-ttcggggcttc
ttggtgattcatgataact-ttacggatcgca--tggccttgcgccggcgacggttcatt
caaatttctgccctatcaactttcgatggtaaggtattggcttaccatggtttcaacggg
taacggggaattagggttcgattccggag-agggagcctgagaaacggctaccacatcca
aggaaggcagcaggcgcgcaaattac-ccaatcccga-cacggggag-gtagtgacaata
aatactgatacagggctcttttgggt-cttgtaattggaatgagtac-aatttaaacctc
ttaacgaggaacaattggagggcaagtctggtgccagcagccgcggtaattccagctcca
atagcgtatattaaagttg-ttgcag--ttaaaaagctcgtagttgaaccttgggtctg-
gctg-gcaggtccg-cctcaccgcgtgtacttg-tccggccgggcc-ttccttct--gga
gaacctcatgccc-ttcactgg---gcgtgttgggg-accagga---cttttactttgaa
-aaaattagagtgttcaaagcag-gcctttgctcg--aatacgttagcatggaataata-
gaataggacgtgcggtcctattttgttggtt-tctaggaccgccgtaatgattaataggg
acag-tcgggggcatcagtattcaattgtcagaggtgaaattcttggatttattgaagac
taactactgcgaaagcatttgccaaggatgttttcattaatcagtgaacgaaagttaggg
gatcgaagacgatcagataccgtcgtagtcttaaccg-taaactatgccgactagggatc
gg-gcgatg
>KP690992_Ophiosphaerella_herpotricha_Phaeosphaeriaceae_Pleosporales_Dothideomycetes_Ascomycota_Fungi
tagtacct---tactactt-ggataaccgtggtaattctagagctaatacatgctgaaaa
ccccaac-ttcgggaggggtgtatttattagataaaaaaccaacgccc-ttcggggcttc
ttggtgattcatgataact-ttacggatcgca--tggccttgcgccggcgacggttcatt
caaatttctgccctatcaactttcgatggtaaggtattggcttaccatggtttcaacggg
taacggggaattagggttcgattccggag-agggagcctgagaaacggctaccacatcca
aggaaggcagcaggcgcgcaaattac-ccaatcccga-cacggggag-gtagtgacaata
aatactgatacagggctcttttgggt-cttgtaattggaatgagtac-aatttaaacctc
ttaacgaggaacaattggagggcaagtctggtgccagcagccgcggtaattccagctcca
atagcgtatattaaagttg-ttgcag--ttaaaaagctcgtagttgaaccttgggtctg-
gctg-gcaggtccg-cctcaccgcgtgtacttg-tccggccgggcc-ttccttct--gga
gaacctcatgccc-ttcactgg---gcgtgttgggg-accagga---cttttactttgaa
-aaaattagagtgttcaaagcag-gcctttgctcg--aatacgttagcatggaataata-
gaataggacgtgcggtcctattttgttggtt-tctaggaccgccgtaatgattaataggg
acag-tcgggggcatcagtattcaattgtcagaggtgaaattcttggatttattgaagac
taactactgcgaaagcatttgccaaggatgttttcattaatcagtgaacgaaagttaggg
gatcgaagacgatcagataccgtcgtagtcttaaccg-taaactatgccgactagggatc
gg-gcgatg
>KP690986_Ophiosphaerella_herpotricha_Phaeosphaeriaceae_Pleosporales_Dothideomycetes_Ascomycota_Fungi
tagtacct---tactactt-ggataaccgtggtaattctagagctaatacatgctgaaaa
ccccaac-ttcgggaggggtgtatttattagataaaaaaccaacgccc-ttcggggcttc
ttggtgattcatgataact-ttacggatcgca--tggccttgcgccggcgacggttcatt
caaatttctgccctatcaactttcgatggtaaggtattggcttaccatggtttcaacggg
taacggggaattagggttcgattccggag-agggagcctgagaaacggctaccacatcca
aggaaggcagcaggcgcgcaaattac-ccaatcccga-cacggggag-gtagtgacaata
aatactgatacagggctcttttgggt-cttgtaattggaatgagtac-aatttaaacctc
ttaacgaggaacaattggagggcaagtctggtgccagcagccgcggtaattccagctcca
atagcgtatattwaagttg-ttgcag--ttaaaaagctcgtagttgaaccttgggtctg-
gctg-gcaggtccg-cctcaccgcgtgtacttg-tccggccgggcc-ttccttct--gga
gaacctcatgccc-ttcactgg---gcgtgttgggg-accakga---cttttactttgaa
-aaaattagagtgttcaaagcag-gcctttgctcg--aatacgttagcatggaataata-
gaataggacgtgcggtcctattttgttggtt-tctaggaccgccgtaatgattaataggg
acag-tcgggggcatcagtattcaattgtcagaggtgaaattcttggatttattgaagac
taactactgcgaaagcatttgccaaggatgttttcattaatcagtgaacgaaagttaggg
gatcgaagacgatcagataccgtcgtagtcttaaccg-taaactatgccgactagggatc
gg-gcgatg
>KC841063_Ophiosphaerella_herpotricha_Phaeosphaeriaceae_Pleosporales_Dothideomycetes_Ascomycota_Fungi
tagtacct---tactactt-ggataaccgtggtaattctagagctaatacatgctgaaaa
ccccaac-ttcgggaggggtgtatttattagataaaaaaccaacgccc-ttcggggcttc
ttggtgattcatgataact-ttacggatcgca--tggccttgcgccggcgacggttcatt
caaatttctgccctatcaactttcgatggtaaggtattggcttaccatggtttcaacggg
taacggggaattagggttcgattccggag-agggagcctgagaaacggctaccacatcca
aggaaggcagcaggcgcgcaaattac-ccaatcccga-cacggggag-gtagtgacaata
aatactgatacagggctcttttgggt-cttgtaattggaatgagtac-aatttaaacctc
ttaacgaggaacaattggagggcaagtctggtgccagcagccgcggtaattccagctcca
atagcgtatattaaagttg-ttgcag--ttaaaaagctcgtagttgaaccttgggtctg-
gctg-gcaggtccg-cctcaccgcgtgtacttg-tccggccgggcc-ttccttct--gga
gaacctcatgccc-ttcactgg---gcgtgttgggg-accagga---cttttactttgaa
-aaaattagagtgttcaaagcag-gcctttgctcg--aatacgttagcatggaataata-
gaataggacgtgcggtcctattttgttggtt-tctaggaccgccgtaatgattaataggg
acag-tcgggggcatcagtattcaattgtcagaggtgaaattcttggatttattgaagac
taactactgcgaaagcatttgccaaggatgttttcattaatcagtgaacgaaagttaggg
gatcgaagacgatcagataccgtcgtagtcttaaccg-taaactatgccgactagggatc
gg-gcgatg
>KC841058_Ophiosphaerella_herpotricha_Phaeosphaeriaceae_Pleosporales_Dothideomycetes_Ascomycota_Fungi
tagtacct---tactactt-ggataaccgtggtaattctagagctaatacatgctgaaaa
ccccaac-ttcgggaggggtgtatttattagataaaaaaccaacgccc-ttcggggcttc
ttggtgattcatgataact-ttacggatcgca--tggccttgcgccggcgacggttcatt
caaatttctgccctatcaactttcgatggtaaggtattggcttaccatggtttcaacggg
taacggggaattagggttcgattccggag-agggagcctgagaaacggctaccacatcca
aggaaggcagcaggcgcgcaaattac-ccaatcccga-cacggggag-gtagtgacaata
aatactgatacagggctcttttgggt-cttgtaattggaatgagtac-aatttaaacctc
ttaacgaggaacaattggagggcaagtctggtgccagcagccgcggtaattccagctcca
atagcgtatattaaagttg-ttgcag--ttaaaaagctcgtagttgaaccttgggtctg-
gctg-gcaggtccg-cctcaccgcgtgtacttg-tccggccgggcc-ttccttct--gga
gaacctcatgccc-ttcactgg---gcgtgttgggg-accagga---cttttactttgaa
-aaaattagagtgttcaaagcag-gcctttgctcg--aatacgttagcatggaataata-
gaataggacgtgcggtcctattttgttggtt-tctaggaccgccgtaatgattaataggg
acag-tcgggggcatcagtattcaattgtcagaggtgaaattcttggatttattgaagac
taactactgcgaaagcatttgccaaggatgttttcattaatcagtgaacgaaagttaggg
gatcgaagacgatcagataccgtcgtagtcttaaccg-taaactatgccgactagggatc
gg-gcgatg
>KP690988_Ophiosphaerella_herpotricha_Phaeosphaeriaceae_Pleosporales_Dothideomycetes_Ascomycota_Fungi
tagtacct---tactactt-ggataaccgtggtaattctagagctaatacatgctgaaaa
ccccaac-ttcgggaggggtgtatttattagataaaaaaccaacgccc-ttcggggcttc
ttggtgattcatgataact-ttacggatcgca--tggccttgcgccggcgacggttcatt
caaatttctgccctatcaactttcgatggtaaggtattggcttaccatggtttcaacggg
taacggggaattagggttcgattccggag-agggagcctgagaaacggctaccacatcca
aggaaggcagcaggcgcgcaaattac-ccaatcccga-cacggggag-gtagtgacaata
aatactgatacagggctcttttgggt-cttgtaattggaatgagtac-aatttaaacctc
ttaacgaggaacaattggagggcaagtctggtgccagcagccgcggtaattccagctcca
atagcgtatattaaagttg-ttgcag--ttaaaaagctcgtagttgaaccttgggtctg-
gctg-gcaggtccg-cctcaccgcgtgtacttg-tccggccgggcc-ttccttct--gga
gaacctcatgccc-ttcactgg---gcgtgttgggg-accagga---cttttactttgaa
-aaaattagagtgttcaaagcag-gcctttgctcg--aatacgttagcatggaataata-
gaataggacgtgcggtcctattttgttggtt-tctaggaccgccgtaatgattaataggg
acag-tcgggggcatcagtattcaattgtcagaggtgaaattcttggatttattgaagac
taactactgcgaaagcatttgccaaggatgttttcattaatcagtgaacgaaagttaggg
gatcgaagacgatcagataccgtcgtagtcttaaccg-taaactatgccgactagggatc
gg-gcgatg
>KC848508_Ophiosphaerella_narmari_Phaeosphaeriaceae_Pleosporales_Dothideomycetes_Ascomycota_Fungi
tagtacct---tactactt-ggataaccgtggtaattctagagctaatacatgctgaaaa
ccccaac-ttcgggaggggtgtatttattagataaaaaaccaacgccc-ttcggggcttc
ttggtgattcatgataact-ttacggatcgca--tggccttgcgccggcgacggttcatt
caaatttctgccctatcaactttcgatggtaaggtattggcttaccatggtttcaacggg
taacggggaattagggttcgattccggag-agggagcctgagaaacggctaccacatcca
aggaaggcagcaggcgcgcaaattac-ccaatcccga-cacggggag-gtagtgacaata
aatactgatacagggctcttttgggt-cttgtaattggaatgagtac-aatttaaacctc
ttaacgaggaacaattggagggcaagtctggtgccagcagccgcggtaattccagctcca
atagcgtatattaaagttg-ttgcag--ttaaaaagctcgtagttgaaccttgggtctg-
gctg-gcaggtccg-cctcaccgcgtgtacttg-tccggccgggcc-ttccttct--gga
gaacctcatgccc-ttcactgg---gcgtgttgggg-accagga---cttttactttgaa
-aaaattagagtgttcaaagcag-gcctttgctcg--aatacgttagcatggaataata-
gaataggacgtgcggtcctattttgttggtt-tctaggaccgccgtaatgattaataggg
acag-tcgggggcatcagtattcaattgtcagaggtgaaattcttggatttattgaagac
taactactgcgaaagcatttgccaaggatgttttcattaatcagtgaacgaaagttaggg
gatcgaagacgatcagataccgtcgtagtcttaaccg-taaactatgccgactagggatc
gg-gcgatg
>KC841077_Ophiosphaerella_korrae_Phaeosphaeriaceae_Pleosporales_Dothideomycetes_Ascomycota_Fungi
tagtacct---tactactt-ggataaccgtggtaattctagagctaatacatgctgaaaa
ccccaac-ttcgggaggggtgtatttattagataaaaaaccaacgccc-ttcggggcttc
ttggtgattcatgataact-ttacggatcgca--tggccttgcgccggcgacggttcatt
caaatttctgccctatcaactttcgatggtaaggtattggcttaccatggtttcaacggg
taacggggaattagggttcgattccggag-agggagcctgagaaacggctaccacatcca
aggaaggcagcaggcgcgcaaattac-ccaatcccga-cacggggag-gtagtgacaata
aatactgatacagggctcttttgggt-cttgtaattggaatgagtac-aatttaaacctc
ttaacgaggaacaattggagggcaagtctggtgccagcagccgcggtaattccagctcca
atagcgtatattaaagttg-ttgcag--ttaaaaagctcgtagttgaaccttgggtctg-
gctg-gcaggtccg-cctcaccgcgtgtacttg-tccggccgggcc-ttccttct--gga
gaacctcatgccc-ttcactgg---gcgtgttgggg-accagga---cttttactttgaa
-aaaattagagtgttcaaagcag-gcctttgctcg--aatacgttagcatggaataata-
gaataggacgtgcggtcctattttgttggtt-tctaggaccgccgtaatgattaataggg
acag-tcgggggcatcagtattcaattgtcagaggtgaaattcttggatttattgaagac
taactactgcgaaagcatttgccaaggatgttttcattaatcagtgaacgaaagttaggg
gatcgaagacgatcagataccgtcgtagtcttaaccg-taaactatgccgactagggatc
gg-gcgatg
>NG_063690_Populocrescentia_ammophilae_Phaeosphaeriaceae_Pleosporales_Dothideomycetes_Ascomycota_Fungi
tagtacct---tactactt-ggataaccgtggtaattctagagctaatacatgctgaaaa
ccccaac-ttcgggaggggtgtatttattagataaaaaaccaacgccc-ttcggggcttc
ttggtgattcatgataact-ttacggatcgca--tggccttgcgccggcgacggttcatt
caaatttctgccctatcaactttcgatggtaaggtattggcttaccatggtttcaacggg
taacggggaattagggttcgattccggag-agggagcctgagaaacggctaccacatcca
aggaaggcagcaggcgcgcaaattac-ccaatcccga-cacggggag-gtagtgacaata
aatactgatacagggctcttttgggt-cttgtaattggaatgagtac-aatttaaacctc
ttaacgaggaacaattggagggcaagtctggtgccagcagccgcggtaattccagctcca
atagcgtatattaaagttg-ttgcag--ttaaaaagctcgtagttgaaccttgggtctg-
gctg-gcaggtccg-cctcaccgcgtgtacttg-tccggccgggcc-ttccttct--gga
gaacctcatgccc-ttcactgg---gcgtgttgggg-accagga---cttttactttgaa
-aaaattagagtgttcaaagcag-gcctttgctcg--aatacgttagcatggaataata-
gaataggacgtgcggtcctattttgttggtt-tctaggaccgccgtaatgattaataggg
acag-tcgggggcatcagtattcaattgtcagaggtgaaattcttggatttattgaagac
taactactgcgaaagcatttgccaaggatgttttcattaatcagtgaacgaaagttaggg
gatcgaagacgatcagataccgtcgtagtcttaaccg-taaactatgccgactagggatc
gg-gcgatg
>NG_078740_Neostagonosporella_sichuanensis_Phaeosphaeriaceae_Pleosporales_Dothideomycetes_Ascomycota_Fungi
tagtacct---tactactt-ggataaccgtggtaattctagagctaatacatgctgaaaa
ccccaac-ttcgggaggggtgtatttattagataaaaaaccaacgccc-ttcggggcttc
ttggtgattcatgataact-ttacggatcgca--tggccttgcgccggcgacggttcatt
caaatttctgccctatcaactttcgatggtaaggtattggcttaccatggtttcaacggg
taacggggaattagggttcgattccggag-agggagcctgagaaacggctaccacatcca
aggaaggcagcaggcgcgcaaattac-ccaatcccga-cacggggag-gtagtgacaata
aatactgatacagggctcttttgggt-cttgtaattggaatgagtmc-aatttaaaccty
ttaacgaggaacaattggagggcaagtctggtgccagcagccgcggtaattccagctcca
atagcgtatattaaagttg-ttgcag--ttaaaaagctcgtagttgaaccttgggtctg-
gctg-gcaggtccg-cctcaccgcgtgtacttg-tccggccgggcc-ttccttct--gga
gaacctcatgccc-ttcactgg---gcgtgttgggg-accagga---cttttactttgaa
-aaaattagagtgttcaaagcag-gcctttgctcg--aatacgttagcatggaataata-
gaataggacgtgcggtcctattttgttggtt-tctaggaccgccgtaatgattaataggg
acag-tcgggggcatcagtattcaattgtcagaggtgaaattcttggatttattgaagac
taactactgcgaaagcatttgccaaggatgttttcattaatcagtgaacgaaagttaggg
gatcgaagacgatcagataccgtcgtagtcttaaccg-taaactatgccgactagggatc
gg-gcgatg
>KC841081_Ophiosphaerella_narmari_Phaeosphaeriaceae_Pleosporales_Dothideomycetes_Ascomycota_Fungi
tagtacct---tactactt-ggataaccgtggtaattctagagctaatacatgctaaaaa
ccccaac-ttcgggaggggtgtatttattagataaaaaaccaacgccc-ttcggggcttc
ttggtgattcatgataact-ttacggatcgca--tggccttgcgccggcgacggttcatt
caaatttctgccctatcaactttcgatggtaaggtattggcttaccatggtttcaacggg
taacggggaattagggttcgattccggag-agggagcctgagaaacggctaccacatcca
aggaaggcagcaggcgcgcaaattac-ccaatcccga-cacggggag-gtagtgacaata
aatactgatacagggctcttttgggt-cttgtaattggaatgagtac-aatttaaacctc
ttaacgaggaacaattggagggcaagtctggtgccagcagccgcggtaattccagctcca
atagcgtatattaaagttg-ttgcag--ttaaaaagctcgtagttgaaccttgggtctg-
gctg-gcaggtccg-cctcaccgcgtgtacttg-tccggccgggcc-ttccttct--gga
gaacctcatgccc-ttcactgg---gcgtgttgggg-accagga---cttttactttgaa
-aaaattagagtgttcaaagcag-gcctttgctcg--aatacgttagcatggaataata-
gaataggacgtgcggtcctattttgttggtt-tctaggaccgccgtaatgattaataggg
acag-tcgggggcatcagtattcaattgtcagaggtgaaattcttggatttattgaagac
taactactgcgaaagcatttgccaaggatgttttcattaatcagtgaacgaaagttaggg
gatcgaagacgatcagataccgtcgtagtcttaaccg-taaactatgccgactagggatc
gg-gcgatg
>KP690979_Ophiosphaerella_narmari_Phaeosphaeriaceae_Pleosporales_Dothideomycetes_Ascomycota_Fungi
tagtacct---tactactt-ggataaccgtggtaattctagagctaatacatgctaaaaa
ccccaac-ttcgggaggggtgtatttattagataaaaaaccaacgccc-ttcggggcttc
ttggtgattcatgataact-ttacggatcgca--tggccttgcgccggcgacggttcatt
caaatttctgccctatcaactttcgatggtaaggtattggcttaccatggtttcaacggg
taacggggaattagggttcgattccggag-agggagcctgagaaacggctaccacatcca
aggaaggcagcaggcgcgcaaattac-ccaatcccga-cacggggag-gtagtgacaata
aatactgatacagggctcttttgggt-cttgtaattggaatgagtac-aatttaaacctc
ttaacgaggaacaattggagggcaagtctggtgccagcagccgcggtaattccagctcca
atagcgtatattaaagttg-ttgcag--ttaaaaagctcgtagttgaaccttgggtctg-
gctg-gcaggtccg-cctcaccgcgtgtacttg-tccggccgggcc-ttccttct--gga
gaacctcatgccc-ttcactgg---gcgtgttgggg-accagga---cttttactttgaa
-aaaattagagtgttcaaagcag-gcctttgctcg--aatacgttagcatggaataata-
gaataggacgtgcggtcctattttgttggtt-tctaggaccgccgtaatgattaataggg
acag-tcgggggcatcagtattcaattgtcagaggtgaaattcttggatttattgaagac
taactactgcgaaagcatttgccaaggatgttttcattaatcagtgaacgaaagttaggg
gatcgaagacgatcagataccgtcgtagtcttaaccg-taaactatgccgactagggatc
gg-gcgatg
>DQ678010_Ophiosphaerella_herpotricha_Phaeosphaeriaceae_Pleosporales_Dothideomycetes_Ascomycota_Fungi
tagtacct---tactactt-ggataaccgtggtaattctagagctaatacatgctaaaaa
ccccaac-ttcgggaggggtgtatttattagataaaaaaccaacgccc-ttcggggcttc
ttggtgattcatgataact-ttacggatcgca--tggccttgcgccggcgacggttcatt
caaatttctgccctatcaactttcgatggtaaggtattggcttaccatggtttcaacggg
taacggggaattagggttcgattccggag-agggagcctgagaaacggctaccacatcca
aggaaggcagcaggcgngcaaattac-ccaatccnga-canggggag-gtagtgacaata
aatactgatncagggntnttttgggt-ctngtaattgnaatgagtac-aatttaaacctc
ttaacgaggaacaattggagggcaagtctggtgccagcagccgcggtaattccagctcca
atagcgtatattaaagttg-ttgcag--ttaaaangctcgtagttganncttgggtctg-
gctg-gcnngtccg-cctcaccgcgtgtacttg-tccggccgggcc-ttccttct--gga
gaacctcatgccc-ttcactgg---gcgtgttgggg-accagga---cttttactttgaa
-aaaattagagtgttcaaagcag-gcctttgctcg--aatacgttagcatggaataata-
gaataggacgtgcggtcctattttgttggtt-tctaggaccgccgtaatgattaataggg
acag-tcgggggcatcagtattcaattgtcagaggtgaaattcttggatttattgaagac
taactactgcgaaagcatttgccaaggatgttttcattaatcagtgaacgaaagttaggg
gatcgaagacgatcagataccgtcgtagtcttaaccg-taaactatgccgactagggatc
gg-gcgatg
>NG_063678_Dactylidina_shoemakeri_Phaeosphaeriaceae_Pleosporales_Dothideomycetes_Ascomycota_Fungi
tagtacct---tactactt-ggataaccgtggtaattctagagctaatacatgctaaaaa
ccccaac-ttcgggaggggtgtatttattagataaaaaaccaacgccc-ttcggggcttc
ttggtgattcatgataact-ttacggatcgca--tggccttgcgccggcgacggttcatt
caaatttctgccctatcaactttcgatggtaaggtattggcttaccatggtttcaacggg
taacggggaattagggttcgattccggag-agggagcctgagaaacggctaccacatcca
aggaaggcagcaggcgcgcaaattac-ccaatcccga-cacggggag-gtagtgacaata
aatactgatacagggctcttttgggt-cttgtaattggaatgagtac-aatttaaacctc
ttaacgaggaacaattggagggcaagtctggtgccagcagccgcggtaattccagctcca
atagcgtatattaaagttg-ttgcag--ttaaaaagctcgtagttgaaacttgggtctg-
gctg-gcaggtccg-cctcaccgcgtgtacttg-tccggccgggcc-ttccttct--gga
gaacctcatgccc-ttcactgg---gcgtgttgggg-accagga---cttttactttgaa
-aaaattagagtgttcaaagcag-gcctttgctcg--aatacgttagcatggaataata-
gaataggacgtgcggtcctattttgttggtt-tctaggaccgccgtaatgattaataggg
acag-tcgggggcatcagtattcaattgtcagaggtgaaattcttggatttattgaagac
taactactgcgaaagcatttgccaaggatgttttcattaatcagtgaacgaaagttaggg
gatcgaagacgatcagataccgtcgtagtcttaaccg-taaactatgccgactagggatc
gg-gcgatg
>EU754102_Pseudodiplodia_sp._CBS_255.86_Pleosporales_incertae_sedis_Pleosporales_Dothideomycetes_Ascomycota_Fungi
tagtacct---tactactt-ggataaccgtggtaattctagagctaatacatgctgaaaa
ccccaac-ttcgggaggggtgtatttattagataaaaaaccaacgccc-ttcggggcttc
ttggtgattcatgataact-ttacggatcgca--tggccttgcgccggcgacggttcatt
caaatttctgccctatcaactttcgatggtaaggtattggcttaccatggtttcaacggg
taacggggaattagggttcgattccggag-agggagcctgagaaacggctaccacatcca
aggaaggcagcaggcgcgcaaattac-ccaatcccga-cacggggag-gtagtgacaata
aatactgatacagggctcttttgggt-cttgtaattggaatgagtac-aatttaaacctc
ttaacgaggaacaattggagggcaagtctggtgccagcagccgcggtaattccagctcca
atagcgtatattaaagttg-ttgcag--ttaaaaagctcgtagttgaaacttgggtctg-
gctg-gcaggtccg-cctcaccgcgtgtacttg-tccggccgggcc-ttccttct--gga
gaacctcatgccc-ttcactgg---gcgtgttgggg-accagga---cttttactttgaa
-aaaattagagtgttcaaagcag-gcctttgctcg--aatacgttagcatggaataata-
gaataggacgtgcggtcctattttgttggtt-tctaggaccgccgtaatgattaataggg
acag-tcgggggcatcagtattcaattgtcagaggtgaaattcttggatttattgaagac
taactactgcgaaagcatttgccaaggatgttttcattaatcagtgaacgaaagttaggg
gatcgaagacgatcagataccgtcgtagtcttaaccg-taaactatgccgactagggatc
gg-gcgatg
>GQ387519_Neosetophoma_samarorum_Phaeosphaeriaceae_Pleosporales_Dothideomycetes_Ascomycota_Fungi
tagtacct---tactactt-ggataaccgtggtaattctagagctaatacatgctgaaaa
ccccaac-ttcgggaggggtgtatttattagataaaaaaccaacgccc-ttcggggcttc
ttggtgattcatgataact-ttacggatcgca--tggccttgcgccggcgacggttcatt
caaatttctgccctatcaactttcgatggtaaggtattggcttaccatggtttcaacggg
taacggggaattagggttcgattccggag-agggagcctgagaaacggctaccacatcca
aggaaggcagcaggcgcgcaaattac-ccaatcccga-cacggggag-gtagtgacaata
aatactgatacagggctcttttgggt-cttgtaattggaatgagtac-aatttaaacctc
ttaacgaggaacaattggagggcaagtctggtgccagcagccgcggtaattccagctcca
atagcgtatattaaagttg-ttgcag--ttaaaaagctcgtagttgaaacttgggtctg-
gctg-gcaggtccg-cctcaccgcgtgtacttg-tccggccgggcc-ttccttct--gga
gaacctcatgccc-ttcactgg---gcgtgttgggg-accagga---cttttactttgaa
-aaaattagagtgttcaaagcag-gcctttgctcg--aatacgttagcatggaataata-
gaataggacgtgcggtcctattttgttggtt-tctaggaccgccgtaatgattaataggg
acag-tcgggggcatcagtattcaattgtcagaggtgaaattcttggatttattgaagac
taactactgcgaaagcatttgccaaggatgttttcattaatcagtgaacgaaagttaggg
gatcgaagacgatcagataccgtcgtagtcttaaccg-taaactatgccgactagggatc
gg-gcgatg
>NG_061079_Neosetophoma_samarorum_Phaeosphaeriaceae_Pleosporales_Dothideomycetes_Ascomycota_Fungi
tagtacct---tactactt-ggataaccgtggtaattctagagctaatacatgctgaaaa
ccccaac-ttcgggaggggtgtatttattagataaaaaaccaacgccc-ttcggggcttc
ttggtgattcatgataact-ttacggatcgca--tggccttgcgccggcgacggttcatt
caaatttctgccctatcaactttcgatggtaaggtattggcttaccatggtttcaacggg
taacggggaattagggttcgattccggag-agggagcctgagaaacggctaccacatcca
aggaaggcagcaggcgcgcaaattac-ccaatcccga-cacggggag-gtagtgacaata
aatactgatacagggctcttttgggt-cttgtaattggaatgagtac-aatttaaacctc
ttaacgaggaacaattggagggcaagtctggtgccagcagccgcggtaattccagctcca
atagcgtatattaaagttg-ttgcag--ttaaaaagctcgtagttgaaacttgggtctg-
gctg-gcaggtccg-cctcaccgcgtgtacttg-tccggccgggcc-ttccttct--gga
gaacctcatgccc-ttcactgg---gcgtgttgggg-accagga---cttttactttgaa
-aaaattagagtgttcaaagcag-gcctttgctcg--aatacgttagcatggaataata-
gaataggacgtgcggtcctattttgttggtt-tctaggaccgccgtaatgattaataggg
acag-tcgggggcatcagtattcaattgtcagaggtgaaattcttggatttattgaagac
taactactgcgaaagcatttgccaaggatgttttcattaatcagtgaacgaaagttaggg
gatcgaagacgatcagataccgtcgtagtcttaaccg-taaactatgccgactagggatc
gg-gcgatg
>KC841030_Ophiosphaerella_herpotricha_Phaeosphaeriaceae_Pleosporales_Dothideomycetes_Ascomycota_Fungi
tagtacct---tactactt-ggataaccgtggtaattctagagctaatacatgctgaaaa
ccccaac-ttcgggaggggtgtatttattagataaaaaaccaacgccc-ttcggggcttc
ttggtgattcatgataact-ttacggatcgca--tggccttgcgccggcgacggttcatt
caaatttctgccctatcaactttcgatggtaaggtattggcttaccatggtttcaacggg
taacggggaattagggttcgattccggag-agggagcctgagaaacggctaccacatcca
aggaaggcagcaggcgcgcaaattac-ccaatcccga-cacggggag-gtagtgacaata
aatactgatacagggctcttttgggt-cttgtaattggaatgagtac-aatttaaacctc
ttaacgaggaacaattggagggcaagtctggtgccagcagccgcggtaattccagctcca
atagcgtatattaaagttg-ttgcag--ttaaaaagctcgtagttgaaccttgggtctg-
gctg-gcaggtccg-cctcaccgcgtgtacttg-tccggccgggcc-ttccttct--gga
gaacctcatgccc-ttcactgg---gcgtgttgggg-accagga---cttttactttgaa
-aaaattagagtgttcaaagcag-gcctttgctcg--aatacgttagcatggaataata-
gaataggacgtgcggtcctattttgttggtt-tctaggaccgccgtaatgattaataggg
acag-tcgggggcatcagtattcaattgtaagaggtgaaattcttggatttattgaagac
taactactgcgaaagcatttgccaaggatgttttcattaatcagtgaacgaaagttaggg
gatcgaagacgatcagataccgtcgtagtcttaaccg-taaactatgccgactagggatc
gg-gcgatg
>KC841046_Ophiosphaerella_herpotricha_Phaeosphaeriaceae_Pleosporales_Dothideomycetes_Ascomycota_Fungi
tagtacct---tactactt-ggataaccgtggtaattctagagctaatacatgctgaaaa
ccccaac-ttcgggaggggtgtatttattagataaaaaaccaacgccc-ttcggggcttc
ttggtgattcatgataact-ttacggatcgca--tggccttgcgccggcgacggttcatt
caaatttctgccctatcaactttcgatggtaaggtattggcttaccatggtttcaacggg
taacggggaattagggttcgattccggag-agggagcctgagaaacggctaccacatcca
aggaaggcagcaggcgcgcaaattac-ccaatcccga-cacggggag-gtagtgacaata
aatactgatacagggctcttttgggt-cttgtaattggaatgagtac-aatttaaacctc
ttaacgaggaacaattggagggcaagtctggtgccagcagccgcggtaattccagctcca
atagcgtatattaaagttg-ttgcag--ttaaaaagctcgtagttgaaccttgggtctg-
gctg-gcaggtccg-cctcaccgcgtgtacttg-tccggccgggcc-ttccttct--gga
gaacctcatgccc-ttcactgg---gcgtgttgggg-accagga---cttttactttgaa
-aaaattagagtgttcaaagcag-gcctttgctcg--aatacgttagcatggaataata-
gaataggacgtgcggtcctattttgttggtt-tctaggaccgccgtaatgattaataggg
acag-tcgggggcatcagtattcaattgtcagaggtgaaattcttggatttattgaagac
taactactgcgaaagcatttgccaaggatgttttcattaatcactgaacgaaagttaggg
gatcgaagacgatcagataccgtcgtagtcttaaccg-taaactatgccgactagggatc
gg-gcgatg
>KM096179_Pleosporales_sp._LFM183_Pleosporales_Pleosporales_Dothideomycetes_Ascomycota_Fungi
tagtacct---tactactt-ggataaccgtggtaattctagagctaatacatgctgaaaa
ccccaac-ttcgggaggggtgtatttattagataaaaaaccaatgccc-ttcggggcttc
ttggtgattcatgataact-ttacggatcgca--tggccttgcgccggcgacggttcatt
caaatttctgccctatcaactttcgatggtaaggtattggcttaccatggtttcaacggg
taacggggaattagggttcgattccggag-agggagcctgagaaacggctaccacatcca
aggaaggcagcaggcgcgcaaattac-ccaatcccga-cacggggag-gtagtgacaata
aatactgatacagggctcttttgggt-cttgtaattggaatgagtac-aatttaaacctc
ttaacgaggaacaattggagggcaagtctggtgccagcagccgcggtaattccagctcca
atagcgtatattaaagttg-ttgcag--ttaaaaagctcgtagttgaaacttgggtctg-
gctg-gcaggtccg-cctcaccgcgtgtacttg-tccggccgggcc-ttccttct--gga
gaacctcatgccc-ttcattgg---gcgtgttgggg-accagga---cttttactttgaa
-aaaattagagtgttcaaagcag-gcctttgctcg--aatacgttagcatggaataata-
gaataggacgtgcggtcctattttgttggtt-tctaggaccgccgtaatgattaataggg
acag-tcgggggcatcagtattcaattgtcagaggtgaaattcttggatttattgaagac
taactactgcgaaagcatttgccaaggatgttttcattaatcagtgaacgaaagttaggg
gatcgaagacgatcagataccgtcgtagtcttaaccg-taaactatgccgactagggatc
gg-gcgatg
>KC841073_Ophiosphaerella_herpotricha_Phaeosphaeriaceae_Pleosporales_Dothideomycetes_Ascomycota_Fungi
tagtacct---tactactt-ggataaccgtggtaattctagagctaatacatgctgaaaa
ccccaac-ttcgggaggggtgtatttattagataaaaaaccaacgccc-ttcggggcttc
ttggtgattcatgataact-ttacggatcgca--tggccttgcgccggcgacggttcatt
caaatttctgccctatcaactttcgatggtaaggtattggcttaccatggtttcaacggg
taacggggaattagggttcgattccggag-agggagcctgagaaacggctaccacatcca
aggaaggcagcaggcgcgcaaattac-ccaatcccga-cacggggag-gtagtgacaata
aatactgatacagggctcttttgggt-cttgtaattggaatgagtac-aatttaaacctc
ttaacgaggaacaattggagggcaagtctggtgccagcagccgcggtaattccagctcca
atagcgtatattaaagttg-ttgcag--ttaaaaagctcgtagttgaaccttgggtctg-
gctg-gcaggtccg-cctcaccgcgtgtacttg-tccggccgggcc-ttccttct--gga
gaacctcatgccc-ttcactgg---gcgtgttgggg-accagga---cttttactttgaa
-aaaattagagtgttcaaagcag-gcctttgctcg--aatacgttagcatggaataata-
gaataggacgtgcggtcctattttgttggtt-tctaggaccgccgtaatgattaataggg
acag-tcgggggcatcagtattcaattgtcagaggtgaaattcttggatttattgaagac
taactactgcgaaagcatttgccaaggatgttttcattaatcagtgaacgaaagttaggg
gatcgaagacgatcagataccgtcgtagtcttaaccg-taaactatgccgactagggatc
gg-gctatg
>MT659204_Pleosporineae_sp._Pleosporineae_Pleosporales_Dothideomycetes_Ascomycota_Fungi
tagtacct---tactactt-ggataaccgtggtaattctagagctaatacatgctgaaaa
cctcaac-ttcgggagaggtgtatttattagataaaaaaccaacgccc-ttcggggcttc
ttggtgattcatgataact-ttacggatcgca--tggccttgcgccggcgacggttcatt
caaatttctgccctatcaactttcgatggtaaggtattggcttaccatggtttcaacggg
taacggggaattagggttcgattccggag-agggagcctgagaaacggctaccacatcca
aggaaggcagcaggcgcgcaaattac-ccaatcccga-cacggggag-gtagtgacaata
aatactgatacagggctcttttgggt-cttgtaattggaatgagtac-aatttaaacctc
ttaacgaggaacaattggagggcaagtctggtgccagcagccgcggtaattccagctcca
atagcgtatattaaagttg-ttgcag--ttaaaaagctcgtagttgaaacttgggtctg-
gctg-gtaggtccg-cctcaccgcgtgtacttg-tccggccgggcc-ttccttct--gga
gaacctcatgccc-ttcactgg---gcgtgttgggg-accagga---cttttactttgaa
-aaaattagagtgttcaaagcag-gcctttgctcg--aatacgttagcatggaataata-
gaataggacgtgcggtcctattttgttggtt-tctaggaccgccgtaatgattaataggg
acag-tcgggggcatcagtattcaattgtcagaggtgaaattcttggatttattgaagac
taactactgcgaaagcatttgccaaggatgttttcattaatcagtgaacgaaagttaggg
gatcgaagacgatcagataccgtcgtagtcttaaccg-taaactatgccgactagggatc
gg-gcgatg
>NG_063628_Camarosporidiella_laburnicola_Camarosporidiellaceae_Pleosporales_Dothideomycetes_Ascomycota_Fungi
tagtacct---tactacat-ggataaccgtggtaattctagagctaatacatgctaaaaa
ccccaac-ttcgggaggggtgtatttattagataaaaaaccaacgccc-ttcggggcttc
ttggtgattcataataact-ttacggatcgca--tggccttgcgccggcgacggttcatt
caaatttctgccctatcaactttcgatggtaaggtattggcttaccatggtttcaacggg
taacggggaattagggttcgattccggag-agggagcctgagaaacggctaccacatcca
aggaaggcagcaggcgcgcaaattac-ccaatcccga-cacggggag-gtagtgacaata
aatactgatacagggctcttttgggt-cttgtaattggaatgagtac-aatttaaacctc
ttaacgaggaacaattggagggcaagtctggtgccagcagccgcggtaattccagctcca
atagcgtatattaaagttg-ttgcag--ttaaaaagctcgtagttgaaacttgggtctg-
gctg-gcaggtccg-cctcaccgcgtgtacttg-tccggccgggcc-ttccttct--gga
gaacctcatgccc-ttcactgg---gcgtgttgggg-accagga---cttttactttgaa
-aaaattagagtgttcaaagcag-gcctttgctcg--aatacgttagcatggaataata-
gaataggacgtgcggtcctattttgttggtt-tctaggaccgccgtaatgattaataggg
acag-tcgggggcatcagtattcaattgtcagaggtgaaattcttggatttattgaagac
taactactgcgaaagcatttgccaaggatgttttcattaatcagtgaacgaaagttaggg
gatcgaagacgatcagataccgtcgtagtcttaaccg-taaactatgccgactagggatc
gg-gcgatg
>JF740098_Heterospora_dimorphospora_Leptosphaeriaceae_Pleosporales_Dothideomycetes_Ascomycota_Fungi
tagtacct---tactactt-ggataaccgtggtaattctagagctaatacatgcttaaaa
cctcgac-ttcggaaggggtgtatttattagataaaaaaccaacgccc-ttcggggcttc
ttggtgattcatgataact-ttacggatcgca--tggccttgcgccggcgacggttcatt
caaatttctgccctatcaactttcgatggtaaggtattggcttaccatggtttcaacggg
taacggggaattagggttcgattccggag-agggagcctgagaaacggctaccacatcca
aggaaggcagcaggcgcgcaaattac-ccaatcccga-cacggggag-gtagtgacaata
aatactgatacagggctcttttgggt-cttgtaattggaatgagtac-aatttaaacctc
ttaacgaggaacaattggagggcaagtctggtgccagcagccgcggtaattccagctcca
atagcgtatattaaagttg-ttgcag--ttaaaaagctcgtagttgaaacttgggtctg-
gctg-gcaggtccg-cctcaccgcgtgtacttg-tccggccgggcc-ttccttct--gga
gaacctcatgccc-ttcactgg---gcgtgttgggg-accagga---cttttactttgaa
-aaaattagagtgttcaaagcag-gcctttgctcg--aatacgttagcatggaataata-
gaataggacgtgcggtcctattttgttggtt-tctaggaccgccgtaatgattaataggg
acag-tcgggggcatcagtattcaattgtcagaggtgaaattcttggatttattgaagac
taactactgcgaaagcatttgccaaggatgttttcattaatcagtgaacgaaagttaggg
gatcgaagacgatcagataccgtcgtagtcttaaccg-taaactatgccgactagggatc
gg-gcgatg
>NG_065683_Camarosporium_quaternatum_Camarosporiaceae_Pleosporales_Dothideomycetes_Ascomycota_Fungi
tagtacct---tactactt-ggataaccgtggtaattctagagctaatacatgcttaaaa
ccccgac-ttctggaggggtgtatttattagataaaaaaccaacgccc-ttcggggcttt
ttggtgattcatgataact-ttacggatcgca--tggccttgcgccggcgacggttcatt
caaatttctgccctatcaactttcgatggtaaggtattggcttaccatggtttcaacggg
taacggggaattagggttcgattccggag-agggagcctgagaaacggctaccacatcca
aggaaggcagcaggcgcgcaaattac-ccaatcccga-cacggggag-gtagtgacaata
aatactgatacagggctcttttgggt-cttgtaattggaatgagtac-aatttaaacctc
ttaacgaggaacaattggagggcaagtctggtgccagcagccgcggtaattccagctcca
atagcgtatattaaagttg-ttgcag--ttaaaaagctcgtagttgaaacttgggtctg-
gctg-gcaggtccg-cctcaccgcgtgtacttg-tccggccgggcc-ttccttct--gga
gaacctcatgccc-ttcactgg---gcgtgttgggg-accagga---cttttactttgaa
-aaaattagagtgttcaaagcag-gcctttgctcg--aatacgttagcatggaataata-
gaataggacgtgcggtcctattttgttggtt-tctaggaccgccgtaatgattaataggg
acag-tcgggggcatcagtattcaattgtcagaggtgaaattcttggatttattgaagac
taactactgcgaaagcatttgccaaggatgttttcattaatcagtgaacgaaagttaggg
gatcgaagacgatcagataccgtcgtagtcttaaccg-taaactatgccgactagggatc
gg-gcaatg
>KY929122_Camarosporium_quaternatum_Camarosporiaceae_Pleosporales_Dothideomycetes_Ascomycota_Fungi
tagtacct---tactactt-ggataaccgtggtaattctagagctaatacatgcttaaaa
ccccgac-ttctggaggggtgtatttattagataaaaaaccaacgccc-ttcggggcttt
ttggtgattcatgataact-ttacggatcgca--tggccttgcgccggcgacggttcatt
caaatttctgccctatcaactttcgatggtaaggtattggcttaccatggtttcaacggg
taacggggaattagggttcgattccggag-agggagcctgagaaacggctaccacatcca
aggaaggcagcaggcgcgcaaattac-ccaatcccga-cacggggag-gtagtgacaata
aatactgatacagggctcttttgggt-cttgtaattggaatgagtac-aatttaaacctc
ttaacgaggaacaattggagggcaagtctggtgccagcagccgcggtaattccagctcca
atagcgtatattaaagttg-ttgcag--ttaaaaagctcgtagttgaaacttgggtctg-
gctg-gcaggtccg-cctcaccgcgtgtacttg-tccggccgggcc-ttccttct--gga
gaacctcatgccc-ttcactgg---gcgtgttgggg-accagga---cttttactttgaa
-aaaattagagtgttcaaagcag-gcctttgctcg--aatacgttagcatggaataata-
gaataggacgtgcggtcctattttgttggtt-tctaggaccgccgtaatgattaataggg
acag-tcgggggcatcagtattcaattgtcagaggtgaaattcttggatttattgaagac
taactactgcgaaagcatttgccaaggatgttttcattaatcagtgaacgaaagttaggg
gatcgaagacgatcagataccgtcgtagtcttaaccg-taaactatgccgactagggatc
gg-gcgatg
>EU754124_Septoriella_hirta_Phaeosphaeriaceae_Pleosporales_Dothideomycetes_Ascomycota_Fungi
tagtacct---tactactt-ggataaccgtggtaattctagagctaatacatgctaaaaa
ccccaac-ttacgaaggggtgtatttattagataaaaaaccaacgccc-ttcggggcttc
ttggtgattcatgataact-ttacggatcgca--tggccttgcgccggcgacggttcatt
caaatttctgccctatcaactttcgatggtaaggtattggcttaccatggtttcaacggg
taacggggaattagggttcgattccggag-agggagcctgagaaacggctaccacatcca
aggaaggcagcaggcgcgcaaattac-ccaatcccga-cacggggag-gtagtgacaata
aatactgatacagggctcttttgggt-cttgtaattggaatgagtac-aatttaaacctc
ttaacgaggaacaattggagggcaagtctggtgccagcagccgcggtaattccagctcca
atagcgtatattaaagttg-ttgcag--ttaaaaagctcgtagttgaaacttgggtctg-
gctg-gcaggtccg-cctcaccgcgtgtacttg-tccggccgggcc-ttccttct--gga
gaacctcatgccc-ttcactgg---gcgtgttgggg-accagga---cttttactttgaa
-aaaattagagtgttcaaagcag-gcctttgctcg--aatacgttagcatggaataata-
gaataggacgtgcggtcctattttgttggtt-tctaggaccgccgtaatgattaataggg
acag-tcgggggcatcagtattcaattgtcagaggtgaaattcttggatttattgaagac
taactactgcgaaagcatttgccaaggatgttttcattaatcagtgaacgaaagttaggg
gatcgaagacgatcagataccgtcgtagtcttaaccg-taaactatgccgactagggatc
gg-gcgatg
>EU754097_Chaetosphaeronema_coonsii_Incertae_sedis_Incertae_sedis_Incertae_sedis_Ascomycota_Fungi
tagtacct---tactactt-ggataaccgtggtaattctagagctaatacatgctgaaaa
ccccaac-ttcgggaggggtgtatttattagataaaaaaccaacgccc-ttcggggcttc
ttggtgattcatgataact-taacggatcgca--tggccttgcgccggcgacggttcatt
caaatttctgccctatcaactttcgatggtaaggtattggcttaccatggtttcaacggg
taacggggaattagggttcgattccggag-agggagcctgagaaacggctaccacatcca
aggaaggcagcaggcgcgcaaattat-ccaatcccga-cacggggag-atagtgacaata
aatactgatacagggctcttttgggt-cttgtaattggaatgagtac-aatttaaacctc
ttaacgaggaacaattggagggcaagtctggtgccagcagccgcggtaattccagctcca
atagcgtatattaaagttg-ttgcag--ttaaaaagctcgtagttgaaccttgggtctg-
gctg-gcaggtccg-cctcaccgcgtgtacttg-tccggccgggcc-ttccttct--gga
gaacctcatgccc-ttcactgg---gcgtgttgggg-accagga---cttttactttgaa
-aaaattagagtgttcaaagcag-gcctttgctcg--aatacgttagcatggaataata-
aaataggacgtgcggtcctattttgttggtt-tctaggaccgccgtaatgattaataggg
acag-tcgggggcatcagtattcaattgtcagaggtgaaattcttggatttattgaagac
taactactgcgaaagcatttgccaaggatgttttcattaatcagtgaacgaaagttaggg
gatcgaagacgatcagataccgtcgtagtcttaaccg-taaactatgccgactagggatc
gg-gcgatg
>OR134425_Neoophiobolus_fliformisporus_Phaeosphaeriaceae_Pleosporales_Dothideomycetes_Ascomycota_Fungi
tagtacct---tactactt-ggataaccgtggtaattctagagctaatacatgctgaaaa
ccccaac-ttcgggaggggtgtatttattagataaaaaaccaacgccc-ttcggggcttc
ttggtgattcatgataact-taacggatcgca--tggccttgcgccggcgacggttcatt
caaatttctgccctatcaactttcgatggtaaggtattggcttaccatggtttcaacggg
taacggggaattagggttcgattccggag-agggagcctgagaaacggctaccacatcca
aggaaggcagcaggcgcgcaaattat-ccaatcccga-cacggggag-atagtgacaata
aatactgatacagggctcttttgggt-cttgtaattggaatgagtac-aatttaaacctc
ttaacgaggaacaattggagggcaagtctggtgccagcagccgcggtaattccagctcca
atagcgtatattaaagttg-ttgcag--ttaaaaagctcgtagttgaaccttgggtctg-
gctg-gcaggtccg-cctcaccgcgtgtacttg-tccggccgggcc-ttccttct--gga
gaacctcatgccc-ttcactgg---gcgtgttgggg-accagga---cttttactttgaa
-aaaattagagtgttcaaagcag-gcctttgctcg--aatacgttagcatggaataata-
aaataggacgtgcggtcctattttgttggtt-tctaggaccgccgtaatgattaataggg
acag-tcgggggcatcagtattcaattgtcagaggtgaaattcttggatttattgaagac
taactactgcgaaagcatttgccaaggatgttttcattaatcagtgaacgaaagttaggg
gatcgaagacgatcagataccgtcgtagtcttaaccg-taaactatgccgactagggatc
gg-gcgatg
>JQ345729_fungal_sp._SF88_Fungi_Fungi_Fungi_Fungi_Fungi
tagtacct---tactactt-ggataaccgtggtaattctagagctaatacatgctgaaaa
ccccaac-ttcgggaggggtgtatttattagataaaaaaccaacgccc-ttcggggcttc
ttggtgattcatgataact-ttacggatcgca--tggccttgcgccggcgacggttcatt
caaatttctgccctatcaactttcgatggtaaggtattggcttaccatggtttcaacggg
taacggggaattagggttcgattccggag-agcgagcctgagagacggctagcacatcca
aggaaggcagcaggcgcgcaaattac-ccaatcccga-cacggggag-gtagtgacaata
aatactgatacagggctcttttgggt-cttgtaattggaatgagtac-aatttaaacctc
ttaacgaggaacaattggagggcaagtctggtgccagcagccgcggtaattccagctcca
atagcgtatattaaagttg-ttgcag--ttaaaaagctcgtagttgaaccttgggtctg-
gctg-gcaggtccg-cctcaccgcgtgtacttg-tccggccgggcc-ttccttct--gga
gaacctcatgccc-ttcactgg---gcgtgttgggg-accagga---cttttactttgaa
-aaaattagagtgttcaaagcag-gcctttgctcg--aatacgttagcatggaataata-
gaataggacgtgcggtcctattttgttggtt-tctaggaccgccgtaatgattaataggg
acag-tcgggggcatcagtattcaattgtcagaggtgaaattcttggatttattgaagac
taactactgcgaaagcatttgccaaggatgttttcattaatcagtgaacgaaagttaggg
gatcgaagacgatcagataccgtcgtagtcttaaccg-taaactatgccgactagggatc
gg-gcgatg
>JQ345728_fungal_sp._LF52_Fungi_Fungi_Fungi_Fungi_Fungi
tagtacct---tactactt-ggataaccgtggtaattctagagctaatacatgctgaaaa
ccccaac-ttcgggaggggtgtatttattagataaaaaaccaacgccc-ttcggggcttc
ttggtgattcatgataact-ttacggatcgca--tggccttgcgccggcgacggttcatt
caaatttctgccctatcaactttcgatggtaaggtattggcttaccatggtttcaacggg
taacggggaattagggttcgattccggag-agcgagcctgagagacggctagcacatcca
aggaaggcagcaggcgcgcaaattac-ccaatcccga-cacggggag-gtagtgacaata
aatactgatacagggctcttttgggt-cttgtaattggaatgagtac-aatttaaacctc
ttaacgaggaacaattggagggcaagtctggt----gcagccgcggtaattccagctcca
atagcgtatattaaagttg-ttgcag--ttaaaaagctcgtagttgaaccttgggtctg-
gctg-gcaggtccg-cctcaccgcgtgtacttg-tccggccgggcc-ttccttct--gga
gaacctcatgccc-ttcactgg---gcgtgttgggg-accagga---cttttactttgaa
-aaaattagagtgttcaaagcag-gcctttgctcg--aatacgttagcatggaataata-
gaataggacgtgcggtcctattttgttggtt-tctaggaccgccgtaatgattaataggg
acag-tcgggggcatcagtattcaattgtcagaggtgaaattcttggatttattgaagac
taactactgcgaaagcatttgccaaggatgttttcattaatcagtgaacgaaagttaggg
gatcgaagacgatcagataccgtcgtagtcttaaccg-taaactatgccgactagggatc
gg-gcgatg
>NG_068368_Parastagonospora_poaceicola_Phaeosphaeriaceae_Pleosporales_Dothideomycetes_Ascomycota_Fungi
tagtacct---tactactt-ggataaccgtggtaattctagagctaatacatgctgaaaa
ccccaac-ttcgggaggggtgtatttattagataaaaaaccaacgccc-ttcggggcttc
ttggtgattcatgataact-ttacggatcgca--tggccttgcgccggcgacggttcatt
caaatttctgccctatcaactttcgatggtaaggtattggcttaccatggtttcaacggg
taacggggaattagggttcgattccggag-agggagcctgagaaacggctaccacatcca
aggaaggcagcaggcgcgcaaattac-ccaatcccga-cacggggag-gtagtgacaata
aatactgatacagggctcttttgggt-cttgtaattggaatgagtac-aatttaaacctc
ttaacgaggaacaattggagggcaagtctggtgccagcagccgcggtaattccagctcca
atagcgtatattaaagttg-ttgcag--ttaaaaagctcgtagttgaaccttgggtctg-
gctg-gcaggtccg-cctcaccgcgtgtacttg-tccggccgggcc-ttccttct--gga
gaacctcatgccc-ttcactgg---gcgtgttgggg-accagga---cttttactttgaa
-aaaattagagtgttcaaagcag-gcctttgctcg--aatacgttagcatggaataata-
gaataggacgtgcggtcctattttgttggtt-tctaggaccgccgtaatgattaataggg
acag-tcgggggcatcagtattcaattgtcagaggtgaaattcttggatttattgaagac
taactactgcgaaagcatttgccaaggatgttttcattaatcagtgaacgaaagttaggg
gatcgaagacgatcagataccgtcgtagtcttaaccg-taaactatgccgactagggatc
gg-gcgatg
>OQ168202_Camarosporidiella_sp._GCR_2022a_Camarosporidiellaceae_Pleosporales_Dothideomycetes_Ascomycota_Fungi
tagtacct---tactactt-ggataaccgtggtaattctagagctaatacatgctgaaaa
ccccaac-ttcgggaggggtgtatttattagataaaaaaccaacgccc-ttcggggcttc
ttggtgattcatgataact-ttacggatcgca--tggccttgcgccggcgacggttcatt
caaatttctgccctatcaactttcgatggtaaggtattggcttaccatggtttcaacggg
taacggggaattagggttcgattccggag-agggagcctgagaaacggctaccacatcca
aggaaggcagcaggcgcgcaaattac-ccaatcccga-cacggggag-gtagtgacaata
aatactgatacagggctcttttgggt-cttgtaattggaatgagtac-aatttaaacctc
ttaacgaggaacaattggagggcaagtctggtgccagcagccgcggtaattccagctcca
atagcgtatattaaagttg-ttgcag--ttaaaaagctcgtagttgaaacttgggtctg-
gctg-gcaggtccg-cctcaccgcgtgtacttg-tccggccgggcc-ttccttct--gga
gaacctcatgccc-ttcactgg---gcgtgttgggg-accagga---cttttactttgaa
-aaaattagagtgttcaaagcag-gcctttgctcg--aatacgttagcatggaataata-
gaataggacgtgcggtcctattttgttggtt-tctaggaccgccgtaatgattaataggg
acag-tcgggggcatcagtattcaattgtcagaggtgaaattcttggatttattgaagac
taactactgcgaaagcatttgccaaggatgttttcattaatcagtgaacgaaagttaggg
gatcgaagacgatcagataccgtcgtagtcttaaccg-taaactatgccgactagggatc
gg-gcgatg
>ON408351_Ophiosphaerella_herpotricha_Phaeosphaeriaceae_Pleosporales_Dothideomycetes_Ascomycota_Fungi
tagtacct---tactactt-ggataaccgtggtaattctagagctaatacatgctaaaaa
ccccaac-ttcgggaggggtgtatttattagataaaaaaccaacgccc-ttcggggcttc
ttggtgattcatgataact-ttacggatcgca--tggccttgcgccggcgacggttcatt
caaatttctgccctatcaactttcgatggtaaggtattggcttaccatggtttcaacggg
taacggggaattagggttcgattccggag-agggagcctgagaaacggctaccacatcca
aggaaggcagcaggcgcgcaaattac-ccaatcccga-cacggggag-gtagtgacaata
aatactgatacagggctcttttgggt-cttgtaattggaatgagtac-aatttaaacctc
ttaacgaggaacaattggagggcaagtctggtgccagcagccgcggtaattccagctcca
atagcgtatattaaagttg-ttgcag--ttaaaaagctcgtagttgaaacttgggtctg-
gctg-gcaggtccg-cctcaccgcgtgtacttg-tccggccgggcc-ttccttct--gga
gaacctcatgccc-ttcactgg---gcgtgttgggg-accagga---cttttactttgaa
-aaaattagagtgttcaaagcag-gcctttgctcg--aatacgttagcatggaataata-
gaataggacgtgcggtcctattttgttggtt-tctaggaccgccgtaatgattaataggg
acag-tcgggggcatcagtattcaattgtcagaggtgaaattcttggatttattgaagac
taactactgcgaaagcatttgccaaggatgttttcattaatcagtgaacgaaagttaggg
gatcgaagacgatcagataccgtcgtagtcttaaccg-taaactatgccgactagggatc
gg-gcgatg
>JX981503_Wojnowicia_sp._JP_2013_Phaeosphaeriaceae_Pleosporales_Dothideomycetes_Ascomycota_Fungi
tagtacct---tactactt-ggataaccgtggtaattctagagctaatacatgctaaaaa
ccccaac-ttmsgraggggtgtatttattagataaaaaaccaacgccc-ttcggggcttc
ttggtgattcatgataact-ttacggatcgca--tggccttgcgccggcgacggttcatt
caaatttctgccctatcaactttcgatggtaaggtattggcttaccatggtttcaacggg
taacggggaattagggttcgattccggag-agggagcctgagaaacggctaccacatcca
aggaaggcagcaggcgcgcaaattac-ccaatcccga-cacggggag-gtagtgacaata
aatactgatacagggctcttttgggt-cttgtaattggaatgagtac-aatttaaacctc
ttaacgaggaacaattggagggcaagtctggtgccagcagccgcggtaattccagctcca
atagcgtatattaaagttg-ttgcag--ttaaaaagctcgtagttgaaacttgggtctg-
gctg-gcaggtccg-cctcaccgcgtgtacttg-tccggccgggcc-ttccttct--gga
gaacctcatgccc-ttcactgg---gcgtgttgggg-accagga---cttttactttgaa
-aaaattagagtgttcaaagcag-gcctttgctc--------------------------
------------------------------------------------------------
------------------------------------------------------------
------------------------------------------------------------
------------------------------------------------------------
---------
>MG520986_Parastagonospora_minima_Phaeosphaeriaceae_Pleosporales_Dothideomycetes_Ascomycota_Fungi
tagtacct---tactactt-ggataaccgtggtaattctagagctaatacatgctgaaaa
ccccaac-ttcgggaggggtgtatttattagataaaaaaccaacgccc-ttcggggcttc
ttggtgattcatgataact-ttacggatcgca--tggccttgcgccggcgacggttcatt
caaatttctgccctatcaactttcgatggtaaggtattggcttaccatggtttcaacggg
taacggggaattagggttcgattccggag-agggagcctgagaaacggctaccacatcca
aggaaggcagcaggcgcgcaaattac-ccaatcccga-cacggggag-gtagtgacaata
aatactgatacagggctcttttgggt-cttgtaattggaatgagtac-aatttaaacctc
ttaacgaggaacaattggagggcaagtctggtgccagcagccgcggtaattccagctcca
atagcgtatattaaagttg-ttgcag--ttaaaaagctcgtagttgaaccttgggtctg-
gctg-gcaggtccg-cctcaccgcgtgtacttg-tccggccgggcc-ttccttct--gga
gaacctcatgccc-ttcactgg---gcgtgttgggg-accagga---cttttactttgaa
-aaaattagagtgttcaaagcag-gcct--------------------------------
------------------------------------------------------------
------------------------------------------------------------
------------------------------------------------------------
------------------------------------------------------------
---------
>KU759580_Seltsamia_galinsogisoli_Cucurbitariaceae_Pleosporales_Dothideomycetes_Ascomycota_Fungi
tagtacct---tactactt-ggataaccgtggtaattctagagctaatacatgctgaaaa
ccccaac-ttcgggaggggtgtatttattagataaaaaaccaacgccc-ttcggggcttc
ttggtgattcatgataact-ttacggatcgca--tggccttgcgccggcgacggttcatt
caaatttctgccctatcaactttcgatggtaaggtattggcttaccatggtttcaacggg
taacggggaattagggttcgattccggag-agggagcctgagaaacggctaccacatcca
aggaaggcagcaggcgcgcaaattac-ccaatcccga-cacggggag-gtagtgacaata
aatactgatacagggctcttttgggt-cttgtaattggaatgagtac-aatttaaacctc
ttaacgaggaacaattggagggcaagtctggtgccagcagccgcggtaattccagctcca
atagcgtatattaaagttg-ttgcag--ttaaaaagctcgtagttgaaacttgggtctg-
gctg-gcaggtccg-cctcaccgcgtgtacttg-tccggccgggcc-ttccttct--gga
gaacctcatgccc-ttcactgg---gcgtgttgggg-accagga---cttttactttgaa
-aaaattagagtgttcaaagcag-gcctttgctcg--aatacgttagcatggaataata-
gaataggacgtgcggttctattttgttggtt-tctaggaccgccgtaatgattaataggg
acag-tcgggggcatcagtattcaattgtcagaggtgaaattcttggatttattgaagac
taactactgcgaaagcatttgccaaggatgttttcattaatcagtgaacgaaagttaggg
gatcgaagacgatcagataccgtcgtagtcttaaccg-taaactatgccgactagggatc
gg-gcgatg
>EU754077_Paracucurbitaria_corni_Cucurbitariaceae_Pleosporales_Dothideomycetes_Ascomycota_Fungi
tagtacct---tactactt-ggataaccgtggtaattctagagctaatacatgctgaaaa
ccccaac-ttcgggaggggtgtatttattagataaaaaaccaacgccc-ttcggggcttc
ttggtgattcatgataact-ttacggatcgca--tggccttgcgccggcgacggttcatt
caaatttctgccctatcaactttcgatggtaaggtattggcttaccatggtttcaacggg
taacggggaattagggttcgattccggag-agggagcctgagaaacggctaccacatcca
aggaaggcagcaggcgcgcaaattac-ccaatcccga-cacggggag-gtagtgacaata
aatactgatacagggctcttttgggt-cttgtaattggaatgagtac-aatttaaacctc
ttaacgaggaacaattggagggcaagtctggtgccagcagccgcggtaattccagctcca
atagcgtatattaaagttg-ttgcag--ttaaaaagctcgtagttgaaacttgggtctg-
gctg-gcaggtccg-cctcaccgcgtgtacttg-tccggccgggcc-ttccttct--gga
gaacctcatgccc-ttcactgg---gcgtgttgggg-accagga---cttttactttgaa
-aaaattagagtgttcaaagcag-gcctttgctcg--aatacgttagcatggaataata-
gaataggacgtgcggttctattttgttggtt-tctaggaccgccgtaatgattaataggg
acag-tcgggggcatcagtattcaattgtcagaggtgaaattcttggatttattgaagac
taactactgcgaaagcatttgccaaggatgttttcattaatcagtgaacgaaagttaggg
gatcgaagacgatcagataccgtcgtagtcttaaccg-taaactatgccgactagggatc
gg-gcgatg
>GQ387548_Paracucurbitaria_corni_Cucurbitariaceae_Pleosporales_Dothideomycetes_Ascomycota_Fungi
tagtacct---tactactt-ggataaccgtggtaattctagagctaatacatgctgaaaa
ccccaac-ttcgggaggggtgtatttattagataaaaaaccaacgccc-ttcggggcttc
ttggtgattcatgataact-ttacggatcgca--tggccttgcgccggcgacggttcatt
caaatttctgccctatcaactttcgatggtaaggtattggcttaccatggtttcaacggg
taacggggaattagggttcgattccggag-agggagcctgagaaacggctaccacatcca
aggaaggcagcaggcgcgcaaattac-ccaatcccga-cacggggag-gtagtgacaata
aatactgatacagggctcttttgggt-cttgtaattggaatgagtac-aatttaaacctc
ttaacgaggaacaattggagggcaagtctggtgccagcagccgcggtaattccagctcca
atagcgtatattaaagttg-ttgcag--ttaaaaagctcgtagttgaaacttgggtctg-
gctg-gcaggtccg-cctcaccgcgtgtacttg-tccggccgggcc-ttccttct--gga
gaacctcatgccc-ttcactgg---gcgtgttgggg-accagga---cttttactttgaa
-aaaattagagtgttcaaagcag-gcctttgctcg--aatacgttagcatggaataata-
gaataggacgtgcggttctattttgttggtt-tctaggaccgccgtaatgattaataggg
acag-tcgggggcatcagtattcaattgtcagaggtgaaattcttggatttattgaagac
taactactgcgaaagcatttgccaaggatgttttcattaatcagtgaacgaaagttaggg
gatcgaagacgatcagataccgtcgtagtcttaaccg-taaactatgccgactagggatc
gg-gcgatg
>MF795838_Neocucurbitaria_rhamni_Cucurbitariaceae_Pleosporales_Dothideomycetes_Ascomycota_Fungi
tagtacct---tactactt-ggataaccgtggtaattctagagctaatacatgctgaaaa
ccccaac-ttcgggaggggtgtatttattagataaaaaaccaacgccc-ttcggggcttc
ttggtgattcatgataact-ttacggatcgca--tggccttgcgccggcgacggttcatt
caaatttctgccctatcaactttcgatggtaaggtattggcttaccatggtttcaacggg
taacggggaattagggttcgattccggag-agggagcctgagaaacggctaccacatcca
aggaaggcagcaggcgcgcaaattac-ccaatcccga-cacggggag-gtagtgacaata
aatactgatacagggctcttttgggt-cttgtaattggaatgagtac-aatttaaacctc
ttaacgaggaacaattggagggcaagtctggtgccagcagccgcggtaattccagctcca
atagcgtatattaaagttg-ttgcag--ttaaaaagctcgtagttgaaacttgggcctg-
gctg-gcaggtccg-cctcaccgcgtgtacttg-tccggccgggcc-ttccttct--gga
gaacctcatgccc-ttcactgg---gcgtgttgggg-accagga---cttttactttgaa
-aaaattagagtgttcaaagcag-gcctttgctcg--aatacgttagcatggaataata-
gaataggacgtgcggttctattttgttggtt-tctaggaccgccgtaatgattaataggg
acag-tcgggggcatcagtattcaattgtcagaggtgaaattcttggatttattgaagac
taactactgcgaaagcatttgccaaggatgttttcattaatcagtgaacgaaagttaggg
gatcgaagacgatcagataccgtcgtagtcttaaccg-taaactatgccgactagggatc
gg-gcgatg
>MK356327_Parafenestella_rosacearum_Cucurbitariaceae_Pleosporales_Dothideomycetes_Ascomycota_Fungi
tagtacct---tactactt-ggataaccgtggtaattctagagctaatacatgctgaaaa
ccccaac-ttcgggaggggtgtatttattagataaaaaaccaacgccc-ttcggggcttc
ttggtgattcatgataact-ttacggatcgca--tggccttgcgccggcgacggttcatt
caaatttctgccctatcaactttcgatggtaaggtattggcttaccatggtttcaacggg
taacggggaattagggttcgattccggag-agcgagcctgagagacggctagcacatcca
aggaaggcagcaggcgcgcaaattac-ccaatcccga-cacggggag-gtagtgacaata
aatactgatacagggctcttttgggt-cttgtaattggaatgagtac-aatttaaacctc
ttaacgaggaacaattggagggcaagtctggtgccagcagccgcggtaattccagctcca
atagcgtatattaaagttg-ttgcag--ttaaaaagctcgtagttgaaacttgggtctg-
gctg-gcaggtccg-cctcaccgcgtgtacttg-tccggccgggcc-ttccttct--gga
gaacctcatgccc-ttcactgg---gcgtgttgggg-accagga---cttttactttgaa
-aaaattagagtgttcaaagcag-gcctttgctcg--aatacgttagcatggaataata-
gaataggacgtgcggttctattttgttggtt-tctaggaccgccgtaatgattaataggg
acag-tcgggggcatcagtattcaattgtcagaggtgaaattcttggatttattgaagac
taactactgcgaaagcatttgccaaggatgttttcattaatcagtgaacgaaagttaggg
gatcgaagacgatcagataccgtcgtagtcttaaccg-taaactatgccgactagggatc
gg-gcgatg
>NG_148891_Parafenestella_ulmi_Cucurbitariaceae_Pleosporales_Dothideomycetes_Ascomycota_Fungi
tagtacct---tactactt-ggataaccgtggtaattctagagctaatacatgctgaaaa
ccccaac-ttcgggaggggtgtatttattagataaaaaaccaacgccc-ttcggggcttc
ttggtgattcatgataact-ttacggatcgca--tggccttgcgccggcgacggttcatt
caaatttctgccctatcaactttcgatggtaaggtattggcttaccatggtttcaacggg
taacggggaattagggttcgattccggag-agcgagcctgagagacggctagcacatcca
aggaaggcagcaggcgcgcaaattac-ccaatcccga-cacggggag-gtagtgacaata
aatactgatacagggctcttttgggt-cttgtaattggaatgagtac-aatttaaacctc
ttaacgaggaacaattggagggcaagtctggtgccagcagccgcggtaattccagctcca
atagcgtatattaaagttg-ttgcag--ttaaaaagctcgtagttgaaacttgggtctg-
gctg-gcaggtccg-cctcaccgcgtgtacttg-tccggccgggcc-ttccttct--gga
gaacctcatgccc-ttcactgg---gcgtgttgggg-accagga---cttttactttgaa
-aaaattagagtgttcaaagcag-gcctttgctcg--aatacgttagcatggaataata-
gaataggacgtgcggttctattttgttggtt-tctaggaccgccgtaatgattaataggg
acag-tcgggggcatcagtattcaattgtcagaggtgaaattcttggatttattgaagac
taactactgcgaaagcatttgccaaggatgttttcattaatcagtgaacgaaagttaggg
gatcgaagacgatcagataccgtcgtagtcttaaccg-taaactatgccgactagggatc
gg-gcgatg
>NG_073509_Synfenestella_sorbi_Cucurbitariaceae_Pleosporales_Dothideomycetes_Ascomycota_Fungi
tagtacct---tactactt-ggataaccgtggtaattctagagctaatacatgctgaaaa
ccccaac-ttcgggaggggtgtatttattagataaaaaaccaacgccc-ttcggggcttc
ttggtgattcatgataact-ttacggatcgca--tggccttgcgccggcgacggttcatt
caaatttctgccctatcaactttcgatggtaaggtattggcttaccatggtttcaacggg
taacggggaattagggttcgattccggag-agcgagcctgagagacggctagcacatcca
aggaaggcagcaggcgcgcaaattac-ccaatcccga-cacggggag-gtagtgacaata
aatactgatacagggctcttttgggt-cttgtaattggaatgagtac-aatttaaacctc
ttaacgaggaacaattggagggcaagtctggtgccagcagccgcggtaattccagctcca
atagcgtatattaaagttg-ttgcag--ttaaaaagctcgtagttgaaacttgggtctg-
gctg-gcaggtccg-cctcaccgcgtgtacttg-tccggccgggcc-ttccttct--gga
gaacctcatgccc-ttcactgg---gcgtgttgggg-accagga---cttttactttgaa
-aaaattagagtgttcaaagcag-gcatttgctcg--aatacgttagcatggaataata-
gaataggacgtgcggttctattttgttggtt-tctaggaccgccgtaatgattaataggg
acag-tcgggggcatcagtattcaattgtcagaggtgaaattcttggatttattgaagac
taactactgcgaaagcatttgccaaggatgttttcattaatcagtgaacgaaagttaggg
gatcgaagacgatcagataccgtcgtagtcttaaccg-taaactatgccgactagggatc
gg-gcgatg
>NG_073508_Fenestella_media_Cucurbitariaceae_Pleosporales_Dothideomycetes_Ascomycota_Fungi
tagtacct---tactactt-ggataaccgtggtaattctagagctaatacatgcttaaaa
ccccaac-ttcgggaggggtgtatttattagataaaaaaccaacgccc-ttcggggcttc
ttggtgattcatgataact-ttacggatcgca--tggccttgcgccggcgacggttcatt
caaatttctgccctatcaactttcgatggtaaggtattggcttaccatggtttcaacggg
taacggggaattagggttcgattccggag-agcgagcctgagagacggctagcacatcca
aggaaggcagcaggcgcgcaaattac-ccaatcccga-cacggggag-gtagtgacaata
aatactgatacagggctcttttgggt-cttgtaattggaatgagtac-aatttaaacctc
ttaacgaggaacaattggagggcaagtctggtgccagcagccgcggtaattccagctcca
atagcgtatattaaagttg-ttgcag--ttaaaaagctcgtagttgaaacttgggtctg-
gctg-gcaggtccg-cctcaccgcgtgtacttg-tccggccgggcc-ttccttct--gga
gaacctcatgccc-ttcactgg---gcgtgttgggg-accagga---cttttactttgaa
-aaaattagagtgttcaaagcag-gcctttgctcg--aatacgttagcatggaataata-
gaataggacgtacggttctattttgttggtt-tctaggaccgtcgtaatgattaataggg
acag-tcgggggcatcagtattcaattgtcagaggtgaaattcttggatttattgaagac
taactactgcgaaagcatttgccaaggatgttttcattaatcagtgaacgaaagttaggg
gatcgaagacgatcagataccgtcgtagtcttaaccg-taaactatgccgactagggatc
gg-gcgatg
>KM096231_Ophiosphaerella_herpotricha_Phaeosphaeriaceae_Pleosporales_Dothideomycetes_Ascomycota_Fungi
-----cct---tactactt-ggataaccgtggtaattctagagctaatacatgctaaaaa
ccccaac-ttcggaaggggtgtatttattagataaaaaaccaacgccc-ttcggggcttc
ttggtgattcatgataact-ttacggatcgca--tggccttgcgccggcgacggttcatt
caaatttctgccctatcaactttcgatggtaaggtattggcttaccatggtttcaacggg
taacggggaattagggttcgattccggag-agggagcctgagaaacggctaccacatcca
aggaaggcagcaggcgcgcaaattac-ccaatcccga-cacggggag-gtagtgacaata
aatactgatacagggctcttttgggt-cttgtaattggaatgagtac-aatttaaacctc
ttaacgaggaacaattggagggcaagtctggtgccagcagccgcggtaattccagctcca
atagcgtatattaaagttg-ttgcag--ttaaaaagctcgtagttgaaacttgggtctg-
gctg-gcaggtccg-cctcaccgcgtgtacttg-tccggccgggcc-ttccttct--gga
gaacctcatgccc-ttcactgg---gcgtgttgggg-accagga---cttttactttgaa
-aaaattagagtgttcaaagcag-gcctttgctcg--aatacgttagcatggaataata-
gaataggacgtgcggtcctattttgttggtt-tctaggaccgccgtaatgattaataggg
acag-tcgggggcatcagtattcaattgtcagaggtgaaattcttggatttattgaagac
taactactgcgaaagcatttgccaaggatgttttcattaatcagtgaacgaaagttaggg
gatcgaagacgatcagataccgtcgtagtcttaaccg-taaactatgccgactagggatc
gg-gcgatg
>NG_063679_Dematiopleospora_salsolae_Phaeosphaeriaceae_Pleosporales_Dothideomycetes_Ascomycota_Fungi
tagtacct---tactactt-ggataaccgtggtaattctagagctaatacatgctgaaaa
ccccaac-ttcgggaggggtgtatttattagataaaaaaccaacgccctttcggggcttc
ttggtgattcatgataact-taacggatcgca--tggccttgcgccggcgacggttcatt
caaatttctgccctatcaactttcgatggtaaggtattggcttaccatggtttcaacggg
taacggggaattagggttcgattccggag-agggagcctgagaaacggctaccacatcca
aggaaggcagcaggcgcgcaaattat-ccaatcccga-cacggggag-atagtgacaata
aatactgatacagggctcttttgggt-cttgtaattggaatgagtac-aatttaaacctc
ttaacgaggaacaattggagggcaagtctggtgccagcagccgcggtaattccagctcca
atagcgtatattaaagttg-ttgcag--ttaaaaagctcgtagttgaaacttgggtctg-
gctg-gcaggtccg-cctcaccgcgtgtacttg-tccggccgggcc-ttccttct--gga
gaacctcatgccc-ttcactgg---gcgtgttgggg-accagaa---cttttactttgaa
-aaaattagagtgttcaaagcag-gcctttgctcg--aatacgttagcatggaataata-
aaataggacgtgcggtcctattttgttggtt-tctaggaccgccgtaatgattaataggg
acag-tcgggggcatcagtattcaattgtcagaggtgaaattcttggatttattgaagac
taactactgcgaaagcatttgccaaggatgttttcattaatcagtgaacgaaagttaggg
gatcgaagacgatcagataccgtcgtagtcttaaccg-taaactatgccgactagggatc
gg-gcgatg
>MT177969_Chaetosphaeronema_hispidulum_Incertae_sedis_Incertae_sedis_Incertae_sedis_Ascomycota_Fungi
taatacct---tactactt-ggataaccgtggtaattctagagctaatacatgctgaaaa
ccccaac-ttcgggaggggtgtatttattagataaaaaaccaacgccc-ttcggggcttc
ttggtgattcatgataact-taacggatcgca--tggccttgcgccggcgacggttcatt
caaatttctgccctatcaactttcgatggtaaggtcttggcttaccatggtttcaacggg
taacggggaattagggttcgattccggag-agggagcctgagaaacggctaccacatcca
aggaaggcagcaggcgcgcaaattac-ccaatcctga-tacagggag-gtagtgacaata
aatactgatacagggctcttttgggt-cttgtaattggaatgagtac-aatttaaacctc
ttaacgaggaacaattggagggcaagtctggtgccagcagccgcggtaattccagctcca
atagcgtatattaaagttg-ttgcag--ttaaaaagctcgtagttgaaccttgggcctg-
gctg-gcaggtccg-cctcaccgcgtgtacttg-tccggccgggcc-ttccttct--gga
gaacctcatgccc-ttcactgg---gcgtgttgggg-accagaa---cttttactttgaa
-aaaattagagtgttcaaagcag-gcctttgctcg--aatacgttagcatggaataata-
aaataggacgtgcggtcctattttgttggtt-tctaggaccgccgtaatgattaataggg
acag-tcgggggcatcagtattcaattgtcagaggtgaaattcttggatttattgaagac
taactactgcgaaagcatttgccaaggatgttttcattaatcagtgaacgaaagttaggg
gatcgaagacgatcagataccgtcgtagtcttaaccg-taaactatgccgactagggatc
gg-gcgatg
>EU754045_Chaetosphaeronema_hispidulum_Incertae_sedis_Incertae_sedis_Incertae_sedis_Ascomycota_Fungi
taatacct---tactactt-ggataaccgtggtaattctagagctaatacatgctgaaaa
ccccaac-ttcgggaggggtgtatttattagataaaaaaccaacgccc-ttcggggcttc
ttggtgattcatgataact-taacggatcgca--tggccttgcgccggcgacggttcatt
caaatttctgccctatcaactttcgatggtaaggtcttggcttaccatggtttcaacggg
taacggggaattagggttcgattccggag-agggagcctgagaaacggctaccacatcca
aggaaggcagcaggcgcgcaaattac-ccaatcctga-tacagggag-gtagtgacaata
aatactgatacagggctcttttgggt-cttgtaattggaatgagtac-aatttaaacctc
ttaacgaggaacaattggagggcaagtctggtgccagcagccgcggtaattccagctcca
atagcgtatattaaagttg-ttgcag--ttaaaaagctcgtagttgaaccttgggcctg-
gctg-gcaggtccg-cctcaccgcgtgtacttg-tccggccgggcc-ttccttct--gga
gaacctcatgccc-ttcactgg---gcgtgttgggg-accagaa---cttttactttgaa
-aaaattagagtgttcaaagcag-gcctttgctcg--aatacgttagcatggaataata-
aaataggacgtgcggtcctattttgttggtt-tctaggaccgccgtaatgattaataggg
acag-tcgggggcatcagtattcaattgtcagaggtgaaattcttggatttattgaagac
taactactgcgaaagcatttgccaaggatgttttcattaatcagtgaacgaaagttaggg
gatcgaagacgatcagataccgtcgtagtcttaaccg-taaactatgccgactagggatc
gg-gcgatg
>MG520978_Ophiobolus_artemisiae_Phaeosphaeriaceae_Pleosporales_Dothideomycetes_Ascomycota_Fungi
tagtacct---tactactt-ggataaccgtggtaattctagagctaatacatgctgaaaa
ccccaac-ttcgggaggggtgtatttattagataaaaaaccaacgccc-ttcggggcttc
ttggtgattcatgataact-taacggatcgca--tggccttgcgccggcgacggttcatt
caaatttctgccctatcaactttcgatggtaaggtattggcttaccatggtttcaacggg
taacggggaattagggttcgattccggag-agcgagcctgagaaacggctaccacatcca
aggaaggcagcaggcgcgcaaattac-ccaatcctga-tacagggag-gtagtgacaata
aatactgatacagggctcttttgggt-cttgtaattggaatgagtac-aatttaaacctc
ttaacgaggaacaattggagggcaagtctggtgccagcagccgcggtaattccagctcca
atagcgtatattaaagttg-ttgcag--ttaaaaagctcgtagttgaaacttgggcctg-
gctg-gcaggtccg-cctcaccgcgtgtacttg-tccggccgggcc-ttccttct--gga
gaacctcatgccc-ttcactgg---gcgtgttgggg-accagga---cttttactttgaa
-aaaattagagtgttcaaagcag-gcctttgctcg--aatacgttagcatggaataata-
gaataggacgtgcggtcctattttgttggtt-tctaggaccgccgtaatgattaataggg
acag-tcgggggcatcagtattcaattgtcagaggtgaaattcttggatttattgaagac
taactactgcgaaagcatttgccaaggatgttttcattaatcagtgaacgaaagttaggg
gatcgaagacgatcagataccgtcgtagtcttaaccg-taaactatgccgactagggatc
gg-gcgatg
>MK522502_Hydeomyces_pinicola_Phaeosphaeriaceae_Pleosporales_Dothideomycetes_Ascomycota_Fungi
tagtacct---tactactt-ggataaccgtggtaattctagagctaatacatgctgaaaa
ccccaac-ttcgggaggggtgtatttattagataaaaaaccaacgccc-ttcggggcttc
ttggtgattcatgataact-taacggatcgca--tggccttgcgccggcgacggttcatt
caaatttctgccctatcaactatcgatggtaaggtattggcttaccatggtttcaacggg
taacggggaattagggttcgattccggag-agtgagcctgagaaacggctaacacatcca
aggaaggcagcaggcgcgcaaattat-ccaatcccga-cacggggag-atagtgacaata
aatactgatacagggctcttttgggt-cttgtaattggaatgagtac-aatttaaacctc
ttaacgaggaacaattggagggcaagtctggtgccagcagccgcggtaattccagctcca
atagcgtatattaaagttg-ttgcag--ttaaaaagctcgtagttgaaacttgggtctg-
gctg-gcaggtccg-cctcaccgcgtgtacttg-tccggctgggcc-ttccttct--gga
gaacctcatgccc-ttcactgg---gcgtgttgggg-accagga---cttttactttgaa
-aaaattagagtgttcaaagcag-gcctttgctcg--aatacgttagcatggaataata-
aaataggacgtgcggtcctattttgttggtt-tctaggaccgccgtaatgattaataggg
acag-tcgggggcatcagtattcaattgtcagaggtgaaattcttggatttattgaagac
taactactgcgaaagcatttgccaaggatgttttcattaatcagtgaacgaaagttaggg
gatcgaagacgatcagataccgtcgtagtcttaaccg-taaactatgccgactagggatc
gg-gcgatg
>MK522504_Hydeopsis_verrucispora_Phaeosphaeriaceae_Pleosporales_Dothideomycetes_Ascomycota_Fungi
tagtacct---tactactt-ggataaccgtggtaattctagagctaatacatgctaaaaa
ccccaac-ttcgggaggggtgtatttattagataaaaaaccaacgccc-ttcggggcttc
ttggtgattcatgataact-ttacggatcgca--tggccttgcgccggcgacggttcatt
caaatttctgccctatcaactttcgatggtaaggtattggcttaccatggtttcaacggg
taacggggaattagggttcgattccggag-agggagcctgagaaacggctaccacatcca
aggaaggcagcaggcgcgcaaattac-ccaatcccga-cacggggag-gtagtgacaata
aatactgatacagggctcttttgggt-cttgtaattggaatgagtac-aatttaaacctc
ttaacgaggaacaattggagggcaagtctggtgccagcagccgcggtaattccagctcca
atagcgtatattaaagttg-ttgcag--ttaaaaagctcgtagttgaaactt-ggtctg-
gctg-gcaggtccg-cctcaccgcgtgtacttg-tccggccgggcc-ttccttct--gga
gaacctcatgccc-ttcactgg---gcgtgttgggg-accagga---cttttactttgaa
-aaaattagagtgttcaaagcag-gcctttgctcg--aatacgttagcatggaataata-
gaataggacgtgcggtcctattttgttggtt-tctaggaccgccgtaatgattaataggg
acag-tcgggggcatcagtattcaattgtcagaggtgaaattcttggatttattgaagac
taactactgcgaaagcatttgccaaggatgttttcattaatcagtgaacgaaagttaggg
gatcgaagacgatcagataccgtcgtagtcttaaccg-taaactatgccgactagggatc
gg-gcgatg
>MN587172_Ophiosphaerella_herpotricha_Phaeosphaeriaceae_Pleosporales_Dothideomycetes_Ascomycota_Fungi
tagtacct---tactactt-ggataaccgtggtaattctagagctaatacatgctgaaaa
ccccaac-ttcgggaggggtgtatttattagataaaaaaccaacgccc-ttcggggcttc
ttggtgattcatgataact-ttacggatcgca--tggccttgcgccggcgacggttcatt
caaatttctgccctatcaactttcgatggtaaggtattggcttaccatggtttcaacggg
taacggggaattagggttcgattccggag-agggagcctgagaaacggctaccacatcca
aggaaggcagcaggcgcgcaaattac-ccaatcccga-cacggggag-gtagtgacaata
aatactgatacagggctcttttgggt-cttgtaattggaatgagtac-aatttaaacctc
ttaacgaggaacaattggagggcaagtctggtgccagcagccgcggtaattccagctcca
atagcgtatattaaagttg-ttgcag--ttaaaaagctcgtagttgaaccttgggtctg-
gctg-gcaggtccg-cctcaccgcgtgtacttgttccggccgggcc-ttccttct--gga
gaacctcatgccc-ttcactgg---gcgtgttgggg-accagga---cttttactttgaa
-aaaattagagtgttcaaagca--gcctttgctcg--aatacgttagcatggaataata-
gaataggacgtgcggtcctattttgttggtt-tctaggaccgccgtaatgattaataggg
acag-tcgggggcatcagtattcaattgtcagaggtgaaattcttggatttattgaagac
taactactgcgaaagcatttgccaaggatgttttcattaatcagtgaacgaaagttaagg
gatcgaaaacgatcagataccgtcgtagtcttaaccg-taaactatgccgactagggatc
gt-tttttg
>MG829140_Neosetophoma_rosae_Phaeosphaeriaceae_Pleosporales_Dothideomycetes_Ascomycota_Fungi
tagtacct---tactactt-ggataaccgtggtaattctagagctaatacatgctgaaaa
ccccaac-ttcgggaggggtgtatttattagataaaaaaccaacgccc-ttcggggcttc
ttggtgattcatgataact-ttacggatcgca--tggccttgcgccggcgacggttcatt
caaatttctgccctatcaactttcgatggtaaggtattggcttaccatggtttcaacggg
taacggggaattagggttcgattccggag-agggagcctgagaaacggctaccacatcca
aggaaggcagcaggcgcgcaaattac-ccaatcccga-cacggggag-gtagtgacaata
aatactgatacagggctcttttgggt-cttgtaattggaatgagtac-aatttaaacctc
ttaacgaggaacaattggagggcaagtctggtgccagcagccgcggtaattccagctcca
atagcgtatattaaagttg-ttgcag--ttaaaaagctcgtagttgaaccttgggtctg-
gctg-gcaggtccg-cctcaccgcgtgtacttg-tccggccgggcc-ttccttct--gga
g-acctcatgccc-ttcactgg---gcgtgttgggg-accagga---cttttactttgaa
-aaaattagagtgttcaaagcag-gcctttgctcg--aatacgttagcatggaataata-
aaataggacgtgcggtcctattttgttggtt-tctaggaccgccgtaatgattaataggg
acag-tcgggggcatcagtattcaattgtcagaggtgaaattcttggatttattgaagac
taactactgcgaaagcatttgccaaggatgttttcattaatcagtgaacgaaagttaggg
gatcgaagacgatcagataccgtcgtagtcttaaccg-taaactatgccgactagggat-
---------
>MW886100_Leptosphaeria_chatkalica_Leptosphaeriaceae_Pleosporales_Dothideomycetes_Ascomycota_Fungi
----------------------------------------------------------aa
ccccaac-ttcgggaggggtgtatttattagataaaaaaccaacgccc-ttcggggcttc
ttggtgattcatgataact-ttacggatcgca--tggccttgcgctggcgacggttcatt
caaatttctgccctatcaactttcgatggtaaggtattggcttaccatggtttcaacggg
taacggggaattagggttcgattccggag-agggagcctgagaaacggctaccacatcca
aggaaggcagcaggcgcgcaaattac-ccaatcccga-cacggggag-gtagtgacaata
aatactgatacagggctcttttgggt-cttgtaattggaatgagtac-aatttaaacctc
ttaacgaggaacaattggagggcaagtctggtgccagcagccgcggtaattccagctcca
atagcgtatattaaagttg-ttgcag--ttaaaaagctcgtagttgaaacttgggtctg-
gctg-gcgggtccg-cctcaccgcgtgtacttg-tccggccgggcc-ttccttct--gga
gaacctcatgccc-tttactgg---gcgtgttgggg-accagga---cttttactttgaa
-aaaattagagtgttcaaagcag-gcctttgctcg--aatacgttagcatggaataata-
gaataggacgtgcggtcctattttgttggtt-tctaggaccgccgtaatgattaataggg
acag-tcgggggcatcagtattcaattgtcagaggtgaaattcttggatttattgaagac
taactactgcgaaagcatttgccaaggatgttttcattaatcagtgaacgaaagttaggg
gatcgaagacgatcagataccgtcgtagtcttaaccg-taa-------------------
---------
>OR242657_Neocucurbitaria_pistaciicola_Cucurbitariaceae_Pleosporales_Dothideomycetes_Ascomycota_Fungi
tagtacct---tactactt-ggataaccgtggtaattctagagctaatacatgctgaaaa
ccccaac-ttcgggaggggtgtatttattagataaaaaaccaacgccc-ttcggggcttc
ttggtgattcatgataact-ttacggatcgca--tggccttgcgccggcgacggttcatt
caaatttctgccctatcaactttcgatggaaaggtattggcttaccatggtttcaacggg
taacggggaattagggttcgattccggag-agggagcctgagaaacggctaccacatcca
aggaaggcagcaggcgcgcaaattac-ccaatcccga-cacggggag-gtagtgacaata
aatactgatacagggctcttttgggt-cttgtaattggaatgagtac-aatttaaacctc
ttaacgaggaacaattggagggcaagtctggtgccagcagccgcggtaattccagctcca
atagcgtatattaaagttg-ttgcag--ttattaagctcgtagtagaaagtcgagtctg-
gctg-gcaggtccg-cctcaccgcgtgtacttg-tccggccgggcc-ttccttct--gga
gaacctcatgccc-ttcactgg---gcgtgttgggg-accagga---cttttactttgaa
-aaaattagagtgttcaaagcag-gcctatgctcg--aatacgctagcatggaataata-
gaatagggcgtgcggttctattttgttggtt-tctagggcctccgtaatgattaataggg
acag-tcgggggcatcagtattcaattgtcagaggtgaaatttttggatttattgaagag
taactactgcgaaagcatttgccaaggatgttttcactaatcagtgaacgaaagttaggg
gatcgaagacgatcagataccgtcgtagtcttaaccg-taaactatgccgactagggatc
gg-gcgatg
>KU842390_Parastagonospora_cumpignensis_Phaeosphaeriaceae_Pleosporales_Dothideomycetes_Ascomycota_Fungi
tagtacct---tactactt-ggataaccgtggtaattctagagctaatacatgctgaaaa
ccccaac-ttcgggaggggtgtatttattagataaaaaaccaacgccc-ttcggggcttc
ttggtgattcatgataact-ttacggatcgca--tggccttgcgccggcgacggttcatt
caattttctgccctatcaactttcgatggtaaggtattggcttaccatggtttcaacggg
taacggggaattagggttcgattccggag-agggagcctgagaaacggctaccacatcca
aggaaggcagcaggcgcgcaaattac-ccaatcccga-cacggggag-gtagtgacaata
aatactgatacagggctcttttgggt-cttgtaattggaatgagtac-aatttaaacctc
ttaacgaggaacaattggagggcaagtctggtgccagcagccgcggtaattccagctcca
atagcgtatattaaagttg-ttgcag--ttaaaaagctcgtagttgaaccttgggtctg-
gctg-gca-gtccg-cctcaccgcg-----------------------------------
------------------------------------------------------------
------------------------------------------------------------
------------------------------------------------------------
------------------------------------------------------------
------------------------------------------------------------
------------------------------------------------------------
---------
>OL984032_Plenodomus_changchunensis_Leptosphaeriaceae_Pleosporales_Dothideomycetes_Ascomycota_Fungi
tagtacct---tactactt-ggataaccgtggtaattctagagctaatacatgctaaaaa
ccccgac-ttcggaaggggtgtatttattagataaaaaaccaacgccc-ttcggggcttc
ttggtgattcatgataact-ttacggatcgca--tggccttgcgccggcgacggttcatt
caaatttctgccctatcaactttcgatggtaaggtattggcttaccatggtttcaacggg
taacggggaattagggttcgattccggag-agggagcctgagaaacggctaccacatcca
aggaaggcagcaggcgcgcaaattac-ccaatcccga-cacggggag-gtagtgacaata
aatactgatacagggctcttttgggt-cttgtaattggaatgagtac-aatttaaacctc
ttaacgaggaacaattggagggcaagtctggtgccagcagccgcggtaattccagctcca
atagcgtatattaaagttg-ttgcag--ttaaaaagctcgtagttgaaacttgggtctg-
gctg-gca-gtccg-cctcaccgcgtgtacttg-tccggccgggcc-ttccttct--gga
ga-cctcatgccc-ttcactgg---gcgtgttggggaccaga-----cttttactttgaa
-aa--atagagtgtcaaagc----agctttgctcgatacgtagcatgaataatagaata-
------gacgtgcggtcctattgt------------------------------------
------------------------------------------------------------
------------------------------------------------------------
------------------------------------------------------------
---------
>OL984031_Plenodomus_changchunensis_Leptosphaeriaceae_Pleosporales_Dothideomycetes_Ascomycota_Fungi
tagtacct---tactactt-ggataaccgtggtaattctagagctaatacatgctaaaaa
ccccgac-ttcggaaggggtgtatttattagataaaaaaccaacgccc-ttcggggcttc
ttggtgattcatgataact-ttacggatcgca--tggccttgcgccggcgacggttcatt
caaatttctgccctatcaactttcgatggtaaggtattggcttaccatggtttcaacggg
taacggggaattagggttcgattccggag-agggagcctgagaaacggctaccacatcca
aggaaggcagcaggcgcgcaaattac-ccaatcccga-cacggggag-gtagtgacaata
aatactgatacagggctcttttgggt-cttgtaattggaatgagtac-aatttaaacctc
ttaacgaggaacaattggagggcaagtctggtgccagcagccgcggtaattccagctcca
atagcgtatattaaagttg-ttgcag--ttaaaaagctcgtagttgaaacttgggtctg-
gctg-gcaggtccg-cctcaccgcgtgtacttg-tccggccgggcc-ttccttct--gga
gaacctcatgccc-ttcactgg---gcgtgttgggg-accagga---cttttactttgaa
-aa-attagagtgttcaaagca--gcctttgctcg--aatacgttagcatgga----ta-
------------------------------------------------------------
------------------------------------------------------------
------------------------------------------------------------
------------------------------------------------------------
---------
>GU296141_Camarosporium_quaternatum_Camarosporiaceae_Pleosporales_Dothideomycetes_Ascomycota_Fungi
tagtacct---tactactt-ggataaccgtggtaattctagagctaatacatgctgaaaa
ccgcaac-ttcggaagcggtgtatttattagataaaaaaccaacgccc-ttcggggcttc
ttggtgattcatgataact-ttacggatcgca--tggccttgcgccggcgacggttcatt
caaatttctgccctatcaactttcgatggtaaggtattggcttaccatggtttcaacggg
taacggggaattagggttcgattccggag-agggagcctgagaaacggctaccacatcca
aggaaggcagcaggcgcgcaaattac-ccaatcccga-cacggggag-gtagtgacaata
aatactgatacagggctcttttgggt-cttgtaattggaatgagtac-aatttaaacctc
ttaacgaggaacaattggagggcaagtctggtgccagcagccgcggtaattccagctcca
ttagagtatattaaagttg-tggcag--ttaaaaagcttgtagatgaaacttgggtctg-
ggtg-gcaggtctg-cctcaccgcgtgtacttg-tccggccgggcc-ttccttct--gga
gaacctcatgccc-ttcactgg---gcgtgttgggg-accagga---cttttactttgaa
-aaaattagaatgttcaaagcag-gcctttgctcg--aatacgttaacatggaataata-
gaataggacgtgcggtcctattttgttggtt-tctaggaccgccgtaatgattaataggg
acag-tcgggggcatcagtattcaattgtcagaggtgaaatttttggatttattgaagac
taactactgcgaaagcatttgccaaggatgttttcattaatcagtgaacgaaagttaggg
gatcgaagacgatcagataccgtggtagtcttaaccg-taaactatgccgactagggatc
gg-gcgatg
>KP114342_Pleosporales_sp._OTU06_Pleosporales_Pleosporales_Dothideomycetes_Ascomycota_Fungi
-----------------------------------------------------------a
ccccgac-ttcggaaggggtgtatttattagataaaaaaccaatgccc-ttcggggctcc
ttggtgattcataataact-tctcagatcgca--tggccttgcgccggcgacggttcatt
caaatttctgccctatcaactttcgatggtaaggtagtggcttaccatggtttcaacggg
taacggggaattagggttcgattccggag-aaggagccggaggaacggctactacatcca
aggaaggcagcaggcgcgcaaattac-ccaatcccga-cacggggag-gtagtgacaata
aatactgatacagggctcttttgggt-cttgtaattggaatgagtac-aatttaaacctc
ttaacgaggaacaattggagggcaagtctggtgccagcagccgcggtaataccagctcca
atagcgtatattaa----------------------------------------------
------------------------------------------------------------
------------------------------------------------------------
------------------------------------------------------------
------------------------------------------------------------
------------------------------------------------------------
------------------------------------------------------------
------------------------------------------------------------
---------
>KP114346_Pleosporales_sp._OTU04_Pleosporales_Pleosporales_Dothideomycetes_Ascomycota_Fungi
-----------------------------------ttctagagc-aatacatgctgaaaa
ccccgac-ttcggaaggggtgtatttattagataaaaaaccaatgccc-ttcggggctcc
ttggtgattcataataact-tctcagatcgca--tggccttgcgccggcgacggttcatt
caaatttctgccctatcaactttcgatggtaaggtagtggcttaccatggtttcaacggg
taacggggaattagggttcgattccggag-aaggagccggaggaacggctactacatcca
aggaaggcagcaggcgcgcaaattac-ccaatcccga-cacggggag-gtagtgacaata
aatactgatacagggctcttttgggt-cttgtaattggaatgagtac-aatttaaacctc
ttaacgaggaacaattggagggcaagtctggtgccagcagccgcggtaataccagctcca
atagcgtatattaaagttg-ttgcag--taaaaaagctcgtagttgaacctttggcctg-
gctg-gcaggtccg-cctcaccgcgtgcacttg-tccggccgggccttctcttct--gga
gaaccgcatgccc-t---------------------------------------------
------------------------------------------------------------
------------------------------------------------------------
------------------------------------------------------------
------------------------------------------------------------
------------------------------------------------------------
---------
>LC618853_Herpotrichia_macrotricha_Melanommataceae_Pleosporales_Dothideomycetes_Ascomycota_Fungi
tagtacct---taccactt-ggataaccgtggtaattctagagctaatacatgctaaaaa
ccccgac-ttcggaaggggtgtgtttattagataaaaaaccaatgccc-ttcggggctct
ttggtgattcatgataacc-taacggatcgca--tggccttgcgccggcgacggttcatt
caaatttctgccctatcaactttcgatggtaaggtattggcttaccatggtttcaacggg
taacggggaattagggttcgattccggag-agggagcctgagaaacggctaccacatcca
aggaaggcagcaggcgcgcaaattac-ccaatcccga-cacggggag-gtagtgacaata
aatactgatacagggctcttttgggt-cttgtaattggaatgagtac-aatttaaacccc
ttaacgaggaacaattggagggcaagtctggtgccagcagccgcggtaattccagctcca
atagcgtatattaaagttg-ttgcag--ttaaaaagctcgtagttgaaacttgggtctg-
gcta-gcgggtccg-cctcaccgcgtgcacttg-tccggctggacctttccttct--gga
gaacctcatgccc-ttcactgg---gtgtgttggggaaccagga---cttttactttgaa
-aaaattagagtgttcaaagcag-gcctttgctcg--aatacgttagcatggaataata-
gaataggacgtgcggtcctattttgttggtt-tctaggatcgccgtaatgattaataggg
atag-tcgggggcatcagtattcaattgtcagaggtgaaattcttggatttattgaagac
taactactgcgaaagcatttgccaaggatgttttcattaatcagtgaacgaaagttaggg
gatcgaagacgatcagataccgtcgtagtcttaaccg-taaactatgccgactagggatc
gg-gcgatg
>OR134406_Herpotrichia_macrotricha_Melanommataceae_Pleosporales_Dothideomycetes_Ascomycota_Fungi
tagtacct---taccactt-ggataaccgtggtaattctagagctaatacatgctaaaaa
ccccgac-ttcggaaggggtgtgtttattagataaaaaaccaatgccc-ttcggggctct
ttggtgattcatgataacc-taacggatcgca--tggccttgcgccggcgacggttcatt
caaatttctgccctatcaactttcgatggtaaggtattggcttaccatggtttcaacggg
taacggggaattagggttcgattccggag-agggagcctgagaaacggctaccacatcca
aggaaggcagcaggcgcgcaaattac-ccaatcccga-cacggggag-gtagtgacaata
aatactgatacagggctcttttgggt-cttgtaattggaatgagtac-aatttaaacccc
ttaacgaggaacaattggagggcaagtctggtgccagcagccgcggtaattccagctcca
atagcgtatattaaagttg-ttgcag--ttaaaaagctcgtagttgaaacttgggtctg-
gcta-gcgggtccg-cctcaccgcgtgcacttg-tccggctggacctttccttct--gga
gaacctcatgccc-ttcactgg---gtgtgttggggaaccagga---cttttactttgaa
-aaaattagagtgttcaaagcag-gcctttgctcg--aatacgttagcatggaataata-
gaataggacgtgcggtcctattttgttggtt-tctaggatcgccgtaatgattaataggg
atag-tcgggggcatcagtattcaattgtcagaggtgaaattcttggatttattgaagac
taactactgcgaaagcatttgccaaggatgttttcattaatcagtgaacgaaagttaggg
gatcgaagacgatcagataccgtcgtagtcttaaccg-taaactatgccgactagggatc
gg-gcgatg
>NG_061258_Beverwykella_pulmonaria_Melanommataceae_Pleosporales_Dothideomycetes_Ascomycota_Fungi
tagtacct---taccactt-ggataaccgtggtaattctagagctaatacatgctaaaaa
ccccgac-ttcggaaggggtgtgtttattagataaaaaaccaatgcccctttggggctct
ttggtgattcatgataacc-taacggatcgca--tggccttgcgccggcgacggttcatt
caaatttctgccctatcaactttcgatggtaaggtattggcttaccatggtttcaacggg
taacggggaattagggttcgattccggag-agggagcctgagaaacggctaccacatcca
aggaaggcagcaggcgcgcaaattac-ccaatcccga-cacggggag-gtagtgacaata
aatactgatacagggctcttttgggt-cttgtaattggaatgagtac-aatttaaacccc
ttaacgaggaacaattggagggcaagtctggtgccagcagccgcggtaattccagctcca
atagcgtatattaaagttg-ttgcag--ttaaaaagctcgtagttgaaacttgggtctg-
gcta-gcgggtccg-cctcaccgcgtgcacttg-tccggctggacctttccttct--gga
gaacctcatgccc-ttcactgg---gtgtgttggggaaccagga---cttttactttgaa
-aaaattagagtgttcaaagcag-gcctttgctcg--aatacgttagcatggaataata-
gaataggacgtgcggtcctattttgttggtt-tctaggatcgccgtaatgattaataggg
atag-tcgggggcatcagtattcaattgtcagaggtgaaattcttggatttattgaagac
taactactgcgaaagcatttgccaaggatgttttcattaatcagtgaacgaaagttaggg
gatcgaagacgatcagataccgtcgtagtcttaaccg-taaactatgccgactagggatc
gg-gcgatg
>HQ599454_Massaria_zanthoxyli_Massariaceae_Pleosporales_Dothideomycetes_Ascomycota_Fungi
tagtacct---tactactt-ggataaccgtggtaattctagagctaatacatgctaaaaa
ccccgac-ttcggaaggggtgtatttattagataaaaaaccaatgccc-ttcggggctct
ttggtgattcataataact-taacggatcgca--tggccttgcgccggcgacggttcatt
caaatttctgccctatcaactttcgatggtaaggtattggcttaccatggtttcaacggg
taacggggaattagggttcgactccggag-agggagcctgagaaacggctaccacatcca
aggaaggcagcaggcgcgcaaattac-ccaatcccga-cacggggag-gtagtgacaata
aatactgatactgagctctttcgggt-ttagtaattggaatgagtac-aatttaaatccc
ttaacgaggaacaattggagggcaagtctggtgccagcagccgcggtaattccagctcca
atagcgtatattaaagttg-ttgcag--ttaaaaagctcgtagttgaaccttgggcctg-
gctg-gccggtccg-cctcaccgcgtgtactgg-tccggccgggcctttctttct--gga
gatccccatgtcc-ttcactgg---gtgtggcggggaaccagga---cttttactttgaa
-aaaattagagtgttcaaagcag-gcctttgctcg--aatacattagcatggaataata-
gaataggacgtgcggttctattttgttggtt-tctaggaccgccgtaatgattaataggg
atag-tcgggggcatcagtattcaattgtcagaggtgaaattcttggatttattgaagac
taactactgcgaaagcatttgccaaggatgttttcattaatcagtgaacgaaagttaggg
gatcgaagacgatcagataccgtcgtagtcttaaccg-taaactatgccgactagggatc
gg-gcgatg
>OL764416_Neomassaria_sp._Pleosporales_incertae_sedis_Pleosporales_Dothideomycetes_Ascomycota_Fungi
tagtacct---ttctacta-ggataaccgtggtaattctagagctaatacttgctaaaaa
ccccgac-ttcggaaggggtgtatttattagataaaaaaccaatgccc-ttcggggctct
ctggtgattcatcataact-taacggatcgca--tggccttgcgccggcgacggttcatt
caaatttctgccctatcaactttcgatggtaaggtattggcttaccatggtttcaacggg
taacggggaattagggttcgactccggag-aaggagcctgagaaacggctactacatcca
aggaaggcagcaggcgcgcaaattac-ccaatcccga-cacggggag-gtagtgacaata
aatactgatacagggcgcttttgcgt-cttgtaattggaatgagtac-aatttaaacccc
ttaacgaggaacaattggagggcaagtctggtgccagcagccgcggtaattccagctcca
atagcgtatattaaagttg-ttgcag--ttaaaaagctcgtagttgaaccttgggcctg-
gctg-gccggtccg-cctcaccgcgtgtactgg-tccggccgggcctttccttct--gga
gaactgcatgccc-tttactgg---gtgtgttagggaaccagga---cttttactttgaa
-aaaattagagtgttcaaagcag-gcctttgctcg--aatacgttagcatggaataata-
gaataggacgtgtggttctattttgttggtt-tctaggaccgccgtaatgattaataggg
atag-tcgggggcatcagtattcaattgtcagaggtgaaattcttggatttattgaagac
taactactgcgaaagcatttgccaaggatgttttcattaatcagtgaacgaaagttaggg
gatcgaagacgatcagataccgtcgtagtcttaaccg-taaactatgccgactagggatc
gg-gcgatg
>JN941607_Curvularia_coicis_Pleosporaceae_Pleosporales_Dothideomycetes_Ascomycota_Fungi
taatacct---tactactt-ggataaccgtggtaattctagagctaatacatgctgaaaa
tcccgac-ttcggaagggatgtgtttattagataaaaaaccaatgccc-ttcggggctct
ttggtgattcatgataact-ttacggatcgca--tagccttgcgctggcgacggttcatt
caaatttctgccctatcaactttcgatggtaaggtattggcttaccatggtttcaacggg
taacggggaattagggttcgattccggag-agggagcctgagaaacggctaccacatcca
aggaaggcagcaggcgcgcaaattac-ccaatcccga-cacggggag-gtagtgacaata
aatactgatacagggctcttttgggt-cttgtaattggaatgagtac-aatttaaacctc
ttaacgaggaacaattggagggcaagtctggtgccagcagccgcggtaattccagctcca
atagcgtatattaaagttg-ttgcag--ttaaaaagctcgtagttgaaacttgggcctg-
gctg-gcgggtccg-cctcaccgcgtgcactcg-tccggccgggcc-ttccttct--gaa
gaacctcatgccc-ttcactgg---gcgtgttggggaatcagga---cttttactttgaa
-aaaattagagtgttcaaagcag-gcctttgctcg--aatacgttagcatggaataata-
aaatagggcgtgcgtttctattttgttggtt-tctagagacgccgcaatgattaacagga
acag-tcgggggcatcagtattcagttgtcagaggtgaaattcttggatttactgaagac
taactactgcgaaagcatttgccaaggatgttttcattaatcagtgaacgaaagttaggg
gatcgaagacgatcagataccgtcgtagtcttaaccg-taaactatgccgactagggatc
gg-gcgatg
>MK358811_Biatriospora_borsei_Biatriosporaceae_Pleosporales_Dothideomycetes_Ascomycota_Fungi
tagtacct---tactactt-ggataaccgtggtaattctagagctaatacatgctaaaaa
ccccgac-ttcgggaggggtgtatttattagataaaaaaccaatgccc-ttcggggctcc
ttggtgattcataataact-taacggatcgca--tggccttgcgccggcaacggttcatt
caaatttctgccctatcaactttcgatggtaaggtattggcttaccatggtttcaacggg
taacggggaattagggttcgattccggag-agggagcctgagaaacggctaccacatcca
aggaaggcagcaggcgcgcaaattac-ccaatcccga-cacggggag-gtagtgacaata
aatactgatacagggctcttttgggt-cttgtaatcggaatgagtac-aatttaaacccc
ttaacgaggaacaattggagggcaagtctggtgccagcagccgcggtaattccagctcca
atagcgtatattaaagttg-ttgcag--ttaaaaagctcgtagttgaaccttgggcctg-
gctg-gccggtccg-cctcaccgcgtgtactgg-tccggccgggcctttccttct--gga
gatcctcatgcct-tcactggg---gtgtgttggggaaccagga---cttttactgtgaa
-caaattaaagtgttcaaagcag-gcctttgctcg--aatactttagcatggaatatag-
gaaaaggacgtgcggtcctattttgttggtt-tctaggaccgccgtaatgattaaaaagg
ataa-tccggggcatcagtattcaattgtccaaagtgaaattcttggattttttgaagac
taactactgcgaaaacattttccaaggatgttttcattaatcagtgaacgaaagttaggg
gatcgaagaagatcagataccgtcgtagtcttaaccg-taaacaatgccgactagggatc
gg-gcgatg
>MH388310_Dictyocheirospora_xishuangbannaensis_Dictyosporiaceae_Pleosporales_Dothideomycetes_Ascomycota_Fungi
tagtacct---tactactt-ggatacccgtggtaattctagagctaatacatgctaaaaa
ccccgac-ttcgggaggggtgtgtttattagataaaaaaccaacgccc-ttcggggctcc
ttggtgattcatgataacc-tctcagatcgca--cggccttgcgccggcgacggttcatt
caaatttctgccctatcaactttcgatggtaaggtattggcttaccatggtttcaacggg
taacggggaattagggttcgattccggag-agtgagcctgagaaacggctcacacatcca
aggaaggcagcaggcgcgcaaattac-ccaatcccga-cacggggag-gtagtgacaata
aatactgatacagggctcttttgggt-cttgtaattggaatgagtac-aatttaaacctc
ttaacgaggaacaattggagggcaagtctggtgccagcagccgcggtaattccagctcca
atagcgtatattaaagttg-ttgcag--tt-aaaagctcgtagttgaatctttggcctg-
gctg-gcgggtccg-cctcaccgcgtgcacttg-tccggccgggccttctcttct--g--
------------------------------------------------------------
------------------------------------------------------------
------------------------------------------------------------
------------------------------------------------------------
------------------------------------------------------------
------------------------------------------------------------
---------
>KY066740_Longipedicellata_aptrootii_Longipedicellataceae_Pleosporales_Dothideomycetes_Ascomycota_Fungi
tggtacct---tactactt-ggataaccgtggtaattctagagctaatacatgctgaaaa
ccccgac-ttcgggaggggtgtatttattagataaaaaaccaacgccc-ttcggggctcc
ttggtgattcatgataact-tctcagatcgca--tggccttgcgccggcgacggttcatt
caaatttctgccctatcaactttcgatggtaaggtattggcttaccatggtttcaacggg
taacggggaattagggttcgattccggag-agtgagcctgaaagacagctcacacatcca
aggaaggcagcaggcgcgcaaattac-ccaatcccga-cacggggag-gtagtgacaata
aatactgatacagggctcttttgggt-cttgtaattggaatgagtac-aatttaaacctc
ttaacgaggaacaattggagggcaagtctggtgccagcagccgcggtaattccagctcca
atagcgtatattaaagttg-ttgcag--ttaaaaagctcgtagttgaacctttggcctg-
gctg-gcaggtccg-cctcaccgcgtgcacttg-tccggccgggccttctcttct--gga
gaaccgcatgccc-ttcactgg---gtgtgctgggg-accagga---cttttactttgaa
-aaaattagagtgttcaaagcag-gcctttgctcg--aatacgttagcatggaataatag
gaataggacgtgcggtcctattttgttggtt-tctaggaccgccgtaatgattaataggg
acag-tcgggggcatcagtattcaattgtcaaaggtgaaattcttgggattaa-------
------------------------------------------------------------
------------------------------------------------------------
---------
>MH051114_Colletotrichum_gloeosporioides_Glomerellaceae_Glomerellales_Sordariomycetes_Ascomycota_Fungi
tagtacct---tactactt-ggataaccgtggtaattctagagctaatacatgctgaaaa
ccccaac-ttcggaaggggtgtatttattagataaaaaaccaatgccc-ttcggggcttc
ttggtgattcatgataact-aaacggatcgca--tggccttgcgccggcgacggttcatt
caaatttctgccctatcaactttcgatggtaaggtattggcttaccatggtttcaacggg
taacggggaattagggttcgattccggag-agggagcctgagaaacggctaccacatcca
aggaaggcagcaggcgcgcaaattac-ccaatcccga-cacggggag-gtagtgacaata
aatactgatacagggctcttttgggt-cttgtaattggaatgagtac-aatttaaacctc
ttaacgaggaacaattggagggcaagtctggtgccagcagccgcggtaattccagctcc-
atagcgaatattaaagttg-ttgcag--ttaaaaagctcgtagttgaaccttgggcctg-
gctg-gcagg-ccg-cctcaccgcgtggacttg-tccggccgggcctttccttct--gga
ga-cctcatgccc-ttcccttg-----------gg-------------------------
------------------------------------------------------------
------------------------------------------------------------
------------------------------------------------------------
------------------------------------------------------------
------------------------------------------------------------
---------
>MT957899_Neolophiotrema_xiaokongense_Anteagloniaceae_Pleosporales_Dothideomycetes_Ascomycota_Fungi
tagtacct---tactactt-ggataaccgtggtaattctagagctaatacatgctaaaaa
ccccgacttttggaaggggtgtatttattagataaaaaaccaatgccc-ctcggggctct
ttggtgattcatgataact-taacggatcgca--tggccttgcgccggcgacggttcatt
caaatttctgccctatcaactttcgatggtaaggtattggcttaccatggtttcaacggg
taacggggaattagggttcgactccggag-agggagcctgagaaacggctaccacatcca
aggaaggcagcaggcgcgcaaattac-ccaatcccga-cacggggag-gtagtgacaata
aatactgatacagggctcttttgggt-cttgtaatcggaatgagtac-aatttaaacccc
ttaacgaggaacaattggagggcaagtctggtgccagcagccgcggtaattccagctcca
atagcgtatattaaagttg-ttgcag--ttaaaaagctcgtagttgaaccttgggcctg-
gctg-gccggtcccgcctcaccgcgtggactgg-tccggccgggcctttccttct--ggg
gaacccct----------------------------------------------------
------------------------------------------------------------
------------------------------------------------------------
------------------------------------------------------------
------------------------------------------------------------
------------------------------------------------------------
---------
>OL891807_Parafenestella_ulmicola_Cucurbitariaceae_Pleosporales_Dothideomycetes_Ascomycota_Fungi
tagtacct---tactactt-ggataaccgtggtaattctagagctaatacatgctgaaaa
ccccaac-ttcgggaggggtgtatttattagataaaaaaccaacgccc-ttcggggcttc
ttggtgattcatgataact-ttacggatcgca--tggccttgcgccggcgacggttcatt
caaatttctgccctatcaactttcgatggtaaggtattggcttaccatggtttcaacggg
taacggggaattagggttcgattccggag-agcgagcctgagagacggctagcacatcca
aggaaggcagcaggcgcgcaaattac-ccaatcccga-cacggggag-gtagtgacaata
aatactgatacagggctcttttgggt-cttgtaattggaatgagtac-aatttaaacctc
ttaacgaggaacaattggagggcaagtctggtgccagcagccgcggtaattccagctcca
atagcgtatattaaagttg-ttgcag--ttaaaaagctcgtagttgaa-cttgggtctg-
gctg-gcaggtccg-cctcaccgcgtgtacttg-tccggccgggcc--ttcttct--gga
gaacctcatgccc-ttcactgg---gcgtgtgggga----caga---cttttactttgaa
-a-aattagagtgttcaaagca--gcctttgctcg--aatacgttagcat----------
------------------------------------------------------------
------------------------------------------------------------
------------------------------------------------------------
------------------------------------------------------------
---------
>KP114339_Pleosporales_sp._OTU02_Pleosporales_Pleosporales_Dothideomycetes_Ascomycota_Fungi
------------------------------------------------------------
ccccgac-ttcggaaggggtgtatttattacattta-aaccaatgccc-ttcggggctcc
ttggtgattcataataact-tctcagatcgca--tggccttgcgccggcgacggttcatt
caaatttctgccctatcaactttcgatggtaaggtagtggcttaccatggtttcaacggg
taacggggaattagggttcgattccggag-aaggagccggaggaacggctactacatcca
aggaaggcagcaggcgcgcaaattac-ccaatcccga-cacggggag-gtagtgacaata
aatactgatacagggctcttttgggt-cttgtaattggaatgagtac-aatttaaacctc
ttaacgaggaacaattggagggcaagtctggtgccagcagccgcggtaataccagctcca
atagcgtatattaaagttg-ttg-------------------------------------
------------------------------------------------------------
------------------------------------------------------------
------------------------------------------------------------
------------------------------------------------------------
------------------------------------------------------------
------------------------------------------------------------
------------------------------------------------------------
---------
>KM014663_Ophiobolus_cirsii_Phaeosphaeriaceae_Pleosporales_Dothideomycetes_Ascomycota_Fungi
taatacct---tactactt-ggataaccgtggtaattctagagctaatacatgctgaaaa
ccccaac-ttcgggaggggtgtatttattagataaaaaaccaacgccc-ttcggggcttc
ttggtgattcatgataact-taacggatcgca--tggccttgcgccggcgacggttcatt
caaatttctgccctatcaactttcgatggtaaggtcttggcttaccatggtttcaacggg
taacggggaattagggttcgattccggag-agggagcctgagaaacggctaccacatcca
aggaaggcagcaggcgcgcaaattac-ccaatcctga-tacagggag-gtagtgacaata
aatactgatacagggctcttttgggt-cttgtaattggaatgagtac-aatttaaacctc
ttaacgaggaacaattggagggcaagtctggtgccagcagccgcggtaattccagctcca
atagcgtatattaaagttg-ttgcag--ttaaaaagctcgtagttgaaccttgggcctg-
gctg-gcaggtccg-cctcaccgcgtgtacttg-tccggc-gggcccttccttct--gga
gaacctcatgccc-ttcactgg---gcgtgttgggg-accagaa---cttttactttgaa
-aaaattagagtgttcaaagcag-gcctttgctcg--aatacgttagcatggaataata-
aaataggacgcgcggtcatacatggtaagtc-aatacgaccccattaaaaattaataggg
ccag-tagggggcatcagtgttcaattgtcagaggcgaaatttccggaaatatttaagaa
ttcatcatgagaaagcaattgccaaggatgttttctttaatcaatgaacgaaagttaggg
gatggaagatgatcagatactatcttagtattaaccg-taaattttcaagtatagggatc
gg-gtgaag
>MK561993_Acrospermum_leucocephalum_Acrospermaceae_Acrospermales_Dothideomycetes_Ascomycota_Fungi
tagtacct---tactacat-ggatacccgtggtaattctagagctaatacatgctgaaaa
ccccgac-ttcggaaggggtgtatttattagataaaaaaccaatgccc-tccggggcttc
ttggtgattcataataact-aaacgaatcgca--tggccttgagccggcgatggttcatt
caaatttctgccctatcaactttcgatggtaggatagtggcctaccatggtatcaacggg
taacggggaattagggttcgattccggag-agggagcctgagaaacggctaccacatcca
aggaaggcagcaggcgcgcaaattac-ccaatcccga-cacggggag-gtagtgacaata
aatactgatacagggctcttttgggt-cttgtaatcggaatgagtac-aattcaaatctc
ttaacgaggaacaattggagggcaagtctggtgccagcagccgcggtaattccagctcca
atagcgtatattaaagttg-ttgcag--ttaaaaagctcgtagttgaaccttgggttcg-
gctg-gccggtccg-cctaaccgcgtgcactgg-tctggccgggcccttacctct--ggg
gaactgcatgtcc-ttcactgg---gcgtgtcagggaaccagga---cttttactttgaa
-aaaattagagtgttcaaagcag-gcctttgctcg--gatacattagcatggaataata-
gaataggacgtgcgatcctattttgttggtt-tctaggattgccgtaatgattaataggg
acag-tcgggggcatcagtattcagccgtcagaggtgaaattcttggatcggctgaagac
tagctactgcgaaagcatttgccaaggatgttttcattaatcagggaacgaaagttgggg
gatcgaagacgatcagataccgtcgtagtctcaaccg-taaactatgccgactagggatc
gg-gcgacg
>MK561991_Acrospermum_leucocephalum_Acrospermaceae_Acrospermales_Dothideomycetes_Ascomycota_Fungi
tagtacct---tactacat-ggatacccgtggtaattctagagctaatacatgctgaaaa
ccccgac-ttcggaaggggtgtatttattagataaaaaaccaatgccc-tccggggcttc
ttggtgattcataataact-aaacgaatcgca--tggccttgagccggcgatggttcatt
caaatttctgccctatcaactttcgatggtaggatagtggcctaccatggtatcaacggg
taacggggaattagggttcgattccggag-agggagcctgagaaacggctaccacatcca
aggaaggcagcaggcgcgcaaattac-ccaatcccga-cacggggag-gtagtgacaata
aatactgatacagggctcttttgggt-cttgtaatcggaatgagtac-aattcaaatctc
ttaacgaggaacaattggagggcaagtctggtgccagcagccgcggtaattccagctcca
atagcgtatattaaagttg-ttgcag--ttaaaaagctcgtagttgaaccttgggttcg-
gctg-gccggtccg-cctaaccgcgtgcactgg-tctggccgggcccttacctct--ggg
gaactgcatgccc-ttcactgg---gcgtgtcagggaaccagga---cttttactttgaa
-aaaattagagtgttcaaagcag-gcctttgctcg--gatacattagcatggaataata-
gaataggacgtgcgatcctattttgttggtt-tctaggattgccgtaatgattaataggg
acag-tcgggggcatcagtattcagccgtcagaggtgaaattcttggatcggctgaagac
tagctactgcgaaagcatttgccaaggatgttttcattaatcagggaacgaaagttgggg
gatcgaagacgatcagataccgtcgtagtctcaaccg-taaactatgccgactagggatc
gg-gcgacg
>NG_081382_Acrospermum_urticae_Acrospermaceae_Acrospermales_Dothideomycetes_Ascomycota_Fungi
tagtacct---tactacat-ggatacccgtggtaattctagagctaatacatgctgaaaa
ccccgac-ttcggaaggggtgtatttattagataaaaaaccaatgccc-tccggggcttc
ttggtgattcataataact-aaacgaatcgca--tggccttgagccggcgatggttcatt
caaatttctgccctatcaactttcgatggtaggatagtggcctaccatggtatcaacggg
taacggggaattagggttcgattccggag-agggagcctgagaaacggctaccacatcca
aggaaggcagcaggcgcgcaaattac-ccaatcccga-cacggggag-gtagtgacaata
aatactgatacagggctcttttgggt-cttgtaatcggaatgagtac-aattcaaatctc
ttaacgaggaacaattggagggcaagtctggtgccagcagccgcggtaattccagctcca
atagcgtatattaaagttg-ttgcag--ttaaaaagctcgtagttgaaccttgggttcg-
gctg-gccggtccg-cctaaccgcgtgcactgg-tctggccgggcccttacctct--ggg
gagctgcatgccc-ttcactgg---gcgtgtcagggaaccagga---cttttactttgaa
-aaaattagagtgttcaaagcag-gcctttgctcg--gatacattagcatggaataata-
gaataggacgtgcgatcctattttgttggtt-tctaggattgccgtaatgattaataggg
acag-tcgggggcatcagtattcagccgtcagaggtgaaattcttggatcggctgaagac
tagctactgcgaaagcatttgccaaggatgttttcattaatcagggaacgaaagttgggg
gatcgaagacgatcagataccgtcgtagtctcaaccg-taaactatgccgactagggatc
gg-gcgacg
>AF242257_Acrospermum_compressum_Acrospermaceae_Acrospermales_Dothideomycetes_Ascomycota_Fungi
tagtacct---tactacat-ggatacccgtggtaattctagagctaatacatgctgaaaa
ccccgac-ttcggaaggggtgtatttattagataaaaaaccaatgccc-tccggggcttc
ttggtgattcataataact-aaacgaatcgca--tggccttgagccggcgatggttcatt
caaatttctgccctatcaactttcgatggtaggatagtggcctaccatggtatcaacggg
taacggggaattagggttcgattccggag-agggagcctgagaaacggctaccacatcca
aggaaggcagcaggcgcgcaaattac-ccaatcccga-cacggggag-gtagtgacaata
aatactgatacagggctcttttgggt-cttgtaatcggaatgagtac-aattcaaatctc
ttaacgaggaacaattggagggcaagtctggtgccagcagccgcggtaattccagctcca
atagcgtatattaaagtag-ttgcag--ttaaaaagctcgtagttgaaccttgggttcg-
gctg-gccggtccg-cctaaccgcgtgcactgg-tctggccgggcccttacctct--ggg
gagctgcatgccc-ttcactgg---gcgtgtcagggaaccagga---cttttactttgaa
-aaaattagagtgttcaaagcag-gcctttgctcg--gatacattagcatggaataata-
gaataggacgtgcgatcctattttgttggtt-tctaggattgccgtaatgattaataggg
acag-tcgggggcatcagtattcagccgtcagaggtgaaattcttggatcggctgaagac
tagctactgcgaaagcatttgccaaggatgttttcattaatcagggaacgaaagttgggg
gatcgaagacgatcagataccgtcgtagtctcaaccg-taaactatgccgactagggatc
gg-gcgacg
>OR198834_Acrospermum_bolivianum_Acrospermaceae_Acrospermales_Dothideomycetes_Ascomycota_Fungi
tagtacct---tactacataggatacccgtggtaattctagagctaatacatgctgaaaa
ccccgac-ttcggaaggggtgtatttattagataaaaaaccaatgccc-tccggggcttc
ttggtgattcataataact-aaacgaatcgca--tggccttgagccggcgatggttcatt
caaatttctgccctatcaactttcgatggtaggatagtggcctaccatggtatcaacggg
taacggggaattagggttcgattccggag-agggagcctgagaaacggctaccacatcca
aggaaggcagcaggcgcgcaaattac-ccaatcccga-cacggggag-gtagtgacaata
aatactgatacagggctcttttgggt-cttgtaatcggaatgagtac-aattcaaatctc
ttaacgaggaacaattggagggcaagtctggtgccagcagccgcggtaattccagctcca
atagcgtatattaaagttg-ttgcag--ttaaaaagctcgtagttgaaccttgggtt---
------------------------------------------------------------
------------------------------------------------------------
------------------------------------------------------------
------------------------------------------------------------
------------------------------------------------------------
------------------------------------------------------------
------------------------------------------------------------
---------
>KC841028_Ophiosphaerella_herpotricha_Phaeosphaeriaceae_Pleosporales_Dothideomycetes_Ascomycota_Fungi
tagtacct---tactactt-ggataaccgtggtaattctagagctaatacatgctgaaaa
ccccaac-ttcgggaggggtgtatttattagataaaaaaccaacgccc-ttcggggcttc
ttggtgattcatgataactcttacggatcgca--tggccttgcgccggcgacggttcatt
caaatttctgccctatcaactttcgatggtaaggtattggcttaccatggtttcaacggg
taacggggaattagggttcgattccggagaagggagcctgagaaacggctaccacatcca
aggaaggcagcaggcgcgcaaattac-ccaatcccga-cacggggag-gtagtgacaata
aatactgaaacagggctcttttgggtccttgtaattggaatgagtac-aatttaaacctc
ttaacgaggaacaattggagggcaagtctggtgccagcagccgcggtaattccagctcca
atagcgtatattaaagttg-ttgcag--ttaaaaagctcgtagttgaaccttgggtctg-
gctg-gcaggtccg-cctcaccgcgtgcacttg-tccggccgggcc-ttccttct--gga
gaacctcatgccc-ttcactgg---gcgtgttgggg-accagga---cttttactttgaa
-aaaattagagtgtgcaaagcagcgcctttgctcg--aatacgttagcatgagaataata
gaataggacgtgcggtcctattttgttggttgtctaggaccgccgtaatgattaataggg
acagctcgggggcatcagtattcaattgtgagagagtgaaattcttggatttatgaagac
taactactgcgaaagcatttgccaaggatgttttcattaatcagtgaacgaaagttaggg
gatcgaagacgatcagataccgtcgtagtcttaaccgataaactatgccgactagggatc
gg-gcgatg
>MF071323_Phoma_sp._Didymellaceae_Pleosporales_Dothideomycetes_Ascomycota_Fungi
-------------------------------------------------catgctg-aaa
cctcgac-ttcgggagaggtgtatttattagataaaaaaccaacgccc-ttcggggcttc
ttggtgattcatgataact-ttacggatcgca-tggcccttgcgccggcgacggttcatt
caaatttctgccctatcaactttcgatggtaaggtattggcttaccatggtttcaacggg
taacggggaattagggttcgattccggag-agggagcctgagaaacggctaccacatcca
aggaaggcagcaggcgcgcaaattac-ccaatcccga-cacggggag-gtagtgacaata
aatactgatacagggctcttttgggt-cttgtaattggaatgagtac-aatttaaacctc
ttaacgaggaacaattggagggcaagtctggtgccagcagccgcggtaattccagctcca
atagcgtatattaaagttg-ttgcag--ttaaaaagctcgtagttgaaccttgggtctg-
gctg-gcaggtccg-cctcaccgcgtgtacttg-tccggccgggcc-ttccttct--gga
gaacctcatgccc-ttcactgg---gcgtgttgggg-accagga---cttttactttgaa
-aa---------------------------------------------------------
------------------------------------------------------------
------------------------------------------------------------
------------------------------------------------------------
------------------------------------------------------------
---------
>MF071327_Phoma_sp._Didymellaceae_Pleosporales_Dothideomycetes_Ascomycota_Fungi
------------------------------------------------------------
------------------------------------------------------------
------------------------------------------------------------
-----ttctgccctatcaactttcgatggtaaggtattggcttaccatggtttcaacggg
taacggggaattagggttcgattccggag-agggagcctgagaaacggctaccacatcca
aggaaggcagcaggcgcgcaaattac-ccaatcccga-cacggggag-gtagtgacaata
aatactgatacagggctcttttgggt-cttgtaattggaatgagtac-aatttaaacctc
ttaacgaggaacaattggagggcaagtntggtgccagcagccgcggtaattccagctcca
atagcgtatattaaagttg-ttgcag--ttaaaaagctgctagttgaaccttgggtctg-
gctg-gcaggtccg-cctcaccgcgtgtacttg-tccggccgggcc-ttccttct--gga
gaacctcatgccc-ttcactgg---gcgtgttgggg-accagga---cttttactttgaa
-aaaatta----------------------------------------------------
------------------------------------------------------------
------------------------------------------------------------
------------------------------------------------------------
------------------------------------------------------------
---------
>FJ201991_Trematosphaeria_pertusa_Trematosphaeriaceae_Pleosporales_Dothideomycetes_Ascomycota_Fungi
----acct---tactactt-ggataaccgtggtaattctagagctaatacatgctgaaaa
gcccgac-ttcggaagggttgtatttattagataaaaaaccaat-----------gctct
ttggtgattcataataact-tctcagatcgca--cggccttgcgccggcgacggttcatt
caaatttctgccctatcaactttcgatggtacggtattggcctaccatggtttcaacggg
taacagggaattagggttcgattctggag-agcgagcctgagagacggctagcacatcca
aggaaggcagcaggcgcgcaaattac-tcaatgccga-cacggcgaa-gtagtgacaata
aatactgatacagggctcttttgggt-cttgtaattggaatgagtac-aatttaaacctc
ttaacgaggaacaattggagggcaagtctggtgccagcagccgcggtaattccagctcca
atagcgtatattaaagttg-ttgcag--ttaaaaagctcgtagttgaacctttggcctg-
gctg-gcaggtccg-cctcaccgcgtgcacttg-accggccgggccttcttctct--gga
gaaccgcatgccc-ttcactgt---ggtgtgctggggaccagga---cttttactttgaa
-aaaattagagtgttcaaagcag-gcctttgctcg--aatacgttagcatggaataata-
aaataggacg-gcagttctattttgttggtt-tctaggaccgccgtaatgattaataggg
acag-tcgggggcgtcagtattcaattgtcagaggtgaaattcttggatcaattgaagac
taactactgcgaaagcattcgccaaggatgttttcattaatcagtgaacgaaagttaggg
gatcgaagacgatcagataccgtcgtagtcttaacca-taa-------------------
---------
>LC014606_Trematosphaeria_pertusa_Trematosphaeriaceae_Pleosporales_Dothideomycetes_Ascomycota_Fungi
tcgtacct---tactactt-ggataaccgtggtaattctagagctaatacatgctgaaaa
gcccgac-ttcggaagggttgtatttattagataaaaaaccaatgccc-ttcggggctct
ttggtgattcataataact-tctcagatcgca--cggccttgcgccggcgacggttcatt
caaatttctgccctatcaactttcgatggtacggtattggcctaccatggtttcaacggg
taacagggaattagggttcgattctggag-agcgagcctgagagacggctagcacatcca
aggaaggcagcaggcgcgcaaattac-tcaatgccga-cacggcgaa-gtagtgacaata
aatactgatacagggctcttttgggt-cttgtaattggaatgagtac-aatttaaacctc
ttaacgaggaacaattggagggcaagtctggtgccagcagccgcggtaattccagctcca
atagcgtatattaaagttg-ttgcag--ttaaaaagctcgtagttgaacctttggcctg-
gctg-gcaggtccg-cctcaccgcgtgcacttg-accggccgggccttcttctct--gga
gaaccgcatgccc-ttcactgt---ggtgtgctggggaccagga---cttttactttgaa
-aaaattagagtgttcaaagcag-gcctttgctcg--aatacgttagcatggaataata-
aaataggacg-gcagttctattttgttggtt-tctaggaccgccgtaatgattaataggg
acag-tcgggggcgtcagtattcaattgtcagaggtgaaattcttggatcaattgaagac
taactactgcgaaagcattcgccaaggatgttttcattaatcagtgaacgaaagttaggg
gatcgaagacgatcagataccgtcgtagtcttaacca-taaactatgccgactagggatc
gg-gcgtgt
>AB797295_Trematosphaeria_pertusa_Trematosphaeriaceae_Pleosporales_Dothideomycetes_Ascomycota_Fungi
tcgtacct---tactactt-ggataaccgtggtaattctagagctaatacatgctgaaaa
gcccgac-ttcggaagggttgtatttattagataaaaaaccaatgccc-ttcggggctct
ttggtgattcataataact-tctcagatcgca--cggccttgcgccggcgacggttcatt
caaatttctgccctatcaactttcgatggtacggtattggcctaccatggtttcaacggg
taacagggaattagggttcgattctggag-agcgagcctgagagacggctagcacatcca
aggaaggcagcaggcgcgcaaattac-tcaatgccga-cacggcgaa-gtagtgacaata
aatactgatacagggctcttttgggt-cttgtaattggaatgagtac-aatttaaacctc
ttaacgaggaacaattggagggcaagtctggtgccagcagccgcggtaattccagctcca
atagcgtatattaaagttg-ttgcag--ttaaaaagctcgtagttgaacctttggcctg-
gctg-gcaggtccg-cctcaccgcgtgcacttg-accggccgggccttcttctct--gga
gaaccgcatgccc-ttcactgt---ggtgtgctggggaccagga---cttttactttgaa
-aaaattagagtgttcaaagcag-gcctttgctcg--aatacgttagcatggaataata-
aaataggacg-gcagttctattttgttggtt-tctaggaccgccgtaatgattaataggg
acag-tcgggggcgtcagtattcaattgtcagaggtgaaattcttggatcaattgaagac
taactactgcgaaagcattcgccaaggatgttttcattaatcagtgaacgaaagttaggg
gatcgaagacgatcagataccgtcgtagtcttaacca-taaactatgccgactagggatc
gg-gcgtgt
>MN134581_Trematosphaeria_sp._Trematosphaeriaceae_Pleosporales_Dothideomycetes_Ascomycota_Fungi
tcgtacct---tactactt-ggataaccgtggtaattctagagctaatacatgctgaaaa
gcccgac-ttcggaagggttgtatttattagataaaaaaccaatgccc-ttcggggctct
ttggtgattcataataact-tctcagatcgca--cggccttgcgccggcgacggttcatt
caaatttctgccctatcaactttcgatggtacggtattggcctaccatggtttcaacggg
taacagggaattagggttcgattctggag-agcgagcctgagagacggctagcacatcca
aggaaggcagcaggcgcgcaaattac-tcaatgccga-cacggcgaa-gtagtgacaata
aatactgatacagggctcttttgggt-cttgtaattggaatgagtac-aatttaaacctc
ttaacgaggaacaattggagggcaagtctggtgccagcagccgcggtaattccagctcca
atagcgtatattaaagttg-ttgcag--ttaaaaaa------------------------
------------------------------------------------------------
------------------------------------------------------------
------------------------------gctcg-------------------------
------------------------------------------------------------
------------------------------------------------------------
------------------------------------------------------------
------------------------------------------------------------
---------
>MW134631_Shrungabeeja_sp._Tetraplosphaeriaceae_Pleosporales_Dothideomycetes_Ascomycota_Fungi
tagtacctacccactactt-ggataaccgtggtaattctagagctaatacatgctaaaag
ccccgac-ttcgggaggggtgtatttattagataaaaaaccaatgccc-ctcggggctcc
ttggtgattcatgataact-aaacggatcgca--tggccttgcgccggcgacggttcatt
caaatttctgccctatcaactttcgatggtaaggtattggcttaccatggtttcaacggg
taacggggaattagggttcgattccggag-agggagcctgagaaacggctaccacatcca
aggaaggcagcaggcgcgcaaattac-ccaatgccga-ctcggcgag-gtagcgacaata
aatactgatacagggctcttttgggt-cttgtaatcggaatgagtac-aatttaaacccc
ttaacgaggaacaattggagggcaagtctggtgccagcagccgcggtaattccagctcca
atagcgtatattaaagttg-ttgcag--ttaaaaagctcgtagttgaaccttgggcctg-
gctggcccggtccgccctcaccgcgtgtactggtttcggccgggccctttcccttgggga
gatccgcatgccc-ttcactgg---gtgtgctggggaaccagga---c-tttactttgaa
-aaaattagagtgttcaaagcag-gcctttgctcg--aatacgttagcatggaataata-
gaataggacgtgcggtcctattttgttggtt-tctaggaccgccgtaatgattaataggg
atgg-tcgggggcatcagtattcaattgtcagaggtgaaattcttggatttattgaagac
taactactgcgaaagcatttgccaaggatgttttcattaatcagtgaacgaaagttaggg
gatcgaagacgatcagataccgtcgtagtcttaaccg-taaactatgccgactagggatc
gg-gcgatg
>OR134390_Astrosphaeriella_bambusae_Astrosphaeriellaceae_Pleosporales_Dothideomycetes_Ascomycota_Fungi
tagtacct---tactactt-ggataaccgtggtaattctagagctaatacatgctaaaaa
ccccgac-tccgggaggggtgtatttattagataaaaaaccaatgccc-ttcggggctcc
ttggtgattcatgataact-taacggatcgca--tggccttgcgccggcgacggttcatt
caaatttctgccctatcaactttcgatggtaaggtattggcttaccatggtttcaacggg
taacgggagattagggtttgactccggag-agggggcctgagagacggccaccacatcca
aggaaggcagcaggcgcgcaaattac-ccaatcccga-cacggggag-gtagtgacaata
aatactgatacagggctctttcgggt-cttgtaattggaatgagtac-aatttaaacccc
ttaacgaggaacaattggagggcaagtctggtgccagcagccgcggtaattccagctcca
atagcgtatattaaagttg-ttgcag--ttaaaaagctcgtagttgaaccttgggcctg-
gctg-gccggtccg-cctcaccgcgtgcactgg-ttcggccgggcctttccttct--gga
gagccgcatgccc-ttcactgg---gtgtgccggggaaccagga---cttttactttgaa
-aaaattagagtgttcaaagcag-gcctttgctcg--aatacgttagcatggaataata-
gaataggacgtgcggtcctattttgttggtt-tctaggaccgccgtaatgattaataggg
atag-tcgggggcatcagtattcaattgtcagaggtgaaattcttggatttattgaagac
taactactgcgaaagcatttgccaaggatgttttcattaatcagtgaacgaaagttaggg
gatcgaagacgatcagataccgtcgtagtcttaaccg-taaactatgccgactagggatc
gg-gcgatg
>OR134389_Astrosphaeriella_bambusae_Astrosphaeriellaceae_Pleosporales_Dothideomycetes_Ascomycota_Fungi
tagtacct---tactactt-ggataaccgtggtaattctagagctaatacatgctaaaaa
ccccgac-tccgggaggggtgtatttattagataaaaaaccaatgccc-ttcggggctcc
ttggtgattcatgataact-taacggatcgca--tggccttgcgccggcgacggttcatt
caaatttctgccctatcaactttcgatggtaaggtattggcttaccatggtttcaacggg
taacgggagattagggtttgactccggag-agggggcctgagagacggccaccacatcca
aggaaggcagcaggcgcgcaaattac-ccaatcccga-cacggggag-gtagtgacaata
aatactgatacagggctctttcgggt-cttgtaattggaatgagtac-aatttaaacccc
ttaacgaggaacaattggagggcaagtctggtgccagcagccgcggtaattccagctcca
atagcgtatattaaagttg-ttgcag--ttaaaaagctcgtagttgaaccttgggcctg-
gctg-gccggtccg-cctcaccgcgtgcactgg-ttcggccgggcctttccttct--gga
gagccgcatgccc-ttcactgg---gtgtgccggggaaccagga---cttttactttgaa
-aaaattagagtgttcaaagcag-gcctttgctcg--aatacgttagcatggaataata-
gaataggacgtgcggtcctattttgttggtt-tctaggaccgccgtaatgattaataggg
atag-tcgggggcatcagtattcaattgtcagaggtgaaattcttggatttattgaagac
taactactgcgaaagcatttgccaaggatgttttcattaatcagtgaacgaaagttaggg
gatcgaagacgatcagataccgtcgtagtcttaaccg-taaactatgccgactagggatc
gg-gcgatg
>OR134391_Astrosphaeriella_stellata_Astrosphaeriellaceae_Pleosporales_Dothideomycetes_Ascomycota_Fungi
tagtacct---tactactt-ggataaccgtggtaattctagagctaatacatgctaaaaa
ccccgac-tccgggaggggtgtatttattagataaaaaaccaatgccc-ttcggggctcc
ttggtgattcatgataact-taacggatcgca--tggccttgcgccggcgacggttcatt
caaatttctgccctatcaactttcgatggtaaggtattggcttaccatggtttcaacggg
taacgggagattagggtttgactccggag-agggggcctgagaaatggccaccacatcca
aggaaggcagcaggcgcgcaaattac-ccaatcccga-cacggggag-gtagtgacaata
aatactgatacagggctctttcgggt-cttgtaattggaatgagtac-aatttaaacccc
ttaacgaggaacaattggagggcaagtctggtgccagcagccgcggtaattccagctcca
atagcgtatattaaagttg-ttgcag--ttaaaaagctcgtagttgaaccttgggcctg-
gctg-gccggtccg-cctcaccgcgtgcactgg-ttcggccgggcctttccttct--gga
gagccgcatgccc-ttcactgg---gtgtgccggggaaccagga---cttttactttgaa
-aaaattagagtgttcaaagcag-gcctttgctcg--aatacgttagcatggaataata-
gaataggacgtgcggtcctattttgttggtt-tctaggaccgccgtaatgattaataggg
atag-tcgggggcatcagtattcaattgtcagaggtgaaattcttggatttattgaagac
taactactgcgaaagcatttgccaaggatgttttcattaatcagtgaacgaaagttaggg
gatcgaagacgatcagataccgtcgtagtcttaaccg-taaactatgccgactagggatc
gg-gcgatg
>MN629353_Astrosphaeriella_neostellata_Astrosphaeriellaceae_Pleosporales_Dothideomycetes_Ascomycota_Fungi
tagtacct---tactactt-ggataaccgtggtaattctagagctaatacatgctaaaag
ccccgac-tccgggaggggcgtatttattagataaaaaaccaatgccc-ttcggggctcc
ttggtgattcatgataact-taacggatcgca--tggccttgcgccggcgacggttcatt
caaatttctgccctatcaactttcgatggtaaggtattggcttaccatggtttcaacggg
taacgggagattagggtttgactccggag-agggggcctgagagacggccaccacatcca
aggaaggcagcaggcgcgcaaattac-ccaatcccga-cacggggag-gtagtgacaata
aatactgatacagggctctttcgggt-cttgtaattggaatgagtac-aatttaaacccc
ttaacgaggaacaattggagggcaagtctggtgccagcagccgcggtaattccagctcca
atagcgtatattaaagttg-ttgcag--ttaaaaagctcgtagttgaaccttgggcctg-
gctg-gccggtccg-cctcaccgcgtgcactgg-ttcggccgggcctttccttct--gga
gagccgcatgccc-ttcactgg---gtgtgccggggaaccagga---cttttactttgaa
-aaaattagagtgttcaaagcag-gcctttgctcg--aatacgttagcatggaataata-
gaataggacgtgcggtcctattttgttggtt-tctaggaccgccgtaatgattaataggg
atag-tcgggggcatcagtattcaattgtcagaggtgaaattcttggatttattgaagac
taactactgcgaaagcatttgccaaggatgttttcattaatcagtgaacgaaagttaggg
gatcgaagacgatcagataccgtcgtagtcttaaccg-taaactatgccgactagggatc
gg-gcgatg
>MW134595_Astrosphaeriella_stellata_Astrosphaeriellaceae_Pleosporales_Dothideomycetes_Ascomycota_Fungi
tagtacct---tactactt-ggataaccgtggtaattctagagctaatacatgctaaaaa
ccccgac-tccgggaggggtgtatttattarataaaaaaccaatgccc-ttcggggctcc
ttggtgattcatgataact-taacggatcgca--tggccttgcgccggcgacggttcatt
caaatttctgccctatcaactttcgatggtaaggtattggcttaccatggtttcaacggg
taacgggagattagggtttgactccggag-agggggcctgagagacggccaccacatcca
aggaaggcagcaggcgcgcaaattac-ccaatcccga-cacggggag-gtagtgacaata
aatactgatacagggctctttcgggt-cttgtaattggaatgagtac-aatttaaacccc
ttaacgaggaacaattggagggcaagtctggtgccagcagccgcggtaattccagctcca
atagcgtatattaaagttg-ttgcag--ttaaaaagctcgtagttgaaccttgggcctg-
gctg-gccggtccg-cctcaccgcgtgcactgg-ttcggccgggcctttccttct--gga
gagccgcatgccc-ttcactgg---gtgtgccggggaaccagga---cttttactttgaa
-aaaattagagtgttcaaagcag-gcctttgctcg--aatacgttagcatggaataata-
gaataggacgtgcggtcctattttgttggtt-tctaggaccgccgtaatgattaataggg
atag-tcgggggcatcagtattcaattgtcagaggtgaaattcttggatttattgaagac
taactactgcgaaagcatttgccaaggatgttttcattaatcagtgaacgaaagttaggg
gatcgaagacgatcagataccgtcgtagtcttaaccg-taaactatgccgactagggatc
gg-gcgatg
>AB524451_Astrosphaeriella_stellata_Astrosphaeriellaceae_Pleosporales_Dothideomycetes_Ascomycota_Fungi
tagtacct---tactactt-ggataaccgtggtaattctagagctaatacatgctaaaaa
ccccgac-tccgggaggggtgtatttattagataaaaaaccaatgccc-ttcggggctcc
ttggtgattcatgataact-taacggatcgca--tggccttgcgccggcgacggttcatt
caaatttctgccctatcaactttcgatggtaaggtattggcttaccatggtttcaacggg
taacgggagattagggtttgactccggag-agggggcctgagaaatggccaccacatcca
aggaaggcagcaggcgcgcaaattac-ccaatcccga-cacggggag-gtagtgacaata
aatactgatacagggctctttcgggt-cttgtaattggaatgagtac-aatttaaacccc
ttaacgaggaacaattggagggcaagtctggtgccagcagccgcggtaattccagctcca
atagcgtatattaaagttg-ttgcag--ttaaaaagctcgtagttgaaccttgggcctg-
gctg-gccggtccg-cctcaccgcgtgcactgg-ttcggccgggcctttccttct--gga
gagccgcatgccc-ttcactgg---gtgtgccggggaaccagga---cttttactttgaa
-aaaattagagtgttcaaagcag-gcctttgctcg--aatacgttagcatggaataata-
gaataggacgtgcggtcctattttgttggtt-tctaggaccgccgtaatgattaataggg
atag-tcgggggcatcagtattcaattgtcagaggtgaaattcttggatttattgaagac
taactactgcgaaagcatttgccaaggatgttttcattaatcagtgaacgaaagttaggg
gatcgaagacgatcagataccgtcgtagtcttaaccg-taaactatgccgactagggatc
gg-gcgatg
>MW134584_Astrosphaeriella_stellata_Astrosphaeriellaceae_Pleosporales_Dothideomycetes_Ascomycota_Fungi
tagtacct---tactactt-ggataaccgtggtaattctagagctaatacatgctaaaaa
ccccgac-tccgggaggggtgtatttattagataaaaaaccaatgccc-ttcggggctcc
ttggtgattcatgataact-taacggatcgca--tggccttgcgccggcgacggttcatt
caaatttctgccctatcaactttcgatggtaaggtattggcttaccatggtttcaacggg
taacgggagattagggtttgactccggag-agggggcctgagaaatggccaccacatcca
aggaaggcagcaggcgcgcaaattac-ccaatcccga-cacggggag-gtagtgacaata
aatactgatacagggctctttcgggt-cttgtaattggaatgagtac-aatttaaacccc
ttaacgaggaacaattggagggcaagtctggtgccagcagccgcggtaattccagctcca
atagcgtatattaaagttg-ttgcag--ttaaaaagctcgtagttgaaccttgggcctg-
gctg-gccggtccg-cctcaccgcgtgcactgg-ttcggccgggcctttccttct--gga
gagccgcatgccc-ttcactgg---gtgtgccggggaaccagga---cttttactttgaa
-aaaattagagtgttcaaagcag-gcctttgctcg--aatacgttagcatggaataata-
gaataggacgtgcggtcctattttgttggtt-tctaggaccgccgtaatgattaataggg
atag-tcgggggcatcagtattcaattgtcagaggtgaaattcttggatttattgaagac
taactactgcgaaagcatttgccaaggatgttttcattaatcagtgaacgaaagttaggg
gatcgaagacgatcagataccgtcgtagtcttaaccg-taaactatgccgactagggatc
gg-gcgatg
>OP378009_Pseudoastrosphaeriella_bambusae_Pseudoastrosphaeriellaceae_Pleosporales_Dothideomycetes_Ascomycota_Fungi
tagtacct---c-ttactt-gggtaaccgtggtaattctagagctaatacatgctaaaaa
ccccgac-ttcgggaggggtgtatttattagataaaaaaccaatgccc-ttcggggctgc
ttggtgattcatgataact-aaacggatcgca--gggccttgcgccggcgacggttcatt
caaatttctgccctatcaactttcgatggtaaggtcttggcttaccatggtttcaacggg
taacggggaattagggttcgattccggag-agggagcctgagaaacggctaccacatcca
aggaaggcagcaggcgcgcaaattac-ccaatcccaatcgcggggag-gtagtaacaata
aatactgatacagggctctttcgggt-cttgtaatcggaatgagtac-aatttaaacccc
ttaacgaggaacaattggagggcaagtctggtgccagcagccgcggtaattccagctcca
atagcgtatattaaagttg-ttgcag--ttaaaaagctcgtagttgaaccttgggcctg-
gctg-gccggtccg-cctcaccgcgtgcactgg-tccggccgggcctttccttct--gga
gatccgcatgccc-ttcactgg---gcgtgttggggaaccagga---cttttactttgaa
-aaaattagagtgttcaaagcag-gcctttgctcg--aatacattagcatggaataatg-
gaataggacgcgcggtcctattttgttggtt-tctaggaccgccgtaatgattaataggg
atag-tcgggggcatcagtattcaattgtcagaggtgaaattcttggatttattgaagac
taactattgcgaaagcatttgccaaggatgttttcattaatcagtgaacgaaagttaggg
gatcgaagacgatcagataccgtcgtagtcttaaccg-taaactatgccgactagggatc
gg-gcgatg
>JN846741_Astrosphaeriella_stellata_Astrosphaeriellaceae_Pleosporales_Dothideomycetes_Ascomycota_Fungi
ttttacct---tactactt-ggataaccgtggtaattctagagctaatacatgctaaaaa
ccccgac-tccgggaggggtgtatttattagataaaaaaccaatgccc-ttcggggctcc
ttggtgattcatgataact-taacggatcgca--tggccttgcgccggcgacggttcatt
caaatttctgccctatcaactttcgatggtaaggtattggcttaccatggtttcaacggg
taacgggagattagggtttgactccggag-agggggcctgagagacggccaccacatcca
aggaaggcagcaggcgcgcaaattac-ccaatcccga-cacggggag-gtagtgacaata
aatactgatacagggctctttcgggt-cttgtaattggaatgagtac-aatttaaacccc
ttaacgaggaacaattggagggcaagtctggtgccagcagccgcggtaattccagctcca
atagcgtatattaaagttgtttgcag--ttaaaaagctcgtagttgaaccttgggcctg-
gctggccgggcccg-cctcaccgcgtgcactgggttcggccgggcctttccttct--gga
gagccgcatgccctttcactgg---gtgtgccggggaaccagga---cttttactttgaa
-aaaattagagtgttcaaagcag-gcctttgctcg--aatacgttagcatggaataata-
gaataggacgtgcggtcctattttgttggtt-tctaggaccgccgtaatgattaataggg
atag-tcgggggcatcagtattcaattgtcagaggtgaaattcttggatttattgaagac
taactactgcgaaagcatttgccaaggatgttttcattaatcagtgaacgaaagttaggg
gatcgaagacgatcagataccgtcgtagtcttaaccg-taaactatgccgactagggttc
ggagcgatg
>OR253216_Pseudothyridariella_idesiae_Thyridariaceae_Pleosporales_Dothideomycetes_Ascomycota_Fungi
tagtacct---tactactt-ggatacccgtggtaattctagagctaatacatgcaaaaaa
ccccgac-ttctgaaggggtgtatttattagataaaaaaccaatgccc-ttcggggctct
ttggtgattcatgataact-taacggatcgca--tggccttgcgccggcgacggttcatt
caaatttctgccctatcaactttcgatggtaaggtattggcttaccatggtttcaacggg
taacggatttttagggaaagatcccggag-agggagcctgagaaacggctaccacatcca
aggaaggcagcaggcgcgcaaattac-ccaatcctga-tacagggag-gtagtgacaata
aatactgatacagggctcttttgggt-cttgtaatcggaatgagtac-aatttaaatacc
ttaacgaggaacaattggagggcaagtctggtgccagcagccgcggtattccagctcc--
atagcgtatattaaagttg-ttcagt--t--aaaaagtcgtaattgaaccttggg-----
------------------------------------------------------------
------------------------------------------------------------
------------------------------------------------------------
------------------------------------------------------------
------------------------------------------------------------
------------------------------------------------------------
------------------------------------------------------------
---------
>NG_062999_Parathyridaria_percutanea_Thyridariaceae_Pleosporales_Dothideomycetes_Ascomycota_Fungi
tagtacct---tactactt-ggatacccgtggtaattctagagctaatacatgcaaaaaa
ccccaac-ttcggaaggggtgtatttattagataaaaaaccaatgccc-ttcggggctct
ttggtgattcatgataact-taacggatcgca--tggccttgcgccggcgacggttcatt
caaatttctgccctatcaactttcgatggtaaggtattggcttaccatggtttcaacggg
taacggatttttagggaaagatcccggag-agggagcctgagaaacggctaccacatcca
aggaaggcagcaggcgcgcaaattac-ccaatcccga-cacggggag-gtagtgacaata
aatactgatacagggctcttttgggt-cttgtaatcggaatgagtac-aatttaaatacc
ttaacgaggaacaattggagggcaagtctggtgccagcagccgcggtaattccagctcca
atagcgtatattaaagttg-ttgcag--ttaaaaagctcgtagttgaaccttgggccta-
gct-ggccggtccg-cctcaccgcgtgtactgg-tctagctgggcctttccttct--gga
gaaccgcatgccc-ttcactgg---gtgtgccggggaaccagga---cttttactttgag
-aaaattagagtgttcaaagcag-gcctttgctcg--aatacgttagcatggaataata-
gaataggacgtgcagttctattttgttggtt-tctagaaccgccgtaatgattaataggg
atag-tcgggggcgtcagtattcaattgtcagaggtgaaattcttggatctattgaagac
taactactgcgaaagcattcgccaaggatgttttcattaatcagtgaacgaaagttaggg
gatcgaagacgatcagataccgtcgtagtcttaaccg-taaactatgccgactagggatc
gg-gcgatg
>KF366450_Parathyridaria_percutanea_Thyridariaceae_Pleosporales_Dothideomycetes_Ascomycota_Fungi
tagtacct---tactactt-ggatacccgtggtaattctagagctaatacatgcaaaaaa
ccccaac-ttcggaaggggtgtatttattagataaaaaaccaatgccc-ttcggggctct
ttggtgattcatgataact-taacggatcgca--tggccttgcgccggcgacggttcatt
caaatttctgccctatcaactttcgatggtaaggtattggcttaccatggtttcaacggg
taacggatttttagggaaagatcccggag-agggagcctgagaaacggctaccacatcca
aggaaggcagcaggcgcgcaaattac-ccaatcccga-cacggggag-gtagtgacaata
aatactgatacagggctcttttgggt-cttgtaatcggaatgagtac-aatttaaatacc
ttaacgaggaacaattggagggcaagtctggtgccagcagccgcggtaattccagctcca
atagcgtatattaaagttg-ttgcag--ttaaaaagctcgtagttgaaccttgggccta-
gct-ggccggtccg-cctcaccgcgtgtactgg-tctagctgggcctttccttct--gga
gaaccgcatgccc-ttcactgg---gcgtgccggggaaccagga---cttttactttgag
-aaaattagagtgttcaaagcag-gcctttgctcg--aatacgttagcatggaataata-
gaataggacgtgcagttctattttgttggtt-tctagaaccgccgtaatgattaataggg
atag-tcgggggcgtcagtattcaattgtcagaggtgaaattcttggatctattgaagac
taactactgcgaaagcattcgccaaggatgttttcattaatcagtgaacgaaagttaggg
gatcgaagacgatcagataccgtcgtagtcttaaccg-taaactatgccgactagggatc
gg-gcgatg
>MW134600_Roussoella_siamensis_Thyridariaceae_Pleosporales_Dothideomycetes_Ascomycota_Fungi
tagtacct---tactactt-ggatacccgtggtaattctagagctaatacatgcaaaaaa
ccccgac-ttcgggaggggtgtatttattagataaaaaaccaatgccc-ttcggggctcc
ttggtgattcataataact-taacggatcgca--tggccttgcgccggcgacggttcatt
caaatttctgccctatcaactttcgatggtaaggtattggcttaccatggtttcaacggg
taacggatttttagggaaagatcccggag-agggagcctgagaaacggctaccacatcca
aggaaggcagcaggcgcgcaaattac-ccaatcccga-cacggggag-gtagtgacaata
aatactgatacagggctcttttgggt-cttgtaatcggaatgagtac-aatttaaatacc
ttaacgaggaacaattggagggcaagtctggtgccagcagccgcggtaattccagctcca
atagcgtatattaaagttg-ttgcag--ttaaaaagctcgtagttgaaccttgggcctg-
gct-ggccggtccg-cctcaccgcgtgtactgg-tccggccgggcctttccttct--gga
gaaccgcatgccc-ttcactgg---gtgtgttggggaaccagga---cttttactttgag
-aaaattagagtgttcaaagcag-gcctttgctcg--aatacgttagcatggaataata-
gaataggacgtgcggtcctattttgttggtt-tctagaaccgccgtaatgattaataggg
atag-tcgggggcgtcagtattcaattgtcagaggtgaaattcttggatctattgaagac
taactactgcgaaagcattcgccaaggatgttttcattaatcagtgaacgaaagttaggg
gatcgaagacgatcagataccgtcgtagtcttaaccg-taaactatgccgactagggatc
gg-gcgatg
>AB524483_Roussoella_intermedia_Thyridariaceae_Pleosporales_Dothideomycetes_Ascomycota_Fungi
tagtacct---tactactt-ggatacccgtggtaattctagagctaatacatgcagaaaa
ccccaac-ttcgggaggggtgtatttattaaataaaaaaccaatgccc-ttcggggctcc
ttggtgattcataataact-taacggatcgca--tggccttgcgccggcgacggttcatt
caaatttctgccctatcaactttcgatggtaaggtattggcttaccatggtttcaacggg
taacggatttttagggaaagatcccggag-agggagcctgagaaacggctaccacatcca
aggaaggcagcaggcgcgcaaattac-ccaatcccga-cacggggag-gtagtgacaata
aatactgatacagggctcttttgggt-cttgtaatcggaatgagtac-aatttaaatacc
ttaacgaggaacaattggagggcaagtctggtgccagcagccgcggtaattccagctcca
atagcgtatattaaagttg-ttgcag--ttaaaaagctcgtagttgaaccttgggcctg-
gct-ggccggtccg-cctcaccgcgtgtactgg-tccggccgggcctttccttct--gga
gaaccgcatgccc-ttcactgg---gtgtgtcggggaaccagga---cttttactttgag
-aaaattagagtgttcaaagcag-gcctttgctcg--aatacgttagcatggaataata-
gaataggacgtgcggtcctattttgttggtt-tctagaaccgccgtaatgattaataggg
atag-tcgggggcgtcagtattcaattgtcagaggtgaaattcttggatctattgaagac
taactactgcgaaagcattcgccaaggatgttttcattaatcagtgaacgaaagttaggg
gatcgaagacgatcagataccgtcgtagtcttaaccg-taaactatgccgactagggatc
gg-gcgatg
>OR428382_Pararoussoella_sp._LL_2023a_Thyridariaceae_Pleosporales_Dothideomycetes_Ascomycota_Fungi
tagtacct---tactactt-ggatacccgtggtaattctagagctaatacatgcaaaaaa
ccccaac-ttcgggaggggtgtatttattagataaaaaaccaatgccc-ttcggggctct
ttggtgattcatgataact-taacggatcgca--tggccttgcgccggcgacggttcatt
caaatttctgccctatcaactttcgatggtaaggtattggcttaccatggtttcaacggg
taacggatttttagggaaagatcccggag-agggagcctgagaaacggctaccacatcca
aggaaggcagcaggcgcgcaaattac-ccaatcccga-cacggggag-gtagtgacaata
aatactgatacagggctcttttgggt-cttgtaatcggaatgagtac-aatttaaatacc
ttaacgaggaacaattggagggcaagtctggtgccagcagccgcggtaattccagctcca
atagcgtatattaaagttg-ttgcag--ttaaaaagctcgtagttgaaccttgggcctg-
gct-ggccggtccg-cctcaccgcgtgtactgg-tccggccgggcctttccttct--gga
gaaccgcatgccc-ttcactgg---gtgtgtcggggaaccagga---cttttactttgag
-aaaattagagtgttcaaagcag-gcctttgctcg--aatacgttagcatggaataata-
gaataggacgtgcggtcctattttgttggtt-tctagaaccgccgtaatgattaataggg
atag-tcgggggcgtcagtattcaattgtcagaggtgaaattcttggatctattgaagac
taactactgcgaaagcattcgccaaggatgttttcattaatcagtgaacgaaagttaggg
gatcgaagacgatcagataccgtcgtagtcttaaccg-taaactatgccgactagggatc
gg-gcgatg
>MT214396_Pseudoroussoella_elaeicola_Thyridariaceae_Pleosporales_Dothideomycetes_Ascomycota_Fungi
tagtacct---tactactt-ggatacccgtggtaattctagagctaatacatgcaaaaaa
ccccaac-ttcggaaggggtgtatttattagataaaaaaccaatgccc-ttcggggctct
ttggtgattcatgataact-taacggatcgca--tggccttgcgccggcgacggttcatt
caaatttctgccctatcaactttcgatggtaaggtattggcttaccatggtttcaacggg
taacggatttttagggaaagatcccggag-agggagcctgagaaacggctaccacatcca
aggaaggcagcaggcgcgcaaattac-ccaatcccga-cacggggag-gtagtgacaata
aatactgatacagggctcttttgggt-cttgtaatcggaatgagtac-aatttaaatacc
ttaacgaggaacaattggagggcaagtctggtgccagcagccgcggtaattccagctcca
atagcgtatattaaagttg-ttgcag--ttaaaaagctcgtagttgaaccttgggcctg-
gct-ggccggtccg-cctcaccgcgtgtactgg-tccggccgggcctttccttct--gga
gaaccgcatgccc-ttcactgg---gtgtgtcggggaaccagga---cttttactttgag
-aaaattagagtgttcaaagcag-gcctttgctcg--aatacgttagcatggaataata-
gaataggacgtgcggtcctattttgttggtt-tctagaaccgccgtaatgattaataggg
atag-tcgggggcgtcagtattcaattgtcagaggtgaaattcttggatctattgaagac
taactactgcgaaagcattcgccaaggatgttttcattaatcagtgaacgaaagttaggg
gatcgaagacgatcagataccgtcgtagtcttaaccg-taaactatgccgactagggatc
gg-gc----
>OM836764_Roussoella_sp._Thyridariaceae_Pleosporales_Dothideomycetes_Ascomycota_Fungi
tagtacct---tactactt-ggatacccgtggtaattctagagctaatacatgcaaaaaa
ccccaac-ttcgggaggggtgtatttattagataaaaaaccaatgccc-tccggggctct
ttggtgattcatgataact-taacggatcgca--tggccttgcgccggcgacggttcatt
caaatttctgccctatcaactttcgatggtaaggtattggcttaccatggtttcaacggg
taacggatttttagggaaagatcccggag-agggagcctgagaaacggctaccacatcca
aggaaggcagcaggcgcgcaaattac-ccaatcccga-cacggggag-gtagtgacaata
aatactgatacagggctcttttgggt-cttgtaatcggaatgagtac-aatttaaatacc
ttaacgaggaacaattggagggcaagtctggtgccagcagccgcggtaattccagctcca
atagcgtatattaaagttg-ttgcag--ttaaaaagctcgtagttgaaccttgggcctg-
gct-ggccggtccg-cctcaccgcgtgtactgg-tccggccgggcctttccttct--gga
gaaccgcatgccc-ttcactgg---gtgtgtcggggaaccagga---cttttactttgag
-aaaattagagtgttcaaagcag-gcctttgctcg--aatacgttagcatggaataata-
gaataggacgtgcggtcctattttgttggtt-tctagaaccgccgtaatgattaataggg
atag-tcgggggcgtcagtattcaattgtcagaggtgaaattcttggatctattgaagac
taactactgcgaaagcattcgccaaggatgttttcattaatcagtgaacgaaagttaggg
gatcgaagacgatcagataccgtcgtagtcttaaccg-taaactatgccgactagggatc
gg-gcgatg
>OM764655_Roussoella_sp._Thyridariaceae_Pleosporales_Dothideomycetes_Ascomycota_Fungi
tagtacct---tactactt-ggatacccgtggtaattctagagctaatacatgcaaaaaa
ccccgac-ttcgggaggggtgtatttattagataaaaaaccaatgccc-ttcggggctcc
ttggtgattcataataact-taacggatcgca--tggccttgcgccggcgacggttcatt
caaatttctgccctatcaactttcgatggtaaggtattggcttaccatggtttcaacggg
taacggatttttagggaaagatcccggag-agggagcctgagaaacggctaccacatcca
aggaaggcagcaggcgcgcaaattac-ccaatcccga-cacggggag-gtagtgacaata
aatactgatacagggctcttttgggt-cttgtaatcggaatgagtac-aatttaaatacc
ttaacgaggaacaattggagggcaagtctggtgccagcagccgcggtaattccagctcca
atagcgtatattaaagttg-ttgcag--ttaaaaagctcgtagttgaaccttgggcctgn
gct-ggccggtccg-cctcaccgcgtgtactgg-tccggccgggcctttccttct--gga
gaaccgcatgccc-ttcactgg---gtgtgtcggggaaccagga---cttttactttgag
-aaaattagagtgttcaaagcag-gcctttgctcg--aatacgttagcatggaataata-
gaataggacgtgcggtcctattttgttggtt-tctagaaccgccgtaatgattaataggg
atag-tcgggggcgtcagtattcaattgtcagaggtgaaattcttggatctattgaagac
taactactgcgaaagcattcgccaaggatgttttcattaatcagtgaacgaaagttaggg
gatcgaagacgatcagataccgtcgtagtcttaaccg-taaactatgccgactagggatc
gg-gcgatg
>MH742331_Pseudoroussoella_elaeicola_Thyridariaceae_Pleosporales_Dothideomycetes_Ascomycota_Fungi
tagtacct---tactactt-ggatacccgtggtaattctagagctaatacatgcaaaaaa
ccccaac-ttcggaaggggtgtatttattagataaaaaaccaatgccc-ttcggggctct
ttggtgattcatgataact-taacggatcgca--tggccttgcgccggcgacggttcatt
caaatttctgccctatcaactttcgatggtaaggtattggcttaccatggtttcaacggg
taacggatttttagggaaagatcccggag-agggagcctgagaaacggctaccacatcca
aggaaggcagcaggcgcgcaaattac-ccaatcccga-cacggggag-gtagtgacaata
aatactgatacagggctcttttgggt-cttgtaatcggaatgagtac-aatttaaatacc
ttaacgaggaacaattggagggcaagtctggtgccagcagccgcggtaattccagctcca
atagcgtatattaaagttg-ttgcag--ttaaaaagctcgtagttgaacctt-ggcctg-
gct-ggccggtccg-cctcaccgcgtgtactgg-tccggccgggcctttccttct--gga
gaaccgcatgccc-ttcactgg---gtgtgtcggggaaccagga---cttttactttgag
-aaaattagagtgttcaaagcag-gcctttgctcg--aatacgttagcatggaataata-
gaataggacgtgcggtcctattttgttggtt-tctagaaccgccgtaatgattaataggg
atag-tcgggggcgtcagtattcaattgtcagaggtgaaattcttggatctattgaagac
taactactgcgaaagcattcgccaaggatgttttcattaatcagtgaacgaaagttaggg
gatcgaagacgatcagataccgtcgtagtcttaaccg-taaactatgccgactagggatc
gg-gcgatg
>OM891832_Neoroussoella_sp._Thyridariaceae_Pleosporales_Dothideomycetes_Ascomycota_Fungi
tagtacct---tactactt-ggatacccgtggtaattctagagctaatacatgcaaaaaa
ccccgac-ttcgggaggggtgtatttattagataaaaaaccaatgccc-ttcggggctct
ttggtgattcatgataact-taacggatcgca--tggccttgcgccggcgacggttcatt
caaatttctgccctatcaactttcgatggtaaggtattggcttaccatggtttcaacggg
taacggatttttagggaaagatcccggag-agggggcctgagaaacggccaccacatcca
aggaaggcagcaggcgcgcaaattac-ccaatcccga-cacggggag-gtagtgacaata
aatactgatacagggctcttttgggt-cttgtaatcggaatgagtac-aatttaaatacc
ttaacgaggaacaattggagggcaagtctggtgccagcagccgcggtaattccagctcca
atagcgtatattaaagttg-ttgcag--ttaaaaagctcgtagttgaaccttgggcctg-
gct-ggccggtccg-cctcaccgcgtgtactgg-tccggccgggcctttccttct--gga
gatccgcatgccc-ttcactgg---gtgtgctggggaaccagga---cttttactttgag
-aaaattagagtgttcaaagcag-gcctttgctcg--aatacgttagcatggaataata-
gaataggacgtgcggtcctattttgttggtt-tctagaaccgccgtaatgattaataggg
atag-tcgggggcgtcagtattcaattgtcagaggtgaaattcttggatctattgaagac
taactactgcgaaagcattcgccaaggatgttttcattaatcagtgaacgaaagttaggg
gatcgaagacgatcagataccgtcgtagtcttaaccg-taaactatgccgactagggatc
gg-gcgatg
>OM764650_Neoroussoella_bambusae_Thyridariaceae_Pleosporales_Dothideomycetes_Ascomycota_Fungi
tagtacct---tactactt-ggatacccgtggtaattctagagctaatacatgcaaaaaa
ccccgac-ttcgggaggggtgtatttattagataaaaaaccaatgccc-ttcggggctct
ttggtgattcatgataact-taacggatcgca--tggccttgcgccggcgacggttcatt
caaatttctgccctatcaactttcgatggtaaggtattggcttaccatggtttcaacggg
taacggatttttagggaaagatcccggag-agggggcctgagaaacggccaccacatcca
aggaaggcagcaggcgcgcaaattac-ccaatcccga-cacggggag-gtagtgacaata
aatactgatacagggctcttttgggt-cttgtaatcggaatgagtac-aatttaaatacc
ttaacgaggaacaattggagggcaagtctggtgccagcagccgcggtaattccagctcca
atagcgtatattaaagttg-ttgcag--ttaaaaagctcgtagttgaaccttgggcctg-
gctgggccggtccg-cctcaccgcgtgtactgg-tccggccgggcctttccttct--gga
gatccgcatgccc-ttcactgg---gtgtgctggggaaccagga---cttttactttgag
-aaaattagagtgttcaaagcag-gcctttgctcg--aatacgttagcatggaataata-
gaataggacgtgcggtcctattttgttggtt-tctagaaccgccgtaatgattaataggg
atag-tcgggggcgtcagtattcaattgtcagaggtgaaattcttggatctattgaagac
taactactgcgaaagcattcgccaaggatgttttcattaatcagtgaacgaaagttaggg
gatcgaagacgatcagataccgtcgtagtcttaaccg-taaactatgccgactagggatc
gg-gcgatg
>OM891834_Roussoella_sp._Thyridariaceae_Pleosporales_Dothideomycetes_Ascomycota_Fungi
tagtacct---tactactt-ggatacccgtggtaattctagagctaatacatgcaaaaaa
ccccaac-ttcgggaggggtgtatttattagataaaaaaccaatgccc-ttcggggctcc
ttggtgattcataataact-taacggatcgca--tggccttgcgccggcgacggttcatt
caaatttctgccctatcaactttcgatggtaaggtattggcttaccatggtttcaacggg
taacggatttttagggaaagatcccggag-aaggagcctgataaacggctcctacatcca
aggaaggcagcaggcgcgcaaattac-ccaatcccga-cacggggag-gtagtgacaata
aatactgatacagggctcttttgggt-cttgtaatcggaatgagtac-aatttaaatacc
ttaacgaggaacaattggagggcaagtctggtgccagcagccgcggtaattccagctcca
atagcgtatattaaagttg-ttgcag--ttaaaaagctcgtagttgaaccttgggcctg-
gct-ggccggtccg-cctcaccgcgtgtactgg-tccggccgggcctttccttct--gga
gaaccgcatgccc-ttcactgg---gtgtgtcggggaaccagga---cttttactttgag
-aaaattagagtgttcaaagcag-gcctttgctcg--aatacgttagcatggaataata-
gaataggacgtgcggtcctattttgttggtt-tctagaaccgccgtaatgattaataggg
atag-tcgggggcgtcagtattcaattgtcagaggtgaaattcttggatctattgaagac
taactactgcgaaagcattcgccaaggatgttttcattaatcagtgaacgaaagttaggg
gatcgaagacgatcagataccgtcgtagtcttaaccg-taaactatgccgactagggatc
gg-gcgatg
>AB524484_Roussoellopsis_tosaensis_Thyridariaceae_Pleosporales_Dothideomycetes_Ascomycota_Fungi
tagtacct---tactactt-ggatacccgtggtaattctagagctaatacatgcaaaaaa
ccccaac-ttcgggaggggtgtatttattagataaaaaaccaatgccc-ttcggggctgc
ttggtgattcatgataact-taacggatcgca--tggccttgcgccggcgacggttcatt
caaatttctgccctatcaactttcgatggtaaggtattggcttaccatggtttcaacggg
taacggatttttagggaaagatcccggag-agtgcgcctgagaaacggcgaacacatcca
aggaaggcagcaggcgcgcaaattac-ccaatcccga-cacggggag-gtagtgacaata
aatactgatacagggctcttttgggt-cttgtaatcggaatgagtac-aatttaaatacc
ttaacgaggaacaattggagggcaagtctggtgccagcagccgcggtaattccagctcca
atagcgtatattaaagttg-ttgcag--ttaaaaagctcgtagttgaaccttgggcctg-
gct-ggccggtccg-cctcaccgcgtgtactgg-tccggccgggcctttccttct--gga
gaaccgcatgccc-ttcactgg---gtgtgtcggggaaccagga---cttttactttgag
-aaaattagagtgttcaaagcag-gcctttgctcg--aatacgttagcatggaataata-
gaataggacgtgcggtcctattttgttggtt-tctagaaccgccgtaatgattaataggg
atag-tcgggggcgtcagtattcaattgtcagaggtgaaattcttggatctattgaagac
taactactgcgaaagcattcgccaaggatgttttcattaatcagtgaacgaaagttaggg
gatcgaagacgatcagataccgtcgtagtcttaaccg-taaactatgccgactagggatc
gg-gcgatg
>OM891828_Roussoella_sp._Thyridariaceae_Pleosporales_Dothideomycetes_Ascomycota_Fungi
tagtacct---tactactt-ggatacccgtggtaattctagagctaatacatgcaaaaaa
ccccaac-ttcgggaggggtgtatttattagataaaaaaccaatgccc-ttcggggctcc
ttggtgattcatgataact-taacggatcgca--tggccttgcgccggcgacggttcatt
caaatttctgccctatcaactttcgatggtaaggtattggcttaccatggtttcaacggg
taacggatttttagggaaagatcccggag-aatgcgcctgagaaacggcgaatacatcca
aggaaggcagcaggcgcgcaaattac-ccaatcccga-tacggggag-gtagtgacaata
aatactgatacagggctcttttgggt-cttgtaatcggaatgagtac-aatttaaatacc
ttaacgaggaacaattggagggcaagtctggtgccagcagccgcggtaattccagctcca
atagcgtatattaaagttg-ttgcag--ttaaaaagctcgtagttgaaccttgggcctg-
gct-ggccggtccg-cctcaccgcgtgtactgg-tccggccgggcctttccttct--gga
gaaccgcatgccc-ttcactgg---gtgtgccggggaaccagga---cttttactttgag
-aaaattagagtgttcaaagcag-gcctttgctcg--aatacgttagcatggaataata-
gaataggacgtgcggtcctattttgttggtt-tctagaaccgccgtaatgattaataggg
atag-tcgggggcgtcagtattcaattgtcagaggtgaaattcttggatctattgaagac
taactactgcgaaagcattcgccaaggatgttttcattaatcagtgaacgaaagttaggg
gatcgaagacgatcagataccgtcgtagtcttaaccg-taaactatgccgactagggatc
gg-gcgatg
>KU314954_Neoroussoella_lignicola_Thyridariaceae_Pleosporales_Dothideomycetes_Ascomycota_Fungi
tagtacct---tactactt-ggatacccgtggtaattctagagctaatacatgcaaaaaa
ccccgac-ttcgggaggggtgtatttattagataaaaaaccaatgccc-tccggggctct
ttggtgattcatgataact-taacggatcgca--tggccttgcgccggcgacggttcatt
caaatttctgccctatcaactttcgatggtaaggtattggcttaccatggtttcaacggg
taacggatttttagggaaagatcccggag-aaggagcctgagaaacggctactacatcca
aggaaggcagcaggcgcgcaaattac-ccaatcccga-cacggggag-gtagtgacaata
aatactgatacagggctcttttgggt-cttgtaatcggaatgagtac-aatttaaatacc
ttaacgaggaacaattggagggcaagtctggtgc-agc-------gcggtatcagctc--
atagcgtatataagtg-----tgcag--t--aaaagctcgtagtg-----actggc----
------------------------------------------------------------
--------tg--------------------------------------------------
------------------------------------------------------------
------------------------------------------------------------
------------------------------------------------------------
------------------------------------------------------------
------------------------------------------------------------
---------
>MT214391_Xenoroussoella_triseptata_Thyridariaceae_Pleosporales_Dothideomycetes_Ascomycota_Fungi
tagtacct---tactactt-ggatacccgtggtaattctagagctaatacatgcaaaaaa
ccccaac-ttcggaaggggtgtatttattagataaaaaaccaatgccc-ttcggggctcc
ttggtgattcataataact-taacggatcgca--tggccttgcgccggcgacggttcatt
caaatttctgccctatcaactttcgatggtaaggtattggcttaccatggtttcaacggg
taacggatttttagggaaagatcccggag-agggagcctgagaaacggctaccacatcca
aggaaggcagcaggcgcgcaaattac-ccaatcccga-cacggggag-gtagtgacaata
aatactgatacagggctcttttgggt-cttgtaatcggaatgagtac-aatttaaatacc
ttaacgaggaacaattggagggcaagtctggtgccagcagccgcggtaattccagctcca
atagcgtatattaaagttg-ttgcag--ttaaaaagctcgtagttgaaccttgggcctg-
gctg-gccggtccg-cctcaccgcgtgtactgg-tccggccgggccttttccttctggaa
aaaccgcatgccc-ttcactggggtgtgttcggggaaaccagggactttttacttttgaa
-aaaattagagtgttcaaagcag-gcct--------------------------------
------------------------------------------------------------
------------------------------------------------------------
------------------------------------------------------------
------------------------------------------------------------
---------
>MN556307_Neoroussoella_lignicola_Thyridariaceae_Pleosporales_Dothideomycetes_Ascomycota_Fungi
------------actactt-ggatacccgtggtaattctagagctaatacatgcaaaaaa
ccccgac-ttcgggaggggtgtatttattagataaaaaaccaatgccc-tccggggctct
ttggtgattcatgataact-taacggatcgca--tggccttgcgccggcgacggttcatt
caaatttctgccctatcaactttcgatggtaaggtattggcttaccatggtttcaacggg
taacggatttttagggaaagatcccggag-aaggagcctgagaaacggctactacatcca
aggaaggcagcaggcgcgcaaattac-ccaatcccga-cacggggag-gtagtgacaata
aatactgatacagggctcttttgggt-cttgtaatcggaatgagtac-aatttaaatacc
ttaacgaggaacaattggagggcaagtctggtgccagcagccgcggtaattccagctcca
atagcgtatattaaagttg-ttgcag--ttaaaaagctcgtagttgaaccttgggcctg-
gctg-gccggtccg-cctcaccgcgtgtactgg-tccggccgggcctttccttct--gga
gagccgcatgccc-ttcactgg---gtgtgtcggggaaccagga---cttttactttgag
-aaaattagagtgttcaaagcag-gcctttgctcg--aatacgttagcatggaataata-
gaataggacgtgcggtcctattttgttggtt-tctagaaccgccgtaatgattaataggg
atag-tcgggggcgtcagtattcaattgtcagaggtgaaattcttggatctattgaagac
taactactgcgaaagcattcgccaaggatgttttcattaatcagtgaacgaaagttaggg
gatcgaagacgatcagataccgtcgtagtcttaaccg-taaactatgccgactagggatc
gg-gcgatg
>NG_070154_Pseudoroussoella_chromolaenae_Thyridariaceae_Pleosporales_Dothideomycetes_Ascomycota_Fungi
------------------------------------------------------------
------------------------------------------------------------
------------------------------------------------------------
------------------------------------------------------------
------------------------------------------------------------
----------------------------aatccccga-cacggggag-gtagtgacaata
aatactgatacagggctcttttgggt-cttgtaatcggaatgagtac-aatttaaatacc
ttaacgaggaacaattggagggcaagtctggtgccagcagccgcggtaattccagctcca
atagcgtatattaaagttg-ttgcag--ttaaaaagctcgtagttgaaccttgggcctg-
gctg-gccggtccg-cctcaccgcgtgtactgg-tccggccgggcctttccttct--gga
gaaccgcatgccc-ttcactgg---gtgtgtcggggaaccagga---cttttactttgag
-aaaattagagtgttcaaagcag-gcctttgctcg--aatacgttagcatggaataata-
gaataggacgtgcggtcctattttgttggtt-tctagaaccgccgtaatgattaataggg
atag-tcgggggcgtcagtattcaattgtcagaggtgaaattcttggatctattgaagac
taactactgcgaaagcattcgccaaggatgttttcattaatcagtgaacgaaagttaggg
gatcgaagacgatcagataccgtcgtagtcttaaccg-taaactatgccgactagggatc
gg-gcgatg
>OP749879_Digitodesmium_aquaticum_Pleosporales_incertae_sedis_Pleosporales_Dothideomycetes_Ascomycota_Fungi
------------------------------------------------------------
------------------------------------------------------------
------------------------------------------------------------
------------------------------------------------------------
------------------------------------------------------------
------------------------------------------------------------
-----------------------ggg-tcttgtaatggaatgagtcc-aattt-aacctt
ttaacgaggaacaattggagggcaagtctggtgccagcagccgcggtaattccagctcca
atagcgtatattaaagttg-ttgcag--ttaaaaagctcgtagttgaatctttggcctg-
gctg-gcgggtccg-cctcaccgcgtgcacttg-tccggccgggccttctcttct--gga
gaaccgcatgccc-ttcactgg---gcgtgttgggg-accagga---cttttactttgaa
-aaaattagagtgttcaaagcag-gcctttgctcg--aatacgttagcatggaataata-
gaataggacgtgcggtcctattttgttggtt-tctaggaccgccgtaatgattaataggg
acag-tcgggggcatcagtattcaattgtcagaggtgaaattcttggatttattgaagac
taactactgcgaaagcatttgccaaggatgttttcattaatcagtgaacgaaagttaggg
gatcgaagacgatcagataccgtcgtagtcttaacc-ataaactatgccgactagggatc
gg-gcggtg
>NG_070135_Keissleriella_camporesiana_Lentitheciaceae_Pleosporales_Dothideomycetes_Ascomycota_Fungi
------------------------------------------------------------
------------------------------------------------------------
------------------------------------------------------------
------------------------------------------------------------
------------------------------------------------------------
------------------------------------------------------------
-------atacagggctc-tttgggt--ctgtaattggaatgagtac-aatttaaacctc
ttaacgaggaacaattggagggcaagtctggtgccagcagccgcggtaattccagctcca
atagcgtatattaaagttg-ttgcag--ttaaaaagctcgtagttgaacctttggcctg-
gctg-gcaggtccg-cctcaccgcgtgcacttg-tccggccgggccttttcttct--gga
gaaccgcatgccc-ttcactgg---gtgtgttgggg-accagga---cttttactttgaa
-aaaattagagtgttcaaagcag-gcctttgctcg--aatacgttagcatggaataata-
gaataggacgtgcggtcctattttgttggtt-tctaggaccgccgtaatgattaataggg
acag-tcgggggcatcagtattcaattgtcagaggtgaaattcttggatttattgaagac
taactactgcgaaagcatttgccaaggatgttttcattaatcagtgaacgaaagttaggg
gatcgaagacgatcagataccgtcgtagtcttaacc-ataaactatgccgactagggatc
gg-gcggtg
>OR933716_Phragmocamarosporium_sp._WT_2023a_Lentitheciaceae_Pleosporales_Dothideomycetes_Ascomycota_Fungi
------------------------------------------------------------
------------------------------------------------------------
------------------------------------------------------------
------------------------------------------------------------
----------------------------------------------------------gc
tacacatcagagcagcagcgcgcaaa-taccatccga-cacggggag-gtagtgacaata
aatactgatacagggctcttttgggt--ctgtaattggaatgagtac-aatttaaacctc
ttaacga-gaacaattggagggcaagtctggtgccagcagccgcggtaattccagctcca
atagcgtatattaaagttg-ttgcag--ttaaaaagctcgtagttgaacctttggcctg-
gctg-gcaggtccg-cctcaccgcgtgcacttg-tccggccgggccttcttttct--gga
gaaccgcatgccc-ttcactgg---gtgtgttgggg-accagga---cttttactttgaa
-aaaattagagtgttcaaagcag-gcctttgctcg--aatacgttagcatggaataata-
gaataggacgtgcggtcctattttgttggtt-tctaggaccgccgtaatgattaataggg
acag-tcgggggcatcagtattcaattgtcagaggtgaaattcttggatttattgaagac
taactactgcgaaagcatttgccaaggatgttttcattaatcagtgaacgaaagttaggg
gatcgaagacgatcagataccgtcgtagtcttaacc-ataaactatgccgactagggatc
gg-gcggtg
>OQ504481_Kalmusia_sp._ZHH_2023a_Didymosphaeriaceae_Pleosporales_Dothideomycetes_Ascomycota_Fungi
------------------------------------------------------------
------------------------------------------------------------
-----------------------------------------------------------g
taaggtattggcttaccatggttcaacggtaacgggattagggtcg--------------
------------------------------atccgagaggagctgagaaacgctaccaca
tcaagaagcagctgcgcgcaaattac-ccaattccga-tacggagag-gtagtgacaata
aatactgatacagggctcttttgggt--ctgtaattggaatgagtac-aatttaaacctc
ttaacgaggaacaattggagggcaagtctggtgccagcagccgcggtaattccagctcca
atagcgtatattaaagttg-ttgcag--ttaaaaagctcgtagttgaacctttggcctg-
gctg-gcaggtccg-cctcaccgcgtgcacttg-tccggccgggccttttcttct--gga
gaaccgcatgccc-ttcactgg---gtgtgttgggg-accagga---cttttactttgaa
-aaaattagagtgttcaaagcag-gcctttgctcg--aatacgttagcatggaataata-
gaataggacgtgcggtcctattttgttggtt-tctaggaccgccgtaatgattaataggg
acag-tcgggggcatcagtattcaattgtcagaggtgaaattcttggatttattgaagac
taactactgcgaaagcatttgccaaggatgttttcattaatcagtgaacgaaagttaggg
gatcgaagacgatcagataccgtcgtagtcttaacc-ataaactatgccgactagggatc
gg-gcggtg
>KY501126_Neosetophoma_garethjonesii_Phaeosphaeriaceae_Pleosporales_Dothideomycetes_Ascomycota_Fungi
------------------------------------------------------------
------------------------------------------------------------
------------------------------------------------------------
---------------------------tgctacatgttcacggtacg-------------
------------------------------ggataggtcgatcgagagagctgagaacgc
tacacatcagaagcagcagcgcgcaa-ataccatccc-gacacggga-ggtagtgacata
aatactgatacagggctcttt--ggg-tctgtaattggaatgagtac-aatttaaacct-
ctaacgaggaacaattggagggcaagtctggtgccagcagccgcggtaattccagctcca
atagcgtatattaaagttg-ttgcag--ttaaaaagctcgtagttgaaacttgggtctg-
gctg-gcaggtccg-cctcaccgcgtgtacttg-tccggccgggccttc-cttct--gga
gaacctcatgccc-ttcactgg---gcgtgttgggg-accagga---cttttactttgaa
-aaaattagagtgttcaaagcag-gcctttgctcg--aatacgttagcatggaataata-
gaataggacgtgcggtcctattttgttggtt-tctaggaccgccgtaatgattaataggg
acag-tcgggggcatcagtattcaattgtcagaggtgaaattcttggatttattgaagac
taactactgcgaaagcatttgccaaggatgttttcattaatcagtgaacgaaagttaggg
gatcgaagacgatcagataccgtcgtagtcttaacc-gtaaactatgccgactagggatc
gg-gcgatg
>NG_067692_Hydeomyces_desertipleosporoides_Phaeosphaeriaceae_Pleosporales_Dothideomycetes_Ascomycota_Fungi
------------------------------------------------------------
------------------------------------------------------------
------------------------------------------------------------
------------------------------------------------------------
------------------------------------------------------------
-----agcagcagccgcgcaaattat-ccaatcccga-cacggggag-atagtgacaata
aatactgatacagggctcttttgggt-cttgtaattggaatgagtac-aatttaaacctc
ttaacgaggaacaattggagggcaagtctggtgccagcagccgcggtaattccagctcca
atagcgtatattaaagttg-ttgcag--ttaaaaagctcgtagttgaaacttgggtctg-
gctg-gcaggtccg-cctcaccgcgtgtacttg-tccggctgggccttc-cttct--gga
gaacctcatgccc-ttcactgg---gcgtgttgggg-accagga---cttttactttgaa
-aaaattagagtgttcaaagcag-gcctttgctcg--aatacgttagcatggaataata-
aaataggacgtgcggtcctattttgttggtt-tctaggaccgccgtaatgattaataggg
acag-tcgggggcatcagtattcaattgtcagaggtgaaattcttggatttattgaagac
taactactgcgaaagcatttgccaaggatgttttcattaatcagtgaacgaaagttaggg
gatcgaagacgatcagataccgtcgtagtcttaacctgtaaactatgccgactagggatc
gg-gcgatg
>MN081891_Nigrograna_magnoliae_Nigrogranaceae_Pleosporales_Dothideomycetes_Ascomycota_Fungi
------------------------------------------------------------
------------------------------------------------------------
------------------------------------------------------------
------------------------------------------------------------
------------------------------------------------------------
------------------------------------------gggag-gtagtgacaata
aatactgatacagggctcttttgggt-cttgtaatcggaatgagtac-aatttaaacccc
t-----------aattggagggcaagtctggtgccagcagccgcggtaattccagctcca
atagcgtatattaaagttg-ttgcag--ttaaaaagctcgtagttgaaccttgggcctg-
gctg-gccggtccg-cctcaccgcgtgtactgg-tccggccgggcctttccttct--gga
gatcctcatgccc-ttcactgg---gtgtgttggggaaccagga---cttttactgtgaa
-caaattagagtgttcaaagcag-gcctttgctcg--aatacattagcatggaataata-
gaataggacgtgcggtcctattttgttggtt-tctaggaccgccgtaatgattaataggg
atag-tcgggggcatcagtattcaattgtcagaggtgaaattcttggatttattgaagac
taactactgcgaaagcatttgccaaggatgttttcattaatcagtgaacgaaagttaggg
gatcgaagacgatcagataccgtcgtagtcttaacc-gtaaactatgccgactagggatc
gg-gcgatg
>NG_061077_Minutiella_tardicola_Phaeomoniellaceae_Phaeomoniellales_Eurotiomycetes_Ascomycota_Fungi
tagtacct-----ttacct-ggataactgtggtaattctagagctaatacatgctaaaaa
cctcgac-ttcggaaggggtgtatttattagattaaaaaccaatgccc-ttcggggctct
ttggtgattcataataact-aaacgaatcgca--tggccttgcgccggcgatggttcatt
caaatttctgccctatcaactttcgatggtaggatagtggcctaccatggtatcaacggg
taacggggaattagggttctattccggag-agggagcctgagaaacggctaccacatcca
aggaaggcagcaggcgcgcaaattac-ccaatcccga-cacggggag-gtagtgacaata
aatactgatacagggttcttttggat-cttgtaattggaatgagtac-aatgtaaatacc
ttaacgaggaacaattggagggcaagtctggtgccagcagccgcggtaattccagctcca
atagcgtatattaaagttg-ttgcag--ttaaaaagctcgtagttgaaccttgggtctg-
gctg-atctgtcct-cctaatcgagcgcacgga-ttcggctggacctttccttct--ggg
gagccctatgccc-ttcactgg---gcgtagcggggaaccagga---cttttactttgaa
-aaaattagagtgttcaaagcag-gcctttgctcg--aatacattagcatggaataata-
gaataggacat-cggttctattttgttggtt-tctaggaccgctgtaatgattaataggg
atag-tcgggggcgtcagtattcaattgtcagaggtgaaattcttggatttattgaagac
taactactgcgaaagcattcgccaaggatgttttcattaatcagtgaacgaaagttaggg
gatcgaagacgatcagataccgtcgtagtcttaacca-taaactatgccgactagggatc
gg-acggtg
>NG_064996_Pleurotheciella_centenaria_Pleurotheciaceae_Pleurotheciales_Sordariomycetes_Ascomycota_Fungi
---------------------------agtggtaattctagagctaatacatgctgaaaa
tcccgac-ttcggaagggacgtatttattagaatcagaaccaatgccc-ttcggggtttc
ctggtgactcatgataact-ccacagatcgca--tggccttgcgccggcgatggctcatt
caaatttcttccctatcaactttcgacggtacggtcttggcctaccgtggttgtaacggg
tgacggagggttagggctcgaccccggag-agagagcctgagaaacggctatcacatcca
aggaaggcagcaggcgcgcaaattat-ccaatcccga-ctcggggag-atagtgacaata
aataccgatacagggctcttttgggc-cctgtaattggaatgagtac-aatttaaacctc
ttaacgaggaacaattggagggcaagtctggtgccagcagccgcggtaattccagctcca
atagcgtatattaaagttg-ttgtgg--ttaaaaagctcgtagtcgaacctcgagcctg-
gccg-gccggtccg-cctcaccgcgtgcactgg-tctggccgggctcttccctct--gcg
gaaccgcatgtcc-ttcactgg---gcgtgtcggggaggcagga---cttttactttgaa
-aaaattagagtgctcaaggcag-gccaatgctcg--aatacattagcatggaataata-
gaataggacgt-tggttctattttgttggtt-tctaggaccgccgtaatgatcaataggg
acgg-tcgggggcatcagtattcagccgtcagaggtgaaattcttggaccggctgaagac
taactactgcgaaagcatttgccaaggacgttttcgctgatcag-gaacgaaagttaggg
gatcgaagacgatcagataccgtcgtagtcttaacca-taaactatgccgactagggatc
gg-gcggcg
>MW134675_Pleurotheciella_centenaria_Pleurotheciaceae_Pleurotheciales_Sordariomycetes_Ascomycota_Fungi
tattgcct---atcctacatggataacagtggtaattctagagctaatacatgctgaaaa
tcccgac-ttcggaagggacgtatttattagaatcagaaccaatgccc-ttcggggtttc
ctggtgactcatgataact-ccacagatcgca--tggccttgcgccggcgatggctcatt
caaatttcttccctatcaactttcgacggtacggtcttggcctaccgtggttgtaacggg
tgacggagggttagggctcgaccccggag-agagagcctgagaaacggctatcacatcca
aggaaggcagcaggcgcgcaaattat-ccaatcccga-ctcggggag-atagtgacaata
aataccgatacagggctcttttgggc-cctgtaattggaatgagtac-aatttaaacctc
ttaacgaggaacaattggagggcaagtctggtgccagcagccgcggtaattccagctcca
atagcgtatattaaagttg-ttgtgg--ttaaaaagctcgtagtcgaacctcgagcctg-
gccg-gccggtccg-cctcaccgcgtgcactgg-tctggccgggctcttccctct--gcg
gaaccgcatgtcc-ttcactgg---gcgtgtcggggaggcagga---cttttactttgaa
-aaaattagagtgctcaaggcag-gccaatgctcg--aatacattagcatggaataata-
gaataggacgt-tggttctattttgttggtt-tctaggaccgccgtaatgatcaataggg
acgg-tcgggggcatcagtattcagccgtcagaggtgaaattcttggaccggctgaagac
taactactgcgaaagcatttgccaaggacgttttcgctgatcag-gaacgaaagttaggg
gatcgaagacgatcagataccgtcgtagtcttaacca-taaactatgccgactagggatc
gg-gcggcg
>GQ925843_Halomassarina_thalassiae_Trematosphaeriaceae_Pleosporales_Dothideomycetes_Ascomycota_Fungi
tggtacct--ttactactt-ggataaccgtggtaattctagagctaatacatgctaaaaa
ccccaac-ttcgggaggggtgtatttattagatacaaaaccaatgccc-tttggggctct
ttggtgattcataataact-tctcagatcgca--tggccttgagccggcgacggttcatt
caaatttctgccctatcaactttcgatggttcggtattggccaaccatggtggcaacggg
taacaggttttaagcgaaagattctggag-aaggagcctgagaaacggctcctacatcca
aggaaggcagcaggcgcgcaaattac-ccaatgccga-cacggcgagagtagtgacaata
catactgatacagggctcttttgggt-cttgtaattggaatgagtac-aatttaaacctc
ttaacgaggaacaattggagggcaagtctggtgccagcagccgcgttaattccagctcca
atagcgtatattaaaattg-ttgcag--taaaaagtattgtagttgaacctttggcctg-
gcgg-gcaggtccg-cctcaccgcgtgcactgg-tccgtctgggctttcttttat--gga
gaaccgcatgccc-ttcattggtg-gtgggctggggaaccagga---cttttactttgaa
-aaaattagagtgttcaaagcag-gcctttgctag--aatacgttagcatggaataata-
gaataggacg-gcagttctattttgttggtt-tctagaaccgccgtaatgattaataggg
acagtgcgggggcatcagtattcaatagtcagaggtgaaattcttggatttattgaagac
taactgctgggaaagcatttgccaaggatgttttcattaatcagtgaacgaaagttaggg
gatcgaagacgatcagataccgtcgtagtcttaacca-taaactatgccgactagggatc
gg-gcgtgt
>GQ925842_Halomassarina_thalassiae_Trematosphaeriaceae_Pleosporales_Dothideomycetes_Ascomycota_Fungi
tggtacct--ttactactt-ggataaccgtggtaattctagagctaatacatgctaaaaa
ccccaac-ttcgggaggggtgtatttattagatacaaaaccaatgccc-tttggggctct
ttggtgattcataataact-tctcagatcgca--tggccttgagccggcgacggttcatt
caaatttctgccctatcaactttcgatggttcggtattggccaaccatggtggcaacggg
taacaggttttaagcgaaagattctggag-aaggagcctgagaaacggctcctacatcca
aggaaggcagcaggcgcgcaaattac-ccaatgccga-cacggcgagagtagtgacaata
catactgatacagggctcttttgggt-cttgtaattggaatgagtac-aatttaaacctc
ttaacgaggaacaattggagggcaagtctggtgccagcagcccgcgtaattccagctcca
atagcgtatattaaaattg-ttgcag--taaaaagtattgtagttgaacctttggcctg-
gcgg-gcaggtccg-cctcaccgcgtgcactgg-tccgtctgggctttcttttat--gga
gaaccgcatgccc-ttcattggtg-gtgggctggggaaccagga---cttttactttgaa
-aaaattagagtgttcaaagcag-gcctttgctag--aatacgttagcatggaataata-
gaataggacg-gcagttctattttgttggtt-tctagaaccgccgtaatgattaataggg
acagtgcgggggcatcagtattcaatagtcagaggtgaaattcttggatttattgaagac
taactgctgggaaagcatttgccaaggatgttttcattaatcagtgaacgaaagttaggg
gatcgaagacgatcagataccgtcgtagtcttaacca-taaactatgccgactagggatc
gg-gcgtgt
