# Supplementary material for: ﻿Nigromargaritatarda gen. et sp. nov. and distribution of an intron position class within Pleosporales
Source: IMA Fungus. 2025 Feb 28;16:e145425. doi: 10.3897/imafungus.16.145425 (PMC11889510; doi:10.3897/imafungus.16.145425)
Supplement: Supplementary material 2 — ZIP-archive [file imafungus-16-e145425-s002.zip › Align_onlyintron_254.fasta]

>PP564857_H263_new_taxon_Pleosporales_Dothideomycetes_Ascomycota_Fungi_438-793
gg-ac-attcagc---tccca---t-tctgctgacgccagagatagtcgggcatcct---
----cgtaacgcgggggtgttatgcc-ggctagtcga-gtacctg----c-t-aattgat
-gggaagg--t-accggcaagacaacc-tggatcggggaaggctaa-ggcat---tacg-
---------atgctatgctaat-cccgagcagagctgccatggagcgatccatg------
-----------------g----atagcctgtgtagagcgcggtaaggtgtcggtc-agc-
-tcacgt-agttggcttaa-gggacgtgccatt-cccatccgaaagggt-gg-ctgccag
ca-tgagcgcccatcacgta-agggctggcagg-ttcaaacgtgcaagcgtttgaagttt
ccaaacggaaagaaaagg
>MW209066_Fuscosphaeria_hungarica_Trematosphaeriaceae_Pleosporales_Dothideomycetes_Ascomycota_Fungi_431-751
gg-ac-attcagc---tccca---t-tctgctgacgccagagatagtcgggcatcct---
----cgcgacgcgggggtgttacgcc-ggctagtcga-gtacctg----c-t-gattgat
-gggaagg--t-accggcaagacaacc-tggatcggggaaggctaa-ggcat---cgaa-
-------g-atgctatgctaat-cccgagcagagctgccacggagcgatccgtg------
-----------------g----atagcctgtgtagagcgcggtaaggtgtcggcc-agc-
-tcacgt-agttggcttaa-gggacgtgccatt-cccatccgaaagggt-gg-ctgccag
ca-tgagcgcccatcacgta-agggctggcagg-ttcgaacg------------------
------------------
>MW209065_Fuscosphaeria_hungarica_Trematosphaeriaceae_Pleosporales_Dothideomycetes_Ascomycota_Fungi_494-814
gg-ac-attcagc---tccca---t-tctgctgacgccagagatagtcgggcatcct---
----cgcgacgcgggggtgttacgcc-ggctagtcga-gtacctg----c-t-gattgat
-gggaagg--t-accggcaagacaacc-tggatcggggaaggctaa-ggcat---cgaa-
-------g-atgctatgctaat-cccgagcagagctgccacggagcgatccgtg------
-----------------g----atagcctgtgtagagcgcggtaaggtgtcggcc-agc-
-tcacgt-agttggcttaa-gggacgtgccatt-cccatccgaaagggt-gg-ctgccag
ca-tgagcgcccatcacgta-agggctggcagg-ttcgaacg------------------
------------------
>MW209064_Fuscosphaeria_hungarica_Trematosphaeriaceae_Pleosporales_Dothideomycetes_Ascomycota_Fungi_424-744
gg-ac-attcagc---tccca---t-tctgctgacgccagagatagtcgggcatcct---
----cgcgacgcgggggtgttacgcc-ggctagtcga-gtacctg----c-t-gattgat
-gggaagg--t-accggcaagacaacc-tggatcggggaaggctaa-ggcat---cgaa-
-------g-atgctatgctaat-cccgagcagagctgccacggagcgatccgtg------
-----------------g----atagcctgtgtagagcgcggtaaggtgtcggcc-agc-
-tcacgt-agttggcttaa-gggacgtgccatt-cccatccgaaagggt-gg-ctgccag
ca-tgagcgcccatcacgta-agggctggcagg-ttcgaacg------------------
------------------
>MW209063_Fuscosphaeria_hungarica_Trematosphaeriaceae_Pleosporales_Dothideomycetes_Ascomycota_Fungi_492-812
gg-ac-attcagc---tccca---t-tctgctgacgccagagatagtcgggcatcct---
----cgcgacgcgggggtgttacgcc-ggctagtcga-gtacctg----c-t-gattgat
-gggaagg--t-accggcaagacaacc-tggatcggggaaggctaa-ggcat---cgaa-
-------g-atgctatgctaat-cccgagcagagctgccacggagcgatccgtg------
-----------------g----atagcctgtgtagagcgcggtaaggtgtcggcc-agc-
-tcacgt-agttggcttaa-gggacgtgccatt-cccatccgaaagggt-gg-ctgccag
ca-tgagcgcccatcacgta-agggctggcagg-ttcgaacg------------------
------------------
>MW209062_Fuscosphaeria_hungarica_Trematosphaeriaceae_Pleosporales_Dothideomycetes_Ascomycota_Fungi_424-744
gg-ac-attcagc---tccca---t-tctgctgacgccagagatagtcgggcatcct---
----cgcgacgcgggggtgttacgcc-ggctagtcga-gtacctg----c-t-gattgat
-gggaagg--t-accggcaagacaacc-tggatcggggaaggctaa-ggcat---cgaa-
-------g-atgctatgctaat-cccgagcagagctgccacggagcgatccgtg------
-----------------g----atagcctgtgtagagcgcggtaaggtgtcggcc-agc-
-tcacgt-agttggcttaa-gggacgtgccatt-cccatccgaaagggt-gg-ctgccag
ca-tgagcgcccatcacgta-agggctggcagg-ttcgaacg------------------
------------------
>KY522725_Pseudoasteromassaria_spadicea_Latoruaceae_Pleosporales_Dothideomycetes_Ascomycota_Fungi_498-815
gg-ac-gttcagc---tccca---t-tctgctgacgccagagatagtcgggcagcct---
------cgtgtagggggtgttatgcc-ggctagtcga-gcaccta----g-t-aattgat
-gggaagg--t-gccggcaagacaacc-tgggtcggggaaggctaa-ggcgc---gtag-
---------gcgctatgctaat-cccgagcagagctgccatggagtgatctatg------
-----------------g----acagcctgtgtagagcgcggtaaggtgtcggct-agc-
-tcacgt-agctggcttaa-gggacgtgccatt-cccatccgaaagggt-gg-ctgccag
ca-tgagcgcccatcacgca-agggctggcagg-ttcaaacg------------------
------------------
>ON876672_Laburnicola_radiciphila_Didymosphaeriaceae_Pleosporales_Dothideomycetes_Ascomycota_Fungi_497-807
gg-ac-attcagc---tccca---t-tctgctgacgccagagatagtcgggcatcct---
----------cgtatgacgggatgcc-ggctagtcga-gtacctg----c-t-aattgat
-gggaagg--t-accggcaagacaacc-tggatcggggaaggctaa-ggcac---taaag
a-----ag-atgctatgctaat-cccgagcagagctgccatggagcgatccatg------
-----------------g----atagcctgtgtagagcgcggtaaggtgtcggtc-agc-
-tcacgt-agttggcttaa-gggacgtgccatt-cccacccgaaagggtggg-ctgccag
ca-ggagcgcccatcacgca-agggctggcagg---------------------------
------------------
>ON876673_Laburnicola_radiciphila_Didymosphaeriaceae_Pleosporales_Dothideomycetes_Ascomycota_Fungi_480-790
gg-ac-attcagc---tccca---t-tctgctgacgccagagatagccgggcagcct---
----------cgtgtaacgggatgcc-ggctagtcga-gtacctg----c-t-aattgat
-ggggagg--t-accggcaagacaacc-tggatcggggaaggctaa-ggcac---taaag
a-----tg-atgctatgctaat-cccgagcagagctgccatggagcgatccgtg------
-----------------g----atagcctgtgtagagcgcggtaaggtgtcggtc-agc-
-tcacgt-agttggcttaa-gggacgtgccatt-cccacccgaaagggtggg-ctgccag
ca-tgagcgcccatcacgta-agggctggcagg---------------------------
------------------
>NG_064842_Dictyosporium_olivaceosporum_Dictyosporiaceae_Pleosporales_Dothideomycetes_Ascomycota_Fungi_493-808
gg-ac-attcagc---tccca---t-tctgctgacgccagagatagtcgggcagctt---
-------catgcgaagctgttatgcc-ggctagtcga-gtaccta----c-ttaattgat
-ggggagg--t-accggcaagacaacc-tggatcggggaaggctaa-ggcat---gaaa-
---------gtgctatgctaat-cccgagcagagctaccaaggagcgatccctg------
-----------------g----atagcctgtgtagagcgcgctaaggtgtcggcc-agc-
-tcacgt-agttggcttaa-gggacgtgccatt-cccatccgaaagggt-gg-ctgccag
ca-gaagcgcccatcacgcg-agcgctggcagg-ttcaaa--------------------
------------------
>AB797222_Dictyosporium_digitatum_Dictyosporiaceae_Pleosporales_Dothideomycetes_Ascomycota_Fungi_493-808
gg-ac-attcagc---tccca---t-tctgctgacgccagagatagtcgggcagtct---
-------cattcgaggctgttatgcc-ggctagtcga-gtaccta----c-ttaattgat
-ggggagg--t-accggcaagacaacc-tggatcggggaaggctaa-ggtac---ggaa-
---------gtgctatgctaat-cccgagcagagctaccaaggagcgatccctg------
-----------------g----atagcctgtgtagagcgcgctaaggtgtcggcc-agc-
-tcacgt-agttggcttaa-gggacgtgccatt-cccatccgaaagggt-gg-ctgccag
ca-gaagcgcccatcacgcg-agcgctggcagg-ttcaaa--------------------
------------------
>OP749878_Dictyosporium_tubulatum_Dictyosporiaceae_Pleosporales_Dothideomycetes_Ascomycota_Fungi_464-779
gg-ac-attcagc---tccca---t-tctgctgacgccagagatagtcgggcagttt---
-------cattcgaggctgttatgcc-ggctagtcga-gtaccta----c-ttaattgat
-ggggagg--t-accggcaagacaacc-tggatcggggaaggctaa-ggtac---ggaa-
---------gtgctatgctaat-cccgagcagagctaccaaggagcgatccctg------
-----------------g----atagcctgtgtagagcgcgctaaggtgtcggcc-agc-
-tcacgt-agttggcttaa-gggacgtgccatt-cccatccgaaagggt-gg-ctgccag
ca-gaagcgcccatcacgcg-agcgctggcagg-ttcaaa--------------------
------------------
>MH381762_Dictyosporium_nigroapice_Dictyosporiaceae_Pleosporales_Dothideomycetes_Ascomycota_Fungi_493-808
gg-ac-attcagc---tccca---t-tctgctgacgccagagatagtcgggcggttt---
-------cctttgagactgttatgcc-ggctagtcga-gtaccta----c-ttaattgat
-ggggagg--t-accggcaagacaacc-tggatcggggaaggctaa-ggtac---ggaa-
---------gtgctatgctaat-cccgagcagagctaccaaggagcgatccctg------
-----------------g----atagcctgtgtagagcgcgctaaggtgtcggcc-agc-
-tcacgt-agttggcttaa-gggacgtgccatt-cccatccgaaagggt-gg-ctgccag
ca-gaagcgcccatcacgcg-agcgctggcagg-ttcaaa--------------------
------------------
>PP335105_Dictyosporium_sp._Dictyosporiaceae_Pleosporales_Dothideomycetes_Ascomycota_Fungi_489-804
gg-ac-attcagc---tccca---t-tctgctgacgccagagatagtcgggcagttt---
-------catttgaagctgttatgcc-ggctagtcga-gtaccta----c-ttagttgat
-ggggagg--t-accggcaagacaacc-tggatcggggaaggctaa-ggtac---gaaa-
---------gtgctatgctaat-cccgagcagagctactaaggagcgattcttg------
-----------------g----atagcctgtgtagagcgcgctaaggtgtcggcc-agc-
-tcatgt-agttggcttaa-gggacgtgccatt-cccatccgaaagggt-gg-ctgccag
ca-gaagcgcccatcacgcg-agcgctggcagg-ttcaaa--------------------
------------------
>OP526621_Dictyocheirospora_chiangmaiensis_Dictyosporiaceae_Pleosporales_Dothideomycetes_Ascomycota_Fungi_464-779
gg-ac-attcagc---tccca---t-tctgctgacgccagagatagtcgggcagttt---
-------cattcgagactgttacgcc-ggctagtcga-gtaccta----c-ttaattgat
-ggggagg--t-accggcgagacaacc-tggatcggggaaggctaa-ggtac---gaaa-
---------gtgctatgctaat-cccgagcagagctaccaaggagtgatccctg------
-----------------g----atagcctgtgtagagcgcggtaaggtgtcggcc-aac-
-tcacgt-agttggcttaa-gggacgtgccatt-cccatccgaaagggt-gg-ctgccag
ca-gaagcgcccatcacgcg-agcgctggcagg-ttcaaa--------------------
------------------
>AB797229_Dictyosporium_tetrasporum_Dictyosporiaceae_Pleosporales_Dothideomycetes_Ascomycota_Fungi_493-812
gg-ac-attcagc---tccca---t-tctgctgacgccagagatagtcgggcagctc---
-------cattcgaggctgttatgcc-ggctagtcga-gtacctg----c-tgaattgat
-ggggagg--t-accggcgagacaacc-tggatcgggggaggctaa-ggtac---ggaa-
---------gtgctatgctaat-cccgagcagagctaccaaggagcgatccctg------
-----------------g----atagcctgtgtagagcgcgctaaggtgtcggcc-agc-
-tcacgt-agttggcttaa-ggtacgtgccatt-cccatccgaaagggt-gg-ctgccag
ca-gaagcgcccatcacgcg-agcgctggcagg-ttcaaacgtg----------------
------------------
>OR134404_Dictyosporium_karsti_Dictyosporiaceae_Pleosporales_Dothideomycetes_Ascomycota_Fungi_489-797
gg-ac-attcagc---tccca---t-tctgctgacgccagagatagtcgggcagctt---
-------------cagctgttatgct-ggctagtcga-gtaccta----c-ttgaatgat
-ggggagg--t-accggcgagacaacc-tggatcggggaaggctaa-ggtgc---gcat-
---------gtgctatgctaat-cccgagcagagctaccaaggagcgatccctg------
-----------------g----atagcctgtgtagagcgcggtaaggtgtcggcc-agc-
-tcatgt-agttggcttaa-gggacgtgccatt-cccatctgaaagggt-gg-ctgccag
ca-gaagcgcccatcacgca-agcgctggcagg-ttcaa---------------------
------------------
>MH381759_Dictyocheirospora_bannica_Dictyosporiaceae_Pleosporales_Dothideomycetes_Ascomycota_Fungi_493-811
gg-ac-attcagc---tccca---t-tctgctgacgccagagatagtcgggcagctt---
-------cttcagaagctgttatgcc-ggctagtcga-gtacccg----c-t-aattgat
-gggaggg--t-accggcaagacaacc-tggatcggggaaggctaa-ggtac---cta--
---------gtgctatgctaat-cccgagcagagctatcatggagcgattcgtg------
-----------------a----atagcctgtgtagagcgcggtaaggtgtcggtc-agc-
-tcacgt-agttggcttaa-gggacgtgccatt-cccattcgaaagagt-gg-ctgccag
ca-gaagcgcccatcacgcg-agcgctggcagg-ttcaaacttgc---------------
------------------
>OP526624_Dictyocheirospora_multiappendiculata_Dictyosporiaceae_Pleosporales_Dothideomycetes_Ascomycota_Fungi_25-343
gg-ac-attcagt---tccca---t-tctgctgacgccagagatagtcgggcagctt---
-------cgtcagaagctgttacgcc-ggctagtcga-gtaccta----c-t-aattgat
-gggaggg--t-accggcaagacaacc-tggatcggggaaggctaa-ggcac---cca--
---------gtgctatgctaat-cccgagcagagctgccacggagcgattcgtg------
-----------------g----atagcctgtgtagagcgcggtaaggtgtcggcc-agc-
-tcacgt-agttggcttaa-gggacgtgccatt-cccactcgaaagagt-gg-ctgccag
ca-gaagcgcccatcacgcg-agcgctggcagg-ttcaaacatgc---------------
------------------
>OP526623_Dictyocheirospora_multiappendiculata_Dictyosporiaceae_Pleosporales_Dothideomycetes_Ascomycota_Fungi_22-340
gg-cc-attcagc---tccca---t-tctgctgacgccagagatagtcgggcagctt---
-------cgtcagaagctgttacgcc-ggctagtcga-gtaccta----c-t-aattgat
-gggaggg--t-accggcaagacaacc-tggatcggggaaggctaa-ggcac---cca--
---------gtgctatgctaat-cccgagcagagctgccacggagcgattcgtg------
-----------------g----atagcctgtgtagagcgcggtaaggtgtcggcc-agc-
-tcacgt-agttggcttaa-gggacgtgccatt-cccactcgaaagagt-gg-ctgccag
ca-gaagcgcccatcacgcg-agcgctggcagg-ttcaaacatgc---------------
------------------
>OP526622_Dictyocheirospora_suae_Dictyosporiaceae_Pleosporales_Dothideomycetes_Ascomycota_Fungi_494-811
gg-ac-attcagc---tccca---t-tctgctgacgccagagatagtcgggcagctt---
-------cgtcagaagctgttacgcc-ggctagtcga-gtaccta----c-t-aattgat
-gggaggg--t-accggcaagacaacc-tggatcggggaaggctaa-ggcac---cca--
---------gtgctatgctaat-cccgagcagagctgccacggagcaattcgtg------
-----------------g----atagcctgtgtagagcgcggtaaggtgtcggcc-agc-
-tcacgt-agtt-gcttaa-gggacgtgccatt-cccactcgaaagagt-gg-ctgccag
ca-gaagcgcccatcacgcg-agcgctggcagg-ttcaaacatgc---------------
------------------
>MH381757_Dictyocheirospora_indica_Dictyosporiaceae_Pleosporales_Dothideomycetes_Ascomycota_Fungi_492-810
gg-ac-attcagc---tccca---t-tctgctgacgccagagatagtcgggcagttt---
-------cgccagaagctgttacgcc-ggctagtcga-gtaccca----c-t-aattgat
-ggggggg--t-accggcaagacaacc-tggatcggggaaggctaa-ggcat---cca--
---------gtgctatgctaat-cccgagcagagctaccacggagcgattcgtg------
-----------------g----acagcctgtgtagagcgcggtaaggtgtcggcc-aac-
-tcacgt-agttggcttaa-gggacgtgccatt-cccactcgaaagagt-gg-ctgccag
ca-gaagcgcccatcacgcg-agcgctggcagg-ttcaaacatgc---------------
------------------
>MH388310_Dictyocheirospora_xishuangbannaensis_Dictyosporiaceae_Pleosporales_Dothideomycetes_Ascomycota_Fungi_490-809
gg-ac-attcagc---tccca---t-tctgctgacgccagagatagtcgggcagttt---
-------cgtcagaagctgttacgcc-ggctagtcga-gtaccca----c-t-aattgat
-gggaggg--t-accggcaagacaacc-tggatcggggaaggctaa-ggcac---tca--
---------gtgctatgctaat-cccgagcagagctaccacggagcgattcgtg------
-----------------g----atagcctgtgtagagcgcggtaaggtgtcggcc-aac-
-tcacgt-agttggcttaa-gggacgtgccatt-cccactcgaaagagt-gg-ctgccag
ca-gaagcgcccatcacgcg-agcgctggcaggtttcaaacgtgc---------------
------------------
>OP526625_Dictyocheirospora_aquadulcis_Dictyosporiaceae_Pleosporales_Dothideomycetes_Ascomycota_Fungi_474-793
gg-ac-attcagc---tccca---t-tctgctgacgccagagatagtcgggcagttt---
-------cgtcagaagctgttacgcc-ggctagtcga-gtaccca----c-t-aattgat
-gggaggg--t-atcggcaagacaacc-tggatcggggaaggctaa-ggcac---tca--
---------gtgctatgctaat-cccgagcagagctaccacggagcgattcgtg------
-----------------g----atagcctgtgtagagcgcggtaaggtgtcggcc-aac-
-tcacgt-agttggcttaa-gggacgtgccatt-cccactcgaaagagt-gg-ctgccag
ca-gaagcgcccatcacgcg-agcgctggtaggtttcaaacgtgc---------------
------------------
>MT226666_Dictyocheirospora_xishuangbannaensis_Dictyosporiaceae_Pleosporales_Dothideomycetes_Ascomycota_Fungi_1-303
--------------------------tctgctgacgccagagatagtcgggcagttt---
-------cgtcagaagctgttacgcc-ggctagtcga-gtaccca----c-t-aattgat
-gggaggg--t-accggcaagacaacc-tggatcggggaaggctaa-ggcac---tca--
---------gtgctatgctaat-cccgagcagagctaccacggagcgattcgtg------
-----------------g----atagcctgtgtagagcgcggtaaggtgtcggcc-aac-
-tcacgt-agttggcttaa-gggacgtgccatt-cccactcgaaagagt-gg-ctgccag
ca-gaagcgcccatcacgcg-agcgctggcaggtttcaaacgtgc---------------
------------------
>GU261720_Trematosphaeria_wegeliniana_Trematosphaeriaceae_Pleosporales_Dothideomycetes_Ascomycota_Fungi_505-825
gg-ac-actcagc---tccca-ttt-tctgctgacgccagagatagtcgggcatctc---
--------ctcgggaggtgttatgcc-ggctagtcgatgtaccta----c-tgaattgat
-gggaagg--t-accggcgagacaacc-tggatcggggaaggctaa-ggcac---cctt-
------gg-gtgttatgctaat-cccgagcagagctgccgcggagcgatctgcg------
-----------------g----acagcctgtgtagagcgcgctaaggtgtcggcc-agc-
-tcacgt-agctggcttaa-gggacgtgccatt-cccacccgaaagggt-gg-ctgccag
ca-tgagcgcccatcacgta-agggctggcagg-ttcaaac-------------------
------------------
>OP378009_Pseudoastrosphaeriella_bambusae_Pseudoastrosphaeriellaceae_Pleosporales_Dothideomycetes_Ascomycota_Fungi_477-796
gg-ac-attcagc---tcccatttt-tctgctgacgccagagatagtcgggcgcctc---
---------atcagaggtgttatgcc-ggctagtcga-gtaccca----c-taaactgat
-gggggggttt-accggcgagacaacc-tggatcggggaaggctaa-ggtac---cccg-
------tg-gtgctatgctaat-cccgagcggagcccccgcagagcgatttgcg------
-----------------g----acggcccgtgtagagcgcgctaaggtgtcggtc-agc-
-tcacgt-agttggcttaa-gggacgtgccatt-cccatccgaaaggat-gg-ctgccag
ca-tgagcgcccatcacgta-agggctggcagg-ttcaa---------------------
------------------
>KT955455_Pseudoastrosphaeriella_bambusae_Pseudoastrosphaeriellaceae_Pleosporales_Dothideomycetes_Ascomycota_Fungi_4-219
------------------------------------------------------------
------------------------------------------------------------
----------t-accggcgagacaacc-tggatcggggaaggctaa-ggtac---cccg-
------tg-gtgctatgctaat-cccgagcggagcccccgcagagcgatttgcg------
-----------------g----acggcccgtgtagagcgcgctaaggtgtcggtc-agc-
-tcacgt-agttggcttaa-gggacgtgccatt-cccatccgaaaggat-gg-ctgccag
ca-tgagcgcccatcacgta-agggctggcagg-ttcaa---------------------
------------------
>OR900227_Pseudoacrodictys_deightonii_Sordariomycetes_incertae_sedis_Sordariomycetes_incertae_sedis_Sordariomycetes_Ascomycota_Fungi_511-824
gg-ac-attcagc---tccca---t-cctgctgacgccagagatagtcgggcatctc---
------cctagggagtttgttatgcc-ggctagtcga-gtacccg----c-cg-attgat
-gggaggg--t-accggcgagacaacc-tggatcggggaaggctaa-ggcgc---gc---
------ag-gcgctatgctaat-cccgagcagagctgccacggagcgatctgtg------
-----------------g----acagcctgtgtagagtgcggaaaggtgtcggct-agc-
-tcacgt-agctagcttaa-gggacgtaccatt-cccacccgaaagggt-gg-ctgccag
ca-tgagcgcccatcacgta-agggctggcagg-ttca----------------------
------------------
>LC194325_Hermatomyces_sp._KT2016-1_Hermatomycetaceae_Pleosporales_Dothideomycetes_Ascomycota_Fungi_501-838
gg-ac-attcagc---tccca--tt-tctgctgacgccagagatagtcgggcacctc---
-----------ttggggtgttatgcc-ggctagtcga-gtacctg----c-t-ttgtgat
-ggggagg--t-accggcaagacaacc-tggatcggggaaggctaa-ggcgc---cctt-
g-----gg-gggctatgttaat-cccgagcagagctgccgcagagcgatttgcg------
-----------------g----acagcctgtgtagagtgcggtaaggtgtcggcc-agc-
-tcacga-agttggcttaa-gggacgtaccatt-cccatccgaaagggt-gg-ctgccag
ca-tgagcgcccatcacgca-agggctggcagg-ttcaaacgcaccgtttgaaagtatca
aaa---------------
>KC841034_Ophiosphaerella_korrae_Phaeosphaeriaceae_Pleosporales_Dothideomycetes_Ascomycota_Fungi_483-800
gg-ac-attcagc---tccca---t-tctgctgacgccagagatagtcgggcatctt---
---------cttgtagatgttatgcc-ggctagtcgatgtaccta----c-ta-tttgat
-ggggagg--t-accggcaagacaacc-tggatcggggaaggctaa-ggcat---caaat
a-----gg-gtgctatgctaat-cccgagcagagctgccatggagcgatctgtg------
-----------------g----acagcctgtgtagagcacgctaaggtgtcggcc-agc-
-tcatgt-agttggcttaa-gggacgtgccatt-cccatccgaaagggt-gg-ctgccag
ca-atagcgcccatcacgcg-aaggctggcagg-ttcaaa--------------------
------------------
>KP690983_Ophiosphaerella_korrae_Phaeosphaeriaceae_Pleosporales_Dothideomycetes_Ascomycota_Fungi_470-787
gg-ac-attcagc---tccca---t-tctgctgacgccagagatagtcgggcatctt---
---------cttgtagatgttatgcc-ggctagtcgatgtaccta----c-ta-tttgat
-ggggagg--t-accggcaagacaacc-tggatcggggaaggctaa-ggcat---caaat
g-----gg-gtgctatgctaat-cccgagcagagctgccatggagcgatctgtg------
-----------------g----acagcctgtgtagagcacgctaaggtgtcggcc-agc-
-tcatgt-agttggcttaa-gggacgtgccatt-cccacccgaaagggt-gg-ctgccag
ca-atagcgcccatcacgcg-aaggccggcagg-ttcaaa--------------------
------------------
>KC841077_Ophiosphaerella_korrae_Phaeosphaeriaceae_Pleosporales_Dothideomycetes_Ascomycota_Fungi_483-800
gg-ac-atttagc---tccca---t-tctgctgacgccagagatagtcgggcatctt---
---------cttgtagatgttatgcc-ggctagtcgatgtaccta----c-ta-tttgat
-ggggagg--t-accggcaagacaacc-tggatcggggaaggctaa-ggcat---caaat
g-----gg-gtgctatgctaat-cccgagcagagctgccatggagcgatctgtg------
-----------------g----acaacctgtgtagagcacgctaaggtgtcggcc-agc-
-tcatgt-agttggcttaa-gggacgtgccatt-cccacccgaaagggt-gg-ctgccag
ca-atagcgcccatcacgcg-aaggccggcagg-ttcaaa--------------------
------------------
>KP690991_Ophiosphaerella_herpotricha_Phaeosphaeriaceae_Pleosporales_Dothideomycetes_Ascomycota_Fungi_470-785
gg-ac-attcagc---tccca---t-tctgctgacgccagagatagtcgggcatctt---
------------gtagatgttatgcc-ggctagtcgatgtacccg----c-tgttttgat
-ggggggg--t-accggcaagacaacc-tggatcggggaaggctaa-ggcat---caaat
g-----ag-atgctatgctaat-cccgagcagagctgccatggagcgatctgtg------
-----------------g----acagcctgtgtagagcacgctaaggtgtcggcc-agc-
-tcatgt-agttggcttaa-gggacgtgccatt-cccatccgaaagggt-gg-ctgccag
ca-atagcgcccatcacgcg-aaggctggcagg-ttcaaa--------------------
------------------
>KC841073_Ophiosphaerella_herpotricha_Phaeosphaeriaceae_Pleosporales_Dothideomycetes_Ascomycota_Fungi_483-798
gg-ac-attcagc---tccca---t-tctgctgacgccagagatagtcgggcatctt---
------------gtagatgttatgcc-ggctagtcgatgtacccg----c-tgttttgat
-ggggggg--t-accggcaagacaacc-tggatcggggaaggctaa-ggcat---caaat
g-----ag-atgctatgctaat-cccgagcagagctgccatggagcgatctgtg------
-----------------g----acagcctgtgtagagcacgctaaggtgtcggcc-agc-
-tcatgt-agttggcttaa-gggacgtgccatt-cccatccgaaagggt-gg-ctgccag
ca-atagcgcccatcacgcg-aaggctggcagg-ttcaaa--------------------
------------------
>KC841058_Ophiosphaerella_herpotricha_Phaeosphaeriaceae_Pleosporales_Dothideomycetes_Ascomycota_Fungi_483-798
gg-ac-attcagc---tccca---t-tctgctgacgccagagatagtcgggcatctt---
------------gtagatgttatgcc-ggctagtcgatgtacccg----c-tgttttgat
-ggggggg--t-accggcaagacaacc-tggatcggggaaggctaa-ggcat---caaat
g-----ag-atgctatgctaat-cccgagcagagctgccatggagcgatctgtg------
-----------------g----acagcctgtgtagagcacgctaaggtgtcggcc-agc-
-tcatgt-agttggcttaa-gggacgtgccatt-cccatccgaaagggt-gg-ctgccag
ca-atagcgcccatcacgcg-aaggctggcagg-ttcaaa--------------------
------------------
>KC841030_Ophiosphaerella_herpotricha_Phaeosphaeriaceae_Pleosporales_Dothideomycetes_Ascomycota_Fungi_483-798
gg-ac-attcagc---tccca---t-tctgctgacgccagagatagtcgggcatctt---
------------gtagatgttatgcc-ggctagtcgatgtacccg----c-tgttttgat
-ggggggg--t-accggcaagacaacc-tggatcggggaaggctaa-ggcat---caaat
g-----ag-atgctatgctaat-cccgagcagagctgccatggagcgatctgtg------
-----------------g----acagcctgtgtagagcacgctaaggtgtcggcc-agc-
-tcatgt-agttggcttaa-gggacgtgccatt-cccatccgaaagggt-gg-ctgccag
ca-atagcgcccatcacgcg-aaggctggcagg-ttcaaa--------------------
------------------
>KC841028_Ophiosphaerella_herpotricha_Phaeosphaeriaceae_Pleosporales_Dothideomycetes_Ascomycota_Fungi_486-801
gg-ac-attcagc---tccca---t-tctgctgacgccagagatagtcgggcatctt---
------------gtagatgttatgcc-ggctagtcgatgtacccg----c-tgttttgat
-ggggggg--t-accggcaagacaacc-tggatcggggaaggctaa-ggcat---caaat
g-----ag-atgctatgctaat-cccgagcagagctgccatggagcgatctgtg------
-----------------g----acagcctgtgtagagcacgctaaggtgtcggcc-agc-
-tcatgt-agttggcttaa-gggacgtgccatt-cccatccgaaagggt-gg-ctgccag
ca-atagcgcccatcacgcg-aaggctggcagg-ttcaaa--------------------
------------------
>KP690988_Ophiosphaerella_herpotricha_Phaeosphaeriaceae_Pleosporales_Dothideomycetes_Ascomycota_Fungi_470-785
gg-ac-attcagc---tccca---t-tctgctgacgccagagatagtcgggcatctt---
------------gtagatgttatgcc-ggctagtcgatgtacccg----c-tgttttgat
-ggggggg--t-accggcaagacaacc-tggatcggggaaggctaa-ggcat---caaat
g-----ag-gtgctatgctaat-cccgagcagagctgccatggagcgatctgtg------
-----------------g----acagcctgtgtagagcacgctaaggtgtcggcc-agc-
-tcatgt-agttggcttaa-gggacgtgccatt-cccacccgaaagggt-gg-ctgccag
ca-atagcgcccatcacgcg-aaggccggcagg-ttcaaa--------------------
------------------
>KP690979_Ophiosphaerella_narmari_Phaeosphaeriaceae_Pleosporales_Dothideomycetes_Ascomycota_Fungi_470-785
gg-ac-attcagc---tccca---t-tctgctgacgccagagatagtcgggcatctt---
------------gttgatgttatgcc-ggctagtcgatgtacctg----c-tgttttgat
-ggggagg--t-accggcaagacaacc-tggatcggggaaggctaa-ggcat---caaat
g-----ag-atgctatgctaat-cccgagcagagctgccacggagcgatctgtg------
-----------------g----acagcctgtgtagagcacgctaaggtgtcggcc-agc-
-tcatgc-agttggcttaa-gggacgtgccatt-cccatccgaaagggt-gg-ctgccag
ca-atagcgcccatcacgcg-aaggctggcagg-ttcaaa--------------------
------------------
>KC841081_Ophiosphaerella_narmari_Phaeosphaeriaceae_Pleosporales_Dothideomycetes_Ascomycota_Fungi_483-798
gg-ac-attcagc---tccca---t-tctgctgacgccagagatagtcgggcatctt---
------------gttgatgttatgcc-ggctagtcgatgtacctg----c-tgttttgat
-ggggagg--t-accggcaagacaacc-tggatcggggaaggctaa-ggcat---caaat
g-----ag-atgctatgctaat-cccgagcagagctgccacggagcgatctgtg------
-----------------g----acagcctgtgtagagcacgctaaggtgtcggcc-agc-
-tcatgc-agttggcttaa-gggacgtgccatt-cccatccgaaagggt-gg-ctgccag
ca-atagcgcccatcacgcg-aaggctggcagg-ttcaaa--------------------
------------------
>KC848508_Ophiosphaerella_narmari_Phaeosphaeriaceae_Pleosporales_Dothideomycetes_Ascomycota_Fungi_483-798
gg-ac-attcagc---tccca---t-tctgctgacgccagagatagtcgggcatctt---
------------gttgatgttatgcc-ggctagtcgatgtacctg----c-tgttttgat
-ggggagg--t-accggcaagacaacc-tgggtcggggaaggctaa-ggcat---caaat
g-----ag-atgctatgctaat-cccgagcagagctgccacggagcgatctgtg------
-----------------a----acagcctgtgtagagcacgctaaggtgtcggcc-agc-
-tcatgc-agttggcttaa-gggacgtgccatt-cccatccgaaagggt-gg-ctgccag
ca-atagcgcccatcacgcg-aaggctggcagg-ttcaaa--------------------
------------------
>MN587172_Ophiosphaerella_herpotricha_Phaeosphaeriaceae_Pleosporales_Dothideomycetes_Ascomycota_Fungi_494-808
gg-ac-attcagc---tccca---t-tctgctgacgccagagatagtcgggcatctt---
------------gtagatgttatgcc-ggctagtcgatgtacccg----c-tgttttgat
-ggggggg--t-accggcaagacaacc-tggatcggggaaggctaa-ggcat---caaat
g-----ag-atgctatgctaat-cccgagcagagctgccatggagcgatct-tg------
-----------------g----acagcctgtgtagagcacgctaaggtgtcggcc-agc-
-tcatgt-agttggcttaa-gggacgtgccatt-cccatccgaaagggt-gg-ctgccag
ca-atagcgcccatcacgcg-aaggctggcagg-ttcaaa--------------------
------------------
>KP690992_Ophiosphaerella_herpotricha_Phaeosphaeriaceae_Pleosporales_Dothideomycetes_Ascomycota_Fungi_470-784
gg-ac-attcagc---tccca---t-tctgctgacgccagagatagtcgggcatctt---
------------gtagatgttatgcc-ggctagtcgatgtacccg----c-tgttttgat
-ggggggg--t-accggcaagacaacc-tggatcggggaaggctaa-ggcat---caaat
g-----ag-atgctatgctaat-cccgagcagagctgccatggagcgatct-tg------
-----------------g----acagcctgtgtagagcacgctaaggtgtcggcc-agc-
-tcatgt-agttggcttaa-gggacgtgccatt-cccatccgaaagggt-gg-ctgccag
ca-atagcgcccatcacgcg-aaggctggcagg-ttcaaa--------------------
------------------
>KP690986_Ophiosphaerella_herpotricha_Phaeosphaeriaceae_Pleosporales_Dothideomycetes_Ascomycota_Fungi_470-784
gg-ac-attcagc---tccca---t-tctgctgacgccagagatagtcgggcatctt---
------------gtagatgttatgcc-ggctagtcgatgtacccg----c-tgttttgat
-ggggggg--t-accggcaagacaacc-tggatcggggaaggctaa-ggcat---caaat
g-----ag-atgctatgctaat-cccgagcagagctgccatggagcgatct-tg------
-----------------g----acagcctgtgtagagcacgctaaggtgtcggcc-agc-
-tcatgt-agttggcttaa-gggacgtgccatt-cccatccgaaagggt-gg-ctgccag
ca-atagcgcccatcacgcg-aaggctggcagg-ttcaaa--------------------
------------------
>KC841046_Ophiosphaerella_herpotricha_Phaeosphaeriaceae_Pleosporales_Dothideomycetes_Ascomycota_Fungi_483-797
gg-ac-attcagc---tccca---t-tctgctgacgccagagatagtcgggcatctt---
------------gtagatgttatgcc-ggctagtcgatgtacccg----c-tgttttgat
-ggggggg--t-accggcaagacaacc-tggatcggggaaggctaa-ggcat---caaat
g-----ag-atgctatgctaat-cccgagcagagctgccatggagcgatct-tg------
-----------------g----acagcctgtgtagagcacgctaaggtgtcggcc-agc-
-tcatgt-agttggcttaa-gggacgtgccatt-cccatccgaaagggt-gg-ctgccag
ca-atagcgcccatcacgcg-aaggctggcagg-ttcaaa--------------------
------------------
>KC841063_Ophiosphaerella_herpotricha_Phaeosphaeriaceae_Pleosporales_Dothideomycetes_Ascomycota_Fungi_483-796
gg-ac-attcagc---tccca---t-tctgctgacgccagagatagtcgggcatctt---
------------gtagatgttatgcc-ggctagtcgatgtacccg----c-tgttttgat
-ggggggg--t-accggcaagacaacc-tggatcggggaaggctaa-ggcat---caaat
g-----ag-atgctatgctaat-cccgagcagagctgccatggagcgatct-tg------
-----------------g----acagcctgtgtagagcacgctaaggtgtcggcc-agc-
-tcatgt-agttggcttaa-gggacgtgccatt-cccatccgaaagggt-gg--tgccag
ca-atagcgcccatcacgcg-aaggctggcagg-ttcaaa--------------------
------------------
>JQ345729_fungal_sp._SF88_Fungi_Fungi_Fungi_Fungi_Fungi_515-833
gg-ac-attcagc---tccca---t-tctgctgacgccagagatagtcgggcatctc---
----------tctgagatgttatgcc-ggctagtcgatgtaccta----c-tattttgat
-ggggagg--t-accggcaagacaacc-tggatcggggaaggctaa-ggcat---tgatt
g-----ag-atgctatgctaat-cccgagcagagctgccatagagcgatctatg------
-----------------g----acagcctgtgtagagcacgctaaggtgtcggcc-aac-
-tcacgt-agttggcttaa-gggacgtgccatt-cccacctgaaagggt-gg-ctgccag
ca-atagcgcccatcacgcg-aaggctggcaga-ttcaaac-------------------
------------------
>JQ345728_fungal_sp._LF52_Fungi_Fungi_Fungi_Fungi_Fungi_565-854
gg-ac-attcagc---tccca---t-tctgctgacgccagagatagtcgggcatctc---
----------tctgagatgttatgcc-ggctagtcgatgtaccta----c-tattttgat
-ggggagg--t-accggcaagacaacc-tggatcggggaaggctaa-ggcat---tgatt
g-----ag-atgctatgctaat-cccgagcagagctgccatagagcgatctatg------
-----------------g----acagcctgtgtagagcacgctaaggtgtcggcc-aac-
-tcacgt-agttggcttaa-gggacgtgccatt-cccacctgaaagggt-gg-ctgccag
ca-atagcgc--------------------------------------------------
------------------
>OQ504481_Kalmusia_sp._ZHH_2023a_Didymosphaeriaceae_Pleosporales_Dothideomycetes_Ascomycota_Fungi_224-545
gg-ac-attcagc---tccca---t-tctgctgacgccagagatagtcgggcatctc---
----------gtcgagatgttatgcc-ggctagtcgatgtaccta----c-tgatttgat
-ggggagg--t-accggcaagacaacc-tggatcggggaaggctaa-ggtac---cgaac
g-----ag-gtgctatgctaat-ctcgagcagagctgtcacggagcgatctgtg------
-----------------a----acggcctgtgtagagcacgctaaggtgtcggcc-agc-
-tcacgt-agctggcttaa-gggacgtgccatt-cccatctgaaaggat-gg-ctgtcag
ca-atagcgcccatcacgcg-aaggctggcagg-ttcaaacgtg----------------
------------------
>NG_068371_Paraphaeosphaeria_graminicola_Didymosphaeriaceae_Pleosporales_Dothideomycetes_Ascomycota_Fungi_486-804
gg-ac-attcagc---tccca---t-tctgctgacgccagagatagtcgggcatctc---
----------attgagatgttatgcc-ggctagtcgatgtaccta----c-taatttgat
-ggggagg--t-accggcaagacaacc-tggatcggggaaggctaa-ggtgc---cgaat
g-----ag-gtgctatgctaat-cccgagcagagctgccacggagcgatctgtg------
-----------------a----acagcctgtgtagagcacgctaaggtgtcggcc-agc-
-tcacgt-agttggcttaa-gggacgtgccatt-cccatctgaaaggat-gg-ctgtcag
ca-atagcgcccatcacgcg-aaggctgacaga-ttcaaac-------------------
------------------
>OP059014_Septofusispora_thailandica_Didymosphaeriaceae_Pleosporales_Dothideomycetes_Ascomycota_Fungi_466-784
gg-ac-attcagc---tccca---t-tctgctgacgccagagatagtcgggcatctc---
----------gtcgagatgttacgcc-ggctagtcgatgtaccta----c-tgaattgat
-ggggagg--t-accggcaagacaacc-tggatcggggaaggctaa-ggcgc---cgaat
g-----ag-gtgctatgctaat-cccgagcagagctgccgcagagcgatctgcg------
-----------------g----acggcctgtgtagagcacgctaaggtgtcggcc-agc-
-tcacgt-agttggcttaa-gggacgtgccgtt-cccatctgaaaggat-gg-ctgtcag
ca-atagcgcccatcacgcg-aaggctggcagg-ttcaaac-------------------
------------------
>JN851818_Kalmusia_ebuli_Didymosphaeriaceae_Pleosporales_Dothideomycetes_Ascomycota_Fungi_436-755
gg-ac-attcagc---tccca---t-tctgctgacgccagagatagtcgggcatctc---
----------gtcgagatgttatgcc-ggctagtcgatgtaccta----cttaacctgat
-ggggagg--t-accggcaagacaacc-tggatcggggaaggctaa-ggcac---cgaac
g-----ag-gtgctatgctaat-cccgagcagagctgccacggagcgatctgtg------
-----------------g----acggcctgtgtagagcacgctaaggtgtcggcc-agc-
-tctcgt-agctggcttaa-gggacgtgccatt-cccacctgaaagggt-gg-ctgtcag
ca-atagcgcccatcacgcg-aaggctgacagg-ttcaaac-------------------
------------------
>KX641895_Fusiconidium_aquaticum_Melanommataceae_Pleosporales_Dothideomycetes_Ascomycota_Fungi_453-771
gg-ac-attcagc---tccca---t-tctgctgacgccagagatagtcgggcacctc---
----------tacgaggtgttatgcc-ggctagtcgatgtacccg----a-tcatttgat
-ggggggg--t-accggcaagacaacc-tggatcggggaaggctaa-ggcat---cgaac
g-----ag-atgctatgctaat-cccgagcagagctgccacggagcgatctgtg------
-----------------a----acagcctgtgtagagcacgctaaggtgtcggcc-agc-
-tcacgt-agttggcttaa-gggacgtgccatt-cccatccgaaagggt-gg-ctaccag
ca-atagcgcccatcacgcg-aaggttggtagg-ttcgaac-------------------
------------------
>NG_073509_Synfenestella_sorbi_Cucurbitariaceae_Pleosporales_Dothideomycetes_Ascomycota_Fungi_520-836
gg-ac-attcagc---tcccg---t---tgctgacgccagagatagtcgggcatctt---
----------gcagagatgttatgcc-ggctagtcgatgtacctg----c-tgatttgat
-ggggagg--t-accggcaagacaacc-tggatcggggaaggctaa-ggtat---cgaac
a-----ag-atactatgctaat-cccgagcagagctgccgcagagcgatctgcg------
-----------------a----acagcctgtgtagagcacgctaaggtgtcggcc-aac-
-tcacgt-agttggcttaa-gggacgtgccatt-cccacctgaaagggt-gg-ctgtcag
ca-gtagcgcccatcacgcg-aaggctggcaga-ttcaaac-------------------
------------------
>MK356327_Parafenestella_rosacearum_Cucurbitariaceae_Pleosporales_Dothideomycetes_Ascomycota_Fungi_520-835
gg-ac-attcagc---tccca---t-tctgctgacgccagagatagtcgggcatctt---
------------ttcgatgttatgcc-ggctagtcgatgtacctg----c--taattgat
-ggggagg--t-accggcaagacaacc-tggatcggggaaggctaa-ggtat---cgctt
g-----cg-atgctatgctaat-cccgagcagagctgccatggagcgatctgtg------
-----------------g----acagcctgtgtagagcacgctaaggtgtcggcc-aac-
-tcacgt-agttggcttaa-gggacgtgccatt-cccacctgaaagggt-gg-ctgtcag
ca-atagcgcccatcacgcg-aaggctgacagg-ttcaaac-------------------
------------------
>NG_148891_Parafenestella_ulmi_Cucurbitariaceae_Pleosporales_Dothideomycetes_Ascomycota_Fungi_501-816
gg-ac-attcagc---tccca---t-tctgctgacgccagagatagtcgggcatctt---
------------ttcgatgttatgcc-ggctagtcgatgtaccta----c--taactgat
-ggggagg--t-accggcaagacaacc-tggatcggggaaggctaa-ggtgt---cgctt
g-----cg-atgctatgctaat-cccgagcagagctgccatggagcgatctgtg------
-----------------g----acagcctgtgtagagcacgctaaggtgtcggcc-aac-
-tcacgt-agttggcttaa-gggacgtgccatt-cccacctgaaagggt-gg-ctgtcag
ca-atagcgcccatcacgcg-aaggctgacagg-ttcaaac-------------------
------------------
>OL891807_Parafenestella_ulmicola_Cucurbitariaceae_Pleosporales_Dothideomycetes_Ascomycota_Fungi_513-828
gg-ac-attcagc---tccca---t-tctgctgacgccagagatagtcgggcatctt---
------------ttcgatgttatgcc-ggctagtcgatgtaccta----c--taactgat
-ggggagg--t-accggcaagacaacc-tggatcggggaaggctaa-ggtgt---cgctt
g-----cg-atgctatgctaat-cccgagcagagctgccatggagcgatctgtg------
-----------------g----acagcctgtgtagagcacgctaaggtgtcggcc-aac-
-tcacgt-agttggcttaa-gggacgtgccatt-cccacctgaaagggt-gg-ctgtcag
ca-atagcgcccatcacgcg-aaggctgacagg-ttcaaac-------------------
------------------
>NG_073508_Fenestella_media_Cucurbitariaceae_Pleosporales_Dothideomycetes_Ascomycota_Fungi_520-834
gg-ac-attcagc---tccca---a-tctgctgacgccagagatagtcgggcatctt---
-------------ttgatgttatgcc-ggctagtcgatgtaccta----c-taaactgat
-ggggagg--t-accggcaagacaacc-tggatcggggaaggctaa-ggcgt---tgctt
g-----ca-atgctatgctaat-cccgagcagagctaccatggagcgatctgtg------
-----------------g----atagcctgtgtagagcacggtaaggtgtcggcc-aac-
-tcacgt-agttggcttaa-gggacgtgccatt-cccacctgaaagggt-gg-ctgccag
ca-atagcgcccatcacgcg-aaggctggcagg-tttcaa--------------------
------------------
>NG_063628_Camarosporidiella_laburnicola_Camarosporidiellaceae_Pleosporales_Dothideomycetes_Ascomycota_Fungi_498-815
gg-ac-attcagc---tccca---t-tctgctgacgccagagatagtcgggcatctt---
------------gtagatgttacgcc-ggctagtcgatgtaccta----c-taaattgat
-gggaagg--t-accggcaagacaacc-tggatcggggaaggctaa-ggcat---cgaat
g-----ag-atgctatgctaat-cccgagcagagcccccacggagcgatctgtg------
-----------------g----acggcctgtgtagagcacgctaaggtgtcggccaaac-
-tcacgt-agttggcttaa-gggacgtgccatt-tccgcctgaaagggt-gg-ctgtcag
ca-atagcgcccatcacgcg-aaggctgacagg-ttcaaac-------------------
------------------
>OQ168202_Camarosporidiella_sp._GCR_2022a_Camarosporidiellaceae_Pleosporales_Dothideomycetes_Ascomycota_Fungi_475-790
gg-ac-attcagc---tccca---t-tctgctgacgccagagatagtcgggcatctt---
------------atagatgttacgcc-ggctagtcgatgtaccta----c-taaattgat
-gggaagg--t-accggcaagacaacc-tggatcggggaaggctaa-ggtat---cgaat
g-----ag-atgctatgctaat-cccgagcagagcccccacggagcgatctgtg------
-----------------g----acggcctgtgtagagcacgctaaggtgtcggccaaac-
-tcacgt-agttggcttaa-gggacgtgccatt-tccacctgaaagggt-gg-ctgtcag
ca-atagcgcccatcacgcg-aaggctggcagg-ttcaa---------------------
------------------
>NG_061264_Pseudocoleophoma_calamagrostidis_Dictyosporiaceae_Pleosporales_Dothideomycetes_Ascomycota_Fungi_489-783
gg-ac-attcagc---tccca---t-tctgctgacgccagagatagtcgggcatt-t---
---------cgtagagatgttacgcc-ggctagtcgatgtaccta----c-taatttgat
-ggggagg--t-accggcaagacaacc-tggatcggggaaggctaa-ggtac---caa--
------ag-gtactatgctaat-cccgagcagagcccccacggagcgatctgtg------
-----------------g----atggcctgtgtagagcacgctaaggtgtcggtc-agc-
-tcacgt-agttggcttaa-gggacgtgccatt-cccatccgaaagggt-gg-ctgttag
ca-atagcgcccatcacg------------------------------------------
------------------
>EU754077_Paracucurbitaria_corni_Cucurbitariaceae_Pleosporales_Dothideomycetes_Ascomycota_Fungi_488-785
gg-ac-attcagc---tccca--at-tctgctgacgccagagatagtcgggcatctt---
-----------tcgagatgttatgcc-ggctagtcgatgtaccta----c-tgacttgat
-gggaagg--t-accggcaagacaacc-tggatcggggaaggctaa-ggtgt---cgcat
g-----cg-atactatgctaat-cccgagcagagctgccacggagcgatctgtg------
-----------------g----acagcctgtgtagagcacgctaaggtgtcggcc-agc-
-tcacgt-agctggcttaa-gggacgtgccatt-cccatctgaaaaggt-gg-ctgtcag
ca-atagcgcccatcacg------------------------------------------
------------------
>GQ387548_Paracucurbitaria_corni_Cucurbitariaceae_Pleosporales_Dothideomycetes_Ascomycota_Fungi_488-785
gg-ac-attcagc---tccca--tt-tctgctgacgccagagatagtcgggcatctt---
-----------tcgagatgttatgcc-ggctagtcgatgtaccta----c-tgacttgat
-ggggagg--t-accggcaagacaacc-tggatcggggaaggctaa-ggtgt---cgcat
g-----cg-atactatgctaat-cccgagcagagctgccacggagcgatctgtg------
-----------------g----acagcctgtgtagagcacgctaaggtgtcggcc-agc-
-tcacgt-agctggcttaa-gggacgtgccatt-cccatctgaaaaggt-gg-ctgtcag
ca-atagcgcccatcacg------------------------------------------
------------------
>KU759580_Seltsamia_galinsogisoli_Cucurbitariaceae_Pleosporales_Dothideomycetes_Ascomycota_Fungi_542-859
gg-ac-attcagc---tccca---t-tctgctgacgccagggatagccgggcatctc---
---------gcgagaggtgttatgcc-ggctagtcgatgtaccta----cttaacttgat
-ggggagg--t-accggcaagacaacc-tggatcggggaaggctaa-ggtat---cgagt
g-----cg-atgctatgctaat-cccgagcagagctgccacggagcgatctgtg------
-----------------g----acagcctgtgtagagcacgctaaggtgtcggtc-agc-
-tcacgt-agttggcttaa-gggacgtgccatt-cccatccgaaagggt-gg-ctgtcag
ca-atagcgcccatcacgcg-aaggctggcaga-ttca----------------------
------------------
>JF740098_Heterospora_dimorphospora_Leptosphaeriaceae_Pleosporales_Dothideomycetes_Ascomycota_Fungi_488-808
gg-ac-attcagc---tccca---t-tctgctgacgccagagatagtcgggcacctt---
---------gcaagaggtgttatgcc-ggctagtcgatgtaccca----ctgaacctgat
-ggggggg--t-accggcaagacaacc-tggatcggggaaggctaa-ggtgt---cgagt
g-----cg-acgctatgctaat-cccgagcagagctgccacagagcgatctgtg------
-----------------g----acagcctgtgtagagcacgctaaggtgtcggcc-aac-
-tcatgt-agttggcttaa-gggacgtgccatt-cccatctgaaaggat-gg-ctgtcag
ca-gtagcgcccatcacgcg-aaggctgacagg-ttcaaac-------------------
------------------
>OR253187_Neocucurbitaria_pistaciicola_Cucurbitariaceae_Pleosporales_Dothideomycetes_Ascomycota_Fungi_493-811
gg-ac-attcagc---tccca---t-tctgctgacgccagagatagccgggcatctt---
---------gcaagagatgttatgcc-ggctagtcgatgtaccta----c-ttttttgat
-gggcagg--t-accggcaagacaacc-tggatcggggaaggctaa-ggcat---caaat
g-----cg-atgctatgctaat-cccgagcagagctgccacggagcgatctgtg------
-----------------g----acagcctgtgtagagcacggtaaggtgtcggtc-agc-
-tcacgt-agttggcttaa-gggacgtgccatt-cccatccgaaagggt-gg-ctgtcag
ca-atagcgcccatcacgcg-aaggctgatagg-ttcaaa--------------------
------------------
>OR242657_Neocucurbitaria_pistaciicola_Cucurbitariaceae_Pleosporales_Dothideomycetes_Ascomycota_Fungi_476-790
gg-ac-attcagc---tccca---t-tctgctgacgccagagatagccgggcatctt---
-------------gagatgttatgcc-ggctagtcgatgtaccta------ctttttgat
-gggcagg--t-accggcaagacaacc-tggatcggggaaggctaa-ggcat---caatt
g-----cg-atgctatgctaat-cccgagcagagctgccacggagcgatctgtg------
-----------------g----acagcctgtgtagagcacggtaaggtgtcggtc-agc-
-tcacgt-agttggcttaa-gggacgtgccatt-ccctcccgaaagggt-gg-ctgtcag
ca-atagcgcccatcacgcg-aaggctgacagg-ttcaaac-------------------
------------------
>MF795838_Neocucurbitaria_rhamni_Cucurbitariaceae_Pleosporales_Dothideomycetes_Ascomycota_Fungi_520-834
gg-ac-attcagc---tccca---t-tctgctgacgccagagatagccgggcatctt---
-------------tagatgttatgcc-ggctagtcgatgtaccta------cttattgat
-gggaagg--t-accggcaagacaacc-tggatcggggaaggctaa-ggtat---cgctt
g-----cg-atactatgctaat-cccgagcagagctgccgcagagcgatctgtg------
-----------------g----acagcctgtgtagagcacggtaaggtgtcggtc-gac-
-tcacgt-agttggcttaa-gggacgtgccatt-cccacccgaaagggt-gg-ctgtcag
ca-atagcgcccatcacgcg-aaggttgacagg-ttcaaac-------------------
------------------
>MT659204_Pleosporineae_sp._Pleosporineae_Pleosporales_Dothideomycetes_Ascomycota_Fungi_498-795
gg-ac-attcagc---tccca---t-tctgctgacgccagagatagtcgggcatctt---
--------gttctgagatgttacgcc-ggctagtcgatgtacccg----c-taacttgat
-ggggggg--t-accggcaagacaacc-tggatcggggaaggctaa-ggtat---cga--
g-----ag-atactatgctaat-cccgagcagagctgccatggagcgatccgtg------
-----------------g----atagcctgtgtagagcacgctaaggtgtcggcc-agc-
-tcacgt-agctggcttaa-gggacgtgccatt-cccatctgaaaaggt-gg-ctgtcag
ca-atagtgcccatcacg------------------------------------------
------------------
>OR134425_Neoophiobolus_fliformisporus_Phaeosphaeriaceae_Pleosporales_Dothideomycetes_Ascomycota_Fungi_476-792
gg-ac-attcagc---tccca---t-tctgctgacgccagagatagtcgggcattcc---
-----------taggagtgttatgcc-ggctagtcgatgtactca----c-tgatttgat
-gggcgag--t-accggcgagacaacc-tggatcggggaaggctaa-ggtat---cgaat
a-----ag-atgctatgctaat-cccgagcagagctgccatagagcgatctttg------
-----------------g----acagcctgtgtagagcacggtaaggtgtcggtc-agc-
-tcttgt-agttggcttaa-gggacgtgccatt-cccatccgaaagggt-gg-ctgacag
aa-atagcgcccatcacgcg-aagtttgtcagg-ttcaaa--------------------
------------------
>KM014663_Ophiobolus_cirsii_Phaeosphaeriaceae_Pleosporales_Dothideomycetes_Ascomycota_Fungi_503-797
gg-ac-attcagc---tccca---t-tctgctgacgccagagatagtcgggcatcgt---
------------caagatgttatgcc-ggctagtcgatgtacccg----c-ttaattgat
-gggaggg--t-accggcaagacaacc-tggatcggggaaagctaa-ggtat---ctg-c
a-----ag-atgctatgctaat-cccgagcagagctgccacggagcgatctgtg------
-----------------g----acagcctgtgtagagcacgctaaggtgtcggcc-aac-
-tcacgt-agttggcttaa-gggacgtgccatt-cccacttgaaagagt-gg-ctgttag
ca-atagcgcccatcacg------------------------------------------
------------------
>MT226688_Chaetosphaeronema_clematidis_Incertae_sedis_Incertae_sedis_Incertae_sedis_Ascomycota_Fungi_26-320
gg-ac-nttcagc---tccca---t-tctgctgacgccagagatagtcgggcatcgt---
------------caagatgttatgcc-ggctagtcgatgtacccg----c-ttaattgat
-gggaggg--t-accggcaagacaacc-tggatcggggaaagctaa-ggtat---ctg-c
a-----ag-atgctatgctaat-cccgagcagagctgccacggagcgatctgtg------
-----------------g----acagcctgtgtagagcacgctaaggtgtcggcc-aac-
-tcacgt-agttggcttaa-gggacgtgccatt-cccacttgaaagagt-gg-ctgttag
ca-atagcgcccatcacg------------------------------------------
------------------
>NG_070660_Chaetosphaeronema_clematidicola_Incertae_sedis_Incertae_sedis_Incertae_sedis_Ascomycota_Fungi_43-337
gg-ac-nttcagc---tccca---t-tctgctgacgccagagatagtcgggcatcgt---
------------caagatgttatgcc-ggctagtcgatgtacccg----c-ttaattgat
-gggaggg--t-accggcaagacaacc-tggatcggggaaagctaa-ggtat---ctg-c
a-----ag-atgctatgctgat-cccgagcagagctgccacggagcgatctgtg------
-----------------g----acagcctgtgtagagcacgctaaggtgtcggcc-aac-
-tcacgt-agttggcttaa-gggacgtgccatt-cccacttgaaagagt-gg-ctgttag
ca-atagcgcccatcacg------------------------------------------
------------------
>MT177969_Chaetosphaeronema_hispidulum_Incertae_sedis_Incertae_sedis_Incertae_sedis_Ascomycota_Fungi_491-785
gg-ac-attcacc---tccca---t-tctgctgacgccagagatagtcgggcatcgt---
------------caagatgttatgcc-ggctagtcgatgtacccg----c-ttaattgat
-gggaggg--t-accggcaagacaacc-tggatcggggaaagctaa-ggtat---ctg-c
a-----ag-atgctatgctaat-cccgagcagagctgccacggagcgatctgtg------
-----------------g----acagcctgtgtagagcacgctaaggtgtcggcc-aac-
-tcacgt-agttggcttaa-gggacgtgccatt-cccacttgaaagagt-gg-ctgttag
ca-atagcgcccatcacg------------------------------------------
------------------
>EU754045_Chaetosphaeronema_hispidulum_Incertae_sedis_Incertae_sedis_Incertae_sedis_Ascomycota_Fungi_488-783
gg-ac-attcagc---tccca---t-tctgctgacgccagagatagtcgggcatcgt---
------------caagatgttatgcc-ggctagtcgatgtacccg----c-ttaattgat
-gggaggg--t-accggcaagacaacc-tggatcggggaaagctaa-ggtat---ctg-c
a-----ag-atgctatgctaat-cccgagcagagctgccacggagcgatctgtg------
-----------------g----acagcctgtgtagagcacgctaaggtgtcggcc-aac-
-tcacgt-agttggcttaa-gggacgtgccattccccacttgaaagagt-gg-ctgttag
ca-atagcgcccatcacg------------------------------------------
------------------
>MT177970_Chaetosphaeronema_hispidulum_Incertae_sedis_Incertae_sedis_Incertae_sedis_Ascomycota_Fungi_13-303
gg-ac-at-cagc---t-cca---t-tctgctgacgccagagatagtcgggcatcgt---
------------caagatg-tatgcc-ggctagtcgatgtacccg----c-ttaattgat
-gggaggg--t-accggcaagacaaca-tggatc-gggaaagctaa-ggtat---ctg-c
a-----ag-atgctatgctaat-cccgagcagagctgccacggagcgatctgtg------
-----------------g----acagcctgtgtagagcacgctaaggtgtcggcc-aac-
-tcacgt-agttggcttaa-gggacgtgccatt-cccacttgaaagagt-gg-ctgttag
ca-atagcgcccatcacg------------------------------------------
------------------
>KM096179_Pleosporales_sp._LFM183_Pleosporales_Pleosporales_Dothideomycetes_Ascomycota_Fungi_466-786
gg-ac-attcagc---tccca---t-tctgctgacgccagagatagtcgggcatctt---
------------tacgatgttatgcc-ggctagtcgatgtaccta----c-taaattgat
-ggggagg--t-accggcaagacaacc-tggatcggggaaggctaa-ggcgt---caaac
g-----ag-acgctatgctaat-cccgagcagagctgccatagagcgatctttg------
-----------------g----acagcctgtgtagagcacgctaaggtgtcggcc-agc-
-tcatgt-agcaggcttaa-gggacgtgccatt-cccacttgaaaaggt-gg-ctgtcag
ca-atagcgcccatcacgcg-aaggctgacagg-ttcagagtgca---------------
------------------
>EU754097_Chaetosphaeronema_coonsii_Incertae_sedis_Incertae_sedis_Incertae_sedis_Ascomycota_Fungi_494-798
-------ttcagc---tccca---t-tctgctgacgccagagatagtcgggcatctg---
-----------tacagatgttatgcc-ggctagtcgatgtaccta----c-tgaattgat
-gggcagg--t-accggcaagacaacc-tggatcggggaaggctaa-ggtgt---cgcat
g-----cg-acgctatgctgat-cccgagcagagctgccacggagcgatctgtg------
-----------------g----acagcctgtgtagagcacgctaaggtgtcggcc-agc-
-tcacgt-agttggcttaa-gggacgtgccatt-cccacttgaaagagt-gg-ctgttag
ca-atagcgcccatcacgcg-aaggctagcag----------------------------
------------------
>MG520986_Parastagonospora_minima_Phaeosphaeriaceae_Pleosporales_Dothideomycetes_Ascomycota_Fungi_509-841
gg-ac-attcagc---tccca---c-tttgctgacgccagagatagtcgggcatctt---
-----------tcgaggtgttacgcc-ggctagtcgatgtaccta----c-taaaatgat
-ggggagg--t-accggcaagacaacc-tggatcggggaaggctaa-ggcat---tca-a
g-----ca-atgctatgctaat-cccgagcagagctactgtagagcgatttaca------
-----------------g----atagcctgtgtagagcacggaaaggtgtcggcc-aac-
-tcaagt-agttggcttaa-gggacgtgccatt-ctcatctgaaaaggt-gg-ctgtcag
ca-atagcgcccatcacgcg-aaggctgacagg-ttcaagcgtacacgtttgaagtt---
------------------
>NG_068368_Parastagonospora_poaceicola_Phaeosphaeriaceae_Pleosporales_Dothideomycetes_Ascomycota_Fungi_491-823
gg-ac-attcagc---tccca---c-tttgctgacgccagagatagtcgggcatctt---
-----------tcgaggtgttacgcc-ggctagtcgatgtaccta----c-taaaatgat
-ggggagg--t-accggcaagacaacc-tggatcggggaaggctaa-ggcat---tca-a
g-----ca-atgctatgctaat-cccgagcagagctactgtagagcgatttaca------
-----------------g----atagcctgtgtagagcacggaaaggtgtcggcc-aac-
-tcaagt-agttggcttaa-gggacgtgccatt-ctcatctgaaaaggt-gg-ctgtcag
ca-atagcgcccatcacgcg-aaggctgacagg-ttcaagcgtacacgtttgaagtt---
------------------
>KU842390_Parastagonospora_cumpignensis_Phaeosphaeriaceae_Pleosporales_Dothideomycetes_Ascomycota_Fungi_505-837
gg-ac-attcagc---tccca---c-tttgctgacgccagagatagtcgggcatctt---
-----------tcgaggtgttacgcc-ggctagtcgatgtaccta----c-taaaatgat
-ggggagg--t-accggcaagacaacc-tggatcggggaaggctaa-ggcat---tca-a
g-----ca-atgctatgctaat-cccgagcagagctactgtagagcgatttaca------
-----------------g----atagcctgtgtagagcacggaaaggtgtcggcc-aac-
-tcaagt-agttggcttaa-gggacgtgccatt-ctcatctgaaaaggt-gg-ctgtcag
ca-atagcgcccatcacgcg-aaggctgacagg-ttcaagcgtacacgtttgaagtt---
------------------
>KX926419_Parastagonospora_poaceicola_Phaeosphaeriaceae_Pleosporales_Dothideomycetes_Ascomycota_Fungi_491-627
gg-ac-attcagc---tccca---c-tttgctgacgccagagatagtcgggcatctt---
-----------tcgaggtgttacgcc-ggctagtcgatgtaccta----c-taaaatgat
-ggggagg--t-accggcaagacaacc-tggatcggggaaggctaa-ggcat--------
------------------------------------------------------------
------------------------------------------------------------
------------------------------------------------------------
------------------------------------------------------------
------------------
>LC618853_Herpotrichia_macrotricha_Melanommataceae_Pleosporales_Dothideomycetes_Ascomycota_Fungi_523-846
gg-ac-attcagc---tccca---t-tctgctgacgccagagatagtcgggcatctc---
---catctcgatggaggtgttacgcc-ggctagtcgatgtacctg----a-atccttgat
-ggggagg--t-accggcaagacaacc-tggatcggggaaggctaa-ggtgc---cgg--
a-----ag-gtgctatgctaat-cccgagcagagctaccatggagcgatctgtg------
-----------------g----atagcctgtgtagagcacgctaaggtgtcggcc-agc-
-tcacgt-agttggcttaa-gggacgtgccatt-cccatccgaaagggt-gg-ctgccag
ca-atagcgcccatcacgcg-aaggctggcagg-ttcaaac-------------------
------------------
>OR134406_Herpotrichia_macrotricha_Melanommataceae_Pleosporales_Dothideomycetes_Ascomycota_Fungi_476-799
gg-ac-attcagc---tccca---t-tctgctgacgccagagatagtcgggcatctc---
---catcttgatggaggtgttatgcc-ggctagtcgatgtacctg----a-atccttgat
-ggggagg--t-accggcaagacaacc-tggatcggggaaggctaa-ggtgc---cga--
a-----ag-gtgctatgctaat-cccgagcagagctaccatggagcgatctgtg------
-----------------g----atagcctgtgtagagcacgctaaggtgtcggcc-agc-
-tcatgt-agttggcttaa-gggacgtgccatt-cccacccgaaagggt-gg-ctgccag
ca-atagcgcccatcacgcg-aaggctggcagg-ttcaaac-------------------
------------------
>OL984032_Plenodomus_changchunensis_Leptosphaeriaceae_Pleosporales_Dothideomycetes_Ascomycota_Fungi_511-826
gg-ac-attcagc---tccca---t-tctgctgacgccagagatagtcgggcatctc---
---------tctgtagatgttacgcc-ggctagtcgatgtaccca----c-acacctgat
-ggggggg--t-accggcaagacaacc-tggatcggggaaggctaa-ggcgt---gga--
a-----ac-atgctatgctaat-cccgagcagagctgcctcagagcgatctggg------
-----------------g----acagcctgtgtagagcacgctaaggtgtcggccaaac-
-tcacgt-agttggcttaa-gggacgtgccatt-cccacctgaaagggt-gg-ctgccag
ca-atagcgcccatcacgcg-aaggctggcagg-ctca----------------------
------------------
>OL984031_Plenodomus_changchunensis_Leptosphaeriaceae_Pleosporales_Dothideomycetes_Ascomycota_Fungi_511-826
gg-ac-attcagc---tccca---t-tctgctgacgccagagatagtcgggcatctc---
---------tctgtagatgttacgcc-ggctagtcgatgtaccca----c-acacctgat
-ggggggg--t-accggcaagacaacc-tggatcggggaaggctaa-ggcgt---gga--
a-----ac-atgctatgctaat-cccgagcagagctgcctcagagcgatctggg------
-----------------g----acagcctgtgtagagcacgctaaggtgtcggccaaac-
-tcacgt-agttggcttaa-gggacgtgccatt-cccacctgaaagggt-gg-ctgccag
ca-atagcgcccatcacgcg-aaggctggcagg-ctca----------------------
------------------
>MG829140_Neosetophoma_rosae_Phaeosphaeriaceae_Pleosporales_Dothideomycetes_Ascomycota_Fungi_487-816
gg-aa-attcagc---tccca---t-tctgctgacgccagagatagtcgggcatctt---
----------ttcgagatgttatgcc-ggctagtcgatgtacccg----c-tgaattgat
-ggggggg--t-accggcaagacaacc-tggatcggggaaggctaa-ggcat---taa--
------tg-atgctatgctaat-cccgagcagagctaccgcagagtgatttgtg------
-----------------g----atagcctgtgtagagcacggtaaggtgtcggcc-aac-
-tcacgc-agttggcttaa-gggacgtgccatt-cccatccgaaagggt-gg-ctgccag
ca-atagcgcccatcacgca-aaggctggcagg-ttcgaacgtagcggtttgaag-----
------------------
>EU754102_Pseudodiplodia_sp._CBS_255.86_Pleosporales_incertae_sedis_Pleosporales_Dothideomycetes_Ascomycota_Fungi_488-817
gg-aa-attcagc---tccca---t-tctgctgacgccagagatagtcgggcatctt---
----------ttcgagatgttatgcc-ggctagtcgatgtacccg----c-tgaattgat
-ggggggg--t-accggcaagacaacc-tggatcggggaaggctaa-ggcat---taa--
------tg-atgctatgctaat-cccgagcagagctaccgcagagtgatttgtg------
-----------------g----atagcctgtgtagagcacggtaaggtgtcggcc-aac-
-tcacgc-agttggcttaa-gggacgtgccatt-cccatccgaaagggt-gg-ctgccag
ca-atagcgcccatcacgca-aaggctggcagg-ttcgaacgtagcggtttgaag-----
------------------
>NG_062411_Neosetophoma_clematidis_Phaeosphaeriaceae_Pleosporales_Dothideomycetes_Ascomycota_Fungi_11-155
------------------------------------------------------------
------------------------------------------------------------
------------------------------------------------------------
----------------------------------------------------tg------
-----------------g----atagcctgtgtagagcacggtaaggtgtcggcc-aac-
-tcatgc-agttggcttaa-gggacgtgccatt-cccatccgaaagggt-gg-ctgccag
ca-atagcgcccatcacgca-aaggctggcagg-ttcgaacgtagcggtttgaag-----
------------------
>GQ387519_Neosetophoma_samarorum_Phaeosphaeriaceae_Pleosporales_Dothideomycetes_Ascomycota_Fungi_488-819
gg-aa-attcagc---tccca---a-gctgctgacgccagagatagtcgggcatctt---
---------ttgcgagatgttatgcc-ggctagtcgatgtaccca----c-tgaactgat
-ggggggg--t-accggcaagacaacc-tggatcggggaaggctaa-ggcat---cgt--
c-----at-atgctatgctaat-cccgagcagagctaccgtggagcgatccgcg------
-----------------g----atagcctgtgtagagcacggaaaggtgtcggcc-aac-
-tcacgc-agttggcttaa-gggacgtgccatt-cccacccgaaagggt-gg-ctgccag
ca-atagcgcccatcacgcg-aaggctggcagg-ttcaaacgtagcggtttgaag-----
------------------
>NG_061079_Neosetophoma_samarorum_Phaeosphaeriaceae_Pleosporales_Dothideomycetes_Ascomycota_Fungi_488-819
gg-aa-attcagc---tccca---a-gctgctgacgccagagatagtcgggcatctt---
---------ttgcgagatgttatgcc-ggctagtcgatgtaccca----c-tgaactgat
-ggggggg--t-accggcaagacaacc-tggatcggggaaggctaa-ggcat---cgt--
c-----at-atgctacgctaat-cccgagcagagctaccgtggagcgatccgcg------
-----------------g----atagcctgtgtagagcacggaaaggtgtcggcc-aac-
-tcacgc-agttggcttga-gggacgtgccatt-cccacccgaaagggt-gg-ctgccag
ca-atagcgcccatcacgca-aaggctggcagg-ttcaaacgtagcggtttgaag-----
------------------
>KY501126_Neosetophoma_garethjonesii_Phaeosphaeriaceae_Pleosporales_Dothideomycetes_Ascomycota_Fungi_195-525
gg-aa-attcagc---t-cca---a-gctgctgacgccagagatagtcgggcatctt---
---------ttgcgagatgttatgcc-ggctagtcgatgtaccca----c-tgaactgat
-ggggggg--t-accggcaagacaacc-tggatcggggaaggctaa-ggcat---cgt--
c-----at-atgctatgctaat-cccgagcagagctaccgtggagcgatccgcg------
-----------------g----atagcctgtgtagagcacggaaaggtgtcggcc-aac-
-tcacgc-agttggcttaa-gggacgtgccatt-cccacccaaaagggt-gg-ctgccag
ca-atagcgcccatcacgcg-aaggctggcagg-ttcaaacgtagcggtttgaag-----
------------------
>NG_065683_Camarosporium_quaternatum_Camarosporiaceae_Pleosporales_Dothideomycetes_Ascomycota_Fungi_500-822
gg-ca-attcagc---tccca---t-tctgctgacgccagagatagtcgggcatcct---
---------tttgggggtgttatgcc-ggctagtcgatgtaccta----a-caaactgat
-ggggagg--t-accggcaagacaacc-tggatcggggaaggctaa-ggcgt---ccatt
g----cgg-atgctatgctaat-cccgagcagagctgccacggagcgatctgtg------
-----------------g----acagcctgtgtagagcacgctaaggtgtcggtc-aac-
-tcacgt-agttggcttaa-gggacgtgccatt-cccactcgaaagggt-gg-ctgtcag
ca-atagcgcccatcacgca-aaggctgacaggcgtcaaac-------------------
------------------
>KY929122_Camarosporium_quaternatum_Camarosporiaceae_Pleosporales_Dothideomycetes_Ascomycota_Fungi_500-822
ggaca-attcagc---tccca---t-tctgctgacgccagagatagtcgggcatcct---
---------tttgggggtgttatgcc-ggctagtcgatgtaccta----a-caaactgat
-ggggagg--t-accggcaagacaacc-tggatcggggaaggctaa-ggcgt---ccatt
g----cgg-atgctatgctaat-cccgagcagagctgccacggagcgatctgtg------
-----------------g----acagcctgtgtagagcacgctaaggtgtcggtc-aac-
-tcacgt-agttggcttaa-gggacgtgccatt-cccactcgaaagggt-gg-ctgtcag
ca-atagcgcccatcacgca-aaggctgacaggcgtcaaac-------------------
------------------
>GU296141_Camarosporium_quaternatum_Camarosporiaceae_Pleosporales_Dothideomycetes_Ascomycota_Fungi_484-799
-------ttcagc---tccca--tt-tctgctgacgccagagatagtcgggcatctg---
----------aataagatgttatgcc-ggctagtcgatgtaccta----c-taaactgat
-ggggagg--t-accggcaagacaacc-tggatcggggaaggctaa-ggtgt---cgag-
------ag-atactatgctaat-cccgagcagagctgccacggagcgatctgtg------
-----------------g----acagcctgtgtagagcacgctaaggtgtcggcc-aac-
-tcacgt-agttggcttaa-gggacgtgccatt-cccacccgaaagggt-gg-ctgtcaa
ca-atagcgcccatcacgcgaaaggttgacagg-ttcagacgt-----------------
------------------
>HQ599454_Massaria_zanthoxyli_Massariaceae_Pleosporales_Dothideomycetes_Ascomycota_Fungi_517-831
gg-ac-attcagc---tccca---t-tctgctgacgccagcaatagtcgggcatctc---
-------gtaacacagatgttatgcc-ggctagtcgatgtacccc----actgaattgat
-gggaggg--t-accggcaagacaacc-tggatcggggaaggctac-ggtag--------
------aa-atactatgctaat-cccgagcagagctgctacagagcgatttgta------
-----------------g----acggcctgtgtagagcacggtaaggtgtcggct-aac-
-tcacgt-agttggcttaa-gggacgtgccatt-cccactcgaaagggt-gg-ctgccag
ca-atagcgcccatcacgcg-aaggctggcagg-ttcaa---------------------
------------------
>LC194308_Cryptocoryneum_condensatum_Pleosporales_incertae_sedis_Pleosporales_Dothideomycetes_Ascomycota_Fungi_488-796
gg-ac-attcagc---tccca---t-tctgctgacgccagagatagtcgggcgccgc---
-------------gaggcgttacgcc-ggctagtcga-gtacctg----c-tgatttgat
-ggggagg--t-accggcaagacaacc-tggatcggggaaggctaa-ggcgc---tc---
------cg-gcgctatgctaat-cccgagcagagctttcgcggagcgatccgcg------
-----------------atc--atagcctgtgtagagcacgctaaggtgtcggcc-cac-
-tcacgg-agtgggcttaa-gggacgtgccatt-cccatccgaaagggt-gg-ctgccag
ca-atagcgcccatcacgcg-aaggctggcagg-ttc-----------------------
------------------
>LC194320_Cryptocoryneum_paracondensatum_Pleosporales_incertae_sedis_Pleosporales_Dothideomycetes_Ascomycota_Fungi_488-796
gg-ac-attcagc---tccca---t-tctgctgacgccagagatagtcgggcgccgc---
-------------gaggcgttatgcc-ggctagtcga-gcaccta----c-tgatctgat
-ggggagg--t-gccggcaagacaacc-tggatcggggaaggctaa-ggcgc---tc---
------cg-gcgctatgctaat-cccgagcagagctttcgcggagcgatccgcg------
-----------------atc--acagcctgtgtagagcacgctaaggtgtcggcc-cac-
-tcacgg-agtgggcttaa-gggacgtgccatt-cccatccgaaagggt-gg-ctgccag
ca-atagcgcccatcacgcg-aaggctggcagg-ttc-----------------------
------------------
>LC194319_Cryptocoryneum_longicondensatum_Pleosporales_incertae_sedis_Pleosporales_Dothideomycetes_Ascomycota_Fungi_488-796
gg-ac-attcagc---tccca---t-tctgctgacgccagagatagtcgggcgccgc---
-------------gaggcgttatgcc-ggctagtcga-gcaccta----c-tgatctgat
-ggggagg--t-gccggcaagacaacc-tggatcggggaaggctaa-ggcgc---tc---
------cg-gcgctatgctaat-cccgagcagagctttcgcggagcgatccgcg------
-----------------atc--acagcctgtgtagagcacgctaaggtgtcggcc-cac-
-tcacgg-agtgggcttaa-gggacgtgccatt-cccatccgaaagggt-gg-ctgccag
ca-atagcgcccatcacgcg-aaggctggcagg-ttc-----------------------
------------------
>NG_065119_Cryptocoryneum_longicondensatum_Pleosporales_incertae_sedis_Pleosporales_Dothideomycetes_Ascomycota_Fungi_488-796
gg-ac-attcagc---tccca---t-tctgctgacgccagagatagtcgggcgccgc---
-------------gaggcgttatgcc-ggctagtcga-gcaccta----c-tgatctgat
-ggggagg--t-gccggcaagacaacc-tggatcggggaaggctaa-ggcgc---tc---
------cg-gcgctatgctaat-cccgagcagagctttcgcggagcgatccgcg------
-----------------atc--acagcctgtgtagagcacgctaaggtgtcggcc-cac-
-tcacgg-agtgggcttaa-gggacgtgccatt-cccatccgaaagggt-gg-ctgccag
ca-atagcgcccatcacgcg-aaggctggcagg-ttc-----------------------
------------------
>NG_065120_Cryptocoryneum_paracondensatum_Pleosporales_incertae_sedis_Pleosporales_Dothideomycetes_Ascomycota_Fungi_488-796
gg-ac-attcagc---tccca---t-tctgctgacgccagagatagtcgggcgccgc---
-------------gaggcgttatgcc-ggctagtcga-gcaccta----c-tgatctgat
-ggggagg--t-gccggcaagacaacc-tggatcggggaaggctaa-ggcgc---tc---
------cg-gcgctatgctaat-cccgagcagagctttcgcggagcgatccgcg------
-----------------atc--acagcctgtgtagagcacgctaaggtgtcggcc-cac-
-ttacgg-agtgggcttaa-gggacgtgccatt-cccatccgaaagggt-gg-ctgccag
ca-atagcgcccatcacgcg-aaggctggcagg-ttc-----------------------
------------------
>OP562655_Nigrograna_sp._Nigrogranaceae_Pleosporales_Dothideomycetes_Ascomycota_Fungi_454-630
gg-ac-attcagc---tccca---t-tctgctgacgccagagatagtcgggcgcctc---
------------catggcgttatgcc-ggctagtcga-gcacccg----c-tgatctgat
-ggggggg--t-gccggcaagacaacc-tggatcggggaaggctaa-ggcgc--------
---------aagctaagctaat-cccgagcagagctatcgcggagcgatcca--------
------------------------------------------------------------
------------------------------------------------------------
------------------------------------------------------------
------------------
>KX650509_Nigrograna_fuscidula_Nigrogranaceae_Pleosporales_Dothideomycetes_Ascomycota_Fungi_537-835
------------------cca---t-tctgctgacgccagagatagtcgggcgcctc---
-------------agggcgttatgcc-ggctagtcga-gcaccca----c-tgatctgat
-ggggggg--t-gccggcaagacaacc-tggatcggggaaggctaa-ggcac--------
---------aagctaagctgat-cccgagcagagccttcgcggagcgatccacg------
-----------------at---atggcctgtgtagagcacggtaaggtgtcggct-ggc-
-tcacgt-agtcagcttaa-gggacgtgccatt-cccacccgaaagggt-gg-ccgccag
ca-atagcgcccatctcgcg-aaggctggcggg-tccaaacagtg---------------
------------------
>MK358811_Biatriospora_borsei_Biatriosporaceae_Pleosporales_Dothideomycetes_Ascomycota_Fungi_500-794
------------------cca---t-tctgctgacgccagagatagtcgggcgccct---
-------------agggcgttatgcc-ggctagtcga-gcaccca----c-tgatctgat
-ggggggg--t-gccggcaagacaacc-tggatcggggaaggctaa-ggcgc--------
---------aagctaagctgat-cccgagcagagccttcgcggagcgatccacg------
-----------------at---atggcctgtgtagagcacggtaaggtgtcggct-ggc-
-tcacgt-agtcagcttaa-gggacgtgccatt-cccacccgaaagggt-gg-ccgccag
ca-gtagcgcccatctcgcg-aaggctggcggg-tccaaac-------------------
------------------
>JX264155_Nigrograna_mackinnonii_Nigrogranaceae_Pleosporales_Dothideomycetes_Ascomycota_Fungi_1343-1637
------------------cca---t-tctgctgacgccagagatagtcgggcgcctc---
-------------agggcgttatgcc-ggctagtcga-gcaccca----c-tgatctgat
-ggggggg--t-gccggcaagacaacc-tggatcggggaaggctaa-ggcgc--------
---------aagctaagctgat-cccgagcagagccttcgcggagcgatccacg------
-----------------at---atggcctgtgtagagcacggtaaggtgtcggct-ggc-
-tcacgt-agtcagcttaa-gggacgtgccatt-cccacccgaaagggt-gg-ccgccag
ca-atagcgcccatctcgcg-aaggctgacggg-tccaaac-------------------
------------------
>NG_061081_Nigrograna_mackinnonii_Nigrogranaceae_Pleosporales_Dothideomycetes_Ascomycota_Fungi_504-798
------------------cca---t-tctgctgacgccagagatagtcgggcgcctc---
-------------agggcgttatgcc-ggctagtcga-gcaccca----c-tgatctgat
-ggggggg--t-gccggcaagacaacc-tggatcggggaaggctaa-ggcgc--------
---------aagctaagctgat-cccgagcagagccttcgcggagcgatccacg------
-----------------at---atggcctgtgtagagcacggtaaggtgtcggct-ggc-
-tcacgt-agtcagcttaa-gggacgtgccatt-cccacccgaaagggt-gg-ccgccag
ca-atagcgcccatctcgcg-aaggctgacggg-tccaaac-------------------
------------------
>GQ387553_Nigrograna_mackinnonii_Nigrogranaceae_Pleosporales_Dothideomycetes_Ascomycota_Fungi_504-798
------------------cca---t-tctgctgacgccagagatagtcgggcgcctc---
-------------agggcgttatgcc-ggctagtcga-gcaccca----c-tgatctgat
-ggggggg--t-gccggcaagacaacc-tggatcggggaaggctaa-ggcgc--------
---------aagctaagctgat-cccgagcagagccttcgcggagcgatccacg------
-----------------at---atggcctgtgtagagcacggtaaggtgtcggct-ggc-
-tcacgt-agtcagcttaa-gggacgtgccatt-cccacccgaaagggt-gg-ccgccag
ca-gtagcgcccatctcgcg-aaggctgacggg-tccaaac-------------------
------------------
>MN081891_Nigrograna_magnoliae_Nigrogranaceae_Pleosporales_Dothideomycetes_Ascomycota_Fungi_113-406
------------------cca---t-tctgctgacgccagagatagtcgggcgctcc---
---------------ggcgttatgcc-ggctagtcga-gcaccca----c-tgatctgat
gggggggg--t-gccggcaagacaacc-tggatcggggaaggctaa-ggcgc--------
---------aagctaagctgat-cccgagcagagccttcgcggagtgatccacg------
-----------------at---atggcctgtgtagagcacggtaaggtgtcggct-ggc-
-tcacgt-agccagcttaa-gggacgtgccatt-cccacccgaaagggt-gg-ccgccag
ca-atagcgcccatctcgcg-aaggctgacggg-tccaaac-------------------
------------------
>KX650512_Nigrograna_obliqua_Nigrogranaceae_Pleosporales_Dothideomycetes_Ascomycota_Fungi_535-822
------------------------t-tctgctgacgccagagatagtcgggtgcctc---
-----------tcggggcattatgcc-ggctagtcga-gcaccca----c-tgatctgat
-ggggggg--t-gccggcaagacaacc-tggatcggggaaggctaa-ggcgc--------
---------aagctaagctgat-cccgagcagagctatcgtagagcgatctacg------
-----------------ag---acagcctgtgtagagcacggtaaggtgtcggct-agc-
-tcacgt-agctagcttaa-gggacgtgccatt-cccacccgaaagggt-gg-ccgccag
ca-atagcgcccatctcgcg-aaggctggcggg-t-------------------------
------------------
>PP003825_Teichospora_sp._RB_2023a_Teichosporaceae_Pleosporales_Dothideomycetes_Ascomycota_Fungi_465-789
gg-ac-attcagc---tccca---t-tctgctgacgccagagatagtcgggcgctcc--c
gcctttacgggcgggcgcgttatgcc-ggctagtcgatgtacccg----c-cgaactgat
-ggggggg--t-accggcaagacaacc-tggatcggggaaggctaa-ggcac---cgc--
------gt-gtgctatgctaat-cccgagcagagctgtcgcggagcgatccgcg------
-----------------aca--acagcctgtgtagagcacggaaaggtgtcggcc-agc-
-tcactg-agttggcttaa-gggacgtgccatt-cccacccgaaagggt-gg-tcgccag
ca-atagcgcccatcacgcg-aaggctggcggg-ttc-----------------------
------------------
>OQ168227_Teichospora_parva_Teichosporaceae_Pleosporales_Dothideomycetes_Ascomycota_Fungi_476-798
gg-ac-attcagc---tccca---t-tctgctgacgccagagatagtcgggcgctcc--c
gcctttacgggcgggcgcgttatgcc-ggctagtcgatgtacccg----c-cgaactgat
-ggggggg--t-accggcaagacaacc-tggatcggggaaggctaa-ggcac---cgc--
------gt-gtgctatgctaat-cccgagcagagctgtcgcggagcgatccgcg------
-----------------aca--acagcctgtgtagagcacggaaaggtgtcggcc-agc-
-tcactg-agttggcttaa-gggacgtgccatt-cccacccgaaagggt-gg-tcgccag
ca-atagcgcccatcacgcg-aaggctggcggg-t-------------------------
------------------
>NG_078740_Neostagonosporella_sichuanensis_Phaeosphaeriaceae_Pleosporales_Dothideomycetes_Ascomycota_Fungi_490-806
gg-ac-attcagc---tcccatttc-gttgctgacgccagagatagtcgggcactcc---
-----------ttggggtgttatgcc-ggctagtcgatgtaccca----c-tgacatgat
-gggcggg--t-accggcaagacaacc-tggatcggggaaggctaa-ggcgt---tgtg-
------ag-acgctatgctaat-cccgagcagagcccctacagagcgatctgta------
-----------------gc---atggcctgtgtagagcacgctaaggtgtcggcc-aac-
-tcttgt-agttggcttaa-gggacgtgccatt-cccattcgaaagatt-gg-ctatcag
ca-atagcgcccatcacgcg-aaggctgatagg-ttca----------------------
------------------
>KM096231_Ophiosphaerella_herpotricha_Phaeosphaeriaceae_Pleosporales_Dothideomycetes_Ascomycota_Fungi_433-748
ggaca-attcagc---tccca---t-tctgctgacgccagcaatagtcgggcacctt---
------------ttaggtgttatacc-ggctagtcgatgtaccta----c-tatcctgat
-ggggagg--t-accggcaagacaacc-tggatcgggggaggctaa-ggcgt---tgaat
-------a-atgctatgctaat-cccgagcagagctaccatagagcgatttatg------
-----------------g----atagcctgtgtagagcacggaaaggtgtcggcc-agc-
-tcatgt-agttggcttaa-gggacgtgccatt-cccatccgaaagggt-gg-ctgtcaa
ca-atagcgcccatcacgcg-aaggttgacggg-ttcaaac-------------------
------------------
>ON408351_Ophiosphaerella_herpotricha_Phaeosphaeriaceae_Pleosporales_Dothideomycetes_Ascomycota_Fungi_478-790
ggaca-attcagc---tccca---t-tctgctgacgccagcaatagtcgggcatctt---
--------------tgatgttatacc-ggctagtcgatgtaccca----c-tgatctgat
-ggggggg--t-accggcaagacaacc-tggatcggggaaggctaa-ggtgc---tcttt
------gg-gcgctatgctaat-cccgagcagagctactataaagcgatttatg------
-----------------g----atagcctgtgtagagcacggaaaggtgtcggcc-aac-
-tcacgt-agttggcttaa-gggacgtgccatt-cccacctgaaagggt-gg-ctgtcaa
ca-atagcgcccatcacgca-aaggttgacagg-ttcaa---------------------
------------------
>DQ678010_Ophiosphaerella_herpotricha_Phaeosphaeriaceae_Pleosporales_Dothideomycetes_Ascomycota_Fungi_458-770
ggaca-nttcagc---tccca---t-tctgctgacgccagcaatagtcgggcatctt---
--------------tgatgttatacc-ggctagtcgatgtaccca----c-tgatctgat
-ggggggg--t-accggcaagacaacn-tggatcggggaangctaa-ngtgc---tcttt
------gg-gcgctatgctaat-cccgagcagagctactataaagcgatttatg------
-----------------g----atagcctgtgtagagcacggaaaggtgtnnncc-aac-
-tcacgt-agttggcttaa-gggacgtgccatt-cccacctgaaagggt-gg-ctgtcaa
ca-atagcgcccatcacgca-aaggttgacagg-ttcaa---------------------
------------------
>JX981503_Wojnowicia_sp._JP_2013_Phaeosphaeriaceae_Pleosporales_Dothideomycetes_Ascomycota_Fungi_488-802
ggaca-attcagc---tccca---t-actgctgacgccagcaaaagtcgggcatctc---
-------------ttgatgttacacc-ggctagtcgatgtaccca----c-tgatctgat
-ggggggg--t-accggcaagacaacc-tgggtcggggaaggctaa-ggcgc---tcttt
-------t-gcgctatgctaat-cccgagcagagctactataaagcgatttatg------
-----------------g----ctagcctgtgtagagcacggaaaggtgtcggcc-aac-
-tcacgt-agttggcttaa-gggacgtgccatt-cccacctgaaagggt-gg-ctgtcaa
ca-atagcgcccatcacgca-aaggttgacagg-ttcaaac-------------------
------------------
>EU754124_Septoriella_hirta_Phaeosphaeriaceae_Pleosporales_Dothideomycetes_Ascomycota_Fungi_488-802
ggaca-attcagc---tccca---t-actgctgacgccagcaaaagtcgggcatctc---
-------------ttgatgttacacc-ggctagtcgatgtaccca----c-tgatctgat
-ggggggg--t-accggcaagacaacc-tgggtcggggaaggctaa-ggcgc---tcttt
-------t-gcgctatgctaat-cccgagcagagctactataaagcgatttatg------
-----------------g----ctagcctgtgtagagcacggaaaggtgtcggcc-aac-
-tcacgt-agttggcttaa-gggacgtgccatt-cccacctgaaagggt-gg-ctgtcaa
ca-atagcgcccatcacgca-aaggttgacagg-ttcaaac-------------------
------------------
>MK522502_Hydeomyces_pinicola_Phaeosphaeriaceae_Pleosporales_Dothideomycetes_Ascomycota_Fungi_494-804
---ac-attcagc---tttca---t-tctgctgacgccagcaatagtcgggcacctt---
-----------ttttggtgttatgcc-ggctagtcgatgtaccta----c-tgatttgat
-ggggagg--t-accggcaagacaacc-tggatcggggaaagctaa-ggcat---caaca
------tg-atgctatgccaat-cccgagcagagctgccatagagcgatctatg------
-----------------g----tgcgcctgtgtagagcacgcaaaggtgtcggct-agc-
-tcatgt-agctagcttaa-gggacgtgccatt-cccatccgaaagggt-gg-ctgccag
ca-atagcgcccatcacgcg-aaggctggcagg-ttc-----------------------
------------------
>NG_067692_Hydeomyces_desertipleosporoides_Phaeosphaeriaceae_Pleosporales_Dothideomycetes_Ascomycota_Fungi_145-455
---ac-attcagc---tttca---t-tctgctgacgccagcaatagtcgggcacctt---
-------------taggtgttatacc-ggctagtcgatgtaccta----c-tgatttgat
-ggggagg--t-accggcaagacaacc-tggatcggggaaagctaa-ggtat---ctata
t----ctg-atgctatgctaat-cccgagcagagctgccatagagcgatctatg------
-----------------g----tctgcctgtgtagagcacgcaaaggtgtcggct-agc-
-tcacgt-agctagcttaa-gggacgtgccatt-cccatccgaaagggt-gg-ctgccag
ca-atagcgcccatcacgcg-aaggctggcagg-ttc-----------------------
------------------
>EU754073_Neottiosporina_paspali_Massarinaceae_Pleosporales_Dothideomycetes_Ascomycota_Fungi_487-802
gg-ac-attcagc---tccca---t-tctgctgacgccagagatagttgggcatctc---
---------gtcagaggtgttatgcc-aactagtcgatgtaccca----c-taaattgat
-ggggggg--t-accggcaagacaacc-tggatcggggaaggctaa-ggtgt---cgaat
g-----cg-acgctatgctaat-cccgagcagagcccccatagagcgatctatg------
-----------------gc---atggcctgtgtagagcacgctaaggtgtcggtc-aac-
-tctcgt-agttggcttaa-gggacgtgccgtt-cccgttcgaaagaat-gg-ctgtcaa
ca-atagcgcccatcacgcg-aaggttgacaggtt-------------------------
------------------
>OR933716_Phragmocamarosporium_sp._WT_2023a_Lentitheciaceae_Pleosporales_Dothideomycetes_Ascomycota_Fungi_148-462
gg-ac-attcagc---tccca---t-tctgctgacgccagagatagtcgggcggcgt---
---------ttcgacgctgctacgcc-ggctagtcgatgtaccta----c-cgaattgat
-gggaagg--t-accggcgagacaacc-tggatcggggaaggctaa-ggcgt---cgaa-
-------g-gcgctatgctgat-cccgagcagagcccccacagagcgatctgtg------
-----------------gc---atggcctgtgtagagcacgcaaaggtgtcggtc-aac-
-tcacgc-agttggcttaa-gggacgtgccgtt-cccattcgaaagaat-gg-ctgccga
tc-atagcgcccatcacgcg-aaggtcggcaggttca-----------------------
------------------
>NG_061191_Flavomyces_fulophazii_Lentitheciaceae_Pleosporales_Dothideomycetes_Ascomycota_Fungi_489-806
---ac-attcagctagttcca---c-tctgctgacgccagagatagtcgggcgctcc---
-----ccctcgggggggcgttacgcc-ggctagtcgatgtacccg----c-tgatttgat
-ggggggg--t-gccggcaagacaacc-tggatcggggaaggctaa-ggcat---gtca-
-------t-gtgctatgctgat-cccgagcagagcccctacggagcgatccgta------
-----------------gc---atggcctgtgtagagcacgctaaggtgtcggtc-aac-
-tcacgc-agttggcttaa-gggacgtgccgtt-cccatccgaaagggt-gg-ccgccag
ta-atagcgcccatcacgcg-aagactggcgggtt-------------------------
------------------
>KU872113_Bambusicola_thailandica_Bambusicolaceae_Pleosporales_Dothideomycetes_Ascomycota_Fungi_1-230
------------------------------------------------------------
-----------------------------ctagtcga-gtacccg----c-tgatttgat
-ggggggg--t-accggcgagacaacc-tggatcggggaaggctaa-ggcat---gttt-
-------t-gtgctatgctaat-cccgagcagagcccccatagagcgatctatg------
-----------------gc---atggcctgtgtagagcacgctaaggtgtcggtc-aac-
-tcaagcaagttggcttaa-gggacgtgccgtt-cccatccgaaaggat-gg-ctgtcag
ta-atagcgcccatcacg------------------------------------------
------------------
>PP407509_Trichobotrys_sp._WJZ_2024a_Pleosporales_incertae_sedis_Pleosporales_Dothideomycetes_Ascomycota_Fungi_464-759
gg-ac--ttcagcg--tccta---t-tctgctgacgccagagatagtcgggcgcccc---
-------------tgggcgttatgcc-ggctagtcgatgtacccg----c-tga-ttgat
-ggggggg--t-accggcaagacaacc-tggatcggggaaggctac-ggctg---ccaac
a-----cg-cagctaggctaat-cccgagcagagcccctacagagtgatctgta------
-----------------gc---atggcctgtgtagagcacgcaaaggtgtcggcc-aac-
-tcatgcaagttggcttaa-gggacgtgccatt-cccacccgaaagggt-gg-ctgtcaa
ta-ctagcgcccatcacg------------------------------------------
------------------
>OM836759_Gregarithecium_sp._Incertae_sedis_Pleosporales_Dothideomycetes_Ascomycota_Fungi_513-808
gg-ac--ttcagcg--tcctg---t-tctgctgacgccagagatagtcgggcgcccc---
-------------tgggcgttatgcc-ggctagtcgatgtacccg----c-tga-ttgat
-ggggggg--t-accggcaagacaacc-tggatcggggaaggctac-ggctg---ccaac
a-----tg-cagctatgctaat-cccgagcagagcccctacagagtgatctgta------
-----------------gc---atggcctgtgtagagcacgcaaaggtgtcggcc-aac-
-tcatgcaagttggcttaa-gggacgtgccatt-cccacccgaaagggt-gg-ctgtcaa
ta-ctagcgcccatcacg------------------------------------------
------------------
>EU848589_Dendryphiella_vinosa_Dictyosporiaceae_Pleosporales_Dothideomycetes_Ascomycota_Fungi_478-770
gg-acaattcagc---tccca---t-tctgctgacgccagcaatagtcgggcacctc---
---------------ggtgctatgcc-ggctagtcgatgtacctg----c-taa-ttgat
-ggggagg--t-accggcaagacaacc-tggatcggggaaggctaa-ggcac---cgcgc
t-----tg-gtgctatgctgat-cccgagcagagcccccatagagcaatctttg------
-----------------g----acggcctgtgtagagcacgctaaggtgtcggcc-agc-
-tcacgt-agttggcttga-gggacgtgccatt-cccgctcgaaagggc-gg-ctgttag
ca-gtagcgcccatcacg------------------------------------------
------------------
>NG_060993_Quadricrura_septentrionalis_Tetraplosphaeriaceae_Pleosporales_Dothideomycetes_Ascomycota_Fungi_474-784
gg-ac-attcagc---tccca---t-tctgctgacgccagagatagtcgggcaccaa---
-------------caggtgttatgcc-ggctagtcga-gtacccg------ccaattgat
-gggaggg--t-accggcaagacaacc-tggatcggggaaggctaa-ggcac---tc---
------tg-gtgctatgctaat-cccgagcagagtccctgcggagagatctgtg------
-----------------g----gtgacctgtgtagagcgcggaaaggtgtcggcc-agc-
-tcaaag-agctggcttga-gggacgtgccatt-cccacccgaaagggt-gg-ctgccag
ca-taagcgcccatcacgca-agggctggtagg-ctcgaacg------------------
------------------
>AB524477_Quadricrura_septentrionalis_Tetraplosphaeriaceae_Pleosporales_Dothideomycetes_Ascomycota_Fungi_474-784
gg-ac-attcggc---tccca---t-tctgctgacgccagagatagtcgggcaccaa---
-------------caggtgttatgcc-ggctagtcga-gtacccg------ccaattgat
-gggaggg--t-accggcaagacaacc-tggatcggggaaggctaa-ggcac---tc---
------tg-gtgctatgctaat-cccgagcagagtccctgcggagagatctgtg------
-----------------g----gtgacctgtgtagagcgcggaaaggtgtcggcc-agc-
-tcaaag-agctggcttga-gggacgtgccatt-cccacccgaaagggt-gg-ctgccag
ca-taagcgcccatcacgca-agggctggtagg-ctcgaacg------------------
------------------
>MW134632_Triplosphaeria_sp._Tetraplosphaeriaceae_Pleosporales_Dothideomycetes_Ascomycota_Fungi_489-807
gg-aa-attcagc---tccca---t-tctgctgacgccagagatagtcgggcaccga---
-------------gaggtgctacgcc-ggctagtcga-gcacccg------ccgattgat
-gggaggg--t-gccggcaagacaacc-tggatcgggggaggctaa-cgcac---ct---
------gg-gtgccatgctaat-cccgagcagagcccccgcagagagatccgcg------
-----------------g----gcggcctgtgtagagcgcggaaaggtgtcggcc-agc-
-tcgtcg-agctggcttga-gggacgtgccatt-cccgcccgaaagggc-gg-ctgccag
ca-tgagcgcccatcacgca-agggctggcagg-ctcgggcgcgcaagcg----------
------------------
>AB524499_Triplosphaeria_sp._HC_4665_Tetraplosphaeriaceae_Pleosporales_Dothideomycetes_Ascomycota_Fungi_474-777
gg-aa-actcagc---tccca---t-tctgctgacgccagagatagtcgggcaccga---
-------------gaggtgctacgcc-ggctagtcga-gcacccg------ccgattggt
-gggaggg--t-gccggcaagacaacc-tggatcgggggaggctaa-ggcac---cc---
------ag-gtgctaagctaat-cccgagcagagcccccgcggagggatccgcg------
-----------------g----gcggcctgtgtagagcacggtaaggtgtcggcc-agc-
-tcaagg-agctggcttaa-gggacgtgccatt-cccgcccgaaagggc-gg-ctgccag
cc-tcagcgcccaccacgcg-agggctggcagg-t-------------------------
------------------
>KY066741_Longipedicellata_aptrootii_Longipedicellataceae_Pleosporales_Dothideomycetes_Ascomycota_Fungi_81-399
---------cagc---ttcca---t-gctgctgacgccagagatagtcgggcactgc---
----gcgtat-gcaaggtgctacgcc-ggctagtcgacgtaccta----c-tgaattgat
-gggcagg--t-accggcaagacaacc-tggatcggggaaggctaa-ggcgc---tcgca
c-----ga-gtgctatgctgat-cccgagcagagctttcgcggagcgatccacg------
-----------------atc--atagcctgtgtagagcacggaaaggtgtcggcc-tac-
-tcacgt-agtaggcttaa-gggacgtgccatt-cccatccgaaagggt-gg-ctgccag
cc-agagcgcccatcacgcg-aaggctggcaggctcgaac--------------------
------------------
>KY066740_Longipedicellata_aptrootii_Longipedicellataceae_Pleosporales_Dothideomycetes_Ascomycota_Fungi_509-827
---------cagc---ttcca---t-gctgctgacgccagagatagtcgggcactgc---
----gcgtat-gcaaggtgctacgcc-ggctagtcgacgtaccta----c-tgaattgat
-gggcagg--t-accggcaagacaacc-tggatcggggaaggctaa-ggcgc---tcgca
c-----ga-gtgctatgctgat-cccgagcagagctttcgcggagcgatccacg------
-----------------atc--atagcctgtgtagagcacggaaaggtgtcggcc-tac-
-tcacgt-agtaggcttaa-gggacgtgccatt-cccatccgaaagggt-gg-ctgccag
cc-agagcgcccatcacgcg-aaggctggcaggctcgaac--------------------
------------------
>MZ538570_Longipedicellata_aquatica_Longipedicellataceae_Pleosporales_Dothideomycetes_Ascomycota_Fungi_83-402
---------cagc---ttcca---c-gctgctgacgccagagatagtcgggcactgc---
----gcgtatggcaaggtgctatgcc-ggctagtcgatgtaccta----c-tgaattgat
-gggcagg--t-accggcaagacaacc-tggatcggggaaggctaa-ggcgc---tcgca
c-----ga-gtgctatgctgat-cccgagcagagctttcgcggagcgatccacg------
-----------------atc--acagcctgcgtagagcacggaaaggtgtcggcc-tac-
-tcacgg-agcaggcttaa-gggacgtgccatt-cccacccgaaagggt-gg-ctgccag
cc-agagcgcccatcacgcg-aaggctggcaggctcgaac--------------------
------------------
>MT864298_Longipedicellata_aquatica_Longipedicellataceae_Pleosporales_Dothideomycetes_Ascomycota_Fungi_1-308
----------------------------tgctgacgccagagatagtcgggcactgc---
----gcgtatggcaaggtgctatgcc-ggctagtcgacgtaccta----c-tgaattgat
-gggcagg--t-accggcaagacaacc-tggatcggggaaggctaa-ggcgc---tcgca
c-----ga-gtgctatgctgat-cccgagcagagctttcgcggagcgatccacg------
-----------------atc--acagcctgcgtagagcacggaaaggtgtcggcc-tac-
-tcacgg-agcaggcttaa-gggacgtgccatt-cccacccgaaagggt-gg-ctgccag
cc-agagcgcccatcacgcg-aaggctggcaggctcgaac--------------------
------------------
>MT957899_Neolophiotrema_xiaokongense_Anteagloniaceae_Pleosporales_Dothideomycetes_Ascomycota_Fungi_509-816
gg-ac-attcagc---tccca---t-tctgctgacgccagagatagtcgggcgccca---
-----------ctggggcgttaagcc-ggctagtcgatgtacctg----c-tgatctgat
-ggggagg--t-accggcaagacaacc-tggatcggggaaggctaa-ggcgc---c----
------ag-gcgctatgctgat-cccgagcagagctttcgcggagtgatccacg------
-----------------at---gtagcctgtgtagagcacggtaaggtgtcggct-tgc-
-tcatgg-agcaggcttga-gggacgtgccatt-cccatccgaaagggt-gg-ctgtcag
ca-gtagcgcccatctcgcg-aaggctgacaggt--------------------------
------------------
>NG_063678_Dactylidina_shoemakeri_Phaeosphaeriaceae_Pleosporales_Dothideomycetes_Ascomycota_Fungi_487-798
-g-acaattcagc---tccca---t-tctgctgacgccagaaatagtcaggcaattc---
---------gagagaattgttatgct-ggctagtcgatgtaccta----c-tgttatgat
-gggcagg--t-accggcaagacaacc-tggatcggggaaggctaa-ggcgt---ttac-
---------acgctatgctaat-cccgagcagagctgccatagggagacctttg------
-----------------gt---atagcctgtgtagagcacggaaaggtgtcggct-aac-
-tcacgt-agttggcttaa-gggacgtgccatt-cccacccgaaagggt-gg-ctgtcaa
ca-atagcgcccatcacgcg-aaggttgacaggtt-------------------------
------------------
>JN941607_Curvularia_coicis_Pleosporaceae_Pleosporales_Dothideomycetes_Ascomycota_Fungi_540-851
gg-ac-attcagc---tccca---t-tctgctgacgccagagatagtcaggcaattc---
---------gagagaattgttatgct-ggctagtcgatgtaccta----c-tgttatgat
-gggcagg--t-accggcgagacaacc-tggatcggggaaggctaa-ggtgc---tcac-
---------gcgctatgctaat-cccgagcagagctgccatagggagacctttg------
-----------------gt---atagcctgtgtagagcacggaaaggtgtcggct-aac-
-acacgt-agttagcttaa-gggacgtgccatt-cccacttgaaagagt-gg-ctgtcaa
ca-atagcgcccatcacgcg-aaggttggcaggtt-------------------------
------------------
>MF071323_Phoma_sp._Didymellaceae_Pleosporales_Dothideomycetes_Ascomycota_Fungi_393-703
gg-ac-attcagc---tccca---t-tctgctgacgccagagatagtcaggcaattc---
---------gagagagttgttatgct-ggctagtcgatgtaccta----c-tgttatgat
-gggcagg--t-accggcgagacaacc-tggatcgggggaggctac-ggcgt---cgac-
------gt-acgctatgctaat-cccgagcagagctgccatagggagacctttg------
-----------------gt---atagcctgtgtagagcacggaaaggtgtcggcc-aac-
-acaagt-agttggcttaa-gggacgtgccatt-cccactcgaaagagt-gg-ctgtcaa
ca-atagcgcccatcacgcg-aaggttggcag----------------------------
------------------
>MF071327_Phoma_sp._Didymellaceae_Pleosporales_Dothideomycetes_Ascomycota_Fungi_262-572
gg-ac-attcagc---tccca---t-tctgctgacgccagagatagtcaggcaattc---
---------gagagagttgttatgct-ggctagtcgatgtaccta----c-tgttatgat
-gggcagg--t-accggcgagacaacc-tggatcgggggaggctac-ggcgt---cgac-
------gt-acgntatgctaat-cccgagcagagctgccatagggagacctttg------
-----------------gt---atagcctgtgtagagcacggaaaggtgtcggcc-aac-
-acaagt-agttggcttaa-gggacgtgccatt-cccactcgaaagagt-gg-ctgtcaa
ca-atagcgcccatcacgcg-aaggttggcag----------------------------
------------------
>NG_063690_Populocrescentia_ammophilae_Phaeosphaeriaceae_Pleosporales_Dothideomycetes_Ascomycota_Fungi_487-797
gg-ac-atacagc---t-cca---t-gctgctgacgccagagatagtcaggcaattt---
---------gagagaattgttatgct-ggctagtcgatgtaccca----c-tgttataat
-gggcggg--t-accggcaagacaacc-tggatcggggaaggctac-ggtgt---cgcc-
------aa-acactatgctaat-cccgagcagagctgccatagggagacctttg------
-----------------gt---atagcctgtgtagagcacggaaaggtgtcggca-aac-
-acaagt-agtttgcttaa-gggacgtgccatt-cccacccgaaagggt-gg-ctgccaa
ca-atagcgcccattacgca-aaggttggcagg---------------------------
------------------
>MK522504_Hydeopsis_verrucispora_Phaeosphaeriaceae_Pleosporales_Dothideomycetes_Ascomycota_Fungi_513-806
--------------------a---t-tctgctgacgccagagatagtcaggcagctc---
---------gattgagttgttatgct-ggctagttga-gtacccg------cagattgat
-ggggggg--t-accagcgagacaacc-tggatcggggaaggctaa-ggcat---cgag-
------ag-atgctatgctaat-cccgagcagagctgccatagggagacctttg------
-----------------gt---atagcctgtgtagagcacggtaaggtgtcggct-atc-
-tcatgt-agatagcttaa-gggacgtgccatt-cccatacgaaagtat-gg-ctgccaa
ca-atagcgcccatcacgca-aaggttggcag----------------------------
------------------
>OP956053_Periconia_imperatae_Periconiaceae_Pleosporales_Dothideomycetes_Ascomycota_Fungi_437-729
--------------------a---t-tctgctgacgccagagatagtcaggcaattc---
---------cgccgaattgttacgct-ggctagtcga-gtacctg------ctgatggat
-ggggagg--t-accggcgagacaacc-tggatcggggaaggctaa-ggc-----cagc-
------ga-tggctatgctgat-cccgagcagagcttccatagggagacctttg------
-----------------gt---acagcctgtgtagagcacggaaaggtgtcggct-atc-
-acacgt-agatagcttaa-gggacgtgccatt-cccacacgaaagtgt-gg-ctgccaa
ca-gtagcgcccatcacgcg-aaggttggcagg---------------------------
------------------
>OP956052_Periconia_imperatae_Periconiaceae_Pleosporales_Dothideomycetes_Ascomycota_Fungi_456-748
--------------------a---t-tctgctgacgccagagatagtcaggcaattc---
---------cgccgaattgttacgct-ggctagtcga-gtacctg------ctgatggat
-ggggagg--t-accggcgagacaacc-tggatcggggaaggctaa-ggc-----cagc-
------ga-tggctatgctgat-cccgagcagagcttccatagggagacctttg------
-----------------gt---acagcctgtgtagagcacggaaaggtgtcggct-atc-
-acacgt-agatagcttaa-gggacgtgccatt-cccacacgaaagtgt-gg-ctgccaa
ca-gtagcgcccatcacgcg-aaggttggcagg---------------------------
------------------
>OP956032_Periconia_spodiopogonis_Periconiaceae_Pleosporales_Dothideomycetes_Ascomycota_Fungi_479-771
--------------------a---t-tctgctgacgccagagatagtcaggcaattc---
---------ggtcgaattgttacgct-ggctagtcga-gtacctg------ctgatggat
-ggggagg--t-accggcgagacaacc-tggatcggggaaggctaa-ggc-----cagc-
------aa-tggctatgctaat-cccgagcagagcttccatagggagacctttg------
-----------------gt---acagcctgtgtagagcacggaaaggtgtcggct-atc-
-acacgt-agatagcttaa-gggacgtgccatt-cccatacgaaagtat-gg-ctgccaa
ca-atagcgcccatcacgcg-aaggttggcagg---------------------------
------------------
>OR428382_Pararoussoella_sp._LL_2023a_Thyridariaceae_Pleosporales_Dothideomycetes_Ascomycota_Fungi_488-780
gg-ac-attcagc---tccca---t-tctgctgacgccagagatagtcgggcactct---
----------------gtgctatgcc-gactagtcga-gcaccca----c-tattttgat
-gggcagg--t-gccggcgagacaacc-tggatcggggaaggctaa-ggcgc--------
ctgcagag-gtgctatgctgat-cccgagcagagctctcgaggagcgatcctcg------
-----------------tca--tgagcctgtgtagagcgcgcaaaggtgtcggtc-aac-
-tccctg-agttggcttga-ggtacgtgccatt-cccacccgaaagggt-gg-ctgacag
ct-gaagcgcccatcacg------------------------------------------
------------------
>OR470695_Neooccultibambusa_sp._YRS_2023a_Occultibambusaceae_Pleosporales_Dothideomycetes_Ascomycota_Fungi_462-778
gg-ac-aatcagc---tccca---t-tctgctgacgccagagatagtcggacgcccc---
-------gcgcgcggggtggtatgcc-ggctagtcga-gcaccca----c-tgtcttgat
-gggcggg--t-gccggcgagacaacc-tggatcgggggaggctaa-ggcgc---agcgt
ccgc-gct-gtgctaggctgat-cccgagcagagctgtcgcggggcgacccgcg------
-----------------att--acagcctgtgtagagcacggaaaggtgtcggct-ggc-
-tcactg-agccagcttga-gggacgtgccata-cccacccgaaagggt-gg-ccgccag
ca-agagcgcccatcacgcg-aaggctggc------------------------------
------------------
>OR428374_Neooccultibambusa_sp._LL_2023a_Occultibambusaceae_Pleosporales_Dothideomycetes_Ascomycota_Fungi_504-812
gg-ac-actcagc---tccca---t-tctgctgacgccagagatagtcgggcgccct---
-------------cgggcgttatgcc-ggctagtcga-gcaccta----c-agatctgat
-ggggagg--t-gccggcaagacaacc-tggttcgaagaaggctaa-ggcat--------
--ctcagg-atgctatgctgat-ctcgagcggagccgtcgcagagcgatctgcg------
-----------------att--gaagcccgtgtagagcacgcaaaggtgtcggcc-gac-
-tcactg-agttggcttaa-ggtacgtgccatt-cccactcgaaagagt-gg-ctactag
ca-atagcgcccatctcgcg-aaggctggtaggt--------------------------
------------------
>OR646287_Brunneofusispora_sp._XL_2023a_Occultibambusaceae_Pleosporales_Dothideomycetes_Ascomycota_Fungi_490-779
gg-ac-attcagc---tccca---t-tctgctgacgccagagatagtcgggcgggtg---
----------cctcacccgttacgcc-ggctagtcga-gcaccca----c-agatcggat
-ggggggg--t-gccggcgagacaacc-tggatcggggaaggctac-ggcgc--------
------at-gcgctatgctgat-cccgagcagagctgtcgcggagcgatccgcg------
-----------------atc--acagcctgtgtagagcacgcaaaggtgtcggcc-agc-
-tcatgt-agttggcttaa-ggtacgtgccgtt-cctgcccgaaagggc-ag-cccctag
ca-atagcgcccatc---------------------------------------------
------------------
>OR253216_Pseudothyridariella_idesiae_Thyridariaceae_Pleosporales_Dothideomycetes_Ascomycota_Fungi_493-813
gg-ac-attcagc---tccca---t-tctgctgacgccagagatagtcaggcgcacc---
tgcctccgggcgggctgtgttatgct-gactagtcga-gtacccg----c-taaactgat
-ggggggg--t-gccggcgagacaacc-tggatcggggaaggctaa-ggcgc---a----
------ct-gtgctatgctaat-cccgagcagagctgccgtggagcaatctgtg------
-----------------g----taagcctgtgtagagcgcggtaaggtgtcggtc-ggc-
-tcactg-agtcggcttga-gggacgtgccatt-cccatccgaaagggt-gg-ctgccag
ca-taagcgcccatcacgta-agggctggcaggatcaa----------------------
------------------
>MT214395_Pseudothyridariella_chromolaenae_Thyridariaceae_Pleosporales_Dothideomycetes_Ascomycota_Fungi_430-600
gg-ac-attcagc---tccca---t-tctgctgacgccagagatagtcaggcgcacc---
tgcctccgggcgggctgtgttatgct-gactagtcga-gtacccg----c-taaactgat
-ggggggg--t-gccggcgagacaacc-tggatcggggaaggctaa-ggcgc---a----
------ct-gtgctatgctaat-cccgagca-----------------------------
------------------------------------------------------------
------------------------------------------------------------
------------------------------------------------------------
------------------
>NG_062999_Parathyridaria_percutanea_Thyridariaceae_Pleosporales_Dothideomycetes_Ascomycota_Fungi_496-805
----------agc---tccca---a-gctgctgacgccagagatagtcgggcgcttc--c
tgcctccgggcggggtgcgttatgcc-ggctagtcga-gcacccg----t-caaactgat
-ggggggg--t-gccggcgagacaacc-tggatcgggggaggctaa-ggcac---c----
------at-gtgctatgctaat-cccgagcagagctgccgcggggcgatccgcg------
-----------------g----ccagcctgtgcagagcgcgcaaaggtgtcggtc-gac-
-tcgcag-agtcggcttga-gggacgtgccatt-accgcccgaaagggc-gg-ctgccaa
cgctgagcgcccatcacgcg-aaggttggcagg---------------------------
------------------
>KF366450_Parathyridaria_percutanea_Thyridariaceae_Pleosporales_Dothideomycetes_Ascomycota_Fungi_516-825
----------agc---tccca---a-gctgctgacgccagagatagtcgggcgcttc--c
tgcctccgggcggggtgcgttatgcc-ggctagtcga-gcacccg----t-caaactgat
-ggggggg--t-gccggcgagacaacc-tggatcgggggaggctaa-ggcac---c----
------at-gtgctatgctaat-cccgagcagagctgccgcggggcgatccgcg------
-----------------g----ccagcctgtgcagagcgcgcaaaggtgtcggtc-gac-
-tcgcag-agtcggcttga-gggacgtgccatt-accgcccgaaagggc-gg-ctgccaa
cgctgagcgcccatcacgcg-aaggttggcagg---------------------------
------------------
>NG_063679_Dematiopleospora_salsolae_Phaeosphaeriaceae_Pleosporales_Dothideomycetes_Ascomycota_Fungi_488-781
gg-ac-attcagc---tccca---a-tatgctgacgccagcaaaagtcgggcatctt---
-------------ttgatgttatacc-ggctagtcga-gtacctg----c-tgatttgat
-ggggagg--t-accggcgagataac--tgggtcggggaaggctaa-ggcat---ctgaa
ta----ag-gtgctatgctaat-cccgagcggagttgccatagagcgatttatg------
-----------------g----acagcccgtgtagagcacgcaaaggtatcggtc-aac-
-tctagt-agttggcttaa-gggacgtgccatt-cccactcgaaagggt-gg-ctgtcag
ta-atagcgcccatcacg------------------------------------------
------------------
>MK561993_Acrospermum_leucocephalum_Acrospermaceae_Acrospermales_Dothideomycetes_Ascomycota_Fungi_548-780
------------------------------------------------------------
-----------------------gcc-agctagtcga-gcaccca------cgctgtgat
-aggcggg--t-gccggcaagacaacc-tggatcggggaaggctac-ggcat---cg--c
g-----ag-atgctacgctaat-cccgagcggagctgtcgcgaagcgatccgcg------
-----------------t----cgagcccgtgtagagcacgcaaaggtgtcggtc-gac-
-tctccg-agtcggcttaa-ggtacgtgccatt-cccatccgaaagggt-gg-ccgcgaa
ca-gtagcgcctatcacg------------------------------------------
------------------
>MK561991_Acrospermum_leucocephalum_Acrospermaceae_Acrospermales_Dothideomycetes_Ascomycota_Fungi_553-786
------------------------------------------------------------
-----------------------gcc-agctagtcga-gcaccca------cgctgtgat
-aggcggg--t-gccggcaagacaacc-tggatcggggaaggctac-ggcat---cg--c
g-----ag-atgctacgctaat-cccgagcggagctgtcgcggagcgatccgcg------
-----------------t----cgagcccgtgtagagcacgcaaaggtgtcggtc-gac-
-tctccg-agtcggcttaa-ggtacgtgccatt-cccatccgaaagggt-ggnccgcgaa
ca-gtagcgcctatcacg------------------------------------------
------------------
>NG_081382_Acrospermum_urticae_Acrospermaceae_Acrospermales_Dothideomycetes_Ascomycota_Fungi_578-787
------------------------------------------------------------
--------------------------------------------------------tgat
-aggcggg--t-gccggcaagacaacc-tggatcggggaaggctac-ggcgg---cgaac
g-----ag-ctgctacgctaat-cccgagcggagctgtcgcggagcgatccgcg------
-----------------g----cgagcccgtgtagagcacgcaaaggtgtcggtc-gac-
-tccccg-agtcggcttaa-ggtacgtgccatt-ccctcccgaaagggt-gg-ccgcgaa
ca-atagcgcctatcacg------------------------------------------
------------------
>AF242257_Acrospermum_compressum_Acrospermaceae_Acrospermales_Dothideomycetes_Ascomycota_Fungi_535-764
------------------------------------------------------------
-----------------------gcc-ggctagtcga-gcaccca------ccccgtgat
-aggcggg--t-gccggcaagac-amc-tggatc-gggaaagctac-ggcag---cg--c
g-----ag-ctgctacgctaat-cccgagcggagctgtcgcggagcgatccgag------
----------------------gcgagccgtgtagagcacgcaaaggtgtcggtc-gac-
-tccccg-agtcggcttaa-ggtacgtgccatt-cccatccgaaagggt-gg-ccgcgaa
ca-gtagcgcgtatcacg------------------------------------------
------------------
>OR198834_Acrospermum_bolivianum_Acrospermaceae_Acrospermales_Dothideomycetes_Ascomycota_Fungi_548-756
------------------------------------------------------------
------------------------------------------------------------
--------------cggcaagacaacc-tggatcggggaaggctac-ggcac---cct-g
g-----gg-gtgctatgctaat-cccgagcagagctgtggtagagcgatcttcc------
-----------------g----caagcctgtgtagagcacgcaaaggtgtcggtt-gac-
-tctccg-agtcggcttaa-ggtacgtgccatt-cccgcccgaaagggc-gg-ctgttag
ca-atagcgcctatcacgcg-aaggctggcagg---------------------------
------------------
>OR134390_Astrosphaeriella_bambusae_Astrosphaeriellaceae_Pleosporales_Dothideomycetes_Ascomycota_Fungi_497-800
---------cagcg--tccc----g-attgctggcgccagagatagccgggcggtct---
-------ccttggaggccgttacgcc-ggctagtcga-gcacctg----c-cgaatggat
-gggaagg--t-gccggcgagacaacc-tggatcggggaaggctaa-ggcgc--------
---------aagctacgctgat-cccgagcagagccggcgcggagcgatccgcg------
-----------------cc---acggcctgtgtagagcacgcaaaggtgtcggtc-gac-
-tccccg-agtcggcttaa-gggacgtgccaac-cccacccgaaagggt-gg-ccgccag
cc-gtagcgcccatcacgcg-agggctggcgggtcaa-----------------------
------------------
>JN846741_Astrosphaeriella_stellata_Astrosphaeriellaceae_Pleosporales_Dothideomycetes_Ascomycota_Fungi_520-823
---------cagcg--tccc----g-attgctggcgccagagatagccgggcggtct---
-------ccttggaggccgttacgcc-ggctagtcga-gcacctg----c-cgaatggat
-gggaagg--t-gccggcgagacaacc-tggatcggggaaggctaa-ggcgc--------
---------aagctacgctgat-cccgagcagagccggcgcggagcgatccgcg------
-----------------cc---acggcctgtgtagagcacgcaaaggtgtcggtc-gac-
-tccccg-agtcggcttaa-gggacgtgccaac-cccacccgaaagggt-gg-ccgccag
cc-gtagcgcccatcacgcg-agggctggcgggtcaa-----------------------
------------------
>MW134595_Astrosphaeriella_stellata_Astrosphaeriellaceae_Pleosporales_Dothideomycetes_Ascomycota_Fungi_481-784
---------cagcg--tccc----g-attgctggcgccagagatagccgggcggtct---
-------ccttggaggccgttacgcc-ggctagtcga-gcacctg----c-cgaatggat
-gggaagg--t-gccggcgagacaacc-tggatcggggaaggctaa-ggcgc--------
---------aagctacgctgat-cccgagcagagccggcgcggagcgatccgcg------
-----------------cc---acggcctgtgtagagcacgcaaaggtgtcggtc-gac-
-tccccg-agtcggcttaa-gggacgtgccaac-cccacccgaaagggt-gg-ccgccag
cc-gtagcgcccatcacgcg-agggctggcgggtcaa-----------------------
------------------
>OR134389_Astrosphaeriella_bambusae_Astrosphaeriellaceae_Pleosporales_Dothideomycetes_Ascomycota_Fungi_497-800
---------cagcg--tccc----g-attgctggcgccagagatagccgggcggtct---
-------ccttggaggccgttacgcc-ggctagtcga-gcacctg----c-cgaacggat
-gggaagg--t-gccggcgagacaacc-tggatcggggaaggctaa-ggcgc--------
---------aagctacgctgat-cccgagcagagccggcgcggagcgatccgcg------
-----------------cc---acggcctgtgtagagcacgcaaaggtgtcggtc-gac-
-tccccg-agtcggcttaa-gggacgtgccaac-cccacccgaaagggt-gg-ccgccag
cc-gtagcgcccatcacgcg-agggctggcgggtcaa-----------------------
------------------
>MN629353_Astrosphaeriella_neostellata_Astrosphaeriellaceae_Pleosporales_Dothideomycetes_Ascomycota_Fungi_510-801
----------------------------tgctggcgccagagatagtcgggcggtct---
-------ccttgggggccgctacgcc-ggctagtcga-gcaccta----c-cgagtggat
-gggaagg--t-gccggcgagacaacc-tggatcggggaaggctaa-ggcgc--------
---------aagctacgctgat-cccgagcagagccggcgcggagcgatccgcg------
-----------------cc---atggcctgtgtagagcacgcaaaggtgtcggtc-gac-
-tccccg-agtcggcttaa-gggacgtgccaac-cccgcccgaaagggt-gg-ccgccag
cc-gtagcgcccatcacgcg-agggctggcgggtcaa-----------------------
------------------
>AB524451_Astrosphaeriella_stellata_Astrosphaeriellaceae_Pleosporales_Dothideomycetes_Ascomycota_Fungi_488-779
----------------------------tgctggcgccagagatagtcgggcggcct---
-------cctcggaggccgctacgcc-ggctagtcga-gcaccta----c-cgagtggat
-gggaagg--t-gccggcgagacaacc-tggatcggggaaggctaa-ggcgc--------
---------aagctacgctgat-cccgagcagagccggcgcggagcgatccgcg------
-----------------cc---acggcctgtgtagagcacgcaaaggtgtcggtc-gac-
-tccccg-agtcggcttaa-gggacgtgccaac-cccgcccgaaagggt-gg-ccgccag
cc-gtagcgcccatcacgcg-agggctggcgggtcaa-----------------------
------------------
>MW134584_Astrosphaeriella_stellata_Astrosphaeriellaceae_Pleosporales_Dothideomycetes_Ascomycota_Fungi_485-776
----------------------------tgctggcgccagagatagtcgggcggcct---
-------cctcggaggccgctacgcc-ggctagtcga-gcaccta----c-cgagtggat
-gggaagg--t-gccggcgagacaacc-tggatcggggaaggctaa-ggcgc--------
---------aagctacgctgat-cccgagcagagccggcgcggagcgatccgcg------
-----------------cc---gcggcctgtgtagagcacgcaaaggtgtcggtc-gac-
-tccccg-agtcggcttaa-gggacgtgccaac-cccgcccgaaagggt-gg-ccgccag
cc-gtagcgcccatcacgcg-agggctggcgggtcaa-----------------------
------------------
>OR134391_Astrosphaeriella_stellata_Astrosphaeriellaceae_Pleosporales_Dothideomycetes_Ascomycota_Fungi_493-788
----------------------------tgctggcgccagagatagtcgggcggcct---
-------cctcggaggccgctacgcc-ggctagtcga-gcacctaggtac-cgagtggat
-gggaagg--t-gccggcgagacaacc-tggatcggggaaggctaa-ggcgc--------
---------aagctacgctgat-cccgagcagagccggcgcggagcgatccgcg------
-----------------cc---acggcctgtgtagagcacgcaaaggtgtcggtc-gac-
-tccccg-agtcggcttaa-gggacgtgccgac-cccgcccgaaagggt-gg-ccgccag
cc-gtagcgcccatcacgcg-agggctggcgggtcaa-----------------------
------------------
>MT214391_Xenoroussoella_triseptata_Thyridariaceae_Pleosporales_Dothideomycetes_Ascomycota_Fungi_467-765
--------tcagc---tccca---t-tctgctgacgccagagatagccgggcattcc---
---ccagcaatggggggtgttatgcc-ggctagtcgatgtatcca----c-tactgtgat
-gggggga--t-accggcaagacaacc-tggatcggggaaggctaa-ggtgc--------
--attcgt-gcgctatgctaat-cccgagcagagctttcatggagcgatccatg------
-----------------atc--atagcctgtgtagagcgcggaaaggtgtcggtc-gac-
-tcacga-agtcggcttaa-gggacgtgccatt-cccacccgaaagggt-gg-ctgacag
ca-ggagcgcccatcacg------------------------------------------
------------------
>NG_070154_Pseudoroussoella_chromolaenae_Thyridariaceae_Pleosporales_Dothideomycetes_Ascomycota_Fungi_121-430
gg-ac-attcagc---tccca---t-tctgctgacgccagagatagccgggcgcccc-cc
ctcccagcgaggggggtcgttacgcc-ggctagtcgatgtatccg----c-taccgtgat
-gggggga--t-accggcaagacaacc-tggatcggggaaggctaa-ggtgc--------
--attcgt-gcgctatgctaat-cccgagcagagctttcgtggagcgatccacg------
-----------------atc--atagcctgtgtagagcgcgcaaaggtgtcggtc-gac-
-tcacgc-agtcggcttaa-gggacgtgccatt-cccacccgaaagggt-gg-ctgacag
ca-ggagcgcccatcacg------------------------------------------
------------------
>MH742331_Pseudoroussoella_elaeicola_Thyridariaceae_Pleosporales_Dothideomycetes_Ascomycota_Fungi_510-819
gg-ac-attcagc---tccca---t-tctgctgacgccagagatagccgggcgctcc-cc
ctcccagcgagggggggcgttacgcc-ggctagtcgatgtatccg----c-taccgtgat
-gggggga--t-accggcaagacaacc-tggatcggggaaggctaa-ggtgc--------
--attcgt-gcgctatgctaat-cccgagcagagctttcgtggagcgatccgcg------
-----------------atc--atagcctgtgtagagcgcgcaaaggtgtcggtc-gac-
-tcacgc-agtcggcttaa-gggacgtgccatt-cccacccgaaagggt-gg-ctgacag
ca-ggagcgcccatcacg------------------------------------------
------------------
>MT214396_Pseudoroussoella_elaeicola_Thyridariaceae_Pleosporales_Dothideomycetes_Ascomycota_Fungi_454-763
gg-ac-attcagc---tccca---t-tctgctgacgccagagatagccgggcgctccccc
ctcccagcgagggggggcgttacgcc-ggctagtcgatgtatccg----c-taccgtgat
-gggggga--t-accggcaagacaacc-tggatcggggaaggctaa-ggtgc--------
--attcgt-gcgctatgctaat-cccgagcagagct-tcgtggagcgatccgcg------
-----------------atc--atagcctgtgtagagcgcgcaaaggtgtcggtc-gac-
-tcacgc-agtcggcttaa-gggacgtgccatt-cccacccgaaagggt-gg-ctgacag
ca-ggagcgcccatcacg------------------------------------------
------------------
>AB524483_Roussoella_intermedia_Thyridariaceae_Pleosporales_Dothideomycetes_Ascomycota_Fungi_476-779
--------tcagt---tccca---t---tgctgacgccagagatagtcgggcactcc---
-------ctcgcgggggtgttacgcc-ggctagtcga-gtaccca----c-tgaaatgat
-ggggggg--t-accggcaagacaacc-tggatcggggaaagctaa-ggcgc---ct---
-aa---gt-gcgctatgctgat-cccgagcagagctatcgtggagtgatccacg------
-----------------a----atagcctgtgtagagcgcgcaaaggtgtcggcc-aac-
-tcacagaagttggcttga-gggacgtgccatt-cccatccgaaagggt-gg-ctgacag
ca-ggagcgcccatcacgca-aaggctgtcag----------------------------
------------------
>OM891828_Roussoella_sp._Thyridariaceae_Pleosporales_Dothideomycetes_Ascomycota_Fungi_462-758
----------------------------tgctgacgccagagatagtcgggcgcccc---
-------ttcgcgggggtgttacgcc-ggctagtcga-gtatcca----c-tgaactgat
-gggggga--t-accggcaagacaacc-tggatcggggaaggctaa-ggtgc---ccgca
-at---gg-gcgctatgctaat-cccgagcagagctttcgcggagtgatccacg------
-----------------aa---cgagcctgtgtagagcgcgcaaaggtgtcggcc-aac-
-tcacagaagttggcttga-gggacgtgccatt-cccacctgaaagggt-gg-atgacag
ca-ggagcgcccatcacgcg-aaggctgtcag----------------------------
------------------
>GQ925843_Halomassarina_thalassiae_Trematosphaeriaceae_Pleosporales_Dothideomycetes_Ascomycota_Fungi_521-815
--------------------------tctgctgacgccagaaatagtcggacattct---
----------caataagagttaagcc-ggctggtcga-gtacctg------ttaattgat
-gggaagg--t-accggcgagacaacc-tggatcgggagaggctaa-ggtgc--------
-ag---at-gcgctacgctgat-cctgagcagagcttccgtggagcgatccgtg------
-----------------g----atggcctgtgtagagcgcgcaaaggtgtcggcc-agc-
-tcacgt-agttggcttaa-gggacgtgccatt-cccatctgaaagggt-gg-ttgccag
ca-tgagcgcctatcacgca-agggctggcagattcaaa---------------------
------------------
>GQ925842_Halomassarina_thalassiae_Trematosphaeriaceae_Pleosporales_Dothideomycetes_Ascomycota_Fungi_521-815
--------------------------tctgctgacgccagaaatagtcggacattct---
----------caataagagttaagcc-ggctggtcga-gtacctg------ttaattgat
-gggaagg--t-accggcgagacaacc-tggatcgggagaggctaa-ggtgc--------
-ag---at-gcgctacgctgat-cctgagcagagcttccgtggagcgatccgtg------
-----------------g----atggcctgtgtagagcgcgcaaaggtgtcggcc-agc-
-tcacgt-agttggcttaa-gggacgtgccatt-cccatctgaaagggt-gg-ttgccag
ca-tgagcgcctatcacgca-agggctggcagattcaaa---------------------
------------------
>FJ201991_Trematosphaeria_pertusa_Trematosphaeriaceae_Pleosporales_Dothideomycetes_Ascomycota_Fungi_432-722
--------------------------tctgctgacgccagcaatagccgggcatttc---
-------tcagcgagagtgcaaagcc-ggctggtcga-gtacctg------tcaattgat
-gggaagg--t-accggcgagacaacc-tggatcgggagaggctaa-ggcgc--------
-ag---ac-gcgctatgctgac-cccgagcagagcttctgtggagcgatccgcg------
-----------------g----atggcctgtgtagagcgcgcaaaggtgtcggtc-agc-
-tcatgt-agttggcttaa-gggacgtgccatt-cccgcccgaaagggt-gg-ttgccag
cc-tgagcgcccatcacgca-agggctggcag----------------------------
------------------
>MN134581_Trematosphaeria_sp._Trematosphaeriaceae_Pleosporales_Dothideomycetes_Ascomycota_Fungi_491-781
--------------------------tctgctgacgccagcaatagccgggcatttc---
-------tcagcgagagtgcaaagcc-ggctggtcga-gtacctg------tcaattgat
-gggaagg--t-accggcgagacaacc-tggatcgggagaggctaa-ggcgc--------
-ag---ac-gcgctatgctgac-cccgagcagagcttctgtggagcgatccgcg------
-----------------g----atggcctgtgtagagcgcgcaaaggtgtcggtc-agc-
-tcatgt-agttggcttaa-gggacgtgccatt-cccgcccgaaagggt-gg-ttgctag
cc-tgagcgcccatcacgca-agggctggcag----------------------------
------------------
>LC014606_Trematosphaeria_pertusa_Trematosphaeriaceae_Pleosporales_Dothideomycetes_Ascomycota_Fungi_495-785
--------------------------tctgctgacgccagcaatagccgggcatttc---
-------tcagcgagagtgcaaagcc-ggctggtcga-gtgcctg------tcaattgat
-gggaagg--t-accggcgagacaacc-tggatcgggagaggctaa-ggcgc--------
-ag---ac-gcgctatgctgac-cccgagcagagcttctgtggagcgatccgcg------
-----------------g----atggcctgtgtagagcgcgcaaaggtgtcggtc-agc-
-tcatgt-agttggcttaa-gggacgtgccatt-cccgcctgaaagggt-gg-ttgccag
cc-tgagcgcccatcacgca-agggctggcag----------------------------
------------------
>AB797295_Trematosphaeria_pertusa_Trematosphaeriaceae_Pleosporales_Dothideomycetes_Ascomycota_Fungi_495-785
--------------------------tctgctgacgccagcaatagccgggcatttc---
-------tcagcgagagtgcaaagcc-ggctggtcga-gtgcctg------tcaattgat
-gggaagg--t-accggcgagacaacc-tggatcgggagaggctaa-ggcgc--------
-ag---ac-gcgctatgctgac-cccgagcagagcttctgtggagcgatccgcg------
-----------------g----atggcctgtgtagagcgcgcaaaggtgtcggtc-agc-
-tcatgt-agttggcttaa-gggacgtgccatt-cccgcctgaaagggt-gg-ttgccag
cc-tgagcgcccatcacgca-agggctggcag----------------------------
------------------
>OM764655_Roussoella_sp._Thyridariaceae_Pleosporales_Dothideomycetes_Ascomycota_Fungi_513-824
gg-aa-attcagc---tccca-----tctgctgacgccagagatagtcgggcacccc---
---------gcaaggggtgttacgcc-ggctagtcga-gcaccca----c-cgaactgat
-ggggggg--t-gccggcaagacaacc-tggatcggggaaggctaa-ggcac---cc---
-ac---gg-gtgctacgctgat-cccgagcagagctttcgcggggcgacccgcg------
-----------------atc--atagcctgtgtagagcgcgcaaaggtgtcggtc-aac-
-tctttg-agttggcttga-gggacgtgccatt-cccgcccgaaagggc-gg-ctgccag
ctccgagcgcccatcacgcg-aggactggcagg---------------------------
------------------
>MF796236_Roussoella_sp._HJ_2017a_Thyridariaceae_Pleosporales_Dothideomycetes_Ascomycota_Fungi_1-164
------------------------------------------------------------
------------------------------------------------------------
------------------------------------------------------------
--------------atgctgat-cccgagcagagctttcgtggggcgacccgcg------
-----------------atc--atagcctgtgtagagcgcgcaaaggtgtcggcc-aac-
-tcttgt-agttggcttga-gggacgtgccatt-cccgcccgaaagggc-gg-ctgccag
cttcgagcgcccatcacgta-agggctggcagg---------------------------
------------------
>AB524484_Roussoellopsis_tosaensis_Thyridariaceae_Pleosporales_Dothideomycetes_Ascomycota_Fungi_478-798
-------ttcagc---tctcc------ttgctgacgccagagatagtcgggctccatccc
cctcgcggggggggtgttgctacgcc-ggctagtcga-gcacccg----c-cgaactgat
-ggggggg--t-gccggcgagacaacc-tggatcggggaaggctaa-ggtgc---ccgca
-gc---gg-gtgctacgctgat-cccgagcagagccttcgcggggcgacccgcg------
-----------------att--acggcctgtgtagagcgcgcaaaggtgtcggtc-aac-
-tcccgg-agttggcttga-gggacgtgccatt-cccgcccgaaagggc-gg-ctgccag
cttcgagcgcccatcacgcg-agggctggcagg---------------------------
------------------
>KU872122_Roussoella_neopustulans_Thyridariaceae_Pleosporales_Dothideomycetes_Ascomycota_Fungi_57-365
gg-aa-attcagc---tccca----ttctgctgacgccagagatagtcgggcacctt---
-----------taggggtgttacgcc-ggctagtcga-gcaccca----c-cgaactgat
-ggggggg--t-gccggcaagacaacc-tggatcggggaaggctaa-ggcgc--------
-gc---ga-gcgctatgctgat-cccgagcagagccttcgcggggcgacccgcg------
-----------------atc--acggcctgtgtagagcgcgcaaaggtgtcggtc-aac-
-tcacgc-agttgacttga-gggacgtgccatt-cccgcccgaaagggc-gg-ctgccag
ctccgagcgcccatcacgcg-aggactggcagg---------------------------
------------------
>KJ739608_Roussoellopsis_macrospora_Thyridariaceae_Pleosporales_Dothideomycetes_Ascomycota_Fungi_510-831
ggaca-tctcagc---tccca------ctgctgacgccagagatagtcgggcactcc---
--cttcgaagggggggtcgctatgcc-ggctagtcga-gtaccca----c-caaactgat
-ggggggg--t-accggcgagacaacc-tggatcggggaaggctaa-ggcac---ccaca
-ac---gg-gcgctacgctgat-cccgagcagagccttcgcggggcgacccgcg------
-----------------att--acggcctgtgtagagcgcgcaaaggtgtcggtc-aac-
-tccccg-agttggcttga-gggacgtgccatt-cccgcccgaaagggc-gg-ctgccag
cctcgagcgcccatcacgca-agggctggcagg---------------------------
------------------
>MW134600_Roussoella_siamensis_Thyridariaceae_Pleosporales_Dothideomycetes_Ascomycota_Fungi_486-799
ggaa--attcagc--tttcct---attctgctgacgccagagatagccgggcatctt---
---------gcaagagatgttatgcc-ggctagtcga-gcaccca----c-cgatctgat
-ggggggg--t-gccggcaagacaacc-tggatcggggaaggctaa-ggcac--------
-aa---tt-gtgctatgctgat-cccgagcagagctttcgcggggcgacccgcg------
-----------------atc--atagcctgtgtagagcgcgcaaaggtgtcggtc-aac-
-tccctg-agttggcttga-gggacgtgccatt-cccgcctgaaagggc-gg-ttgctag
cttcgagcgcccatcacgca-agatctagcaggt--------------------------
------------------
>NG_065085_Roussoella_tuberculata_Thyridariaceae_Pleosporales_Dothideomycetes_Ascomycota_Fungi_38-339
-------ttcagc---tccca------ctgctgacgccagcgatagtcgggcacctt---
-----------ttggggtgttatgcc-ggctagtcga-gtaccca----c-cgcactgat
-ggggggg--t-accggcaagacaacc-tgggtcggggaaggctaa-ggggc---ttat-
-------g-gccctacgctgat-cccgagcagagctaccgcggggcgacccgcc------
-----------------at---gtagcctgtgtagagcgcgcaaaggtgtcggcc-agc-
-tccagt-agttggcttaa-gggacgtgccatt-cccgcccgaaagggc-gg-ctgcctg
tttcgagcgcccatcacgca-agaactggcagg---------------------------
------------------
>OM891834_Roussoella_sp._Thyridariaceae_Pleosporales_Dothideomycetes_Ascomycota_Fungi_450-751
-------ttcagc---tccca------ctgctgacgccagcgatagtcgggcacctt---
-----------ttggggtgttatgcc-ggctagtcga-gtaccca----c-cgcactgat
-ggggggg--t-accggcaagacaacc-tgggtcggggaaggctaa-ggggc---ttat-
-------g-gccctacgctgat-cccgagcagagctaccgcggggcgacccgcc------
-----------------at---gtagcctgtgtagagcgcgcaaaggtgtcggcc-agc-
-tccagt-agttggcttaa-gggacgtgccatt-cccgcccgaaagggc-gg-ctgcctg
tttcgagcgcccatcacgca-agaactggcagg---------------------------
------------------
>KP114342_Pleosporales_sp._OTU06_Pleosporales_Pleosporales_Dothideomycetes_Ascomycota_Fungi_387-687
------attcagc---tccca---t-gatgctggcgccagagagagttgggcacctg---
------------ctgtgtgctggacc-aactagtcga-gtaccca----c-cgaactgat
-ggggggg--tcaccggcgagacaacc-tggatcggggaaggctaa-ggcgc--------
----cgag-gtgctatgccgat-cccgagcagagctgccgcggagcgatccgtg------
-----------------a----acagcctgtgtagagcgcggaaaggtgtcggtc-agc-
-tcacga-agttggcttaa-gggacgtgccatt-cccgcccgaaagggc-gg-ctgccag
cc-gaagcgcccatcacgca-agggctggcag----------------------------
------------------
>KP114339_Pleosporales_sp._OTU02_Pleosporales_Pleosporales_Dothideomycetes_Ascomycota_Fungi_385-685
------attcagc---tccca---t-gatgctggcgccagagagagttgggcacctg---
------------ctgtgtgctggacc-aactagtcga-gtaccca----c-cgaactgat
-ggggggg--tcaccggcgagacaacc-tggatcggggaaggctaa-ggcgc--------
----cgag-gtgctatgccgat-cccgagcagagctgccgcggagcgatccgtg------
-----------------a----acagcctgtgtagagcgcggaaaggtgtcggtc-agc-
-tcacga-agttggcttaa-gggacgtgccatt-cccgcccgaaagggc-gg-ctgccag
cc-gaagcgcccatcacgca-agggctggcag----------------------------
------------------
>KP114346_Pleosporales_sp._OTU04_Pleosporales_Pleosporales_Dothideomycetes_Ascomycota_Fungi_473-712
------------------------------------------------------------
-----------------------------ctagtcga-gtaccca----c-cgcactgat
-ggggggg--t-accggcgagacaacc-tggatcggggaaggctaa-ggcgc--------
----tgag-gtgctatgccgat-cccgagcagagctgccgcggagcgatccgcg------
-----------------a----acagcctgtgtagagcgcggaaaggtgtcggtc-agc-
-tcacga-agttggcttaa-gggacgtgccatt-cccgcccgaaagggc-gg-ctgccag
cc-gaagcgcccatcacgca-agggctggcag----------------------------
------------------
>OM891832_Neoroussoella_sp._Thyridariaceae_Pleosporales_Dothideomycetes_Ascomycota_Fungi_470-761
--------tcagc--ttccca---c-cctgctgacgccagagatagccgggcactac---
-------------ccagtgctatgcc-ggctagtcga-gtaccca----c-cgaactgat
-ggggggg--t-accggcaagacaacc-tggatcggggaaggctaa-ggcgc---cctca
tgg---ag-gtgctatgctgat-cccgagcagagctgccgcggagcgatccgcg------
-----------------a----acagcctgtgtagagcgcgcaaaggtgtcggtc-aac-
-tcccgc-agttggcttaa-gggacgtgccatt-cccgcccgaaagggc-gg-ctgccag
catcgagcgcccatcacg------------------------------------------
------------------
>OM764650_Neoroussoella_bambusae_Thyridariaceae_Pleosporales_Dothideomycetes_Ascomycota_Fungi_517-808
--------tcagc--ttccca---c-cctgctgacgccagagatagccgggcactac---
-------------ccagtgctatgcc-ggctagtcga-gtaccca----c-cgaactgat
-ggggggg--t-accggcaagacaacc-tggatcggggaaggctaa-ggcgc---cctca
tgg---ag-gtgctatgctgat-cccgagcagagctgccgcggagcgatccgcg------
-----------------a----acagcctgtgtagagcgcgcaaaggtgtcggtc-aac-
-tcccgc-agttggcttaa-gggacgtgccatt-cccgcccgaaagggc-gg-ctgccag
catcgagcgcccatcacg------------------------------------------
------------------
>MN556307_Neoroussoella_lignicola_Thyridariaceae_Pleosporales_Dothideomycetes_Ascomycota_Fungi_443-722
-----------------------------gctgacgccagagatagccgggcactcc---
------------ccgagtgctacgcc-ggctagtcga-gtaccca----c-cgaactgat
-ggggggg--t-accggcaagacaacc-tggatcggggaaggctaacggcgc---cctca
-gg---gg-ctcctatgctgat-cccgagcagagctgccgcggagcgatccgcg------
-----------------acg--acagcctgtgtagagcgcgcaaaggtgtcggtc-gac-
-tcacga-agtcggcttaa-gggacgtgccatt-cccgcccgaaagggc-gg-ctgccag
catcgagcgcccatcacg------------------------------------------
------------------
>KU314954_Neoroussoella_lignicola_Thyridariaceae_Pleosporales_Dothideomycetes_Ascomycota_Fungi_516-794
-----------------------------gctgacgccagagatagccgggcactcc---
------------ccgagtgctacgcc-ggctagtcga-gtaccca----c-cgaactgat
-ggggggg--t-accggcaagacaacc-tggatcggggaaggctaacggcgc---cctca
-gg---gg-ctcctatgctgat-cccgagcagagctgccgcggagcgatccgcg------
-----------------ac---gacgcctgtgtagagcgcgcaaaggtgtcggtc-gac-
-tcacga-agtcggcttaa-gggacgtgccatt-cccgcccgaaagggc-gg-ctgccag
catcgagcgcccatcacg------------------------------------------
------------------
>OQ645274_Neoroussoella_sp._Thyridariaceae_Pleosporales_Dothideomycetes_Ascomycota_Fungi_466-685
ggaa--attcagctc-tccca---a-gctgctgacgccagagatagtcgggcacctc---
-------------acggtgttatgcc-ggctagtcga-gtatcca----c-cgaactgat
-gggggga--t-accggcaagacaacc-tggatcggggaaggctaa-ggcgc--------
--tctcgg-gcgctatgctgat-cccgagcagagccatcgcggggcgacccgcg------
-----------------aac--acggcctgtgtagagcgcgcaaaggtgtcgg-------
------------------------------------------------------------
------------------------------------------------------------
------------------
>KT376471_Shrungabeeja_longiappendiculata_Tetraplosphaeriaceae_Pleosporales_Dothideomycetes_Ascomycota_Fungi_352-658
gg-ac-attcagc---tccca---c-actgctgacgccagagatagtcgggcgccgc---
-------------gaggcgctacgcc-ggctagtcgacgtaccca----c-cgaagtgat
-ggggggg--t-accggcaagacaacc-tggatcggggaaggctaa-ggcgc--------
------tc-gcgctatgccgat-cccgagcagagccgccgcggagcgatccgcg------
-----------------cgcaaacggcctgtgtagagcacgcaaaggtgtcggtc-ggc-
-tcacgt-agccggcttaa-gggacgtgccatt-cccgcccgaaagggc-gg-ctgccag
ca-tgagcacccatcatgcg-agggctggcagg---------------------------
------------------
>MW134631_Shrungabeeja_sp._Tetraplosphaeriaceae_Pleosporales_Dothideomycetes_Ascomycota_Fungi_470-773
gg-ac-attcagc---cccca---c-aatgctgacgccagagatagtcgggcgccgc---
-------------gaggcgttatgcc-ggctagtcgatgtaccta----c-caaagtgat
-gggcggg--t-accggcaagacaacc-tggatcggggaaggct-g-ggcgc--------
------tc-gcgctttgccaat-cccgagcagagcccccgcggagcgatccgcg------
-----------------gcc--acggcctgtgtagagcacgcaaaggtgtcggtc-ggc-
-tcacag-agccggcttaa-gggacgtgccatt-cccgcccccaagggc-gg-ctgccag
ca-atagcacccatcatgcg-aaggctggcagg---------------------------
------------------
>OK161236_Crassoascoma_potentillae_Lentitheciaceae_Pleosporales_Dothideomycetes_Ascomycota_Fungi_493-803
gg-ac-attcagc---tccc---ac-tttgctgacgccagcgatagtcgggcaccgc---
-------------aaggtgctatgcc-ggctagtcga-gtaccta------tgtcatgat
-gggcagg--t-accggcaagacaacc-tggatcggggaaggctaa-ggcat--------
----cacg-atgctatgctaat-cccgagcagagctactgcgaagcgattcgcg------
-----------------g----atagcctgtgtagagcgcggaaaggtgtcggcc-agc-
-tctcgt-agctggcttaa-gggacgtgccatt-cccacccgaaagggt-gg-ctgccag
ca-tgagcgcccatcacgca-agggctggcaggttcgaacg-------------------
------------------
>OK161233_Crassoascoma_potentillae_Lentitheciaceae_Pleosporales_Dothideomycetes_Ascomycota_Fungi_488-798
gg-ac-attcagc---tccc---ac-tttgctgacgccagcgatagtcgggcaccgc---
-------------aaggtgctatgcc-ggctagtcga-gtaccta------tgtcatgat
-gggcagg--t-accggcaagacaacc-tggatcggggaaggctaa-ggcgt--------
----tacg-atgctatgctaat-cccgagcagagctactgcgaagcgattcgcg------
-----------------g----atagcctgtgtagagcgcggaaaggtgtcggcc-agc-
-tctcgt-agctggcttaa-gggacgtgccatt-cccacccgaaagggt-gg-ctgccag
ca-tgagcgcccatcacgca-agggctggcaggttcgaacg-------------------
------------------
>ON876677_Laburnicola_nematophila_Didymosphaeriaceae_Pleosporales_Dothideomycetes_Ascomycota_Fungi_479-788
gg-ac-attcagc---tccc---at-attgctgacgccagcgatagtcaggcaccgc---
-------------aaggtgttatgcc-ggctagtcga-gtaccta------tatcatgat
-gggcagg--t-accggcaagacaacc-tggatcggggaaggctac-ggcat--------
----tacg-atgctatgctaat-cccgagcagagctaccgcgaagcgatttgcg------
-----------------a----atggcctgtgtagagcgcggaaaggtgtcggcc-agc-
-tctcgt-agttggcttaa-gggacgtgccatt-cccatccgaaagggt-gg-ctgctag
ca-taagcgcccatcacgca-agggctagcaggtttaaac--------------------
------------------
>ON876678_Laburnicola_nematophila_Didymosphaeriaceae_Pleosporales_Dothideomycetes_Ascomycota_Fungi_494-804
gg-ac-attcagc--ttccc---at-attgctgacgccagcgatagtcaggcaccgc---
-------------aaggtgttatgcc-ggctagtcga-gtaccta------tatcatgat
-gggcagg--t-accggcaagacaacc-tggatcggggaaggctac-ggcat--------
----tacg-atgctatgctaat-cccgagcagagctaccgcgaagcgatttgcg------
-----------------a----atggcctgtgtagagcgcggaaaggtgtcggcc-agc-
-tctcgt-agttggcttaa-gggacgtgccatt-cccatccgaaagggt-gg-ctgctag
ca-taagcgcccatcacgca-agggctagcaggtttaaac--------------------
------------------
>NG_242407_Darksidea_phi_Lentitheciaceae_Pleosporales_Dothideomycetes_Ascomycota_Fungi_466-775
gg-ac--ttcagc---tccc------actgctgacgccagagatagtcgggcaccgc---
-------------gaggtgttatacc-ggctagtcga-gtaccta------tgtcatgat
-gggcagg--t-accggcaagacaacc-tggatcgggggaggctaa-ggcat--------
----ctcg-atgctacgttaat-cccgagcagagctaccgcgaagcgatttgcg------
-----------------g----atagcctgtgtagagcgcggaaaggtgtcggcc-agc-
-tctcgt-agttggcttaa-gggacgtgccatt-accatccgaaagggt-gg-ctgccag
ca-taagcgcccatcacgca-agggctggcaggttcaaactgc-----------------
------------------
>MT002098_Darksidea_phi_Lentitheciaceae_Pleosporales_Dothideomycetes_Ascomycota_Fungi_478-787
gg-ac--ttcagc---tccc------actgctgacgccagagatagtcgggcaccgc---
-------------gaggtgttatacc-ggctagtcga-gtaccta------tgtcatgat
-gggcagg--t-accggcaagacaacc-tggatcgggggaggctaa-ggcat--------
----ctcg-atgctacgttaat-cccgagcagagctaccgcgaagcgatttgcg------
-----------------g----atagcctgtgtagagcgcggaaaggtgtcggcc-agc-
-tctcgt-agttggcttaa-gggacgtgccatt-accatccgaaagggt-gg-ctgccag
ca-taagcgcccatcacgca-agggctggcaggttcaaactgc-----------------
------------------
>MT002097_Darksidea_phi_Lentitheciaceae_Pleosporales_Dothideomycetes_Ascomycota_Fungi_476-785
gg-ac--ttcagc---tccc------actgctgacgccagagatagtcgggcaccgc---
-------------gaggtgttatacc-ggctagtcga-gtaccta------tgtcatgat
-gggcagg--t-accggcaagacaacc-tggatcgggggaggctaa-ggcat--------
----ctcg-atgctacgttaat-cccgagcagagctaccgcgaagcgatttgcg------
-----------------g----atagcctgtgtagagcgcggaaaggtgtcggcc-agc-
-tctcgt-agttggcttaa-gggacgtgccatt-accatccgaaagggt-gg-ctgccag
ca-taagcgcccatcacgca-agggctggcaggttcaaactgc-----------------
------------------
>KP184076_Darksidea_beta_Lentitheciaceae_Pleosporales_Dothideomycetes_Ascomycota_Fungi_487-796
gg-ac--ttcagc---tccc------actgctgacgccagagatagtcgggcaccgc---
-------------gaggtgttatacc-ggctagtcga-gtaccta------tctcatgat
-gggcagg--t-accggcaagacaacc-tggatcgggggaggctaa-ggcat--------
----ctcg-atgctacgttaat-cccgagcagagctaccgcgaagcgatttgcg------
-----------------g----atagcctgtgtagagcgcggaaaggtgtcggcc-agc-
-tctcgt-agttggcttaa-gggacgtgccatt-accatccgaaagggt-gg-ctgccag
ca-taagcgcccatcacgca-agggctggcaggttcgaactgc-----------------
------------------
>NG_062186_Darksidea_delta_Lentitheciaceae_Pleosporales_Dothideomycetes_Ascomycota_Fungi_488-797
gg-ac--ttcagc---tccc------actgctgacgccagagatagtcgggcaccgc---
-------------gaggtgttatacc-ggctagtcga-gtaccta------tttcatgat
-gggcagg--t-accggcaagacaacc-tggatcgggggaggctaa-ggcat--------
----ctca-atgctacgttaat-cccgagcagagctaccgcgaagcgattcgcg------
-----------------g----atagcctgtgtagagcgcggaaaggtgtcggcc-agc-
-tctcgt-agttggcttaa-gggacgtgccatt-accatccgaaagggt-gg-ctgccag
ca-taagcgcccatcacgca-agggctggcaggttcaaactgc-----------------
------------------
>OK042303_Darksidea_sp._Lentitheciaceae_Pleosporales_Dothideomycetes_Ascomycota_Fungi_491-800
gg-ac--ttcagc---tccc------actgctgacgccagagatagtcgggcaccgc---
-------------gaggtgttatacc-ggctagtcga-gtaccta------tgtcatgat
-gggcagg--t-accggcaagacaacc-tggatcgggggaggctaa-ggcat--------
----ctca-atgctacgttaat-cccgagcagagctaccgtgaagcgatttgcg------
-----------------g----atagcctgtgtagagcgcggaaaggtgtcggcc-agc-
-tctcgt-agttggcttaa-gggacgtgccatt-accatccgaaagggt-gg-ctgccag
ca-gaagcgcccatcacgca-agggctggcaggttcaaactgc-----------------
------------------
>MT002106_Darksidea_alpha_Lentitheciaceae_Pleosporales_Dothideomycetes_Ascomycota_Fungi_478-787
gg-ac--ttcagc---tccc------actgctgacgccagcgatagtcgggcaccgc---
-------------gaggtgttatacc-ggctagtcga-gtaccta------tttcatgat
-gggcagg--t-accggcaagacaacc-tggatcgggggaggctaa-ggcat--------
----ctcg-atgctacgttaat-cccgagcagagctaccgtgaagcgatttgcg------
-----------------g----atagcctgtgtagagcgcggaaaggtgtcggcc-agc-
-tctcgt-agctggcttaa-gggacgtgccatt-accacccgaaagggt-gg-ctgccag
ca-taagcgcccatcacgca-agggctggcaggttccaactgc-----------------
------------------
>MT002102_Darksidea_alpha_Lentitheciaceae_Pleosporales_Dothideomycetes_Ascomycota_Fungi_476-785
gg-ac--ttcagc---tccc------actgctgacgccagcgatagtcgggcaccgc---
-------------gaggtgttatacc-ggctagtcga-gtaccta------tttcatgat
-gggcagg--t-accggcaagacaacc-tggatcgggggaggctaa-ggcat--------
----ctcg-atgctacgttaat-cccgagcagagctaccgtgaagcgatttgcg------
-----------------g----atagcctgtgtagagcgcggaaaggtgtcggcc-agc-
-tctcgt-agctggcttaa-gggacgtgccatt-accacccgaaagggt-gg-ctgccag
ca-taagcgcccatcacgca-agggctggcaggttccaactgc-----------------
------------------
>MT002105_Darksidea_alpha_Lentitheciaceae_Pleosporales_Dothideomycetes_Ascomycota_Fungi_466-775
gg-ac--ttcagc---tccc------actgctgacgccagcgatagtcgggcaccgc---
-------------gaggtgttatacc-ggctagtcga-gtaccta------tttcatgat
-gggcagg--t-accggcaagacaacc-tggatcgggggaggctaa-ggcat--------
----ctca-atgctacgttaat-cccgagcagagctaccgtgaagcgatttgcg------
-----------------g----atagcctgtgtagagcgcggaaaggtgtcggcc-agc-
-tctcgt-agctggcttaa-gggacgtgccatt-accacccgaaagggt-gg-ctgccag
ca-taagcgcccatcacgca-agggctggcaggttccaactgc-----------------
------------------
>MT002096_Darksidea_alpha_Lentitheciaceae_Pleosporales_Dothideomycetes_Ascomycota_Fungi_478-787
gg-ac--ttcagc---tccc------actgctgacgccagcgatagtcgggcaccgc---
-------------gaggtgttatacc-ggctagtcga-gtaccta------tttcatgat
-gggcagg--t-accggcaagacaacc-tggatcgggggaggctaa-ggcat--------
----ctca-atgctacgttaat-cccgagcagagctaccgtgaagcgatttgcg------
-----------------g----atagcctgtgtagagcgcggaaaggtgtcggcc-agc-
-tctcgt-agctggcttaa-gggacgtgccatt-accacccgaaagggt-gg-ctgccag
ca-taagcgcccatcacgca-agggctggcaggttccaactgc-----------------
------------------
>MT002095_Darksidea_alpha_Lentitheciaceae_Pleosporales_Dothideomycetes_Ascomycota_Fungi_468-777
gg-ac--ttcagc---tccc------actgctgacgccagcgatagtcgggcaccgc---
-------------gaggtgttatacc-ggctagtcga-gtaccta------tttcatgat
-gggcagg--t-accggcaagacaacc-tggatcgggggaggctaa-ggcat--------
----ctca-atgctacgttaat-cccgagcagagctaccgtgaagcgatttgcg------
-----------------g----atagcctgtgtagagcgcggaaaggtgtcggcc-agc-
-tctcgt-agctggcttaa-gggacgtgccatt-accacccgaaagggt-gg-ctgccag
ca-taagcgcccatcacgca-agggctggcaggttccaactgc-----------------
------------------
>KP184058_Darksidea_alpha_Lentitheciaceae_Pleosporales_Dothideomycetes_Ascomycota_Fungi_487-796
gg-ac--ttcagc---tccc------actgctgacgccagcgatagtcgggcaccgc---
-------------caggtgttatacc-ggctagtcga-gtaccta------tttcatgat
-gggcagg--t-accggcaagacaacc-tggatcgggggaggctaa-ggcat--------
----ccca-atgctacgttaat-cccgagcagagctaccgtgaagcgatttgcg------
-----------------g----atagcctgtgtagagcgcggaaaggtgtcggcc-agc-
-tctcgt-agctggcttaa-gggacgtgccatt-accacccgaaagggt-gg-ctgccag
ca-taagcgcccatcacgca-agggctggcaggttccaactgc-----------------
------------------
>KP184054_Darksidea_alpha_Lentitheciaceae_Pleosporales_Dothideomycetes_Ascomycota_Fungi_487-796
gg-ac--ttcagc---tccc------actgctgacgccagcgatagtcgggcaccgc---
-------------caggtgttatacc-ggctagtcga-gtaccta------tttcatgat
-gggcagg--t-accggcaagacaacc-tggatcgggggaggctaa-ggcat--------
----ctca-atgctacgttaat-cccgagcagagctaccgtgaagcgatttgcg------
-----------------g----atagcctgtgtagagcgcggaaaggtgtcggcc-agc-
-tctcgt-agctggcttaa-gggacgtgccatt-accacccgaaagggt-gg-ctgccag
ca-taagcgcccatcacgca-agggctggcaggttccaactgc-----------------
------------------
>KP184066_Darksidea_alpha_Lentitheciaceae_Pleosporales_Dothideomycetes_Ascomycota_Fungi_487-796
gg-ac--ttcagc---tccc------actgctgacgccagcgatagtcgggcaccgc---
-------------caggtgttatacc-ggctagtcga-gtaccta------tttcatgat
-gggcagg--t-accggcaagacaacc-tggatcgggggaggctaa-ggcat--------
----ctca-atgctacgttaat-cccgagcagagctaccgtgaagcgatttgcg------
-----------------g----acagcctgtgtagagcgcggaaaggtgtcggcc-agc-
-tctcgt-agctggcttaa-gggacgtgccatt-accacccgaaagggt-gg-ctgccag
ca-taagcgcccatcacgca-agggctggcaggttccaactgc-----------------
------------------
>MT002104_Darksidea_phi_Lentitheciaceae_Pleosporales_Dothideomycetes_Ascomycota_Fungi_478-787
gg-ac--ttcagc---tccc------actgctgacgccagagatagtcgggcaccgc---
-------------gaggtgttatacc-ggctagtcga-gtaccta------tttcatgat
-gggcagg--t-accggcaagacaacc-tggatcgggggaggctaa-ggcat--------
----ctca-gtgctacgttaat-cccgagcagagctaccgtgaagcgatttgcg------
-----------------g----atagcctgtgtagagcgcggaaaggtgtcggcc-agc-
-tctcgt-agctggcttaa-gggacgtgccatt-accatccgaaagggt-gg-ctgccag
ca-taagcgcccatcacgca-agggctggcaggttccaactgc-----------------
------------------
>MT002101_Darksidea_phi_Lentitheciaceae_Pleosporales_Dothideomycetes_Ascomycota_Fungi_476-785
gg-ac--ttcagc---tccc------actgctgacgccagagatagtcgggcaccgc---
-------------gaggtgttatacc-ggctagtcga-gtaccta------tttcatgat
-gggcagg--t-accggcaagacaacc-tggatcgggggaggctaa-ggcat--------
----ctca-atgctacgttaat-cccgagcagagctaccgtgaagcgatttgcg------
-----------------g----atagcctgtgtagagcgcggaaaggtgtcggcc-agc-
-tctcgt-agctggcttga-gggacgtgccatt-accatccgaaagggt-gg-ctgccag
ca-taagcgcccatcacgca-agggctggcaggttccaactgc-----------------
------------------
>MT002099_Darksidea_alpha_Lentitheciaceae_Pleosporales_Dothideomycetes_Ascomycota_Fungi_468-777
gg-ac--ttcagc---tccc------actgctgacgccagagatagtcgggcaccgc---
-------------gaggtgttatacc-ggctagtcga-gtaccta------tttcatgat
-gggcagg--t-accggcaagacaacc-tggatcgggggaggctaa-ggcat--------
----ctca-atgctacgttaat-cccgagcagagctaccgtgaagcgatttgcg------
-----------------g----atagcctgtgtagagcgcggaaaggtgtcggcc-agc-
-tctcgt-agctggcttaa-gggacgtgccatt-accactcgaaagggt-gg-ctgccag
ca-taagcgcccatcacgca-agggctggcaggttccaactgc-----------------
------------------
>MT002107_Darksidea_alpha_Lentitheciaceae_Pleosporales_Dothideomycetes_Ascomycota_Fungi_458-767
gg-ac--ttcagc---tccc------actgctgacgccagagatagtcgggcaccgc---
-------------gaggtgttacacc-ggctagtcga-gtaccta------tttcatgat
-gggcagg--t-accggcaagacaacc-tggatcgggggaggctaa-ggcat--------
----ctca-atgctacgttaat-cccgagcagagctaccgtgaagcgatttgcg------
-----------------g----atagcctgtgtagagcgcggaaaggtgtcggcc-agc-
-tctcgt-agctggcttaa-gggacgtgccatt-accactcgaaagggt-gg-ctgccag
ca-taagcgcccatcacgca-agggctggcaggttccaactgc-----------------
------------------
>MT002093_Darksidea_alpha_Lentitheciaceae_Pleosporales_Dothideomycetes_Ascomycota_Fungi_463-772
gg-ac--ttcagc---tccc------actgctgacgccagagatagtcgggcaccgc---
-------------gaggtgttacacc-ggctagtcga-gtaccta------tttcatgat
-gggcagg--t-accggcaagacaacc-tggatcgggggaggctaa-ggcgt--------
----ctca-atgctacgttaat-cccgagcagagctaccgtgaagcgatttgcg------
-----------------g----atagcctgtgtagagcgcggaaaggtgtcggcc-agc-
-tctcgt-agctggcttaa-gggacgtgccatt-accactcgaaagggt-gg-ctgccag
ca-taagcgcccatcacgca-agggctggcaggttccaactgc-----------------
------------------
>NG_062188_Darksidea_zeta_Lentitheciaceae_Pleosporales_Dothideomycetes_Ascomycota_Fungi_487-796
gg-ac--ttcagc---tccc------actgctgacgccagagatagtcgggcaccgc---
-------------gaggtgttatacc-ggctagtcga-gtaccta------tttcatgat
-gggcagg--t-accggcaagacaacc-tggatcgggggaggctaa-ggcat--------
----ctca-atgctacgttaat-cccgagcagagctaccgtgaagcgatttgcg------
-----------------g----atagcctgtgtagagcgcggaaaggtgtcggcc-agc-
-tctcgt-agttggcttaa-gggacgtgccatt-accatccgaaagggt-gg-ccgccag
ca-taagcgcccatcacgca-agggctggcgggttccaactgc-----------------
------------------
>MT002110_Darksidea_zeta_Lentitheciaceae_Pleosporales_Dothideomycetes_Ascomycota_Fungi_461-769
gg-ac--ttcagc---tccc------actgctgacgccagagatagtcgggcaccgc---
-------------gaggtgttatacc-ggctagtcga-gtaccta------tttcatgat
-gggcagg--t-accggcaagacaacc-tggatcgggggaggctaa-ggcat--------
----ctca-atgctacgttaat-cccgagcagagctaccgtgaagcgatttgcg------
-----------------g----atagcctgtgtagagcgcggaaaggtgtcggcc-agc-
-tctcgt-agctggcttaa-gggacgtgccatt-accatccgaaagggt-gg-c-gccag
ca-taagcgcccatcacgca-agggctggcgggttccaactgc-----------------
------------------
>MT002108_Darksidea_phi_Lentitheciaceae_Pleosporales_Dothideomycetes_Ascomycota_Fungi_383-694
gg-ac--ttcagc---tccc------actgctgacgccagagatagtcgggcaccgc---
-------------gaggtgttatacc-ggctagtcga-gtaccta------tttcatgat
-gggcagg--t-accggcaagacaacc-tggatcgggggaggctaa-ggcat--------
----ctcaggtgctacgttaatccccgagcagagctaccgtgaagcgatttgcg------
-----------------g----atagcctgtgtagagcgcggaaaggtgtcggcc-agc-
-tctcgt-agctggcttaa-gggacgtgccatt-accatccgaaagggt-gg-ctgccag
ca-taascgcccatcacgca-agggctggcaggttccaactgc-----------------
------------------
>MW134611_Lentithecium_sp._Lentitheciaceae_Pleosporales_Dothideomycetes_Ascomycota_Fungi_492-766
-------ttcagc---tccca-----tttgctgacgccagcaatagccgggcaccgc---
-------------aaggtgtgatgcc-ggctagtcgatgtacctt------tcttatgat
-gggcagg--t-accggcaagacaacc-tggatcggggaaggctaa-ggcag--------
----taac-acgctatgctaat-cccgagcagagctaccgtgaagcgatttgcg------
-----------------g----atagcctgtgtagagcgcggaaaggtgtcggtc-agc-
-tcttgt-agttggcttaa-gggacgtgccatt-cccatccgaaagggt-gg-ctgccag
ca-ttagcg---------------------------------------------------
------------------
>MT383993_Polyschema_sp._Latoruaceae_Pleosporales_Dothideomycetes_Ascomycota_Fungi_511-832
-------ttcagc--atcccaaaat-tctgctgacgccagagatagtcgggcgcctt---
-----------tcgaggtgttatgcc-ggctagtcga-gtaccta----c-taatttgat
-ggggagg--t-accggcgagacaacc-tggatcggggaaggctaa-ggcac-acacacc
taagtgtg-ttgctatgctaat-cccgagcagagctaccacagagcgatttgtg------
-----------------g----atagcctgtgtagagcgcggaaaggtgtcggcc-aac-
-tcatgtaagttggcttaa-gggacgtgccatt-cccatccgaaagggt-gg-ctgccag
ca-taagcgcccatcacgca-agggctggcaggttcaa----------------------
------------------
>AB797261_Pleomonodictys_capensis_Pleomonodictydaceae_Incertae_sedis_Dothideomycetes_Ascomycota_Fungi_493-810
gg-ac-gttcaga---tccca-----tctgctgacgccagagatagccgggcatcct---
-------ttgcaaaaggtgctatgcc-ggctggtcga-gtacctg------ttaattgat
-ggggagg--t-accggcaagacaacc-tggatcggaaaaggctaa-ggtac--------
----ggaa-gtgctatgccaat-cccgagcagagcttccatggagcgatttgtg------
-----------------g----atggcctgtgtagagcgcgcaaaggtgtcggtc-agc-
-tcacgt-agttggcttaaggggacgtgccatt-cccatccgaaagggt-gg-ctgccag
ca-taagcgcccatcacgcaaggggttggcagatttcaaac-------------------
------------------
>NG_061001_Clypeoloculus_akitaensis_Morosphaeriaceae_Pleosporales_Dothideomycetes_Ascomycota_Fungi_514-754
------------------------------------------------------------
-------------------------c-ggctggtcga-gtacctg------tctgttgat
-gggaagg--t-accggcaagacaacc-tggattggggaagactaa-ggcac--------
----caag-gtgctatgttgat-cccgagcagagcctct-tgaagcaatttgag------
-----------------a----atggcctgtatagagcgcgcaaaggtgtcggct-agc-
-tcctgc-agttagcttaa-gggacgcgccatt-cccatccgaaagggt-gg-ttgccag
cc-agagcacccatcatgca-aaggctggcag----------------------------
------------------
>ON650177_Acrocalymma_arengae_Acrocalymmaceae_Pleosporales_Dothideomycetes_Ascomycota_Fungi_497-805
gg-ac-actcagc---tccca---t-tctgctgacgccagagatagtcgggcggccc---
---------ctaggggctgttatgcc-ggctagtcgc-gcaccta------ttgattgat
-ggggagg--t-gccggcaagacaacc-tggatcggggaaggctaa-ggcac--------
----gcaa-gtgctatgctaat-cccgagcagagcttgtgcggagcgatccgca------
-----------------ct---acagcctgtgtagagcacggwaaggtrtcggcc-cac-
-tccctg-agtgggcttaa-ggtacgtgccaat-cccatccgaaagggt-gg-ctgtcag
ca-atagcgcccatcacgcg-aaggttggcaggt--------------------------
------------------
>ON650178_Acrocalymma_arengae_Acrocalymmaceae_Pleosporales_Dothideomycetes_Ascomycota_Fungi_500-808
gg-ac-actcagc---tccca---t-tctgctgacgccagagatagtcgggcggccc---
---------ctaggggctgttatgcc-ggctagtcgc-gcaccta------ttgattgat
-ggggagg--t-gccggcaagataacc-tggatcggggaaggctaa-ggcac--------
----gcaa-gtgctatgctaat-cccgagcagagcttgtgcggagcgatccgca------
-----------------ct---acagcctgtgtagagcacggwaaggtrtcggcc-cac-
-tccctg-agtgggcttaa-ggtacgtgccaat-cccatccgaaagggt-gg-ctgtcag
ca-atagcgcccatcacgcg-aaggttggcaggt--------------------------
------------------
>OL331094_Acrocalymma_sp._Acrocalymmaceae_Pleosporales_Dothideomycetes_Ascomycota_Fungi_488-781
gg-ac-attcagc---tccca---t-tctgctgacgccagagatagtcgggcggccc---
---------tctggggctgctatgcc-ggctagtcgc-gcaccta------ctgatcgat
-ggggagg--t-gccggcaagacaacc-tggatcggggaaggctaa-ggtgc--------
----gcaa-gcactatgctaat-cccgagcagagcttgtgcggagcgatccgca------
-----------------ct---acagcctgtgtagagcacggtaaggtgtcggcc-tac-
-tctctg-agtaggcttaa-ggtacgtgccaat-cccatccgaaagggt-gg-ctgtcag
ca-atagcgcccatcacg------------------------------------------
------------------
>MH051114_Colletotrichum_gloeosporioides_Glomerellaceae_Glomerellales_Sordariomycetes_Ascomycota_Fungi_504-797
gg-ac-attcagc---tccca---t-tctgctgacgccagagatagtcgggcggccc---
----------tttgggctgttatgcc-ggctagtcgc-gcacctg------tcgatggat
-ggggagg--t-gccggcaagacaacc-tggatcggggaaggctaa-ggtgc--------
----gtaa-gcgctatgctaat-cccgagcagagcttgtgcggagcgatccgca------
-----------------tg---atagcctgtgtagagcacggtaaggtgtcggcc-tac-
-tctctg-agtaggcttaa-ggtacgtgccaat-cccatccgaaaggggtgg-ctgtcaa
ca-gtagcgcccatcacg------------------------------------------
------------------
>AF503563_fungal_endophyte_MUT_585_Ascomycota_Ascomycota_Ascomycota_Ascomycota_Fungi_516-780
gg-ac-attcagc---tccca---t-tctgctgacgccagagatagtcgggcggtcc---
---------ctaggggctgttatgcc-ggctagtcgc-gcaccta------tcgatggat
-ggggagg--t-gccggcaagacaacc-tggatcggggaaggctaa-ggcat--------
----gcaa-gtgctat-ctaat-cccgagcagagctcgtgcggagcgatccgca------
-----------------cc---atagcctgtgtagagcacggtaaggtgtcggcc-tac-
-tctctg-agtgggcttaa-ggtacgtgccaat-cccacccgnaagg-------------
------------------------------------------------------------
------------------
>NG_061258_Beverwykella_pulmonaria_Melanommataceae_Pleosporales_Dothideomycetes_Ascomycota_Fungi_541-851
----------------tccca---tatctgctggcgccagagatagtcgggcggtcc---
---------tctagggctgttacgcc-ggctagtcga-gtaccta------ctgatggat
-ggggagg--t-accggcaagacaacc-tggatcggggaaggctaa-ggcat--gtgcag
cagtgcac-atgctatgctaat-cccgagcagagccagtgcggagcgatccaca------
-----------------tc---acggcctgtgtagagcacggtaaggtgtcggcc-aac-
-tctctg-agttggcttaa-gggacgtgccaat-cccatccgaaagggt-gg-ctgtcag
ca-atagcgcccatcacgcg-aaggctggcaggttc------------------------
------------------
>OP749879_Digitodesmium_aquaticum_Pleosporales_incertae_sedis_Pleosporales_Dothideomycetes_Ascomycota_Fungi_67-378
ggaca-attcagc---tccca---tttctgctgacgccagagatagtcgggcaattt---
-------cactgcaaattgttatgcc-ggctagtcga-gtaccta------ctaatagat
-ggggagg--t-accggcgagacaacc-tggatcggggaaggctaa-ggcat--------
-----cgt-gtgctatgctaat-cccgagcagagctactacggagtgatctgta------
-----------------c----atagcctgtgtagagcgcgctaaggtgtcggcc-agc-
-tca----tgctggcttaa-ggtacgtgccgtt-cccactcgaaagggt-gg-ccgccag
cg-gaagcgcccatcacgca-agcgctggcgggttcaa----------------------
------------------
>OP377993_Digitodesmium_sp._JY_2022a_Pleosporales_incertae_sedis_Pleosporales_Dothideomycetes_Ascomycota_Fungi_453-764
ggaca-attcagc---tccca---tttctgctgacgccagagatagtcgggcaattt---
-------cactgcaaattgttatgcc-ggctagtcga-gtaccta------ctaatagat
-ggggagg--t-accggcgagacaacc-tggatcggggaaggctaa-ggcat--------
-----cgt-gtgctatgctaat-cccgagcagagctactacggagtgatctgta------
-----------------c----atagcctgtgtagagcgcgctaaggtgtcggcc-agc-
-tca----tgctggcttaa-ggtacgtgccgtt-cccactcgaaagggt-gg-ccgccag
cg-gaagcgcccatcacgca-agcgctggcgggttcaa----------------------
------------------
>MW886100_Leptosphaeria_chatkalica_Leptosphaeriaceae_Pleosporales_Dothideomycetes_Ascomycota_Fungi_399-695
----------------------------tgctgacgccagagatagtcaggcactgc---
---------caaaggggtgttaagct-ggctagtcgatgtatcta----c-tgaattgat
-gggcaga--t-accggcaagacaacc-tggatcggggaaggctaa-agcac--------
tggaaaca-gcgccatgctaat-cccgagcagagctaccatagagtgatctttg------
-----------------g----acagcctgtgtagagcacgcaaaggtgtcggct-gact
tttacgaaagttggcttaa-gggacgtgccatt-cctatctgaaaggat-ag-ctgccag
ca-atagcgcccatcacgca-aaggctggcagg---------------------------
------------------
>KX650513_Ohleria_modesta_Pleosporales_incertae_sedis_Pleosporales_Dothideomycetes_Ascomycota_Fungi_522-840
---ac-attcagc---tgcca---t-tctgctgacgccagagacagtcgggcggctc---
----ccgcttggagacgcattgtgcc-ggctagtcga-gtacctg----c-ggacttgat
-ggggagg--t-accggcgagacaacc-tggatcgggggaggctaa-ggcac--------
--tttcag-gtgctatgctaat-cccgagcagagctgccgtggagcgatccacg------
-----------------att--gcagcctgtgtagagcacggtaaggtgtcggtc-gac-
-ttccag-agtcggcttaa-gggacgtgccatt-cccacccgaaagggtcgg-ctgccag
ca-cgagtgcccatcacaca-agggctggcaggttc------------------------
------------------
>NG_070135_Keissleriella_camporesiana_Lentitheciaceae_Pleosporales_Dothideomycetes_Ascomycota_Fungi_126-376
------------------------------------------------------------
----------------gtgctatgcc-aactagtcga-gtacctg------tcaactgat
-ggggagg--t-accggcgagacaacc-tggatcggggaaggctaa-ggcgt--------
------ac-aggctatgctaat-cccgagcagaactgccgcagagcaatctgtg------
-----------------g----acagtctgtgtagagcgcgcaaaggtgtcggtc-gac-
-ttctag-agtcggcttaa-gggacgtgccatt-cccgcccgaaagggt-gg-ctgtcag
ca-gaagcgcccatcacgcg-atggctgacaggt--------------------------
------------------
>AB797306_Keissleriella_taminensis_Lentitheciaceae_Pleosporales_Dothideomycetes_Ascomycota_Fungi_537-790
------------------------------------------------------------
---------------ggtgttatgcc-aactagtcga-gtatctg------tcaattgat
-gggaaga--t-accggcgagacaacc-tggatcggggaaggctaa-ggcgg--------
-----tct-acgctatgctgat-cccgagcagaacccctgcggagcaatctgtg------
-----------------g----atggtctgtgtagagcgcgcaaaggtgtcggtc-ggc-
-tccatg-agtcggcttaa-gggacgtgccatt-cccactcgaaagggt-gg-ctgccag
cc-gtagtgcccatcacacg-atggctggcgggtt-------------------------
------------------
>MG520978_Ophiobolus_artemisiae_Phaeosphaeriaceae_Pleosporales_Dothideomycetes_Ascomycota_Fungi_481-818
gg-ac-attcagc---tccca-----tctgctgacgccagcaatagttgggcgcctg---
------------ttgggcgttttacc-ggctagtcgatgaacccg----c-taacttgat
-ggggggg--t-tccggcaagacaacc-tggatcggggaaagctaa-ggtgc--------
tgttcgca-gtgctatgccaat-cccgagcggagcagccacacagcgatgtgtaaagaac
atagtgcttgacattatgttggacagcccgtgtagagcacgctaaggtgtcggtc-agc-
-tcacga-agttggcttaa-gggacgtgccatt-cccatccgaaaggat-gg-tcgtcag
ca-atagcgcccatcacgcg-aaggctgtcgggtt-------------------------
------------------
>NG_060999_Magnicamarosporium_iriomotense_Sulcatisporaceae_Pleosporales_Dothideomycetes_Ascomycota_Fungi_497-800
-------ttcagt---accca---t-tttgctgacgccagcgatagtcgggcactct---
-------------tcagtgctatgcc-ggctagtcga-atacctc------aaaactgat
-gggtagg--t-atcggcaagacaacc-tggatcgagggaggctac-ggcgc--------
----gaaa-gcgctatgttgac-cccgagcagagctgccagggagcaatccctg------
-----------------g----gaggcctgtgtagagcgcgcaaaggtgtcgacc-ggc-
-tcaccg-agttggtttaa-gggacgtgccatt-cccatccgaaagggt-gg-ctgccag
tc-tgagcgcc-atcacgca-agggctggcaggttcaaac--------------------
------------------
>OR134451_Sulcatispora_karsti_Sulcatisporaceae_Pleosporales_Dothideomycetes_Ascomycota_Fungi_480-787
-------ttcag----tccta---t-tttgctgacgccagagatagtcgggccatcc---
--------ttccggggaggttacgcc-ggctagtcga-gtacccg------ctatatgat
-ggggggg--t-accggcgagacaacc-tggatcggggaaggctaaagccag--------
------aa-aggctatgctaat-cccgagcagagctcctatgtagcaatatgta------
-----------------g----gcagcctgtgtagagcgcggtaaggtgtcggtc-agc-
-tcacgt-agctggcttaa-ggtacgtgccatt-cccatccgaaagggt-gg-ctgtcag
tt-cgagcgcccatcacgcg-aagactggcagattcaaac--------------------
------------------
>LC014605_Sulcatispora_acerina_Sulcatisporaceae_Pleosporales_Dothideomycetes_Ascomycota_Fungi_493-800
-------ttcag----tccta---t-tttgctgacgccagagatagtcgggccatcc---
--------ttccggggaggttacgcc-ggctagtcga-gtacccg------ctatatgat
-ggggggg--t-accggcgagacaacc-tggatcggggaaggctaaagccag--------
------aa-aggctatgctaat-cccgagcagagctcctatgtagcaatatgta------
-----------------g----gcagcctgtgtagagcgcggtaaggtgtcggtc-agc-
-tcacgt-agctggcttaa-ggtacgtgccatt-cccatccgaaagggt-gg-ctgtcag
tt-cgagcgcccatcacgcg-aagactggcggattcaaac--------------------
------------------
>NG_064843_Sulcatispora_berchemiae_Sulcatisporaceae_Pleosporales_Dothideomycetes_Ascomycota_Fungi_493-801
-------ttcag----tccta---t-tttgctgacgccagagatagtcgggccatcc---
--------tttcggggaggttacgcc-ggctagtcga-gtacccg------ctatatgat
gggggggg--t-accggcgagacaacc-tggatcggggaaggctaaagccag--------
------aa-aggctatgctaat-cccgagcagagctcctatgtagcaatatgta------
-----------------g----gcagcctgtgtagagcgcggtaaggtgtcggtc-agc-
-tcacgt-agctggcttaa-ggtacgtgccatt-cccatccgaaagggt-gg-ctgtcag
tt-cgagcgcccatcacgcg-aaggctggcagattcaaac--------------------
------------------
>NG_064996_Pleurotheciella_centenaria_Pleurotheciaceae_Pleurotheciales_Sordariomycetes_Ascomycota_Fungi_481-636
------------------------------------------------------------
-----------------------------ctagtcga-gcatcca------ctcattgac
-gggaggg--t-gccggcgagacaacc-tggatcggggaaggctaa-ggggc--------
----gaga-gccctatgctaat-cccgagcagagctacccggaagtgattccag------
-----------------g----atagcctgtgtagagcgcgccaaggtgtcggtc-----
------------------------------------------------------------
------gctc--------------------------------------------------
------------------
>MW134675_Pleurotheciella_centenaria_Pleurotheciaceae_Pleurotheciales_Sordariomycetes_Ascomycota_Fungi_532-687
------------------------------------------------------------
-----------------------------ctagtcga-gcatcca------ctcattgac
-gggaggg--t-gccggcgagacaacc-tggatcggggaaggctaa-ggggc--------
----gaga-gccctatgctaat-cccgagcagagctacccggaagtgattccag------
-----------------g----atagcctgtgtagagcgcgccaaggtgtcggtc-----
------------------------------------------------------------
------gctc--------------------------------------------------
------------------
>MN638850_Pseudomurilentithecium_camporesii_Lentitheciaceae_Pleosporales_Dothideomycetes_Ascomycota_Fungi_25-310
----------------------------tgctgacgccagagaaagtcgggcaccgt---
-------------caggtgttatgccgggctagtcga-gtatcta------tctcgtgat
-gggcaga--t-accggcaagacaacctttgatcggggaaggctac-ggcat--------
----ttcg-atgctacgccaat-cccgggcagagcttccgcaaagggatttgtg------
-----------------g----atagcctgtgtagagcgcagaaaggtgtcggct-----
-acctatcaagtagcttga-gggatgtgccatt-cccatccgaaagggt-gg-ctgccag
ca-ttagcgcccatcacgca-aaggctggcaggtt-------------------------
------------------
>OM836764_Roussoella_sp._Thyridariaceae_Pleosporales_Dothideomycetes_Ascomycota_Fungi_513-818
ggaga-tatcagc---tccca------ytgctgacgccagcaatagttgggcacccc---
--------ttcgtggggtgttatgcc-agctagtcga-gtaccca----a-cgcaatgat
-ggggggg--t-accggcaagacaacc-tggatcggggaaggctaa-ggcca--------
----gcaa-tggctatgctaat-cccgagtgcagtcctagtagagcgatcttct------
----------------------agtacgcatgtagagcgcgcaaaggtgtcggcc-aac-
-taacgt-agttggcttaa-ggtacgtgccatt-cccgcccgaaagggt-gg-ctgacag
ca-ggagcgcccatcacgca-agggctgtcag----------------------------
------------------
>OL764416_Neomassaria_sp._Pleosporales_incertae_sedis_Pleosporales_Dothideomycetes_Ascomycota_Fungi_502-730
------------------------------------------------------------
----------------------------gctagtcga-gcaccca-------taaatgat
-gggaggg--tagccggcaagacaacc-ttattcggaggagactac-ggcac--------
ttttagga-gtgttaggttaat-tccgagcagtgcgaaagcgaggtgactcgcc------
-----------------t----atagcctgtgtagagcgcggtaaggtgtcggcc-aat-
-tcagacgaattggcttaa-ggtacgtgccatt-tccatctgaaaggat-gg-ctgtcag
ga-atagcgcccatc---------------------------------------------
------------------
>OR941079_Nigrograna_sp._RFX_2023a_Nigrogranaceae_Pleosporales_Dothideomycetes_Ascomycota_Fungi_516-816
-------ttcagt---tctat-----tctgctgacgccagagatagtcgggcgctct---
--------tgcgtagagcgttatgcc-ggctagtcga-gcacccc----acgactctgat
agggtggg--t-gccggcgagacaacc-tggatcgggggaggctt--tagggtcaacgct
gaaaaagc-ggactacgccaat-cccgagcagagcttcctgggagcaatccctt------
----------------------gaggcctgtgtagagcacgctaaggtgtcgggc-ggt-
-tcactg-agccgccttga-gggacgtgccatt-cccatccgaaagggt-gg-ctgccag
ca-atagcgcctatcacg------------------------------------------
------------------
>OR941080_Nigrograna_sp._RFX_2023a_Nigrogranaceae_Pleosporales_Dothideomycetes_Ascomycota_Fungi_517-817
-------ttcagt---tctat-----tctgctgacgccagagatagtcgggcgctct---
--------tgcgtagagcgttatgcc-ggctagtcga-gcacccc----acgactctgat
agggtggg--t-gccggcgagacaacc-tggatcgggggaggctt--tcgggtcaacgct
gaaaaagc-ggactacgccaat-cccgagcagagcttcctgggagcaatccctt------
----------------------gaggcctgtgtagagcacgctaaggtgtcgggc-ggt-
-tcactg-agccgccttga-gggacgtgccatt-cccatccgaaagggt-gg-ctgccag
ca-atagcgcctatcacg------------------------------------------
------------------
>OP584493_Nigrograna_heveae_Nigrogranaceae_Pleosporales_Dothideomycetes_Ascomycota_Fungi_511-812
-------ttcagt---tctat-----tctgctgacgccag-gatagtcgggcgctct---
--------tgcgtagagcgttatgcc-ggctagtcga-gcacccc----acgactctgat
agggtggg--t-gccggcgagacaacc-tggatcgggggaggcttaattgggtccgcgcc
aaaaacgc-ggactacgccaat-cccgagcagagcttcctgggagcgatccctt------
----------------------gaggcctgtgtagagcacgctaaggtgtcgggc-ggt-
-tcactg-agccgccttga-gggacgtgccatt-cccatccgaaagggt-gg-ccgccag
ca-atagcgcctatcacg------------------------------------------
------------------
>OP584492_Nigrograna_heveae_Nigrogranaceae_Pleosporales_Dothideomycetes_Ascomycota_Fungi_507-808
-------ttcagt---tctat-----tctgctgacgccagagatagtcgggcgctct---
--------tgcgtagagcgttatgcc-ggctagtcga-gcacccc----acgactctgat
agggtggg--t-gccggcgagacaacc-tggatcgggggaggcttaattgggtccgcgcc
aaaaacgc-ggactacgccaat-cccgagcagagcttcctgggagcgatccctt------
----------------------gaggcctgtgtagagcacgctaaggtgtcgggc-ggt-
-tcactg-agccgccttga-gggacgtgccatt-cccatccgaaagggt-gg-ccgccag
ca-atagc-cctatcacg------------------------------------------
------------------
>NG_061077_Minutiella_tardicola_Phaeomoniellaceae_Phaeomoniellales_Eurotiomycetes_Ascomycota_Fungi_517-775
---------------------------ctgctgacgccagagatagtagggtctccc-cc
cccccccgggggtgagagattacgct--gctagtcga-gtatcca----t-tgatctaat
-gggggga--t-accggcaagacaacc-tggatcggggaaagctaa-ggccc--------
-----tat-gggctatgccaat-cccgagcagagcgccccaagagcgatcttgt------
-----------------g----gttacctgtgtagagcgcgccaaggtgtcggctgttct
cagcgatgagacggcttaa-gggacgtgcc-tg-cccattcgaaag--------------
------------------------------------------------------------
------------------
