# Supplementary material for: ﻿Nigromargaritatarda gen. et sp. nov. and distribution of an intron position class within Pleosporales
Source: IMA Fungus. 2025 Feb 28;16:e145425. doi: 10.3897/imafungus.16.145425 (PMC11889510; doi:10.3897/imafungus.16.145425)
Supplement: Supplementary material 2 — ZIP-archive [file imafungus-16-e145425-s002.zip › Align_onlyintron_465.fasta]

>PP564857.1 Pleosporales sp. strain H263 small subunit ribosomal RNA gene, partial sequence
------------------------------------------------------------
------------------------------------------------------------
----------------------ggaca-ttcag------c----tccc----a---tt-c
tgctgacgccagagatagtcgggcat-------cctcgtaacgcg---------------
----ggggtgttatgccg-gctagtcga--gtacc----tgct--------------aat
tgat-gggaagg--t-acc--ggcaagacaacct-ggatcggggaaggctaa--ggca--
------------------------------------t-----------------------
tacg-at--gcta-tgctaat-cccgagcagagctgcc-atggagc--------------
------------------------------------------------------------
--------------------gatccatg-----------------------g----a-ta
gcctgtgtagagcgcggtaaggtgtcggtc-agc--tcac-gtag---------------
----------------------ttgg---------------------cttaa-gggacgt
-------------gccatt-cccatccgaaagggt-ggctgccagcat-gagcgcccatc
------------------------------------------------------------
------------------------------------------------------------
----------acgta-agggctggca-gg-t-----tcaaacg-----------------
------------------------------------------------------------
-------tgcaagcgtttgaagtttccaaacggaaagaaaa-------------------
------------------------------------------------------------
-----
>MW209066.1 Fuscosphaeria hungarica isolate 884 small subunit ribosomal RNA gene, partial sequence
------------------------------------------------------------
------------------------------------------------------------
----------------------ggaca-ttcag------c----tccc----a---tt-c
tgctgacgccagagatagtcgggcat-------cctcgcgacgcg---------------
----ggggtgttacgccg-gctagtcga--gtacc----tgct--------------gat
tgat-gggaagg--t-acc--ggcaagacaacct-ggatcggggaaggctaa--ggca--
------------------------------------t-------------------c---
gaag-at--gcta-tgctaat-cccgagcagagctgcc-acggagc--------------
------------------------------------------------------------
--------------------gatccgtg-----------------------g----a-ta
gcctgtgtagagcgcggtaaggtgtcggcc-agc--tcac-gtag---------------
----------------------ttgg---------------------cttaa-gggacgt
-------------gccatt-cccatccgaaagggt-ggctgccagcat-gagcgcccatc
------------------------------------------------------------
------------------------------------------------------------
----------acgta-agggctggca-gg-t-----tcgaacgcat--------gcttgc
gcgagggagtcgcgctt-------------------------------------------
-------cgcaggcgttcgaaagttttcgcaagccgaaagaaa-----------------
------------------------------------------------------------
-----
>MW209065.1 Fuscosphaeria hungarica isolate 883 small subunit ribosomal RNA gene, partial sequence
------------------------------------------------------------
------------------------------------------------------------
----------------------ggaca-ttcag------c----tccc----a---tt-c
tgctgacgccagagatagtcgggcat-------cctcgcgacgcg---------------
----ggggtgttacgccg-gctagtcga--gtacc----tgct--------------gat
tgat-gggaagg--t-acc--ggcaagacaacct-ggatcggggaaggctaa--ggca--
------------------------------------t-------------------c---
gaag-at--gcta-tgctaat-cccgagcagagctgcc-acggagc--------------
------------------------------------------------------------
--------------------gatccgtg-----------------------g----a-ta
gcctgtgtagagcgcggtaaggtgtcggcc-agc--tcac-gtag---------------
----------------------ttgg---------------------cttaa-gggacgt
-------------gccatt-cccatccgaaagggt-ggctgccagcat-gagcgcccatc
------------------------------------------------------------
------------------------------------------------------------
----------acgta-agggctggca-gg-t-----tcgaacgcat--------gcttgc
gcgagggagtcgcgctt-------------------------------------------
-------cgcaggcgttcgaaagttttcgcaagccgaaagaaa-----------------
------------------------------------------------------------
-----
>MW209064.1 Fuscosphaeria hungarica isolate 882 small subunit ribosomal RNA gene, partial sequence
------------------------------------------------------------
------------------------------------------------------------
----------------------ggaca-ttcag------c----tccc----a---tt-c
tgctgacgccagagatagtcgggcat-------cctcgcgacgcg---------------
----ggggtgttacgccg-gctagtcga--gtacc----tgct--------------gat
tgat-gggaagg--t-acc--ggcaagacaacct-ggatcggggaaggctaa--ggca--
------------------------------------t-------------------c---
gaag-at--gcta-tgctaat-cccgagcagagctgcc-acggagc--------------
------------------------------------------------------------
--------------------gatccgtg-----------------------g----a-ta
gcctgtgtagagcgcggtaaggtgtcggcc-agc--tcac-gtag---------------
----------------------ttgg---------------------cttaa-gggacgt
-------------gccatt-cccatccgaaagggt-ggctgccagcat-gagcgcccatc
------------------------------------------------------------
------------------------------------------------------------
----------acgta-agggctggca-gg-t-----tcgaacgcat--------gcttgc
gcgagggagtcgcgctt-------------------------------------------
-------cgcaggcgttcgaaagttttcgcaagccgaaagaaa-----------------
------------------------------------------------------------
-----
>MW209062.1 Fuscosphaeria hungarica isolate 885 small subunit ribosomal RNA gene, partial sequence
------------------------------------------------------------
------------------------------------------------------------
----------------------ggaca-ttcag------c----tccc----a---tt-c
tgctgacgccagagatagtcgggcat-------cctcgcgacgcg---------------
----ggggtgttacgccg-gctagtcga--gtacc----tgct--------------gat
tgat-gggaagg--t-acc--ggcaagacaacct-ggatcggggaaggctaa--ggca--
------------------------------------t-------------------c---
gaag-at--gcta-tgctaat-cccgagcagagctgcc-acggagc--------------
------------------------------------------------------------
--------------------gatccgtg-----------------------g----a-ta
gcctgtgtagagcgcggtaaggtgtcggcc-agc--tcac-gtag---------------
----------------------ttgg---------------------cttaa-gggacgt
-------------gccatt-cccatccgaaagggt-ggctgccagcat-gagcgcccatc
------------------------------------------------------------
------------------------------------------------------------
----------acgta-agggctggca-gg-t-----tcgaacgcat--------gcttgc
gcgagggagtcgcgctt-------------------------------------------
-------cgcaggcgttcgaaagttttcgcaagccgaaagaaa-----------------
------------------------------------------------------------
-----
>MW209063.1 Fuscosphaeria hungarica isolate 881 small subunit ribosomal RNA gene, partial sequence
------------------------------------------------------------
------------------------------------------------------------
----------------------ggaca-ttcag------c----tccc----a---tt-c
tgctgacgccagagatagtcgggcat-------cctcgcgacgcg---------------
----ggggtgttacgccg-gctagtcga--gtacc----tgct--------------gat
tgat-gggaagg--t-acc--ggcaagacaacct-ggatcggggaaggctaa--ggca--
------------------------------------t-------------------c---
gaag-at--gcta-tgctaat-cccgagcagagctgcc-acggagc--------------
------------------------------------------------------------
--------------------gatccgtg-----------------------g----a-ta
gcctgtgtagagcgcggtaaggtgtcggcc-agc--tcac-gtag---------------
----------------------ttgg---------------------cttaa-gggacgt
-------------gccatt-cccatccgaaagggt-ggctgccagcat-gagcgcccatc
------------------------------------------------------------
------------------------------------------------------------
----------acgta-agggctggca-gg-t-----tcgaacgcat--------gcttgc
gcgagggagtcgcgctt-------------------------------------------
-------cgcaggcgttcgaaagttttcgcaagccgaaagaaa-----------------
------------------------------------------------------------
-----
>ON876672.1 Laburnicola radiciphila isolate KG280 small subunit ribosomal RNA gene, partial sequence
------------------------------------------------------------
------------------------------------------------------------
----------------------ggaca-ttcag------c----tccc----a---tt-c
tgctgacgccagagatagtcgggcat-------cctcgt---------------------
----atgacgggatgccg-gctagtcga--gtacc----tgct--------------aat
tgat-gggaagg--t-acc--ggcaagacaacct-ggatcggggaaggctaa--ggca--
------------------------------------c-------------------taaa
gaag-at--gcta-tgctaat-cccgagcagagctgcc-atggagc--------------
------------------------------------------------------------
--------------------gatccatg-----------------------g----a-ta
gcctgtgtagagcgcggtaaggtgtcggtc-agc--tcac-gtag---------------
----------------------ttgg---------------------cttaa-gggacgt
-------------gccatt-cccacccgaaagggtgggctgccagcag-gagcgcccatc
------------------------------------------------------------
------------------------------------------------------------
----------acgca-agggctggca-gg-------------------------------
------------------------------------------------------------
------------------------------------------------------------
------------------------------------------------------aaaaat
aacaa
>ON876673.1 Laburnicola radiciphila isolate TU32 small subunit ribosomal RNA gene, partial sequence
------------------------------------------------------------
------------------------------------------------------------
----------------------ggaca-ttcag------c----tccc----a---tt-c
tgctgacgccagagatagccgggcag-------cctcgt---------------------
----gtaacgggatgccg-gctagtcga--gtacc----tgct--------------aat
tgat-ggggagg--t-acc--ggcaagacaacct-ggatcggggaaggctaa--ggca--
------------------------------------c-------------------taaa
gatg-at--gcta-tgctaat-cccgagcagagctgcc-atggagc--------------
------------------------------------------------------------
--------------------gatccgtg-----------------------g----a-ta
gcctgtgtagagcgcggtaaggtgtcggtc-agc--tcac-gtag---------------
----------------------ttgg---------------------cttaa-gggacgt
-------------gccatt-cccacccgaaagggtgggctgccagcat-gagcgcccatc
------------------------------------------------------------
------------------------------------------------------------
----------acgta-agggctggca-gg-------------------------------
------------------------------------------------------------
------------------------------------------------------------
------------------------------------------------------aaaaat
caaca
>KY522725.1 Pseudoasteromassaria spadicea strain MFLUCC 150973 18S ribosomal RNA gene, partial sequence
------------------------------------------------------------
------------------------------------------------------------
----------------------ggacg-ttcag------c----tccc----a---tt-c
tgctgacgccagagatagtcgggcag-------cctcgtgtag-----------------
----ggggtgttatgccg-gctagtcga--gcacc----tagt--------------aat
tgat-gggaagg--t-gcc--ggcaagacaacct-gggtcggggaaggctaa--ggcg--
------------------------------------c-----------------------
gtag-gc--gcta-tgctaat-cccgagcagagctgcc-atggagt--------------
------------------------------------------------------------
--------------------gatctatg-----------------------g----a-ca
gcctgtgtagagcgcggtaaggtgtcggct-agc--tcac-gtag---------------
----------------------ctgg---------------------cttaa-gggacgt
-------------gccatt-cccatccgaaagggt-ggctgccagcat-gagcgcccatc
------------------------------------------------------------
------------------------------------------------------------
----------acgca-agggctggca-gg-t-----tcaaacg-----------------
------------------------------------------------------------
-------catgagcgttcgggagtttttagtaaa--------------------------
------------------------------------------------------------
-----
>LC194325.1 Hermatomyces sp. KT20161 gene for 18S ribosomal RNA, partial sequence, strain: KH 361
------------------------------------------------------------
------------------------------------------------------------
----------------------ggaca-ttcag------c----tccc----a--ttt-c
tgctgacgccagagatagtcgggcac---------------------------------c
tcttggggtgttatgccg-gctagtcga--gtacc----tgct--------------ttg
tgat-ggggagg--t-acc--ggcaagacaacct-ggatcggggaaggctaa--ggcg--
------------------------------------c---------------ccttgg-g
---g-g---gcta-tgttaat-cccgagcagagctgcc-gcagagc--------------
------------------------------------------------------------
--------------------gatttgcg-----------------------g----a-ca
gcctgtgtagagtgcggtaaggtgtcggcc-agc--tcac-gaag---------------
----------------------ttgg---------------------cttaa-gggacgt
-------------accatt-cccatccgaaagggt-ggctgccagcat-gagcgcccatc
------------------------------------------------------------
------------------------------------------------------------
----------acgca-agggctggca-gg-t-----tcaaacg-----------------
------------------------------------------------------------
----------caccgtttgaaagtatcaaaaaa---------------------------
------------------------------------------------------------
-----
>NG_064842.1 Dictyosporium olivaceosporum HHUF 30127 18S rRNA gene, partial sequence; from TYPE material
------------------------------------------------------------
------------------------------------------------------------
----------------------ggaca-ttcag------c----tccc----a---tt-c
tgctgacgccagagatagtcgggcag-------cttcatgc---g---------------
----aagctgttatgccg-gctagtcga--gtacc----tact------------t-aat
tgat-ggggagg--t-acc--ggcaagacaacct-ggatcggggaaggctaa--ggca--
------------------------------------t-----------------------
-gaaagt--gcta-tgctaat-cccgagcagagctacc-aaggagc--------------
------------------------------------------------------------
--------------------gatccctg-----------------------g----a-ta
gcctgtgtagagcgcgctaaggtgtcggcc-agc--tcac-gtag---------------
----------------------ttgg---------------------cttaa-gggacgt
-------------gccatt-cccatccgaaagggt-ggctgccagcag-aagcgcccatc
------------------------------------------------------------
------------------------------------------------------------
----------acgcg-agcgctggca-gg-t-----tcaaagctgt--------ttacac
agatagaggggggtgatgatgtcgcc----------------------------ttcctc
tagcactgtgaacattttg-aagtgtatctaaaa--------------------------
------------------------------------------------------------
-----
>AB797222.1 Dictyosporium digitatum gene for 18S rRNA, partial sequence, strain: yone 280
------------------------------------------------------------
------------------------------------------------------------
----------------------ggaca-ttcag------c----tccc----a---tt-c
tgctgacgccagagatagtcgggcag-------tctcattc---g---------------
----aggctgttatgccg-gctagtcga--gtacc----tact------------t-aat
tgat-ggggagg--t-acc--ggcaagacaacct-ggatcggggaaggctaa--ggta--
------------------------------------c-----------------------
-ggaagt--gcta-tgctaat-cccgagcagagctacc-aaggagc--------------
------------------------------------------------------------
--------------------gatccctg-----------------------g----a-ta
gcctgtgtagagcgcgctaaggtgtcggcc-agc--tcac-gtag---------------
----------------------ttgg---------------------cttaa-gggacgt
-------------gccatt-cccatccgaaagggt-ggctgccagcag-aagcgcccatc
------------------------------------------------------------
------------------------------------------------------------
----------acgcg-agcgctggca-gg-t-----tcaaatatgt--------ttgcaa
aggcaggaacaagcactgcgtgccttccgtcagttcctcacactaaggaagcaacttcct
cagcattgcaaacattttg-aagtatttctaaaa--------------------------
------------------------------------------------------------
-----
>OP749878.1 Dictyosporium tubulatum voucher KUN:HKAS 115789 small subunit ribosomal RNA gene, partial sequence
------------------------------------------------------------
------------------------------------------------------------
----------------------ggaca-ttcag------c----tccc----a---tt-c
tgctgacgccagagatagtcgggcag-------tttcattc---g---------------
----aggctgttatgccg-gctagtcga--gtacc----tact------------t-aat
tgat-ggggagg--t-acc--ggcaagacaacct-ggatcggggaaggctaa--ggta--
------------------------------------c-----------------------
-ggaagt--gcta-tgctaat-cccgagcagagctacc-aaggagc--------------
------------------------------------------------------------
--------------------gatccctg-----------------------g----a-ta
gcctgtgtagagcgcgctaaggtgtcggcc-agc--tcac-gtag---------------
----------------------ttgg---------------------cttaa-gggacgt
-------------gccatt-cccatccgaaagggt-ggctgccagcag-aagcgcccatc
------------------------------------------------------------
------------------------------------------------------------
----------acgcg-agcgctggca-gg-t-----tcaaatatgt--------ttgcaa
a-----------------------------------------------------------
-------gcaaacattttg-aagtatttctaaaa--------------------------
------------------------------------------------------------
-----
>MH381762.1 Dictyosporium nigroapice voucher MFLU:181043 small subunit ribosomal RNA gene, partial sequence
------------------------------------------------------------
------------------------------------------------------------
----------------------ggaca-ttcag------c----tccc----a---tt-c
tgctgacgccagagatagtcgggcgg-------tttccttt---g---------------
----agactgttatgccg-gctagtcga--gtacc----tact------------t-aat
tgat-ggggagg--t-acc--ggcaagacaacct-ggatcggggaaggctaa--ggta--
------------------------------------c-----------------------
-ggaagt--gcta-tgctaat-cccgagcagagctacc-aaggagc--------------
------------------------------------------------------------
--------------------gatccctg-----------------------g----a-ta
gcctgtgtagagcgcgctaaggtgtcggcc-agc--tcac-gtag---------------
----------------------ttgg---------------------cttaa-gggacgt
-------------gccatt-cccatccgaaagggt-ggctgccagcag-aagcgcccatc
------------------------------------------------------------
------------------------------------------------------------
----------acgcg-agcgctggca-gg-t-----tcaaatatgt--------taacag
g-----------------------------------------------------------
-ggcactgttaacgttttgaaagtatttctaaaa--------------------------
------------------------------------------------------------
-----
>OP526621.1 Dictyocheirospora sp. HS2022a strain MFLUCC:220097 small subunit ribosomal RNA gene, partial sequence
------------------------------------------------------------
------------------------------------------------------------
----------------------ggaca-ttcag------c----tccc----a---tt-c
tgctgacgccagagatagtcgggcag-------tttcattc---g---------------
----agactgttacgccg-gctagtcga--gtacc----tact------------t-aat
tgat-ggggagg--t-acc--ggcgagacaacct-ggatcggggaaggctaa--ggta--
------------------------------------c-----------------------
-gaaagt--gcta-tgctaat-cccgagcagagctacc-aaggagt--------------
------------------------------------------------------------
--------------------gatccctg-----------------------g----a-ta
gcctgtgtagagcgcggtaaggtgtcggcc-aac--tcac-gtag---------------
----------------------ttgg---------------------cttaa-gggacgt
-------------gccatt-cccatccgaaagggt-ggctgccagcag-aagcgcccatc
------------------------------------------------------------
------------------------------------------------------------
----------acgcg-agcgctggca-gg-t-----tcaaat------------------
------------------------------------------------------------
----------aacattttg-aaggatttcgaaaaa-------------------------
------------------------------------------------------------
-----
>AB797229.1 Dictyosporium tetrasporum gene for 18S rRNA, partial sequence, strain: KT 2865
------------------------------------------------------------
------------------------------------------------------------
----------------------ggaca-ttcag------c----tccc----a---tt-c
tgctgacgccagagatagtcgggcag-------ctccattc---g---------------
----aggctgttatgccg-gctagtcga--gtacc----tgct------------g-aat
tgat-ggggagg--t-acc--ggcgagacaacct-ggatcgggggaggctaa--ggta--
------------------------------------c-----------------------
-ggaagt--gcta-tgctaat-cccgagcagagctacc-aaggagc--------------
------------------------------------------------------------
--------------------gatccctg-----------------------g----a-ta
gcctgtgtagagcgcgctaaggtgtcggcc-agc--tcac-gtag---------------
----------------------ttgg---------------------cttaa-ggtacgt
-------------gccatt-cccatccgaaagggt-ggctgccagcag-aagcgcccatc
------------------------------------------------------------
------------------------------------------------------------
----------acgcg-agcgctggca-gg-t-----tcaaacgtgt--------taacg-
------------------------------------------------------------
-ggcaccgttagcactttg-aagtgccattaaaaa-------------------------
------------------------------------------------------------
-----
>PP335105.1 Dictyosporium sp. strain YJ1_22 small subunit ribosomal RNA gene, partial sequence
------------------------------------------------------------
------------------------------------------------------------
----------------------ggaca-ttcag------c----tccc----a---tt-c
tgctgacgccagagatagtcgggcag-------tttcattt---g---------------
----aagctgttatgccg-gctagtcga--gtacc----tact------------t-agt
tgat-ggggagg--t-acc--ggcaagacaacct-ggatcggggaaggctaa--ggta--
------------------------------------c-----------------------
-gaaagt--gcta-tgctaat-cccgagcagagctact-aaggagc--------------
------------------------------------------------------------
--------------------gattcttg-----------------------g----a-ta
gcctgtgtagagcgcgctaaggtgtcggcc-agc--tcat-gtag---------------
----------------------ttgg---------------------cttaa-gggacgt
-------------gccatt-cccatccgaaagggt-ggctgccagcag-aagcgcccatc
------------------------------------------------------------
------------------------------------------------------------
----------acgcg-agcgctggca-gg-t-----tcaaatgcct--------actgaa
atagggggctgcacgcc-------------------------------------------
-ccctctgacagcatttgg--agtgtttctaaaa--------------------------
------------------------------------------------------------
-----
>OR134404.1 Dictyosporium karsti voucher MFLU 182282 small subunit ribosomal RNA gene, partial sequence
------------------------------------------------------------
------------------------------------------------------------
----------------------ggaca-ttcag------c----tccc----a---tt-c
tgctgacgccagagatagtcgggcag-------cttca----------------------
------gctgttatgctg-gctagtcga--gtacc----tact------------t-gaa
tgat-ggggagg--t-acc--ggcgagacaacct-ggatcggggaaggctaa--ggtg--
------------------------------------c-----------------------
-gcatgt--gcta-tgctaat-cccgagcagagctacc-aaggagc--------------
------------------------------------------------------------
--------------------gatccctg-----------------------g----a-ta
gcctgtgtagagcgcggtaaggtgtcggcc-agc--tcat-gtag---------------
----------------------ttgg---------------------cttaa-gggacgt
-------------gccatt-cccatctgaaagggt-ggctgccagcag-aagcgcccatc
------------------------------------------------------------
------------------------------------------------------------
----------acgca-agcgctggca-gg-t-----tcaactatgt--------ttactg
ttgtta------------------------------------------------------
-cgctgtaaacacacgttg-aagtatttctata---------------------------
------------------------------------------------------------
-----
>MH381759.1 Dictyocheirospora bannica voucher MFLU:181040 small subunit ribosomal RNA gene, partial sequence
------------------------------------------------------------
------------------------------------------------------------
----------------------ggaca-ttcag------c----tccc----a---tt-c
tgctgacgccagagatagtcgggcag-------cttcttca---g---------------
----aagctgttatgccg-gctagtcga--gtacc----cgct--------------aat
tgat-gggaggg--t-acc--ggcaagacaacct-ggatcggggaaggctaa--ggta--
------------------------------------c-----------------------
-cta-gt--gcta-tgctaat-cccgagcagagctatc-atggagc--------------
------------------------------------------------------------
--------------------gattcgtg-----------------------a----a-ta
gcctgtgtagagcgcggtaaggtgtcggtc-agc--tcac-gtag---------------
----------------------ttgg---------------------cttaa-gggacgt
-------------gccatt-cccattcgaaagagt-ggctgccagcag-aagcgcccatc
------------------------------------------------------------
------------------------------------------------------------
----------acgcg-agcgctggca-gg-t-----tcaaacttgc--------ttgcag
a-----------------------------------------------------------
-------gcaagtcattg-gaagttatattaaaa--------------------------
------------------------------------------------------------
-----
>NG_064841.1 Dictyocheirospora bannica HHUF 30126 18S rRNA gene, partial sequence; from TYPE material
------------------------------------------------------------
------------------------------------------------------------
----------------------ggaca-ttcag------c----tccc----a---tt-c
tgctgacgccagagatagtcgggcag-------cttcttca---g---------------
----aagctgttatgccg-gctagtcga--gtacc----cgct--------------aat
tgat-gggaggg--t-acc--ggcaagacaacct-ggatcggggaaggctaa--ggta--
------------------------------------c-----------------------
-cta-gt--gcta-tgctaat-cccgagcagagctatc-atggagc--------------
------------------------------------------------------------
--------------------gattcgtg-----------------------a----a-ta
gcctgtgtagagcgcggtaaggtgtcggtc-agc--tcac-gtag---------------
----------------------ttgg---------------------cttaa-gggacgt
-------------gccatt-cccattcgaaagagt-ggctgccagcag-aagcgcccatc
------------------------------------------------------------
------------------------------------------------------------
----------acgcg-agcgctggca-gg-t-----tcaaacttgc--------ttgcag
a-----------------------------------------------------------
-------gcaagtcattg-gaagttatattaaaa--------------------------
------------------------------------------------------------
-----
>OP526624.1 Dictyocheirospora sp. HS2022b strain KUNCC:2210736 small subunit ribosomal RNA gene, partial sequence
------------------------------------------------------------
------------------------------------------------------------
----------------------ggaca-ttcag------t----tccc----a---tt-c
tgctgacgccagagatagtcgggcag-------cttcgtca---g---------------
----aagctgttacgccg-gctagtcga--gtacc----tact--------------aat
tgat-gggaggg--t-acc--ggcaagacaacct-ggatcggggaaggctaa--ggca--
------------------------------------c-----------------------
-cca-gt--gcta-tgctaat-cccgagcagagctgcc-acggagc--------------
------------------------------------------------------------
--------------------gattcgtg-----------------------g----a-ta
gcctgtgtagagcgcggtaaggtgtcggcc-agc--tcac-gtag---------------
----------------------ttgg---------------------cttaa-gggacgt
-------------gccatt-cccactcgaaagagt-ggctgccagcag-aagcgcccatc
------------------------------------------------------------
------------------------------------------------------------
----------acgcg-agcgctggca-gg-t-----tcaaacatgc--------ttgcaa
a-----------------------------------------------------------
-------gcaagccgttg-aaagttatattaaaa--------------------------
------------------------------------------------------------
-----
>OP526623.1 Dictyocheirospora sp. HS2022b strain KUNCC:2210734 small subunit ribosomal RNA gene, partial sequence
------------------------------------------------------------
------------------------------------------------------------
----------------------ggcca-ttcag------c----tccc----a---tt-c
tgctgacgccagagatagtcgggcag-------cttcgtca---g---------------
----aagctgttacgccg-gctagtcga--gtacc----tact--------------aat
tgat-gggaggg--t-acc--ggcaagacaacct-ggatcggggaaggctaa--ggca--
------------------------------------c-----------------------
-cca-gt--gcta-tgctaat-cccgagcagagctgcc-acggagc--------------
------------------------------------------------------------
--------------------gattcgtg-----------------------g----a-ta
gcctgtgtagagcgcggtaaggtgtcggcc-agc--tcac-gtag---------------
----------------------ttgg---------------------cttaa-gggacgt
-------------gccatt-cccactcgaaagagt-ggctgccagcag-aagcgcccatc
------------------------------------------------------------
------------------------------------------------------------
----------acgcg-agcgctggca-gg-t-----tcaaacatgc--------ttgcaa
a-----------------------------------------------------------
-------gcaagccgttg-aaagttatattaaaa--------------------------
------------------------------------------------------------
-----
>OP526622.1 Dictyocheirospora sp. HS2022c strain KUNCC:2212424 small subunit ribosomal RNA gene, partial sequence
------------------------------------------------------------
------------------------------------------------------------
----------------------ggaca-ttcag------c----tccc----a---tt-c
tgctgacgccagagatagtcgggcag-------cttcgtca---g---------------
----aagctgttacgccg-gctagtcga--gtacc----tact--------------aat
tgat-gggaggg--t-acc--ggcaagacaacct-ggatcggggaaggctaa--ggca--
------------------------------------c-----------------------
-cca-gt--gcta-tgctaat-cccgagcagagctgcc-acggagc--------------
------------------------------------------------------------
--------------------aattcgtg-----------------------g----a-ta
gcctgtgtagagcgcggtaaggtgtcggcc-agc--tcac-gtag---------------
----------------------tt-g---------------------cttaa-gggacgt
-------------gccatt-cccactcgaaagagt-ggctgccagcag-aagcgcccatc
------------------------------------------------------------
------------------------------------------------------------
----------acgcg-agcgctggca-gg-t-----tcaaacatgc--------ttgcaa
a-----------------------------------------------------------
-------gcaagccgttg-aaagttatattaaaa--------------------------
------------------------------------------------------------
-----
>MH381757.1 Dictyocheirospora indica voucher MFLU:151169 small subunit ribosomal RNA gene, partial sequence
------------------------------------------------------------
------------------------------------------------------------
----------------------ggaca-ttcag------c----tccc----a---tt-c
tgctgacgccagagatagtcgggcag-------tttcgcca---g---------------
----aagctgttacgccg-gctagtcga--gtacc----cact--------------aat
tgat-ggggggg--t-acc--ggcaagacaacct-ggatcggggaaggctaa--ggca--
------------------------------------t-----------------------
-cca-gt--gcta-tgctaat-cccgagcagagctacc-acggagc--------------
------------------------------------------------------------
--------------------gattcgtg-----------------------g----a-ca
gcctgtgtagagcgcggtaaggtgtcggcc-aac--tcac-gtag---------------
----------------------ttgg---------------------cttaa-gggacgt
-------------gccatt-cccactcgaaagagt-ggctgccagcag-aagcgcccatc
------------------------------------------------------------
------------------------------------------------------------
----------acgcg-agcgctggca-gg-t-----tcaaacatgc--------ttgcag
a-----------------------------------------------------------
-------gcaagccgttg-aaagttatactaaaa--------------------------
------------------------------------------------------------
-----
>OP526625.1 Dictyocheirospora aquadulcis strain MFLUCC:220095 small subunit ribosomal RNA gene, partial sequence
------------------------------------------------------------
------------------------------------------------------------
----------------------ggaca-ttcag------c----tccc----a---tt-c
tgctgacgccagagatagtcgggcag-------tttcgtca---g---------------
----aagctgttacgccg-gctagtcga--gtacc----cact--------------aat
tgat-gggaggg--t-atc--ggcaagacaacct-ggatcggggaaggctaa--ggca--
------------------------------------c-----------------------
-tca-gt--gcta-tgctaat-cccgagcagagctacc-acggagc--------------
------------------------------------------------------------
--------------------gattcgtg-----------------------g----a-ta
gcctgtgtagagcgcggtaaggtgtcggcc-aac--tcac-gtag---------------
----------------------ttgg---------------------cttaa-gggacgt
-------------gccatt-cccactcgaaagagt-ggctgccagcag-aagcgcccatc
------------------------------------------------------------
------------------------------------------------------------
----------acgcg-agcgctggta-ggtt-----tcaaacgtgc--------ttgcaa
a-----------------------------------------------------------
-------gcatgccgttgaaaagttacattaaaa--------------------------
------------------------------------------------------------
-----
>MT226666.1 Dictyocheirospora xishuangbannaensis isolate MFLUCC 172087 small subunit ribosomal RNA gene, partial sequence
------------------------------------------------------------
------------------------------------------------------------
---------------------------------------------------------t-c
tgctgacgccagagatagtcgggcag-------tttcgtca---g---------------
----aagctgttacgccg-gctagtcga--gtacc----cact--------------aat
tgat-gggaggg--t-acc--ggcaagacaacct-ggatcggggaaggctaa--ggca--
------------------------------------c-----------------------
-tca-gt--gcta-tgctaat-cccgagcagagctacc-acggagc--------------
------------------------------------------------------------
--------------------gattcgtg-----------------------g----a-ta
gcctgtgtagagcgcggtaaggtgtcggcc-aac--tcac-gtag---------------
----------------------ttgg---------------------cttaa-gggacgt
-------------gccatt-cccactcgaaagagt-ggctgccagcag-aagcgcccatc
------------------------------------------------------------
------------------------------------------------------------
----------acgcg-agcgctggca-ggtt-----tcaaacgtgc--------ttgcaa
a-----------------------------------------------------------
-------gcacgccgttg-aaagttacattaaaa--------------------------
------------------------------------------------------------
-----
>MH388310.1 Dictyocheirospora xishuangbannaensis voucher KUMCC 170181 18S small subunit ribosomal RNA gene, partial sequence
------------------------------------------------------------
------------------------------------------------------------
----------------------ggaca-ttcag------c----tccc----a---tt-c
tgctgacgccagagatagtcgggcag-------tttcgtca---g---------------
----aagctgttacgccg-gctagtcga--gtacc----cact--------------aat
tgat-gggaggg--t-acc--ggcaagacaacct-ggatcggggaaggctaa--ggca--
------------------------------------c-----------------------
-tca-gt--gcta-tgctaat-cccgagcagagctacc-acggagc--------------
------------------------------------------------------------
--------------------gattcgtg-----------------------g----a-ta
gcctgtgtagagcgcggtaaggtgtcggcc-aac--tcac-gtag---------------
----------------------ttgg---------------------cttaa-gggacgt
-------------gccatt-cccactcgaaagagt-ggctgccagcag-aagcgcccatc
------------------------------------------------------------
------------------------------------------------------------
----------acgcg-agcgctggca-ggtt-----tcaaacgtgc--------ttgcaa
a-----------------------------------------------------------
-------gcacgccgttg-aaagttacattaaaa--------------------------
------------------------------------------------------------
-----
>JN851818.1 Kalmusia ebuli strain CBS 123120 small subunit ribosomal RNA gene, partial sequence
------------------------------------------------------------
------------------------------------------------------------
----------------------ggaca-ttcag------c----tccc----a---tt-c
tgctgacgccagagatagtcgggcat-------c----tcgtc-----------------
----gagatgttatgccg-gctagtcga-tgtacc----tact------------taacc
tgat-ggggagg--t-acc--ggcaagacaacct-ggatcggggaaggctaa--ggca--
------------------------------------c---------------cgaacg-a
---g-gt--gcta-tgctaat-cccgagcagagctgcc-acggagc--------------
------------------------------------------------------------
--------------------gatctgtg-----------------------g----a-cg
gcctgtgtagagcacgctaaggtgtcggcc-agc--tctc-gtag---------------
----------------------ctgg---------------------cttaa-gggacgt
-------------gccatt-cccacctgaaagggt-ggctgtcagcaa-tagcgcccatc
------------------------------------------------------------
------------------------------------------------------------
----------acgcg-aaggctgaca-ggt------tcaaa-------------------
------------------------------------------------------------
---------cttttgtttgaagctcataata-----------------------------
------------------------------------------------------------
-----
>OQ504481.1 Kalmusia sp. ZHH2023a small subunit ribosomal RNA gene, partial sequence
------------------------------------------------------------
------------------------------------------------------------
----------------------ggaca-ttcag------c----tccc----a---tt-c
tgctgacgccagagatagtcgggcat-------c----tcgtc-----------------
----gagatgttatgccg-gctagtcga-tgtacc----tact------------g-att
tgat-ggggagg--t-acc--ggcaagacaacct-ggatcggggaaggctaa--ggta--
------------------------------------c---------------cgaacg-a
---g-gt--gcta-tgctaat-ctcgagcagagctgtc-acggagc--------------
------------------------------------------------------------
--------------------gatctgtg-----------------------a----a-cg
gcctgtgtagagcacgctaaggtgtcggcc-agc--tcac-gtag---------------
----------------------ctgg---------------------cttaa-gggacgt
-------------gccatt-cccatctgaaaggat-ggctgtcagcaa-tagcgcccatc
------------------------------------------------------------
------------------------------------------------------------
----------acgcg-aaggctggca-ggt------tcaaacgtgt--------tagagg
ggatcact-------------------tgctccccgtct---------------------
---------ccgcgtttggaagttttcaata-----------------------------
------------------------------------------------------------
-----
>NG_068371.1 Paraphaeosphaeria graminicola MFLUCC 150450 18S rRNA gene, partial sequence; from TYPE material
------------------------------------------------------------
------------------------------------------------------------
----------------------ggaca-ttcag------c----tccc----a---tt-c
tgctgacgccagagatagtcgggcat-------c----tcatt-----------------
----gagatgttatgccg-gctagtcga-tgtacc----tact------------a-att
tgat-ggggagg--t-acc--ggcaagacaacct-ggatcggggaaggctaa--ggtg--
------------------------------------c---------------cgaatg-a
---g-gt--gcta-tgctaat-cccgagcagagctgcc-acggagc--------------
------------------------------------------------------------
--------------------gatctgtg-----------------------a----a-ca
gcctgtgtagagcacgctaaggtgtcggcc-agc--tcac-gtag---------------
----------------------ttgg---------------------cttaa-gggacgt
-------------gccatt-cccatctgaaaggat-ggctgtcagcaa-tagcgcccatc
------------------------------------------------------------
------------------------------------------------------------
----------acgcg-aaggctgaca-gat------tcaaacatgg--------tgaaag
gggtatcccttc------------------------------------------------
---------cccatgtctgaagtttattata-----------------------------
------------------------------------------------------------
-----
>KX641895.1 Fusiconidium aquaticum strain KUMCC150300 18S ribosomal RNA gene, partial sequence
------------------------------------------------------------
------------------------------------------------------------
----------------------ggaca-ttcag------c----tccc----a---tt-c
tgctgacgccagagatagtcgggcac-------c----tctac-----------------
----gaggtgttatgccg-gctagtcga-tgtacc----cgat------------c-att
tgat-ggggggg--t-acc--ggcaagacaacct-ggatcggggaaggctaa--ggca--
------------------------------------t---------------cgaacg-a
---g-at--gcta-tgctaat-cccgagcagagctgcc-acggagc--------------
------------------------------------------------------------
--------------------gatctgtg-----------------------a----a-ca
gcctgtgtagagcacgctaaggtgtcggcc-agc--tcac-gtag---------------
----------------------ttgg---------------------cttaa-gggacgt
-------------gccatt-cccatccgaaagggt-ggctaccagcaa-tagcgcccatc
------------------------------------------------------------
------------------------------------------------------------
----------acgcg-aaggttggta-ggt------tcgaacatt---------------
------------------------------------------------------------
------------------------------------------------------------
------------------------------------------------------------
-----
>OP059014.1 Fungal sp. CGR2022d isolate MFLU 220044 small subunit ribosomal RNA gene, partial sequence
------------------------------------------------------------
------------------------------------------------------------
----------------------ggaca-ttcag------c----tccc----a---tt-c
tgctgacgccagagatagtcgggcat-------c----tcgtc-----------------
----gagatgttacgccg-gctagtcga-tgtacc----tact------------g-aat
tgat-ggggagg--t-acc--ggcaagacaacct-ggatcggggaaggctaa--ggcg--
------------------------------------c---------------cgaatg-a
---g-gt--gcta-tgctaat-cccgagcagagctgcc-gcagagc--------------
------------------------------------------------------------
--------------------gatctgcg-----------------------g----a-cg
gcctgtgtagagcacgctaaggtgtcggcc-agc--tcac-gtag---------------
----------------------ttgg---------------------cttaa-gggacgt
-------------gccgtt-cccatctgaaaggat-ggctgtcagcaa-tagcgcccatc
------------------------------------------------------------
------------------------------------------------------------
----------acgcg-aaggctggca-ggt------tcaaacatga--------tgttag
cggggatcacgcatcacagaagggcaggtctcgctggtc---------------------
---------tccatgtttgaagctcacaaaa-----------------------------
------------------------------------------------------------
-----
>OP059013.1 Fungal sp. CGR2022d isolate MFLU 220043 small subunit ribosomal RNA gene, partial sequence
------------------------------------------------------------
------------------------------------------------------------
----------------------ggaca-ttcag------c----tccc----a---tt-c
tgctgacgccagagatagtcgggcat-------c----tcgtc-----------------
----gagatgttacgccg-gctagtcga-tgtacc----tact------------g-aat
tgat-ggggagg--t-acc--ggcaagacaacct-ggatcggggaaggctaa--ggcg--
------------------------------------c---------------cgaatg-a
---g-gt--gcta-tgctaat-cccgagcagagctgcc-gcagagc--------------
------------------------------------------------------------
--------------------gatctgcg-----------------------g----a-cg
gcctgtgtagagcacgctaaggtgtcggcc-agc--tcac-gtag---------------
----------------------ttgg---------------------cttaa-gggacgt
-------------gccgtt-cccatctgaaaggat-ggctgtcagcaa-tagcgcccatc
------------------------------------------------------------
------------------------------------------------------------
----------acgcg-aaggctggca-ggt------tcaaacatga--------tgttag
cggggatcacgcatcacagaagggcaggtctcgctggtc---------------------
---------tccatgtttgaagctcacaaaa-----------------------------
------------------------------------------------------------
-----
>KC841034.1 Ophiosphaerella korrae isolate 36AISCC 18S ribosomal RNA gene, partial sequence; internal transcribed spacer 1, 5.8S ribosomal RNA gene, and internal transcribed spacer 2, complete sequence; and 28S ribosomal RNA gene, partial sequence
------------------------------------------------------------
------------------------------------------------------------
----------------------ggaca-ttcag------c----tccc----a---tt-c
tgctgacgccagagatagtcgggcat-------c----ttctt-----------------
---gtagatgttatgccg-gctagtcga-tgtacc----tact--------------att
tgat-ggggagg--t-acc--ggcaagacaacct-ggatcggggaaggctaa--ggca--
------------------------------------t---------------caaata-g
---g-gt--gcta-tgctaat-cccgagcagagctgcc-atggagc--------------
------------------------------------------------------------
--------------------gatctgtg-----------------------g----a-ca
gcctgtgtagagcacgctaaggtgtcggcc-agc--tcat-gtag---------------
----------------------ttgg---------------------cttaa-gggacgt
-------------gccatt-cccatccgaaagggt-ggctgccagcaa-tagcgcccatc
------------------------------------------------------------
------------------------------------------------------------
----------acgcg-aaggctggca-ggt------tcaaa-------------------
------------------------------------------------------------
---------tca-tatttgaaggttataata-----------------------------
------------------------------------------------------------
-----
>KP690983.1 Ophiosphaerella korrae isolate tifsE 18S ribosomal RNA gene, partial sequence; internal transcribed spacer 1, 5.8S ribosomal RNA gene, and internal transcribed spacer 2, complete sequence; and 28S ribosomal RNA gene, partial sequence
------------------------------------------------------------
------------------------------------------------------------
----------------------ggaca-ttcag------c----tccc----a---tt-c
tgctgacgccagagatagtcgggcat-------c----ttctt-----------------
---gtagatgttatgccg-gctagtcga-tgtacc----tact--------------att
tgat-ggggagg--t-acc--ggcaagacaacct-ggatcggggaaggctaa--ggca--
------------------------------------t---------------caaatg-g
---g-gt--gcta-tgctaat-cccgagcagagctgcc-atggagc--------------
------------------------------------------------------------
--------------------gatctgtg-----------------------g----a-ca
gcctgtgtagagcacgctaaggtgtcggcc-agc--tcat-gtag---------------
----------------------ttgg---------------------cttaa-gggacgt
-------------gccatt-cccacccgaaagggt-ggctgccagcaa-tagcgcccatc
------------------------------------------------------------
------------------------------------------------------------
----------acgcg-aaggccggca-ggt------tcaaa-------------------
------------------------------------------------------------
---------tca-tatttgaaggttataata-----------------------------
------------------------------------------------------------
-----
>KC841071.1 Ophiosphaerella korrae isolate OK862 18S ribosomal RNA gene, partial sequence; internal transcribed spacer 1, 5.8S ribosomal RNA gene, and internal transcribed spacer 2, complete sequence; and 28S ribosomal RNA gene, partial sequence
------------------------------------------------------------
------------------------------------------------------------
----------------------ggaca-ttcag------c----tccc----a---tt-c
tgctgacgccagagatagtcgggcat-------c----ttctt-----------------
---gtagatgttatgccg-gctagtcga-tgtacc----tact--------------att
tgat-ggggagg--t-acc--ggcaagacaacct-ggatcggggaaggctaa--ggca--
------------------------------------t---------------caaatg-g
---g-gt--gcta-tgctaat-cccgagcagagctgcc-atggagc--------------
------------------------------------------------------------
--------------------gatctgtg-----------------------g----a-ca
gcctgtgtagagcacgctaaggtgtcggcc-agc--tcat-gtag---------------
----------------------ttgg---------------------cttaa-gggacgt
-------------gccatt-cccacccgaaagggt-ggctgccagcaa-tagcgcccatc
------------------------------------------------------------
------------------------------------------------------------
----------acgcg-aaggccggca-ggt------tcaaa-------------------
------------------------------------------------------------
---------tca-tatttgaaggttataata-----------------------------
------------------------------------------------------------
-----
>KC841070.1 Ophiosphaerella korrae isolate HCW1 18S ribosomal RNA gene, partial sequence; internal transcribed spacer 1, 5.8S ribosomal RNA gene, and internal transcribed spacer 2, complete sequence; and 28S ribosomal RNA gene, partial sequence
------------------------------------------------------------
------------------------------------------------------------
----------------------ggaca-ttcag------c----tccc----a---tt-c
tgctgacgccagagatagtcgggcat-------c----ttctt-----------------
---gtagatgttatgccg-gctagtcga-tgtacc----tact--------------att
tgat-ggggagg--t-acc--ggcaagacaacct-ggatcggggaaggctaa--ggca--
------------------------------------t---------------caaatg-g
---g-gt--gcta-tgctaat-cccgagcagagctgcc-atggagc--------------
------------------------------------------------------------
--------------------gatctgtg-----------------------g----a-ca
gcctgtgtagagcacgctaaggtgtcggcc-agc--tcat-gtag---------------
----------------------ttgg---------------------cttaa-gggacgt
-------------gccatt-cccacccgaaagggt-ggctgccagcaa-tagcgcccatc
------------------------------------------------------------
------------------------------------------------------------
----------acgcg-aaggccggca-ggt------tcaaa-------------------
------------------------------------------------------------
---------tca-tatttgaaggttataata-----------------------------
------------------------------------------------------------
-----
>KP690982.1 Ophiosphaerella korrae isolate AUS59 18S ribosomal RNA gene, partial sequence; internal transcribed spacer 1, 5.8S ribosomal RNA gene, and internal transcribed spacer 2, complete sequence; and 28S ribosomal RNA gene, partial sequence
------------------------------------------------------------
------------------------------------------------------------
----------------------ggaca-ttcag------c----tccc----a---tt-c
tgctgacgccagagatagtcgggcat-------c----ttctt-----------------
---gtagatgttatgccg-gctagtcga-tgtacc----tact--------------att
tgat-ggggagg--t-acc--ggcaagacaacct-ggatcggggaaggctaa--ggca--
------------------------------------t---------------caaatg-g
---g-gt--gcta-tgctaat-cccgagcagagctgcc-atggagc--------------
------------------------------------------------------------
--------------------gatctgtg-----------------------g----a-ca
gcctgtgtagagcacgctaaggtgtcggcc-agc--tcat-gtag---------------
----------------------ttgg---------------------cttaa-gggacgt
-------------gccatt-cccacccgaaagggt-ggctgccagcaa-tagcgcccatc
------------------------------------------------------------
------------------------------------------------------------
----------acgcg-aaggccggca-ggt------tcaaa-------------------
------------------------------------------------------------
---------tca-tatttgaaggttataata-----------------------------
------------------------------------------------------------
-----
>KP690981.1 Ophiosphaerella korrae isolate KY162 18S ribosomal RNA gene, partial sequence; internal transcribed spacer 1, 5.8S ribosomal RNA gene, and internal transcribed spacer 2, complete sequence; and 28S ribosomal RNA gene, partial sequence
------------------------------------------------------------
------------------------------------------------------------
----------------------ggaca-ttcag------c----tccc----a---tt-c
tgctgacgccagagatagtcgggcat-------c----ttctt-----------------
---gtagatgttatgccg-gctagtcga-tgtacc----tact--------------att
tgat-ggggagg--t-acc--ggcaagacaacct-ggatcggggaaggctaa--ggca--
------------------------------------t---------------caaatg-g
---g-gt--gcta-tgctaat-cccgagcagagctgcc-atggagc--------------
------------------------------------------------------------
--------------------gatctgtg-----------------------g----a-ca
gcctgtgtagagcacgctaaggtgtcggcc-agc--tcat-gtag---------------
----------------------ttgg---------------------cttaa-gggacgt
-------------gccatt-cccacccgaaagggt-ggctgccagcaa-tagcgcccatc
------------------------------------------------------------
------------------------------------------------------------
----------acgcg-aaggccggca-ggt------tcaaa-------------------
------------------------------------------------------------
---------tca-tatttgaaggttataata-----------------------------
------------------------------------------------------------
-----
>KC841077.1 Ophiosphaerella korrae isolate OW6 18S ribosomal RNA gene, partial sequence; internal transcribed spacer 1, 5.8S ribosomal RNA gene, and internal transcribed spacer 2, complete sequence; and 28S ribosomal RNA gene, partial sequence
------------------------------------------------------------
------------------------------------------------------------
----------------------ggaca-tttag------c----tccc----a---tt-c
tgctgacgccagagatagtcgggcat-------c----ttctt-----------------
---gtagatgttatgccg-gctagtcga-tgtacc----tact--------------att
tgat-ggggagg--t-acc--ggcaagacaacct-ggatcggggaaggctaa--ggca--
------------------------------------t---------------caaatg-g
---g-gt--gcta-tgctaat-cccgagcagagctgcc-atggagc--------------
------------------------------------------------------------
--------------------gatctgtg-----------------------g----a-ca
acctgtgtagagcacgctaaggtgtcggcc-agc--tcat-gtag---------------
----------------------ttgg---------------------cttaa-gggacgt
-------------gccatt-cccacccgaaagggt-ggctgccagcaa-tagcgcccatc
------------------------------------------------------------
------------------------------------------------------------
----------acgcg-aaggccggca-ggt------tcaaa-------------------
------------------------------------------------------------
---------tca-tatttgaaggttataata-----------------------------
------------------------------------------------------------
-----
>KC848509.1 Ophiosphaerella korrae strain ATCC 56289 18S ribosomal RNA gene, partial sequence; internal transcribed spacer 1, 5.8S ribosomal RNA gene, and internal transcribed spacer 2, complete sequence; and 28S ribosomal RNA gene, partial sequence
------------------------------------------------------------
------------------------------------------------------------
----------------------ggaca-ttcag------c----tccc----a---tt-c
tgctgacgccagagatagtcgggcat-------c----ttctt-----------------
---gtagatgttatgccg-gctagtcga-tgtacc----tact------------a-ntt
tgat-ggggagg--t-acc--ggcaagacaacct-ggatcggggaaggctaa--ggca--
------------------------------------t---------------caaatg-g
---g-gt--gcta-tgctaat-cccgagcagagctgcc-atggagc--------------
------------------------------------------------------------
--------------------gatctgtg-----------------------g----a-ca
gcctgtgtagagcacgctaaggtgtcggcc-agc--tcat-gtag---------------
----------------------ttgg---------------------cttaa-gggacgt
-------------gccatt-cccacccgaaagggt-ggctgccagcaa-tagcgcccatc
------------------------------------------------------------
------------------------------------------------------------
----------acgcg-aaggccggca-ggt------tcaaa-------------------
------------------------------------------------------------
---------tca-tatttgaaggttataata-----------------------------
------------------------------------------------------------
-----
>KP690991.1 Ophiosphaerella herpotricha isolate KS68 18S ribosomal RNA gene, partial sequence; internal transcribed spacer 1, 5.8S ribosomal RNA gene, and internal transcribed spacer 2, complete sequence; and 28S ribosomal RNA gene, partial sequence
------------------------------------------------------------
------------------------------------------------------------
----------------------ggaca-ttcag------c----tccc----a---tt-c
tgctgacgccagagatagtcgggcat-------c----tt--------------------
---gtagatgttatgccg-gctagtcga-tgtacc----cgct------------g-ttt
tgat-ggggggg--t-acc--ggcaagacaacct-ggatcggggaaggctaa--ggca--
------------------------------------t---------------caaatg-a
---g-at--gcta-tgctaat-cccgagcagagctgcc-atggagc--------------
------------------------------------------------------------
--------------------gatctgtg-----------------------g----a-ca
gcctgtgtagagcacgctaaggtgtcggcc-agc--tcat-gtag---------------
----------------------ttgg---------------------cttaa-gggacgt
-------------gccatt-cccatccgaaagggt-ggctgccagcaa-tagcgcccatc
------------------------------------------------------------
------------------------------------------------------------
----------acgcg-aaggctggca-ggt------tcaaa-------------------
------------------------------------------------------------
---------ttg-tttttgaagattataata-----------------------------
------------------------------------------------------------
-----
>KP690989.1 Ophiosphaerella herpotricha isolate KY423 18S ribosomal RNA gene, partial sequence; internal transcribed spacer 1, 5.8S ribosomal RNA gene, and internal transcribed spacer 2, complete sequence; and 28S ribosomal RNA gene, partial sequence
------------------------------------------------------------
------------------------------------------------------------
----------------------ggaca-ttcag------c----tccc----a---tt-c
tgctgacgccagagatagtcgggcat-------c----tt--------------------
---gtagatgttatgccg-gctagtcga-tgtacc----cgct------------g-ttt
tgat-ggggggg--t-acc--ggcaagacaacct-ggatcggggaaggctaa--ggca--
------------------------------------t---------------caaatg-a
---g-at--gcta-tgctaat-cccgagcagagctgcc-atggagc--------------
------------------------------------------------------------
--------------------gatctgtg-----------------------g----a-ca
gcctgtgtagagcacgctaaggtgtcggcc-agc--tcat-gtag---------------
----------------------ttgg---------------------cttaa-gggacgt
-------------gccatt-cccatccgaaagggt-ggctgccagcaa-tagcgcccatc
------------------------------------------------------------
------------------------------------------------------------
----------acgcg-aaggctggca-ggt------tcaaa-------------------
------------------------------------------------------------
---------ttg-tttttgaagattataata-----------------------------
------------------------------------------------------------
-----
>KC841073.1 Ophiosphaerella herpotricha isolate OKTif1A 18S ribosomal RNA gene, partial sequence; internal transcribed spacer 1, 5.8S ribosomal RNA gene, and internal transcribed spacer 2, complete sequence; and 28S ribosomal RNA gene, partial sequence
------------------------------------------------------------
------------------------------------------------------------
----------------------ggaca-ttcag------c----tccc----a---tt-c
tgctgacgccagagatagtcgggcat-------c----tt--------------------
---gtagatgttatgccg-gctagtcga-tgtacc----cgct------------g-ttt
tgat-ggggggg--t-acc--ggcaagacaacct-ggatcggggaaggctaa--ggca--
------------------------------------t---------------caaatg-a
---g-at--gcta-tgctaat-cccgagcagagctgcc-atggagc--------------
------------------------------------------------------------
--------------------gatctgtg-----------------------g----a-ca
gcctgtgtagagcacgctaaggtgtcggcc-agc--tcat-gtag---------------
----------------------ttgg---------------------cttaa-gggacgt
-------------gccatt-cccatccgaaagggt-ggctgccagcaa-tagcgcccatc
------------------------------------------------------------
------------------------------------------------------------
----------acgcg-aaggctggca-ggt------tcaaa-------------------
------------------------------------------------------------
---------ttg-tttttgaagattataata-----------------------------
------------------------------------------------------------
-----
>KC841047.1 Ophiosphaerella herpotricha isolate A56 18S ribosomal RNA gene, partial sequence; internal transcribed spacer 1, 5.8S ribosomal RNA gene, and internal transcribed spacer 2, complete sequence; and 28S ribosomal RNA gene, partial sequence
------------------------------------------------------------
------------------------------------------------------------
----------------------ggaca-ttcag------c----tccc----a---tt-c
tgctgacgccagagatagtcgggcat-------c----tt--------------------
---gtagatgttatgccg-gctagtcga-tgtacc----cgct------------g-ttt
tgat-ggggggg--t-acc--ggcaagacaacct-ggatcggggaaggctaa--ggca--
------------------------------------t---------------caaatg-a
---g-at--gcta-tgctaat-cccgagcagagctgcc-atggagc--------------
------------------------------------------------------------
--------------------gatctgtg-----------------------g----a-ca
gcctgtgtagagcacgctaaggtgtcggcc-agc--tcat-gtag---------------
----------------------ttgg---------------------cttaa-gggacgt
-------------gccatt-cccatccgaaagggt-ggctgccagcaa-tagcgcccatc
------------------------------------------------------------
------------------------------------------------------------
----------acgcg-aaggctggca-ggt------tcaaa-------------------
------------------------------------------------------------
---------ttg-tttttgaagattataata-----------------------------
------------------------------------------------------------
-----
>KC841043.1 Ophiosphaerella herpotricha isolate A51 18S ribosomal RNA gene, partial sequence; internal transcribed spacer 1, 5.8S ribosomal RNA gene, and internal transcribed spacer 2, complete sequence; and 28S ribosomal RNA gene, partial sequence
------------------------------------------------------------
------------------------------------------------------------
----------------------ggaca-ttcag------c----tccc----a---tt-c
tgctgacgccagagatagtcgggcat-------c----tt--------------------
---gtagatgttatgccg-gctagtcga-tgtacc----cgct------------g-ttt
tgat-ggggggg--t-acc--ggcaagacaacct-ggatcggggaaggctaa--ggca--
------------------------------------t---------------caaatg-a
---g-at--gcta-tgctaat-cccgagcagagctgcc-atggagc--------------
------------------------------------------------------------
--------------------gatctgtg-----------------------g----a-ca
gcctgtgtagagcacgctaaggtgtcggcc-agc--tcat-gtag---------------
----------------------ttgg---------------------cttaa-gggacgt
-------------gccatt-cccatccgaaagggt-ggctgccagcaa-tagcgcccatc
------------------------------------------------------------
------------------------------------------------------------
----------acgcg-aaggctggca-ggt------tcaaa-------------------
------------------------------------------------------------
---------ttg-tttttgaagattataata-----------------------------
------------------------------------------------------------
-----
>KC841027.1 Ophiosphaerella herpotricha isolate 1OKCNTY4 18S ribosomal RNA gene, partial sequence; internal transcribed spacer 1, 5.8S ribosomal RNA gene, and internal transcribed spacer 2, complete sequence; and 28S ribosomal RNA gene, partial sequence
------------------------------------------------------------
------------------------------------------------------------
----------------------ggaca-ttcag------c----tccc----a---tt-c
tgctgacgccagagatagtcgggcat-------c----tt--------------------
---gtagatgttatgccg-gctagtcga-tgtacc----cgct------------g-ttt
tgat-ggggggg--t-acc--ggcaagacaacct-ggatcggggaaggctaa--ggca--
------------------------------------t---------------caaatg-a
---g-at--gcta-tgctaat-cccgagcagagctgcc-atggagc--------------
------------------------------------------------------------
--------------------gatctgtg-----------------------g----a-ca
gcctgtgtagagcacgctaaggtgtcggcc-agc--tcat-gtag---------------
----------------------ttgg---------------------cttaa-gggacgt
-------------gccatt-cccatccgaaagggt-ggctgccagcaa-tagcgcccatc
------------------------------------------------------------
------------------------------------------------------------
----------acgcg-aaggctggca-ggt------tcaaa-------------------
------------------------------------------------------------
---------ttg-tttttgaagattataata-----------------------------
------------------------------------------------------------
-----
>KC841066.1 Ophiosphaerella herpotricha isolate AO28 18S ribosomal RNA gene, partial sequence; internal transcribed spacer 1, 5.8S ribosomal RNA gene, and internal transcribed spacer 2, complete sequence; and 28S ribosomal RNA gene, partial sequence
------------------------------------------------------------
------------------------------------------------------------
----------------------ggaca-ttcag------c----tccc----a---tt-c
tgctgacgccagagatagtcgggcat-------c----tt--------------------
---gtagatgttatgccg-gctagtcga-tgtacc----cgct------------g-ttt
tgat-ggggggg--t-acc--ggcaagacaacct-ggatcggggaaggctaa--ggca--
------------------------------------t---------------caaatg-a
---g-at--gcta-tgctaat-cccgagcagagctgcc-atggagc--------------
------------------------------------------------------------
--------------------gatctgtg-----------------------g----a-ca
gcctgtgtagagcacgctaaggtgtcggcc-agc--tcat-gtag---------------
----------------------ttgg---------------------cttaa-gggacgt
-------------gccatt-cccatccgaaagggt-ggctgccagcaa-tagcgcccatc
------------------------------------------------------------
------------------------------------------------------------
----------acgcg-aaggctggca-ggt------tcaaa-------------------
------------------------------------------------------------
---------ttg-tttttgaagattataata-----------------------------
------------------------------------------------------------
-----
>KC841061.1 Ophiosphaerella herpotricha isolate AO18 18S ribosomal RNA gene, partial sequence; internal transcribed spacer 1, 5.8S ribosomal RNA gene, and internal transcribed spacer 2, complete sequence; and 28S ribosomal RNA gene, partial sequence
------------------------------------------------------------
------------------------------------------------------------
----------------------ggaca-ttcag------c----tccc----a---tt-c
tgctgacgccagagatagtcgggcat-------c----tt--------------------
---gtagatgttatgccg-gctagtcga-tgtacc----cgct------------g-ttt
tgat-ggggggg--t-acc--ggcaagacaacct-ggatcggggaaggctaa--ggca--
------------------------------------t---------------caaatg-a
---g-at--gcta-tgctaat-cccgagcagagctgcc-atggagc--------------
------------------------------------------------------------
--------------------gatctgtg-----------------------g----a-ca
gcctgtgtagagcacgctaaggtgtcggcc-agc--tcat-gtag---------------
----------------------ttgg---------------------cttaa-gggacgt
-------------gccatt-cccatccgaaagggt-ggctgccagcaa-tagcgcccatc
------------------------------------------------------------
------------------------------------------------------------
----------acgcg-aaggctggca-ggt------tcaaa-------------------
------------------------------------------------------------
---------ttg-tttttgaagattataata-----------------------------
------------------------------------------------------------
-----
>KC841031.1 Ophiosphaerella herpotricha isolate 31BISCC 18S ribosomal RNA gene, partial sequence; internal transcribed spacer 1, 5.8S ribosomal RNA gene, and internal transcribed spacer 2, complete sequence; and 28S ribosomal RNA gene, partial sequence
------------------------------------------------------------
------------------------------------------------------------
----------------------ggaca-ttcag------c----tccc----a---tt-c
tgctgacgccagagatagtcgggcat-------c----tt--------------------
---gtagatgttatgccg-gctagtcga-tgtacc----cgct------------g-ttt
tgat-ggggggg--t-acc--ggcaagacaacct-ggatcggggaaggctaa--ggca--
------------------------------------t---------------caaatg-a
---g-at--gcta-tgctaat-cccgagcagagctgcc-atggagc--------------
------------------------------------------------------------
--------------------gatctgtg-----------------------g----a-ca
gcctgtgtagagcacgctaaggtgtcggcc-agc--tcat-gtag---------------
----------------------ttgg---------------------cttaa-gggacgt
-------------gccatt-cccatccgaaagggt-ggctgccagcaa-tagcgcccatc
------------------------------------------------------------
------------------------------------------------------------
----------acgcg-aaggctggca-ggt------tcaaa-------------------
------------------------------------------------------------
---------ttg-tttttgaagattataata-----------------------------
------------------------------------------------------------
-----
>KC841030.1 Ophiosphaerella herpotricha isolate 26FISCC 18S ribosomal RNA gene, partial sequence; internal transcribed spacer 1, 5.8S ribosomal RNA gene, and internal transcribed spacer 2, complete sequence; and 28S ribosomal RNA gene, partial sequence
------------------------------------------------------------
------------------------------------------------------------
----------------------ggaca-ttcag------c----tccc----a---tt-c
tgctgacgccagagatagtcgggcat-------c----tt--------------------
---gtagatgttatgccg-gctagtcga-tgtacc----cgct------------g-ttt
tgat-ggggggg--t-acc--ggcaagacaacct-ggatcggggaaggctaa--ggca--
------------------------------------t---------------caaatg-a
---g-at--gcta-tgctaat-cccgagcagagctgcc-atggagc--------------
------------------------------------------------------------
--------------------gatctgtg-----------------------g----a-ca
gcctgtgtagagcacgctaaggtgtcggcc-agc--tcat-gtag---------------
----------------------ttgg---------------------cttaa-gggacgt
-------------gccatt-cccatccgaaagggt-ggctgccagcaa-tagcgcccatc
------------------------------------------------------------
------------------------------------------------------------
----------acgcg-aaggctggca-ggt------tcaaa-------------------
------------------------------------------------------------
---------ttg-tttttgaagattataata-----------------------------
------------------------------------------------------------
-----
>KC841028.1 Ophiosphaerella herpotricha isolate 21AISCC 18S ribosomal RNA gene, partial sequence; internal transcribed spacer 1, 5.8S ribosomal RNA gene, and internal transcribed spacer 2, complete sequence; and 28S ribosomal RNA gene, partial sequence
------------------------------------------------------------
------------------------------------------------------------
----------------------ggaca-ttcag------c----tccc----a---tt-c
tgctgacgccagagatagtcgggcat-------c----tt--------------------
---gtagatgttatgccg-gctagtcga-tgtacc----cgct------------g-ttt
tgat-ggggggg--t-acc--ggcaagacaacct-ggatcggggaaggctaa--ggca--
------------------------------------t---------------caaatg-a
---g-at--gcta-tgctaat-cccgagcagagctgcc-atggagc--------------
------------------------------------------------------------
--------------------gatctgtg-----------------------g----a-ca
gcctgtgtagagcacgctaaggtgtcggcc-agc--tcat-gtag---------------
----------------------ttgg---------------------cttaa-gggacgt
-------------gccatt-cccatccgaaagggt-ggctgccagcaa-tagcgcccatc
------------------------------------------------------------
------------------------------------------------------------
----------acgcg-aaggctggca-ggt------tcaaa-------------------
------------------------------------------------------------
---------ttg-tttttgaagattataata-----------------------------
------------------------------------------------------------
-----
>KC841058.1 Ophiosphaerella herpotricha isolate A92 18S ribosomal RNA gene, partial sequence; internal transcribed spacer 1, 5.8S ribosomal RNA gene, and internal transcribed spacer 2, complete sequence; and 28S ribosomal RNA gene, partial sequence
------------------------------------------------------------
------------------------------------------------------------
----------------------ggaca-ttcag------c----tccc----a---tt-c
tgctgacgccagagatagtcgggcat-------c----tt--------------------
---gtagatgttatgccg-gctagtcga-tgtacc----cgct------------g-ttt
tgat-ggggggg--t-acc--ggcaagacaacct-ggatcggggaaggctaa--ggca--
------------------------------------t---------------caaatg-a
---g-at--gcta-tgctaat-cccgagcagagctgcc-atggagc--------------
------------------------------------------------------------
--------------------gatctgtg-----------------------g----a-ca
gcctgtgtagagcacgctaaggtgtcggcc-agc--tcat-gtag---------------
----------------------ttgg---------------------cttaa-gggacgt
-------------gccatt-cccatccgaaagggt-ggctgccagcaa-tagcgcccatc
------------------------------------------------------------
------------------------------------------------------------
----------acgcg-aaggctggca-ggt------tcaaa-------------------
------------------------------------------------------------
---------ttg-cttttgaagattataata-----------------------------
------------------------------------------------------------
-----
>KP690992.1 Ophiosphaerella herpotricha isolate KS28 18S ribosomal RNA gene, partial sequence; internal transcribed spacer 1, 5.8S ribosomal RNA gene, and internal transcribed spacer 2, complete sequence; and 28S ribosomal RNA gene, partial sequence
------------------------------------------------------------
------------------------------------------------------------
----------------------ggaca-ttcag------c----tccc----a---tt-c
tgctgacgccagagatagtcgggcat-------c----tt--------------------
---gtagatgttatgccg-gctagtcga-tgtacc----cgct------------g-ttt
tgat-ggggggg--t-acc--ggcaagacaacct-ggatcggggaaggctaa--ggca--
------------------------------------t---------------caaatg-a
---g-at--gcta-tgctaat-cccgagcagagctgcc-atggagc--------------
------------------------------------------------------------
--------------------gatct-tg-----------------------g----a-ca
gcctgtgtagagcacgctaaggtgtcggcc-agc--tcat-gtag---------------
----------------------ttgg---------------------cttaa-gggacgt
-------------gccatt-cccatccgaaagggt-ggctgccagcaa-tagcgcccatc
------------------------------------------------------------
------------------------------------------------------------
----------acgcg-aaggctggca-ggt------tcaaa-------------------
------------------------------------------------------------
---------ttg-tttttgaagattataata-----------------------------
------------------------------------------------------------
-----
>KP690986.1 Ophiosphaerella herpotricha isolate KS29 18S ribosomal RNA gene, partial sequence; internal transcribed spacer 1, 5.8S ribosomal RNA gene, and internal transcribed spacer 2, complete sequence; and 28S ribosomal RNA gene, partial sequence
------------------------------------------------------------
------------------------------------------------------------
----------------------ggaca-ttcag------c----tccc----a---tt-c
tgctgacgccagagatagtcgggcat-------c----tt--------------------
---gtagatgttatgccg-gctagtcga-tgtacc----cgct------------g-ttt
tgat-ggggggg--t-acc--ggcaagacaacct-ggatcggggaaggctaa--ggca--
------------------------------------t---------------caaatg-a
---g-at--gcta-tgctaat-cccgagcagagctgcc-atggagc--------------
------------------------------------------------------------
--------------------gatct-tg-----------------------g----a-ca
gcctgtgtagagcacgctaaggtgtcggcc-agc--tcat-gtag---------------
----------------------ttgg---------------------cttaa-gggacgt
-------------gccatt-cccatccgaaagggt-ggctgccagcaa-tagcgcccatc
------------------------------------------------------------
------------------------------------------------------------
----------acgcg-aaggctggca-ggt------tcaaa-------------------
------------------------------------------------------------
---------ttg-tttttgaagattataata-----------------------------
------------------------------------------------------------
-----
>KP690990.1 Ophiosphaerella herpotricha isolate prinA 18S ribosomal RNA gene, partial sequence; internal transcribed spacer 1, 5.8S ribosomal RNA gene, and internal transcribed spacer 2, complete sequence; and 28S ribosomal RNA gene, partial sequence
------------------------------------------------------------
------------------------------------------------------------
----------------------ggaca-ttcag------c----tccc----a---tt-c
tgctgacgccagagatagtcgggcat-------c----tt--------------------
---gtagatgttatgccg-gctagtcga-tgtacc----cgct------------g-ttt
tgat-ggggggg--t-acc--ggcaagacaacct-ggatcggggaaggctaa--ggca--
------------------------------------t---------------caaatg-a
---g-at--gcta-tgctaat-cccgagcagagctgcc-atggagc--------------
------------------------------------------------------------
--------------------gatct-tg-----------------------g----a-ca
gcctgtgtagagcacgctaaggtgtcggcc-agc--tcat-gtag---------------
----------------------ttgg---------------------cttaa-gggacgt
-------------gccatt-cccatccgaaagggt-ggctgccagcaa-tagcgcccatc
------------------------------------------------------------
------------------------------------------------------------
----------acgcg-aaggctggca-ggt------tcaaa-------------------
------------------------------------------------------------
---------ttg-tttttgaagattataata-----------------------------
------------------------------------------------------------
-----
>KP690987.1 Ophiosphaerella herpotricha isolate KY168 18S ribosomal RNA gene, partial sequence; internal transcribed spacer 1, 5.8S ribosomal RNA gene, and internal transcribed spacer 2, complete sequence; and 28S ribosomal RNA gene, partial sequence
------------------------------------------------------------
------------------------------------------------------------
----------------------ggaca-ttcag------c----tccc----a---tt-c
tgctgacgccagagatagtcgggcat-------c----tt--------------------
---gtagatgttatgccg-gctagtcga-tgtacc----cgct------------g-ttt
tgat-ggggggg--t-acc--ggcaagacaacct-ggatcggggaaggctaa--ggca--
------------------------------------t---------------caaatg-a
---g-at--gcta-tgctaat-cccgagcagagctgcc-atggagc--------------
------------------------------------------------------------
--------------------gatct-tg-----------------------g----a-ca
gcctgtgtagagcacgctaaggtgtcggcc-agc--tcat-gtag---------------
----------------------ttgg---------------------cttaa-gggacgt
-------------gccatt-cccatccgaaagggt-ggctgccagcaa-tagcgcccatc
------------------------------------------------------------
------------------------------------------------------------
----------acgcg-aaggctggca-ggt------tcaaa-------------------
------------------------------------------------------------
---------ttg-tttttgaagattataata-----------------------------
------------------------------------------------------------
-----
>KC841050.1 Ophiosphaerella herpotricha isolate A66 18S ribosomal RNA gene, partial sequence; internal transcribed spacer 1, 5.8S ribosomal RNA gene, and internal transcribed spacer 2, complete sequence; and 28S ribosomal RNA gene, partial sequence
------------------------------------------------------------
------------------------------------------------------------
----------------------ggaca-ttcag------c----tccc----a---tt-c
tgctgacgccagagatagtcgggcat-------c----tt--------------------
---gtagatgttatgccg-gctagtcga-tgtacc----cgct------------g-ttt
tgat-ggggggg--t-acc--ggcaagacaacct-ggatcggggaaggctaa--ggca--
------------------------------------t---------------caaatg-a
---g-at--gcta-tgctaat-cccgagcagagctgcc-atggagc--------------
------------------------------------------------------------
--------------------gatct-tg-----------------------g----a-ca
gcctgtgtagagcacgctaaggtgtcggcc-agc--tcat-gtag---------------
----------------------ttgg---------------------cttaa-gggacgt
-------------gccatt-cccatccgaaagggt-ggctgccagcaa-tagcgcccatc
------------------------------------------------------------
------------------------------------------------------------
----------acgcg-aaggctggca-ggt------tcaaa-------------------
------------------------------------------------------------
---------ttg-tttttgaagattataata-----------------------------
------------------------------------------------------------
-----
>KC841020.1 Ophiosphaerella herpotricha isolate 11DISCC 18S ribosomal RNA gene, partial sequence; internal transcribed spacer 1, 5.8S ribosomal RNA gene, and internal transcribed spacer 2, complete sequence; and 28S ribosomal RNA gene, partial sequence
------------------------------------------------------------
------------------------------------------------------------
----------------------ggaca-ttcag------c----tccc----a---tt-c
tgctgacgccagagatagtcgggcat-------c----tt--------------------
---gtagatgttatgccg-gctagtcga-tgtacc----cgct------------g-ttt
tgat-ggggggg--t-acc--ggcaagacaacct-ggatcggggaaggctaa--ggca--
------------------------------------t---------------caaatg-a
---g-at--gcta-tgctaat-cccgagcagagctgcc-atggagc--------------
------------------------------------------------------------
--------------------gatct-tg-----------------------g----a-ca
gcctgtgtagagcacgctaaggtgtcggcc-agc--tcat-gtag---------------
----------------------ttgg---------------------cttaa-gggacgt
-------------gccatt-cccatccgaaagggt-ggctgccagcaa-tagcgcccatc
------------------------------------------------------------
------------------------------------------------------------
----------acgcg-aaggctggca-ggt------tcaaa-------------------
------------------------------------------------------------
---------ttg-tttttgaagattataata-----------------------------
------------------------------------------------------------
-----
>KC841049.1 Ophiosphaerella herpotricha isolate A59 18S ribosomal RNA gene, partial sequence; internal transcribed spacer 1, 5.8S ribosomal RNA gene, and internal transcribed spacer 2, complete sequence; and 28S ribosomal RNA gene, partial sequence
------------------------------------------------------------
------------------------------------------------------------
----------------------ggaca-ttcag------c----tccc----a---tt-c
tgctgacgccagagatagtcgggcat-------c----tt--------------------
---gtagatgttatgccg-gctagtcga-tgtacc----cgct------------g-ttt
tgat-ggggggg--t-acc--ggcaagacaacct-ggatcggggaaggctaa--ggca--
------------------------------------t---------------caaatg-a
---g-at--gcta-tgctaat-cccgagcagagctgcc-atggagc--------------
------------------------------------------------------------
--------------------gatct-tg-----------------------g----a-ca
gcctgtgtagagcacgctaaggtgtcggcc-agc--tcat-gtag---------------
----------------------ttgg---------------------cttaa-gggacgt
-------------gccatt-cccatccgaaagggt-ggctgccagcaa-tagcgcccatc
------------------------------------------------------------
------------------------------------------------------------
----------acgcg-aaggctggca-ggt------tcaaa-------------------
------------------------------------------------------------
---------ttg-tttttgaagattataata-----------------------------
------------------------------------------------------------
-----
>KC841046.1 Ophiosphaerella herpotricha isolate A55 18S ribosomal RNA gene, partial sequence; internal transcribed spacer 1, 5.8S ribosomal RNA gene, and internal transcribed spacer 2, complete sequence; and 28S ribosomal RNA gene, partial sequence
------------------------------------------------------------
------------------------------------------------------------
----------------------ggaca-ttcag------c----tccc----a---tt-c
tgctgacgccagagatagtcgggcat-------c----tt--------------------
---gtagatgttatgccg-gctagtcga-tgtacc----cgct------------g-ttt
tgat-ggggggg--t-acc--ggcaagacaacct-ggatcggggaaggctaa--ggca--
------------------------------------t---------------caaatg-a
---g-at--gcta-tgctaat-cccgagcagagctgcc-atggagc--------------
------------------------------------------------------------
--------------------gatct-tg-----------------------g----a-ca
gcctgtgtagagcacgctaaggtgtcggcc-agc--tcat-gtag---------------
----------------------ttgg---------------------cttaa-gggacgt
-------------gccatt-cccatccgaaagggt-ggctgccagcaa-tagcgcccatc
------------------------------------------------------------
------------------------------------------------------------
----------acgcg-aaggctggca-ggt------tcaaa-------------------
------------------------------------------------------------
---------ttg-tttttgaagattataata-----------------------------
------------------------------------------------------------
-----
>MN587172.1 Ophiosphaerella herpotricha isolate ABCD1 18S ribosomal RNA gene, partial sequence; internal transcribed spacer 1, 5.8S ribosomal RNA gene, and internal transcribed spacer 2, complete sequence; and 28S ribosomal RNA gene, partial sequence
------------------------------------------------------------
------------------------------------------------------------
----------------------ggaca-ttcag------c----tccc----a---tt-c
tgctgacgccagagatagtcgggcat-------c----tt--------------------
---gtagatgttatgccg-gctagtcga-tgtacc----cgct------------g-ttt
tgat-ggggggg--t-acc--ggcaagacaacct-ggatcggggaaggctaa--ggca--
------------------------------------t---------------caaatg-a
---g-at--gcta-tgctaat-cccgagcagagctgcc-atggagc--------------
------------------------------------------------------------
--------------------gatct-tg-----------------------g----a-ca
gcctgtgtagagcacgctaaggtgtcggcc-agc--tcat-gtag---------------
----------------------ttgg---------------------cttaa-gggacgt
-------------gccatt-cccatccgaaagggt-ggctgccagcaa-tagcgcccatc
------------------------------------------------------------
------------------------------------------------------------
----------acgcg-aaggctggca-ggt------tcaaa-------------------
------------------------------------------------------------
---------ttg-tttttgaagattataata-----------------------------
------------------------------------------------------------
-----
>KC841063.1 Ophiosphaerella herpotricha isolate AO2 18S ribosomal RNA gene, partial sequence; internal transcribed spacer 1, 5.8S ribosomal RNA gene, and internal transcribed spacer 2, complete sequence; and 28S ribosomal RNA gene, partial sequence
------------------------------------------------------------
------------------------------------------------------------
----------------------ggaca-ttcag------c----tccc----a---tt-c
tgctgacgccagagatagtcgggcat-------c----tt--------------------
---gtagatgttatgccg-gctagtcga-tgtacc----cgct------------g-ttt
tgat-ggggggg--t-acc--ggcaagacaacct-ggatcggggaaggctaa--ggca--
------------------------------------t---------------caaatg-a
---g-at--gcta-tgctaat-cccgagcagagctgcc-atggagc--------------
------------------------------------------------------------
--------------------gatct-tg-----------------------g----a-ca
gcctgtgtagagcacgctaaggtgtcggcc-agc--tcat-gtag---------------
----------------------ttgg---------------------cttaa-gggacgt
-------------gccatt-cccatccgaaagggt-gg-tgccagcaa-tagcgcccatc
------------------------------------------------------------
------------------------------------------------------------
----------acgcg-aaggctggca-ggt------tcaaa-------------------
------------------------------------------------------------
---------ttg-tttttgaagattataata-----------------------------
------------------------------------------------------------
-----
>KC841081.1 Ophiosphaerella narmari isolate UCR2 18S ribosomal RNA gene, partial sequence; internal transcribed spacer 1, 5.8S ribosomal RNA gene, and internal transcribed spacer 2, complete sequence; and 28S ribosomal RNA gene, partial sequence
------------------------------------------------------------
------------------------------------------------------------
----------------------ggaca-ttcag------c----tccc----a---tt-c
tgctgacgccagagatagtcgggcat-------c----tt--------------------
---gttgatgttatgccg-gctagtcga-tgtacc----tgct------------g-ttt
tgat-ggggagg--t-acc--ggcaagacaacct-ggatcggggaaggctaa--ggca--
------------------------------------t---------------caaatg-a
---g-at--gcta-tgctaat-cccgagcagagctgcc-acggagc--------------
------------------------------------------------------------
--------------------gatctgtg-----------------------g----a-ca
gcctgtgtagagcacgctaaggtgtcggcc-agc--tcat-gcag---------------
----------------------ttgg---------------------cttaa-gggacgt
-------------gccatt-cccatccgaaagggt-ggctgccagcaa-tagcgcccatc
------------------------------------------------------------
------------------------------------------------------------
----------acgcg-aaggctggca-ggt------tcaaa-------------------
------------------------------------------------------------
---------ttg-tttttgaagattataata-----------------------------
------------------------------------------------------------
-----
>KC848510.1 Ophiosphaerella narmari strain ATCC 64688 18S ribosomal RNA gene, partial sequence; internal transcribed spacer 1, 5.8S ribosomal RNA gene, and internal transcribed spacer 2, complete sequence; and 28S ribosomal RNA gene, partial sequence
------------------------------------------------------------
------------------------------------------------------------
----------------------ggaca-ttcag------c----tccc----a---tt-c
tgctgacgccagagatagtcgggcat-------c----tt--------------------
---gttgatgttatgccg-gctagtcga-tgtacc----tgct------------g-ttt
tgat-ggggagg--t-acc--ggcaagacaacct-ggatcggggaaggctaa--ggca--
------------------------------------t---------------caaatg-a
---g-at--gcta-tgctaat-cccgagcagagctgcc-acggagc--------------
------------------------------------------------------------
--------------------gatctgtg-----------------------g----a-ca
gcctgtgtagagcacgctaaggtgtcggcc-agc--tcat-gcag---------------
----------------------ttgg---------------------cttaa-gggacgt
-------------gccatt-cccatccgaaagggt-ggctgccagcaa-tagcgcccatc
------------------------------------------------------------
------------------------------------------------------------
----------acgcg-aaggctggca-ggt------tcaaa-------------------
------------------------------------------------------------
---------ttg-tttttgaagattataata-----------------------------
------------------------------------------------------------
-----
>KC848508.1 Ophiosphaerella narmari strain ATCC 201719 18S ribosomal RNA gene, partial sequence; internal transcribed spacer 1, 5.8S ribosomal RNA gene, and internal transcribed spacer 2, complete sequence; and 28S ribosomal RNA gene, partial sequence
------------------------------------------------------------
------------------------------------------------------------
----------------------ggaca-ttcag------c----tccc----a---tt-c
tgctgacgccagagatagtcgggcat-------c----tt--------------------
---gttgatgttatgccg-gctagtcga-tgtacc----tgct------------g-ttt
tgat-ggggagg--t-acc--ggcaagacaacct-gggtcggggaaggctaa--ggca--
------------------------------------t---------------caaatg-a
---g-at--gcta-tgctaat-cccgagcagagctgcc-acggagc--------------
------------------------------------------------------------
--------------------gatctgtg-----------------------a----a-ca
gcctgtgtagagcacgctaaggtgtcggcc-agc--tcat-gcag---------------
----------------------ttgg---------------------cttaa-gggacgt
-------------gccatt-cccatccgaaagggt-ggctgccagcaa-tagcgcccatc
------------------------------------------------------------
------------------------------------------------------------
----------acgcg-aaggctggca-ggt------tcaaa-------------------
------------------------------------------------------------
---------ttg-tttttgaagattataata-----------------------------
------------------------------------------------------------
-----
>KP690979.1 Ophiosphaerella narmari isolate AUS58 18S ribosomal RNA gene, partial sequence; internal transcribed spacer 1, 5.8S ribosomal RNA gene, and internal transcribed spacer 2, complete sequence; and 28S ribosomal RNA gene, partial sequence
------------------------------------------------------------
------------------------------------------------------------
----------------------ggaca-ttcag------c----tccc----a---tt-c
tgctgacgccagagatagtcgggcat-------c----tt--------------------
---gttgatgttatgccg-gctagtcga-tgtacc----tgct------------g-ttt
tgat-ggggagg--t-acc--ggcaagacaacct-ggatcggggaaggctaa--ggca--
------------------------------------t---------------caaatg-a
---g-at--gcta-tgctaat-cccgagcagagctgcc-acggagc--------------
------------------------------------------------------------
--------------------gatctgtg-----------------------g----a-ca
gcctgtgtagagcacgctaaggtgtcggcc-agc--tcat-gcag---------------
----------------------ttgg---------------------cttaa-gggacgt
-------------gccatt-cccatccgaaagggt-ggctgccagcaa-tagcgcccatc
------------------------------------------------------------
------------------------------------------------------------
----------acgcg-aaggctggca-ggt------tcaaa-------------------
------------------------------------------------------------
---------ttgttttttgaagattataata-----------------------------
------------------------------------------------------------
-----
>KP690988.1 Ophiosphaerella herpotricha isolate tifeC 18S ribosomal RNA gene, partial sequence; internal transcribed spacer 1, 5.8S ribosomal RNA gene, and internal transcribed spacer 2, complete sequence; and 28S ribosomal RNA gene, partial sequence
------------------------------------------------------------
------------------------------------------------------------
----------------------ggaca-ttcag------c----tccc----a---tt-c
tgctgacgccagagatagtcgggcat-------c----tt--------------------
---gtagatgttatgccg-gctagtcga-tgtacc----cgct------------g-ttt
tgat-ggggggg--t-acc--ggcaagacaacct-ggatcggggaaggctaa--ggca--
------------------------------------t---------------caaatg-a
---g-gt--gcta-tgctaat-cccgagcagagctgcc-atggagc--------------
------------------------------------------------------------
--------------------gatctgtg-----------------------g----a-ca
gcctgtgtagagcacgctaaggtgtcggcc-agc--tcat-gtag---------------
----------------------ttgg---------------------cttaa-gggacgt
-------------gccatt-cccacccgaaagggt-ggctgccagcaa-tagcgcccatc
------------------------------------------------------------
------------------------------------------------------------
----------acgcg-aaggccggca-ggt------tcaaa-------------------
------------------------------------------------------------
---------tca-tatttgaaggttataata-----------------------------
------------------------------------------------------------
-----
>JQ345729.1 Fungal sp. SF88 18S ribosomal RNA gene, partial sequence
------------------------------------------------------------
------------------------------------------------------------
----------------------ggaca-ttcag------c----tccc----a---tt-c
tgctgacgccagagatagtcgggcat-------c-----tctc-----------------
---tgagatgttatgccg-gctagtcga-tgtacc----tact------------a-ttt
tgat-ggggagg--t-acc--ggcaagacaacct-ggatcggggaaggctaa--ggca--
------------------------------------t---------------tgattg-a
---g-at--gcta-tgctaat-cccgagcagagctgcc-atagagc--------------
------------------------------------------------------------
--------------------gatctatg-----------------------g----a-ca
gcctgtgtagagcacgctaaggtgtcggcc-aac--tcac-gtag---------------
----------------------ttgg---------------------cttaa-gggacgt
-------------gccatt-cccacctgaaagggt-ggctgccagcaa-tagcgcccatc
------------------------------------------------------------
------------------------------------------------------------
----------acgcg-aaggctggca-gat------tcaaacacgt--------tgtggt
attaccac-----------------------------at---------------------
---------cgcaagtttgggggttttaaaa-----------------------------
------------------------------------------------------------
-----
>JQ345728.1 Fungal sp. LF52 18S ribosomal RNA gene, partial sequence
------------------------------------------------------------
------------------------------------------------------------
----------------------ggaca-ttcag------c----tccc----a---tt-c
tgctgacgccagagatagtcgggcat-------c-----tctc-----------------
---tgagatgttatgccg-gctagtcga-tgtacc----tact------------a-ttt
tgat-ggggagg--t-acc--ggcaagacaacct-ggatcggggaaggctaa--ggca--
------------------------------------t---------------tgattg-a
---g-at--gcta-tgctaat-cccgagcagagctgcc-atagagc--------------
------------------------------------------------------------
--------------------gatctatg-----------------------g----a-ca
gcctgtgtagagcacgctaaggtgtcggcc-aac--tcac-gtag---------------
----------------------ttgg---------------------cttaa-gggacgt
-------------gccatt-cccacctgaaagggt-ggctgccagcaa-tagc-------
------------------------------------------------------------
------------------------------------------------------------
------------------------------------------------------------
------------------------------------------------------------
------------------------------------------------------------
------------------------------------------------------------
-----
>KU759580.1 Seltsamia galinsogisoli (nom. inval.) 18S ribosomal RNA gene, partial sequence
------------------------------------------------------------
------------------------------------------------------------
----------------------ggaca-ttcag------c----tccc----a---tt-c
tgctgacgccagggatagccgggcat-------c----tcgcg-----------------
---agaggtgttatgccg-gctagtcga-tgtacc----tact------------taact
tgat-ggggagg--t-acc--ggcaagacaacct-ggatcggggaaggctaa--ggta--
------------------------------------t---------------cgagtg-c
---g-at--gcta-tgctaat-cccgagcagagctgcc-acggagc--------------
------------------------------------------------------------
--------------------gatctgtg-----------------------g----a-ca
gcctgtgtagagcacgctaaggtgtcggtc-agc--tcac-gtag---------------
----------------------ttgg---------------------cttaa-gggacgt
-------------gccatt-cccatccgaaagggt-ggctgtcagcaa-tagcgcccatc
------------------------------------------------------------
------------------------------------------------------------
----------acgcg-aaggctggca-gat------tcagacatgt--------aatagg
gattcacg----------------------catcaatat---------------------
---------ccatgtttgaaggtttacaata-----------------------------
------------------------------------------------------------
-----
>OR253187.1 Neocucurbitaria pistaciicola culture UESTCC:23.0025 small subunit ribosomal RNA gene, partial sequence
------------------------------------------------------------
------------------------------------------------------------
----------------------ggaca-ttcag------c----tccc----a---tt-c
tgctgacgccagagatagccgggcat-------c----ttgca-----------------
---agagatgttatgccg-gctagtcga-tgtacc----tact------------t-ttt
tgat-gggcagg--t-acc--ggcaagacaacct-ggatcggggaaggctaa--ggca--
------------------------------------t---------------caaatg-c
---g-at--gcta-tgctaat-cccgagcagagctgcc-acggagc--------------
------------------------------------------------------------
--------------------gatctgtg-----------------------g----a-ca
gcctgtgtagagcacggtaaggtgtcggtc-agc--tcac-gtag---------------
----------------------ttgg---------------------cttaa-gggacgt
-------------gccatt-cccatccgaaagggt-ggctgtcagcaa-tagcgcccatc
------------------------------------------------------------
------------------------------------------------------------
----------acgcg-aaggctgata-ggt------tcaa--------------------
------------------------------------------------------------
------------------------------------------------------------
------------------------------------------------------------
-----
>MF795838.1 Neocucurbitaria rhamni strain C1 18S ribosomal RNA gene, partial sequence
------------------------------------------------------------
------------------------------------------------------------
----------------------ggaca-ttcag------c----tccc----a---tt-c
tgctgacgccagagatagccgggcat-------c----tt--------------------
----tagatgttatgccg-gctagtcga-tgtacc----tact--------------tat
tgat-gggaagg--t-acc--ggcaagacaacct-ggatcggggaaggctaa--ggta--
------------------------------------t---------------cgcttg-c
---g-at--acta-tgctaat-cccgagcagagctgcc-gcagagc--------------
------------------------------------------------------------
--------------------gatctgtg-----------------------g----a-ca
gcctgtgtagagcacggtaaggtgtcggtc-gac--tcac-gtag---------------
----------------------ttgg---------------------cttaa-gggacgt
-------------gccatt-cccacccgaaagggt-ggctgtcagcaa-tagcgcccatc
------------------------------------------------------------
------------------------------------------------------------
----------acgcg-aaggttgaca-ggt------tcaaacagtt--------------
------------------------------------------------------------
-------------catgtttgggttattata-----------------------------
------------------------------------------------------------
-----
>OR242657.1 Neocucurbitaria sp. RL2023a isolate 158 small subunit ribosomal RNA gene, partial sequence
------------------------------------------------------------
------------------------------------------------------------
----------------------ggaca-ttcag------c----tccc----a---tt-c
tgctgacgccagagatagccgggcat-------c----tt--------------------
----gagatgttatgccg-gctagtcga-tgtacc----tact--------------ttt
tgat-gggcagg--t-acc--ggcaagacaacct-ggatcggggaaggctaa--ggca--
------------------------------------t---------------caattg-c
---g-at--gcta-tgctaat-cccgagcagagctgcc-acggagc--------------
------------------------------------------------------------
--------------------gatctgtg-----------------------g----a-ca
gcctgtgtagagcacggtaaggtgtcggtc-agc--tcac-gtag---------------
----------------------ttgg---------------------cttaa-gggacgt
-------------gccatt-ccctcccgaaagggt-ggctgtcagcaa-tagcgcccatc
------------------------------------------------------------
------------------------------------------------------------
----------acgcg-aaggctgaca-ggt------tcaaacagtt--------------
------------------------------------------------------------
-------------catgtttgggttattata-----------------------------
------------------------------------------------------------
-----
>MK356327.1 Parafenestella rosacearum strain FM1 small subunit ribosomal RNA gene, partial sequence
------------------------------------------------------------
------------------------------------------------------------
----------------------ggaca-ttcag------c----tccc----a---tt-c
tgctgacgccagagatagtcgggcat-------c----ttttc-----------------
------gatgttatgccg-gctagtcga-tgtacc----tgct--------------aat
tgat-ggggagg--t-acc--ggcaagacaacct-ggatcggggaaggctaa--ggta--
------------------------------------t---------------cgcttg-c
---g-at--gcta-tgctaat-cccgagcagagctgcc-atggagc--------------
------------------------------------------------------------
--------------------gatctgtg-----------------------g----a-ca
gcctgtgtagagcacgctaaggtgtcggcc-aac--tcac-gtag---------------
----------------------ttgg---------------------cttaa-gggacgt
-------------gccatt-cccacctgaaagggt-ggctgtcagcaa-tagcgcccatc
------------------------------------------------------------
------------------------------------------------------------
----------acgcg-aaggctgaca-ggt------tcaaa-------------------
------------------------------------------------------------
---------cagatgtttggagattataaa------------------------------
------------------------------------------------------------
-----
>NG_148891.1 Parafenestella ulmi HMJAU 60178 18S rRNA gene, partial sequence; from TYPE material
------------------------------------------------------------
------------------------------------------------------------
----------------------ggaca-ttcag------c----tccc----a---tt-c
tgctgacgccagagatagtcgggcat-------c----ttttc-----------------
------gatgttatgccg-gctagtcga-tgtacc----tact--------------aac
tgat-ggggagg--t-acc--ggcaagacaacct-ggatcggggaaggctaa--ggtg--
------------------------------------t---------------cgcttg-c
---g-at--gcta-tgctaat-cccgagcagagctgcc-atggagc--------------
------------------------------------------------------------
--------------------gatctgtg-----------------------g----a-ca
gcctgtgtagagcacgctaaggtgtcggcc-aac--tcac-gtag---------------
----------------------ttgg---------------------cttaa-gggacgt
-------------gccatt-cccacctgaaagggt-ggctgtcagcaa-tagcgcccatc
------------------------------------------------------------
------------------------------------------------------------
----------acgcg-aaggctgaca-ggt------tcaaa-------------------
------------------------------------------------------------
---------cagatgtttggagattataaa------------------------------
------------------------------------------------------------
-----
>OL891806.1 Parafenestella ulmi isolate HMJAU 60178 small subunit ribosomal RNA gene, partial sequence
------------------------------------------------------------
------------------------------------------------------------
----------------------ggaca-ttcag------c----tccc----a---tt-c
tgctgacgccagagatagtcgggcat-------c----ttttc-----------------
------gatgttatgccg-gctagtcga-tgtacc----tact--------------aac
tgat-ggggagg--t-acc--ggcaagacaacct-ggatcggggaaggctaa--ggtg--
------------------------------------t---------------cgcttg-c
---g-at--gcta-tgctaat-cccgagcagagctgcc-atggagc--------------
------------------------------------------------------------
--------------------gatctgtg-----------------------g----a-ca
gcctgtgtagagcacgctaaggtgtcggcc-aac--tcac-gtag---------------
----------------------ttgg---------------------cttaa-gggacgt
-------------gccatt-cccacctgaaagggt-ggctgtcagcaa-tagcgcccatc
------------------------------------------------------------
------------------------------------------------------------
----------acgcg-aaggctgaca-ggt------tcaaa-------------------
------------------------------------------------------------
---------cagatgtttggagattataaa------------------------------
------------------------------------------------------------
-----
>OL891807.1 Parafenestella ulmicola isolate HMJAU 60180 small subunit ribosomal RNA gene, partial sequence
------------------------------------------------------------
------------------------------------------------------------
----------------------ggaca-ttcag------c----tccc----a---tt-c
tgctgacgccagagatagtcgggcat-------c----ttttc-----------------
------gatgttatgccg-gctagtcga-tgtacc----tact--------------aac
tgat-ggggagg--t-acc--ggcaagacaacct-ggatcggggaaggctaa--ggtg--
------------------------------------t---------------cgcttg-c
---g-at--gcta-tgctaat-cccgagcagagctgcc-atggagc--------------
------------------------------------------------------------
--------------------gatctgtg-----------------------g----a-ca
gcctgtgtagagcacgctaaggtgtcggcc-aac--tcac-gtag---------------
----------------------ttgg---------------------cttaa-gggacgt
-------------gccatt-cccacctgaaagggt-ggctgtcagcaa-tagcgcccatc
------------------------------------------------------------
------------------------------------------------------------
----------acgcg-aaggctgaca-ggt------tcaaa-------------------
------------------------------------------------------------
---------cagatgtttggagattataaa------------------------------
------------------------------------------------------------
-----
>JF740098.1 Heterospora dimorphospora strain CBS 165.78 18S ribosomal RNA gene, partial sequence
------------------------------------------------------------
------------------------------------------------------------
----------------------ggaca-ttcag------c----tccc----a---tt-c
tgctgacgccagagatagtcgggcac-------c----ttgca-----------------
---agaggtgttatgccg-gctagtcga-tgtacc----cact------------gaacc
tgat-ggggggg--t-acc--ggcaagacaacct-ggatcggggaaggctaa--ggtg--
------------------------------------t---------------cgagtg-c
---g-ac--gcta-tgctaat-cccgagcagagctgcc-acagagc--------------
------------------------------------------------------------
--------------------gatctgtg-----------------------g----a-ca
gcctgtgtagagcacgctaaggtgtcggcc-aac--tcat-gtag---------------
----------------------ttgg---------------------cttaa-gggacgt
-------------gccatt-cccatctgaaaggat-ggctgtcagcag-tagcgcccatc
------------------------------------------------------------
------------------------------------------------------------
----------acgcg-aaggctgaca-ggt------tcaaacaagg--------------
------------------------------------------------------------
---------tgcttgtttgagaagtgtaata-----------------------------
------------------------------------------------------------
-----
>MG520986.1 Parastagonospora minima strain MFLUCC 130376 18S ribosomal RNA gene, partial sequence
------------------------------------------------------------
------------------------------------------------------------
----------------------ggaca-ttcag------c----tccc----a---ct-t
tgctgacgccagagatagtcgggcat-------c----tttc------------------
----gaggtgttacgccg-gctagtcga-tgtacc----tact------------a-aaa
tgat-ggggagg--t-acc--ggcaagacaacct-ggatcggggaaggctaa--ggca--
------------------------------------t---------------tcaa-g-c
---a-at--gcta-tgctaat-cccgagcagagctact-gtagagc--------------
------------------------------------------------------------
--------------------gatttaca-----------------------g----a-ta
gcctgtgtagagcacggaaaggtgtcggcc-aac--tcaa-gtag---------------
----------------------ttgg---------------------cttaa-gggacgt
-------------gccatt-ctcatctgaaaaggt-ggctgtcagcaa-tagcgcccatc
------------------------------------------------------------
------------------------------------------------------------
----------acgcg-aaggctgaca-ggt------tcaagcgt----------------
------------------------------------------------------------
----------acacgtttgaagttaaata-------------------------------
------------------------------------------------------------
-----
>NG_068368.1 Parastagonospora poaceicola MFLUCC 150471 18S rRNA gene, partial sequence; from TYPE material
------------------------------------------------------------
------------------------------------------------------------
----------------------ggaca-ttcag------c----tccc----a---ct-t
tgctgacgccagagatagtcgggcat-------c----tttc------------------
----gaggtgttacgccg-gctagtcga-tgtacc----tact------------a-aaa
tgat-ggggagg--t-acc--ggcaagacaacct-ggatcggggaaggctaa--ggca--
------------------------------------t---------------tcaa-g-c
---a-at--gcta-tgctaat-cccgagcagagctact-gtagagc--------------
------------------------------------------------------------
--------------------gatttaca-----------------------g----a-ta
gcctgtgtagagcacggaaaggtgtcggcc-aac--tcaa-gtag---------------
----------------------ttgg---------------------cttaa-gggacgt
-------------gccatt-ctcatctgaaaaggt-ggctgtcagcaa-tagcgcccatc
------------------------------------------------------------
------------------------------------------------------------
----------acgcg-aaggctgaca-ggt------tcaagcgt----------------
------------------------------------------------------------
----------acacgtttgaagttaaata-------------------------------
------------------------------------------------------------
-----
>KU842390.1 Parastagonospora cumpignensis voucher MFLUCC130573c 18S ribosomal RNA gene, partial sequence
------------------------------------------------------------
------------------------------------------------------------
----------------------ggaca-ttcag------c----tccc----a---ct-t
tgctgacgccagagatagtcgggcat-------c----tttc------------------
----gaggtgttacgccg-gctagtcga-tgtacc----tact------------a-aaa
tgat-ggggagg--t-acc--ggcaagacaacct-ggatcggggaaggctaa--ggca--
------------------------------------t---------------tcaa-g-c
---a-at--gcta-tgctaat-cccgagcagagctact-gtagagc--------------
------------------------------------------------------------
--------------------gatttaca-----------------------g----a-ta
gcctgtgtagagcacggaaaggtgtcggcc-aac--tcaa-gtag---------------
----------------------ttgg---------------------cttaa-gggacgt
-------------gccatt-ctcatctgaaaaggt-ggctgtcagcaa-tagcgcccatc
------------------------------------------------------------
------------------------------------------------------------
----------acgcg-aaggctgaca-ggt------tcaagcgt----------------
------------------------------------------------------------
----------acacgtttgaagttaaata-------------------------------
------------------------------------------------------------
-----
>KX926419.1 Parastagonospora poaceicola strain MFLUCC 150471 18S ribosomal RNA gene, partial sequence
------------------------------------------------------------
------------------------------------------------------------
----------------------ggaca-ttcag------c----tccc----a---ct-t
tgctgacgccagagatagtcgggcat-------c----tttc------------------
----gaggtgttacgccg-gctagtcga-tgtacc----tact------------a-aaa
tgat-ggggagg--t-acc--ggcaagacaacct-ggatcggggaaggctaa--ggca--
------------------------------------t-----------------------
------------------------------------------------------------
------------------------------------------------------------
------------------------------------------------------------
------------------------------------------------------------
------------------------------------------------------------
------------------------------------------------------------
------------------------------------------------------------
------------------------------------------------------------
------------------------------------------------------------
------------------------------------------------------------
------------------------------------------------------------
------------------------------------------------------------
-----
>MT226688.1 Chaetosphaeronema clematidis isolate MFLUCC 172147 small subunit ribosomal RNA gene, partial sequence
------------------------------------------------------------
------------------------------------------------------------
----------------------ggacn-ttcag------c----tccc----a---tt-c
tgctgacgccagagatagtcgggcat-------c----gt--------------------
---caagatgttatgccg-gctagtcga-tgtacc----cgct------------t-aat
tgat-gggaggg--t-acc--ggcaagacaacct-ggatcggggaaagctaa--ggta--
------------------------------------t---------------c-tgca-a
---g-at--gcta-tgctaat-cccgagcagagctgcc-acggagc--------------
------------------------------------------------------------
--------------------gatctgtg-----------------------g----a-ca
gcctgtgtagagcacgctaaggtgtcggcc-aac--tcac-gtag---------------
----------------------ttgg---------------------cttaa-gggacgt
-------------gccatt-cccacttgaaagagt-ggctgttagcaa-tagcgcccatc
------------------------------------------------------------
------------------------------------------------------------
----------acgcg-aaggctaaca-ga-------tcaaacaaag--------cgca--
------------------------------------------------------------
---------tgcgatgtttgaagtttcaata-----------------------------
------------------------------------------------------------
-----
>NG_070660.1 Chaetosphaeronema clematidicola MFLUCC 172151 18S rRNA gene, partial sequence; from TYPE material
------------------------------------------------------------
------------------------------------------------------------
----------------------ggacn-ttcag------c----tccc----a---tt-c
tgctgacgccagagatagtcgggcat-------c----gt--------------------
---caagatgttatgccg-gctagtcga-tgtacc----cgct------------t-aat
tgat-gggaggg--t-acc--ggcaagacaacct-ggatcggggaaagctaa--ggta--
------------------------------------t---------------c-tgca-a
---g-at--gcta-tgctgat-cccgagcagagctgcc-acggagc--------------
------------------------------------------------------------
--------------------gatctgtg-----------------------g----a-ca
gcctgtgtagagcacgctaaggtgtcggcc-aac--tcac-gtag---------------
----------------------ttgg---------------------cttaa-gggacgt
-------------gccatt-cccacttgaaagagt-ggctgttagcaa-tagcgcccatc
------------------------------------------------------------
------------------------------------------------------------
----------acgcg-aaggctaaca-ga-------tcaaacaaag--------cgca--
------------------------------------------------------------
---------tgcgatgtttgaagtttcaata-----------------------------
------------------------------------------------------------
-----
>MT177969.1 Chaetosphaeronema hispidulum voucher MFLU:162275 small subunit ribosomal RNA gene, partial sequence
------------------------------------------------------------
------------------------------------------------------------
----------------------ggaca-ttcac------c----tccc----a---tt-c
tgctgacgccagagatagtcgggcat-------c----gt--------------------
---caagatgttatgccg-gctagtcga-tgtacc----cgct------------t-aat
tgat-gggaggg--t-acc--ggcaagacaacct-ggatcggggaaagctaa--ggta--
------------------------------------t---------------c-tgca-a
---g-at--gcta-tgctaat-cccgagcagagctgcc-acggagc--------------
------------------------------------------------------------
--------------------gatctgtg-----------------------g----a-ca
gcctgtgtagagcacgctaaggtgtcggcc-aac--tcac-gtag---------------
----------------------ttgg---------------------cttaa-gggacgt
-------------gccatt-cccacttgaaagagt-ggctgttagcaa-tagcgcccatc
------------------------------------------------------------
------------------------------------------------------------
----------acgcg-aaggctaaca-ga-------tcaaacaaag--------cgca--
------------------------------------------------------------
---------tgcgatgtttgaagtttcaata-----------------------------
------------------------------------------------------------
-----
>EU754045.1 Chaetosphaeronema hispidulum strain CBS 216.75 18S ribosomal RNA gene, partial sequence
------------------------------------------------------------
------------------------------------------------------------
----------------------ggaca-ttcag------c----tccc----a---tt-c
tgctgacgccagagatagtcgggcat-------c----gt--------------------
---caagatgttatgccg-gctagtcga-tgtacc----cgct------------t-aat
tgat-gggaggg--t-acc--ggcaagacaacct-ggatcggggaaagctaa--ggta--
------------------------------------t---------------c-tgca-a
---g-at--gcta-tgctaat-cccgagcagagctgcc-acggagc--------------
------------------------------------------------------------
--------------------gatctgtg-----------------------g----a-ca
gcctgtgtagagcacgctaaggtgtcggcc-aac--tcac-gtag---------------
----------------------ttgg---------------------cttaa-gggacgt
-------------gccattccccacttgaaagagt-ggctgttagcaa-tagcgcccatc
------------------------------------------------------------
------------------------------------------------------------
----------acgcg-aaggctaaca-ga-------tcaaacaaag--------cgca--
------------------------------------------------------------
---------tgcgatgtttgaagtttcaata-----------------------------
------------------------------------------------------------
-----
>KM014663.1 Ophiobolus cirsii isolate MFLUCC 130218 18S ribosomal RNA gene, partial sequence
------------------------------------------------------------
------------------------------------------------------------
----------------------ggaca-ttcag------c----tccc----a---tt-c
tgctgacgccagagatagtcgggcat-------c----gt--------------------
---caagatgttatgccg-gctagtcga-tgtacc----cgct------------t-aat
tgat-gggaggg--t-acc--ggcaagacaacct-ggatcggggaaagctaa--ggta--
------------------------------------t---------------c-tgca-a
---g-at--gcta-tgctaat-cccgagcagagctgcc-acggagc--------------
------------------------------------------------------------
--------------------gatctgtg-----------------------g----a-ca
gcctgtgtagagcacgctaaggtgtcggcc-aac--tcac-gtag---------------
----------------------ttgg---------------------cttaa-gggacgt
-------------gccatt-cccacttgaaagagt-ggctgttagcaa-tagcgcccatc
------------------------------------------------------------
------------------------------------------------------------
----------acgcg-aaggctaaca-ga-------------------------------
------------------------------------------------------------
------------------------------------------------------------
------------------------------------------------------------
-----
>MT177970.1 Chaetosphaeronema hispidulum voucher MFLU:161965 small subunit ribosomal RNA gene, partial sequence
------------------------------------------------------------
------------------------------------------------------------
----------------------ggaca-tcag------------ctcc----a---tt-c
tgctgacgccagagatagtcgggcat-------c----gt--------------------
---caagatg-tatgccg-gctagtcga-tgtacc----cgct------------t-aat
tgat-gggaggg--t-acc--ggcaagacaacat-ggatc-gggaaagctaa--ggta--
------------------------------------t---------------c-tgca-a
---g-at--gcta-tgctaat-cccgagcagagctgcc-acggagc--------------
------------------------------------------------------------
--------------------gatctgtg-----------------------g----a-ca
gcctgtgtagagcacgctaaggtgtcggcc-aac--tcac-gtag---------------
----------------------ttgg---------------------cttaa-gggacgt
-------------gccatt-cccacttgaaagagt-ggctgttagcaa-tagcgcccatc
------------------------------------------------------------
------------------------------------------------------------
----------acgcg-aaggctaaca-ga-------tcaaacaaag--------cgca--
------------------------------------------------------------
---------tgcgatgtttgaagtttcaata-----------------------------
------------------------------------------------------------
-----
>EU754097.1 Chaetosphaeronema coonsii strain CBS 559.78 18S ribosomal RNA gene, partial sequence
------------------------------------------------------------
------------------------------------------------------------
----------------------ggacgtttcag------c----tccc----a---tt-c
tgctgacgccagagatagtcgggcat---------------------------------c
tgtacagatgttatgccg-gctagtcga-tgtacc----tact------------g-aat
tgat-gggcagg--t-acc--ggcaagacaacct-ggatcggggaaggctaa--ggtg--
------------------------------------t---------------cgcatg-c
---g-ac--gcta-tgctgat-cccgagcagagctgcc-acggagc--------------
------------------------------------------------------------
--------------------gatctgtg-----------------------g----a-ca
gcctgtgtagagcacgctaaggtgtcggcc-agc--tcac-gtag---------------
----------------------ttgg---------------------cttaa-gggacgt
-------------gccatt-cccacttgaaagagt-ggctgttagcaa-tagcgcccatc
------------------------------------------------------------
------------------------------------------------------------
----------acgcg-aaggctagca-gat------ttaagcagca--------cacag-
------------------------------------------------------------
---------ccgctgtttgaaggtgataata-----------------------------
------------------------------------------------------------
-----
>NG_073509.1 Synfenestella sorbi CBS 144862 18S rRNA gene, partial sequence; from TYPE material
------------------------------------------------------------
------------------------------------------------------------
----------------------ggaca-ttcag------c----tccc----g------t
tgctgacgccagagatagtcgggcat-------c----ttgca-----------------
----gagatgttatgccg-gctagtcga-tgtacc----tgct------------g-att
tgat-ggggagg--t-acc--ggcaagacaacct-ggatcggggaaggctaa--ggta--
------------------------------------t---------------cgaaca-a
---g-at--acta-tgctaat-cccgagcagagctgcc-gcagagc--------------
------------------------------------------------------------
--------------------gatctgcg-----------------------a----a-ca
gcctgtgtagagcacgctaaggtgtcggcc-aac--tcac-gtag---------------
----------------------ttgg---------------------cttaa-gggacgt
-------------gccatt-cccacctgaaagggt-ggctgtcagcag-tagcgcccatc
------------------------------------------------------------
------------------------------------------------------------
----------acgcg-aaggctggca-gat------tcaaacatat--------aacgag
gggaccccctatatt---------------------------------------------
---------ttatgcttgaaggatttcaata-----------------------------
------------------------------------------------------------
-----
>MK356328.1 Synfenestella sorbi strain FR small subunit ribosomal RNA gene, partial sequence
------------------------------------------------------------
------------------------------------------------------------
----------------------ggaca-ttcag------c----tccc----g------t
tgctgacgccagagatagtcgggcat-------c----ttgca-----------------
----gagatgttatgccg-gctagtcga-tgtacc----tgct------------g-att
tgat-ggggagg--t-acc--ggcaagacaacct-ggatcggggaaggctaa--ggta--
------------------------------------t---------------cgaaca-a
---g-at--acta-tgctaat-cccgagcagagctgcc-gcagagc--------------
------------------------------------------------------------
--------------------gatctgcg-----------------------a----a-ca
gcctgtgtagagcacgctaaggtgtcggcc-aac--tcac-gtag---------------
----------------------ttgg---------------------cttaa-gggacgt
-------------gccatt-cccacctgaaagggt-ggctgtcagcag-tagcgcccatc
------------------------------------------------------------
------------------------------------------------------------
----------acgcg-aaggctggca-gat------tcaaacatat--------aacgag
gggaccccctatatt---------------------------------------------
---------ttatgcttgaaggatttcaata-----------------------------
------------------------------------------------------------
-----
>NG_073508.1 Fenestella media CBS 144860 18S rRNA gene, partial sequence; from TYPE material
------------------------------------------------------------
------------------------------------------------------------
----------------------ggaca-ttcag------c----tccc----a---at-c
tgctgacgccagagatagtcgggcat-------c----tttt------------------
------gatgttatgccg-gctagtcga-tgtacc----tact------------a-aac
tgat-ggggagg--t-acc--ggcaagacaacct-ggatcggggaaggctaa--ggcg--
------------------------------------t---------------tgcttg-c
---a-at--gcta-tgctaat-cccgagcagagctacc-atggagc--------------
------------------------------------------------------------
--------------------gatctgtg-----------------------g----a-ta
gcctgtgtagagcacggtaaggtgtcggcc-aac--tcac-gtag---------------
----------------------ttgg---------------------cttaa-gggacgt
-------------gccatt-cccacctgaaagggt-ggctgccagcaa-tagcgcccatc
------------------------------------------------------------
------------------------------------------------------------
----------acgcg-aaggctggca-ggtt-----tcaatcaagt--------gg----
------------------------------------------------------------
-----------------ttgaatatataata-----------------------------
------------------------------------------------------------
-----
>MK356326.1 Fenestella media strain FP small subunit ribosomal RNA gene, partial sequence
------------------------------------------------------------
------------------------------------------------------------
----------------------ggaca-ttcag------c----tccc----a---at-c
tgctgacgccagagatagtcgggcat-------c----tttt------------------
------gatgttatgccg-gctagtcga-tgtacc----tact------------a-aac
tgat-ggggagg--t-acc--ggcaagacaacct-ggatcggggaaggctaa--ggcg--
------------------------------------t---------------tgcttg-c
---a-at--gcta-tgctaat-cccgagcagagctacc-atggagc--------------
------------------------------------------------------------
--------------------gatctgtg-----------------------g----a-ta
gcctgtgtagagcacggtaaggtgtcggcc-aac--tcac-gtag---------------
----------------------ttgg---------------------cttaa-gggacgt
-------------gccatt-cccacctgaaagggt-ggctgccagcaa-tagcgcccatc
------------------------------------------------------------
------------------------------------------------------------
----------acgcg-aaggctggca-ggtt-----tcaatcaagt--------gg----
------------------------------------------------------------
-----------------ttgaatatataata-----------------------------
------------------------------------------------------------
-----
>KM096179.1 Pleosporales sp. LFM183 18S ribosomal RNA gene, partial sequence
------------------------------------------------------------
------------------------------------------------------------
----------------------ggaca-ttcag------c----tccc----a---tt-c
tgctgacgccagagatagtcgggcat-------c----tt--------------------
---tacgatgttatgccg-gctagtcga-tgtacc----tact------------a-aat
tgat-ggggagg--t-acc--ggcaagacaacct-ggatcggggaaggctaa--ggcg--
------------------------------------t---------------caaacg-a
---g-ac--gcta-tgctaat-cccgagcagagctgcc-atagagc--------------
------------------------------------------------------------
--------------------gatctttg-----------------------g----a-ca
gcctgtgtagagcacgctaaggtgtcggcc-agc--tcat-gtag---------------
----------------------cagg---------------------cttaa-gggacgt
-------------gccatt-cccacttgaaaaggt-ggctgtcagcaa-tagcgcccatc
------------------------------------------------------------
------------------------------------------------------------
----------acgcg-aaggctgaca-ggt------tcaga-------------------
------------------------------------------------------------
-gtgcatttgcactcactgaagcgatataaa-----------------------------
------------------------------------------------------------
-----
>MT659204.1 Pleosporineae sp. strain 18BPLE022 small subunit ribosomal RNA gene, partial sequence
------------------------------------------------------------
------------------------------------------------------------
----------------------ggaca-ttcag------c----tccc----a---tt-c
tgctgacgccagagatagtcgggcat-------c----ttgt-tc---------------
---tgagatgttacgccg-gctagtcga-tgtacc----cgct------------a-act
tgat-ggggggg--t-acc--ggcaagacaacct-ggatcggggaaggctaa--ggta--
------------------------------------t---------------cga--g-a
---g-at--acta-tgctaat-cccgagcagagctgcc-atggagc--------------
------------------------------------------------------------
--------------------gatccgtg-----------------------g----a-ta
gcctgtgtagagcacgctaaggtgtcggcc-agc--tcac-gtag---------------
----------------------ctgg---------------------cttaa-gggacgt
-------------gccatt-cccatctgaaaaggt-ggctgtcagcaa-tagtgcccatc
------------------------------------------------------------
------------------------------------------------------------
----------acgcg-aaggttgaca-gag------tcgagtat----------------
--------------------------ttgcgctcttgcg---------------------
---------tgagtgctcgaagttattaaaa-----------------------------
------------------------------------------------------------
-----
>NG_061264.1 Pseudocoleophoma calamagrostidis HHUF 30450 18S rRNA gene, partial sequence; from TYPE material
------------------------------------------------------------
------------------------------------------------------------
----------------------ggaca-ttcag------c----tccc----a---tt-c
tgctgacgccagagatagtcgggcat-------t----tc---gt---------------
---agagatgttacgccg-gctagtcga-tgtacc----tact------------a-att
tgat-ggggagg--t-acc--ggcaagacaacct-ggatcggggaaggctaa--ggta--
------------------------------------c---------------caaa----
---g-gt--acta-tgctaat-cccgagcagagccccc-acggagc--------------
------------------------------------------------------------
--------------------gatctgtg-----------------------g----a-tg
gcctgtgtagagcacgctaaggtgtcggtc-agc--tcac-gtag---------------
----------------------ttgg---------------------cttaa-gggacgt
-------------gccatt-cccatccgaaagggt-ggctgttagcaa-tagcgcccatc
------------------------------------------------------------
------------------------------------------------------------
----------acgcg-aaggctatca-gac------tcagatac----------------
------------------------------------------------------------
----------ccatatttgaggtacttacaa-----------------------------
------------------------------------------------------------
-----
>NG_063628.1 Camarosporidiella laburnicola MFLUCC 140565 18S rRNA gene, partial sequence; from TYPE material
------------------------------------------------------------
------------------------------------------------------------
----------------------ggaca-ttcag------c----tccc----a---tt-c
tgctgacgccagagatagtcgggcat-------c----tt--------------------
---gtagatgttacgccg-gctagtcga-tgtacc----tact------------a-aat
tgat-gggaagg--t-acc--ggcaagacaacct-ggatcggggaaggctaa--ggca--
------------------------------------t---------------cgaatg-a
---g-at--gcta-tgctaat-cccgagcagagccccc-acggagc--------------
------------------------------------------------------------
--------------------gatctgtg-----------------------g----a-cg
gcctgtgtagagcacgctaaggtgtcggccaaac--tcac-gtag---------------
----------------------ttgg---------------------cttaa-gggacgt
-------------gccatt-tccgcctgaaagggt-ggctgtcagcaa-tagcgcccatc
------------------------------------------------------------
------------------------------------------------------------
----------acgcg-aaggctgaca-ggt------tcaaacctat--------tgaaac
caagtgtta---------------------------------------------------
---------catagggttgaagttattaata-----------------------------
------------------------------------------------------------
-----
>OQ168202.1 Camarosporidiella sp. GCR2022a isolate HKAS122771 small subunit ribosomal RNA gene, partial sequence
------------------------------------------------------------
------------------------------------------------------------
----------------------ggaca-ttcag------c----tccc----a---tt-c
tgctgacgccagagatagtcgggcat-------c----tt--------------------
---atagatgttacgccg-gctagtcga-tgtacc----tact------------a-aat
tgat-gggaagg--t-acc--ggcaagacaacct-ggatcggggaaggctaa--ggta--
------------------------------------t---------------cgaatg-a
---g-at--gcta-tgctaat-cccgagcagagccccc-acggagc--------------
------------------------------------------------------------
--------------------gatctgtg-----------------------g----a-cg
gcctgtgtagagcacgctaaggtgtcggccaaac--tcac-gtag---------------
----------------------ttgg---------------------cttaa-gggacgt
-------------gccatt-tccacctgaaagggt-ggctgtcagcaa-tagcgcccatc
------------------------------------------------------------
------------------------------------------------------------
----------acgcg-aaggctggca-ggt------tcaactgtag--------tgtgga
gaaactcttta-------------------------------------------------
---------cctatgtttgaagatatcaata-----------------------------
------------------------------------------------------------
-----
>KM096231.1 Ophiosphaerella herpotricha strain MF230 18S ribosomal RNA gene, partial sequence
------------------------------------------------------------
------------------------------------------------------------
----------------------ggacaattcag------c----tccc----a---tt-c
tgctgacgccagcaatagtcgggcac-------c----tt--------------------
---ttaggtgttataccg-gctagtcga-tgtacc----tact------------a-tcc
tgat-ggggagg--t-acc--ggcaagacaacct-ggatcgggggaggctaa--ggcg--
------------------------------------t---------------tgaat---
---a-at--gcta-tgctaat-cccgagcagagctacc-atagagc--------------
------------------------------------------------------------
--------------------gatttatg-----------------------g----a-ta
gcctgtgtagagcacggaaaggtgtcggcc-agc--tcat-gtag---------------
----------------------ttgg---------------------cttaa-gggacgt
-------------gccatt-cccatccgaaagggt-ggctgtcaacaa-tagcgcccatc
------------------------------------------------------------
------------------------------------------------------------
----------acgcg-aaggttgacg-ggt------tcaaacaa----------------
------------------------------------------------------------
----------gcttgtttgaagtttttaata-----------------------------
------------------------------------------------------------
-----
>ON408351.1 Ophiosphaerella herpotricha strain CBS 620.86 small subunit ribosomal RNA gene, partial sequence
------------------------------------------------------------
------------------------------------------------------------
----------------------ggacaattcag------c----tccc----a---tt-c
tgctgacgccagcaatagtcgggcat-------c----tt--------------------
-----tgatgttataccg-gctagtcga-tgtacc----cact------------g-atc
tgat-ggggggg--t-acc--ggcaagacaacct-ggatcggggaaggctaa--ggtg--
------------------------------------c---------------tctttg--
---g-gc--gcta-tgctaat-cccgagcagagctact-ataaagc--------------
------------------------------------------------------------
--------------------gatttatg-----------------------g----a-ta
gcctgtgtagagcacggaaaggtgtcggcc-aac--tcac-gtag---------------
----------------------ttgg---------------------cttaa-gggacgt
-------------gccatt-cccacctgaaagggt-ggctgtcaacaa-tagcgcccatc
------------------------------------------------------------
------------------------------------------------------------
----------acgca-aaggttgaca-ggt------tcaagcag----------------
------------------------------------------------------------
----------ccttgtttgaagttaataata-----------------------------
------------------------------------------------------------
-----
>DQ678010.1 Ophiosphaerella herpotricha isolate AFTOLID 1569 18S small subunit ribosomal RNA gene, partial sequence
------------------------------------------------------------
------------------------------------------------------------
----------------------ggacanttcag------c----tccc----a---tt-c
tgctgacgccagcaatagtcgggcat-------c----tt--------------------
-----tgatgttataccg-gctagtcga-tgtacc----cact------------g-atc
tgat-ggggggg--t-acc--ggcaagacaacnt-ggatcggggaangctaa--ngtg--
------------------------------------c---------------tctttg--
---g-gc--gcta-tgctaat-cccgagcagagctact-ataaagc--------------
------------------------------------------------------------
--------------------gatttatg-----------------------g----a-ta
gcctgtgtagagcacggaaaggtgtnnncc-aac--tcac-gtag---------------
----------------------ttgg---------------------cttaa-gggacgt
-------------gccatt-cccacctgaaagggt-ggctgtcaacaa-tagcgcccatc
------------------------------------------------------------
------------------------------------------------------------
----------acgca-aaggttgaca-ggt------tcaagcag----------------
------------------------------------------------------------
----------ccttgtttgaagttaataata-----------------------------
------------------------------------------------------------
-----
>JX981503.1 Wojnowicia sp. JP2013 strain WA0000019153 18S ribosomal RNA gene, partial sequence
------------------------------------------------------------
------------------------------------------------------------
----------------------ggacaattcag------c----tccc----a---ta-c
tgctgacgccagcaaaagtcgggcat----------------------------------
-ctcttgatgttacaccg-gctagtcga-tgtacc----cact------------g-atc
tgat-ggggggg--t-acc--ggcaagacaacct-gggtcggggaaggctaa--ggcg--
------------------------------------c---------------tcttt---
---t-gc--gcta-tgctaat-cccgagcagagctact-ataaagc--------------
------------------------------------------------------------
--------------------gatttatg-----------------------g----c-ta
gcctgtgtagagcacggaaaggtgtcggcc-aac--tcac-gtag---------------
----------------------ttgg---------------------cttaa-gggacgt
-------------gccatt-cccacctgaaagggt-ggctgtcaacaa-tagcgcccatc
------------------------------------------------------------
------------------------------------------------------------
----------acgca-aaggttgaca-ggt------tcaaacag----------------
------------------------------------------------------------
-----------cctgtttgaagttaataata-----------------------------
------------------------------------------------------------
-----
>EU754124.1 Septoriella hirta strain CBS 295.69 18S ribosomal RNA gene, partial sequence
------------------------------------------------------------
------------------------------------------------------------
----------------------ggacaattcag------c----tccc----a---ta-c
tgctgacgccagcaaaagtcgggcat----------------------------------
-ctcttgatgttacaccg-gctagtcga-tgtacc----cact------------g-atc
tgat-ggggggg--t-acc--ggcaagacaacct-gggtcggggaaggctaa--ggcg--
------------------------------------c---------------tcttt---
---t-gc--gcta-tgctaat-cccgagcagagctact-ataaagc--------------
------------------------------------------------------------
--------------------gatttatg-----------------------g----c-ta
gcctgtgtagagcacggaaaggtgtcggcc-aac--tcac-gtag---------------
----------------------ttgg---------------------cttaa-gggacgt
-------------gccatt-cccacctgaaagggt-ggctgtcaacaa-tagcgcccatc
------------------------------------------------------------
------------------------------------------------------------
----------acgca-aaggttgaca-ggt------tcaaacag----------------
------------------------------------------------------------
-----------cctgtttgaagttaataata-----------------------------
------------------------------------------------------------
-----
>MG829140.1 Neosetophoma rosae strain MFLU 151073 18S ribosomal RNA gene, partial sequence
------------------------------------------------------------
------------------------------------------------------------
----------------------ggaaa-ttcag------c----tccc----a---tt-c
tgctgacgccagagatagtcgggcat--------------------------------ct
tttcgagatgttatgccg-gctagtcga-tgtacc----cgct------------g-aat
tgat-ggggggg--t-acc--ggcaagacaacct-ggatcggggaaggctaa--ggca--
------------------------------------t---------------taatg---
-----at--gcta-tgctaat-cccgagcagagctacc-gcagagt--------------
------------------------------------------------------------
--------------------gatttgtg-----------------------g----a-ta
gcctgtgtagagcacggtaaggtgtcggcc-aac--tcac-gcag---------------
----------------------ttgg---------------------cttaa-gggacgt
-------------gccatt-cccatccgaaagggt-ggctgccagcaa-tagcgcccatc
------------------------------------------------------------
------------------------------------------------------------
----------acgca-aaggctggca-ggt------tcgaacgt----------------
------------------------------------------------------------
----------agcggtttgaagattataata-----------------------------
------------------------------------------------------------
-----
>EU754102.1 Pseudodiplodia sp. CBS 255.86 18S ribosomal RNA gene, partial sequence
------------------------------------------------------------
------------------------------------------------------------
----------------------ggaaa-ttcag------c----tccc----a---tt-c
tgctgacgccagagatagtcgggcat--------------------------------ct
tttcgagatgttatgccg-gctagtcga-tgtacc----cgct------------g-aat
tgat-ggggggg--t-acc--ggcaagacaacct-ggatcggggaaggctaa--ggca--
------------------------------------t---------------taatg---
-----at--gcta-tgctaat-cccgagcagagctacc-gcagagt--------------
------------------------------------------------------------
--------------------gatttgtg-----------------------g----a-ta
gcctgtgtagagcacggtaaggtgtcggcc-aac--tcac-gcag---------------
----------------------ttgg---------------------cttaa-gggacgt
-------------gccatt-cccatccgaaagggt-ggctgccagcaa-tagcgcccatc
------------------------------------------------------------
------------------------------------------------------------
----------acgca-aaggctggca-ggt------tcgaacgt----------------
------------------------------------------------------------
----------agcggtttgaagattataata-----------------------------
------------------------------------------------------------
-----
>NG_062411.1 Neosetophoma clematidis MFLUCC 130734 18S rRNA gene, partial sequence; from TYPE material
------------------------------------------------------------
------------------------------------------------------------
------------------------------------------------------------
------------------------------------------------------------
------------------------------------------------------------
------------------------------------------------------------
------------------------------------------------------------
------------------------------------------gagt--------------
------------------------------------------------------------
--------------------gatttgtg-----------------------g----a-ta
gcctgtgtagagcacggtaaggtgtcggcc-aac--tcat-gcag---------------
----------------------ttgg---------------------cttaa-gggacgt
-------------gccatt-cccatccgaaagggt-ggctgccagcaa-tagcgcccatc
------------------------------------------------------------
------------------------------------------------------------
----------acgca-aaggctggca-ggt------tcgaacgt----------------
------------------------------------------------------------
----------agcggtttgaagattataata-----------------------------
------------------------------------------------------------
-----
>KP684154.1 Neosetophoma clematidis strain MFLUCC 130734 18S ribosomal RNA gene, partial sequence
------------------------------------------------------------
------------------------------------------------------------
------------------------------------------------------------
------------------------------------------------------------
------------------------------------------------------------
------------------------------------------------------------
------------------------------------------------------------
------------------------------------------gagt--------------
------------------------------------------------------------
--------------------gatttgtg-----------------------g----a-ta
gcctgtgtagagcacggtaaggtgtcggcc-aac--tcat-gcag---------------
----------------------ttgg---------------------cttaa-gggacgt
-------------gccatt-cccatccgaaagggt-ggctgccagcaa-tagcgcccatc
------------------------------------------------------------
------------------------------------------------------------
----------acgca-aaggctggca-ggt------tcgaacgt----------------
------------------------------------------------------------
----------agcggtttgaagattataata-----------------------------
------------------------------------------------------------
-----
>GQ387519.1 Neosetophoma samarorum strain CBS 568.94 18S ribosomal RNA gene, partial sequence
------------------------------------------------------------
------------------------------------------------------------
----------------------ggaaa-ttcag------c----tccc----a---ag-c
tgctgacgccagagatagtcgggcat-------------------------------ctt
ttgcgagatgttatgccg-gctagtcga-tgtacc----cact------------g-aac
tgat-ggggggg--t-acc--ggcaagacaacct-ggatcggggaaggctaa--ggca--
------------------------------------t---------------cgtca---
---t-at--gcta-tgctaat-cccgagcagagctacc-gtggagc--------------
------------------------------------------------------------
--------------------gatccgcg-----------------------g----a-ta
gcctgtgtagagcacggaaaggtgtcggcc-aac--tcac-gcag---------------
----------------------ttgg---------------------cttaa-gggacgt
-------------gccatt-cccacccgaaagggt-ggctgccagcaa-tagcgcccatc
------------------------------------------------------------
------------------------------------------------------------
----------acgcg-aaggctggca-ggt------tcaaacgt----------------
------------------------------------------------------------
----------agcggtttgaagattataata-----------------------------
------------------------------------------------------------
-----
>NG_061079.1 Neosetophoma samarorum 18S rRNA gene, partial sequence; from TYPE material
------------------------------------------------------------
------------------------------------------------------------
----------------------ggaaa-ttcag------c----tccc----a---ag-c
tgctgacgccagagatagtcgggcat-------------------------------ctt
ttgcgagatgttatgccg-gctagtcga-tgtacc----cact------------g-aac
tgat-ggggggg--t-acc--ggcaagacaacct-ggatcggggaaggctaa--ggca--
------------------------------------t---------------cgtca---
---t-at--gcta-cgctaat-cccgagcagagctacc-gtggagc--------------
------------------------------------------------------------
--------------------gatccgcg-----------------------g----a-ta
gcctgtgtagagcacggaaaggtgtcggcc-aac--tcac-gcag---------------
----------------------ttgg---------------------cttga-gggacgt
-------------gccatt-cccacccgaaagggt-ggctgccagcaa-tagcgcccatc
------------------------------------------------------------
------------------------------------------------------------
----------acgca-aaggctggca-ggt------tcaaacgt----------------
------------------------------------------------------------
----------agcggtttgaagattataata-----------------------------
------------------------------------------------------------
-----
>KY501126.1 Neosetophoma garethjonesii voucher MFLUCC 140528 18S ribosomal RNA gene, partial sequence
------------------------------------------------------------
------------------------------------------------------------
----------------------ggaaa-ttcag------c----t-cc----a---ag-c
tgctgacgccagagatagtcgggcat-------------------------------ctt
ttgcgagatgttatgccg-gctagtcga-tgtacc----cact------------g-aac
tgat-ggggggg--t-acc--ggcaagacaacct-ggatcggggaaggctaa--ggca--
------------------------------------t---------------cgtca---
---t-at--gcta-tgctaat-cccgagcagagctacc-gtggagc--------------
------------------------------------------------------------
--------------------gatccgcg-----------------------g----a-ta
gcctgtgtagagcacggaaaggtgtcggcc-aac--tcac-gcag---------------
----------------------ttgg---------------------cttaa-gggacgt
-------------gccatt-cccacccaaaagggt-ggctgccagcaa-tagcgcccatc
------------------------------------------------------------
------------------------------------------------------------
----------acgcg-aaggctggca-ggt------tcaaacgt----------------
------------------------------------------------------------
----------agcggtttgaagattataata-----------------------------
------------------------------------------------------------
-----
>HQ599454.1 Massaria zanthoxyli voucher WU 30620 18S ribosomal RNA gene, partial sequence
------------------------------------------------------------
------------------------------------------------------------
----------------------ggaca-ttcag------c----tccc----a---tt-c
tgctgacgccagcaatagtcgggcat-------c----tcgtaac---------------
---acagatgttatgccg-gctagtcga-tgtacc---ccact------------g-aat
tgat-gggaggg--t-acc--ggcaagacaacct-ggatcggggaaggctac--ggta--
---------------------------------------------------------g-a
---a-at--acta-tgctaat-cccgagcagagctgct-acagagc--------------
------------------------------------------------------------
--------------------gatttgta-----------------------g----a-cg
gcctgtgtagagcacggtaaggtgtcggct-aac--tcac-gtag---------------
----------------------ttgg---------------------cttaa-gggacgt
-------------gccatt-cccactcgaaagggt-ggctgccagcaa-tagcgcccatc
------------------------------------------------------------
------------------------------------------------------------
----------acgcg-aaggctggca-ggt------tcaagcat----------------
----------------------------------ggtaa---------------------
---------tgcgtgtttgaagagaataata-----------------------------
------------------------------------------------------------
-----
>LC618853.1 Herpotrichia macrotricha JCM 14419 gene for 18S rRNA, partial sequence
------------------------------------------------------------
------------------------------------------------------------
----------------------ggaca-ttcag------c----tccc----a---tt-c
tgctgacgccagagatagtcgggcat-------ctccatctcgat---------------
---ggaggtgttacgccg-gctagtcga-tgtacc----tgaa------------t-cct
tgat-ggggagg--t-acc--ggcaagacaacct-ggatcggggaaggctaa--ggtg--
------------------------------------c---------------cgg--a-a
---g-gt--gcta-tgctaat-cccgagcagagctacc-atggagc--------------
------------------------------------------------------------
--------------------gatctgtg-----------------------g----a-ta
gcctgtgtagagcacgctaaggtgtcggcc-agc--tcac-gtag---------------
----------------------ttgg---------------------cttaa-gggacgt
-------------gccatt-cccatccgaaagggt-ggctgccagcaa-tagcgcccatc
------------------------------------------------------------
------------------------------------------------------------
----------acgcg-aaggctggca-ggt------tcaaacat----------------
--------------------------tgtgctctcgtgc---------------------
---------aaaatgtttgagtgttgaaata-----------------------------
------------------------------------------------------------
-----
>OR134406.1 Herpotrichia macrotricha voucher GZAAS 191756 small subunit ribosomal RNA gene, partial sequence
------------------------------------------------------------
------------------------------------------------------------
----------------------ggaca-ttcag------c----tccc----a---tt-c
tgctgacgccagagatagtcgggcat-------ctccatcttgat---------------
---ggaggtgttatgccg-gctagtcga-tgtacc----tgaa------------t-cct
tgat-ggggagg--t-acc--ggcaagacaacct-ggatcggggaaggctaa--ggtg--
------------------------------------c---------------cga--a-a
---g-gt--gcta-tgctaat-cccgagcagagctacc-atggagc--------------
------------------------------------------------------------
--------------------gatctgtg-----------------------g----a-ta
gcctgtgtagagcacgctaaggtgtcggcc-agc--tcat-gtag---------------
----------------------ttgg---------------------cttaa-gggacgt
-------------gccatt-cccacccgaaagggt-ggctgccagcaa-tagcgcccatc
------------------------------------------------------------
------------------------------------------------------------
----------acgcg-aaggctggca-ggt------tcaaacat----------------
--------------------------tatgctttcgttc---------------------
----------aaatgtttgaacgttgaaata-----------------------------
------------------------------------------------------------
-----
>GU296141.1 Camarosporium quaternatum strain CBS 483.95 18S small subunit ribosomal RNA gene, partial sequence
------------------------------------------------------------
------------------------------------------------------------
----------------------ggatc-ttcag------c----tccc----a---tttc
tgctgacgccagagatagtcgggcat-------c-------tgaa---------------
---taagatgttatgccg-gctagtcga-tgtacc----tact------------a-aac
tgat-ggggagg--t-acc--ggcaagacaacct-ggatcggggaaggctaa--ggtg--
------------------------------------t---------------cga--g-a
---g-at--acta-tgctaat-cccgagcagagctgcc-acggagc--------------
------------------------------------------------------------
--------------------gatctgtg-----------------------g----a-ca
gcctgtgtagagcacgctaaggtgtcggcc-aac--tcac-gtag---------------
----------------------ttgg---------------------cttaa-gggacgt
-------------gccatt-cccacccgaaagggt-ggctgtcaacaa-tagcgcccatc
------------------------------------------------------------
------------------------------------------------------------
----------acgcgaaaggttgaca-ggt------tcagacgtat--------tgc---
------------------------------------------------------------
---------ggtatgtttgaagtgttcaata-----------------------------
------------------------------------------------------------
-----
>EU754077.1 Paracucurbitaria corni strain CBS 234.92 18S ribosomal RNA gene, partial sequence
------------------------------------------------------------
------------------------------------------------------------
----------------------ggaca-ttcag------c----tccc----a---attc
tgctgacgccagagatagtcgggcat---------------------------------c
tttcgagatgttatgccg-gctagtcga-tgtacc----tact------------g-act
tgat-gggaagg--t-acc--ggcaagacaacct-ggatcggggaaggctaa--ggtg--
------------------------------------t---------------cgcatg-c
---g-at--acta-tgctaat-cccgagcagagctgcc-acggagc--------------
------------------------------------------------------------
--------------------gatctgtg-----------------------g----a-ca
gcctgtgtagagcacgctaaggtgtcggcc-agc--tcac-gtag---------------
----------------------ctgg---------------------cttaa-gggacgt
-------------gccatt-cccatctgaaaaggt-ggctgtcagcaa-tagcgcccatc
------------------------------------------------------------
------------------------------------------------------------
----------acgcg-aaggttgaca-ga-------tcaaacacag--------cccct-
------------------------------------------------------------
---------ggggtgtttgaagctcataata-----------------------------
------------------------------------------------------------
-----
>GQ387548.1 Pyrenochaeta corni strain CBS 102828 18S ribosomal RNA gene, partial sequence
------------------------------------------------------------
------------------------------------------------------------
----------------------ggaca-ttcag------c----tccc----a---tttc
tgctgacgccagagatagtcgggcat---------------------------------c
tttcgagatgttatgccg-gctagtcga-tgtacc----tact------------g-act
tgat-ggggagg--t-acc--ggcaagacaacct-ggatcggggaaggctaa--ggtg--
------------------------------------t---------------cgcatg-c
---g-at--acta-tgctaat-cccgagcagagctgcc-acggagc--------------
------------------------------------------------------------
--------------------gatctgtg-----------------------g----a-ca
gcctgtgtagagcacgctaaggtgtcggcc-agc--tcac-gtag---------------
----------------------ctgg---------------------cttaa-gggacgt
-------------gccatt-cccatctgaaaaggt-ggctgtcagcaa-tagcgcccatc
------------------------------------------------------------
------------------------------------------------------------
----------acgcg-aaggttgaca-ga-------tcaaacacag--------cccct-
------------------------------------------------------------
---------ggggtgtttgaagctcataata-----------------------------
------------------------------------------------------------
-----
>NG_065683.1 Camarosporium quaternatum CPC 31081 18S rRNA gene, partial sequence; from TYPE material
------------------------------------------------------------
------------------------------------------------------------
----------------------ggacaattcag------c----tccc----a---tt-c
tgctgacgccagagatagtcgggcat-------------------------------cct
tttgggggtgttatgccg-gctagtcga-tgtacc----taac------------a-aac
tgat-ggggagg--t-acc--ggcaagacaacct-ggatcggggaaggctaa--ggcg--
------------------------------------t---------------ccattgcg
---g-at--gcta-tgctaat-cccgagcagagctgcc-acggagc--------------
------------------------------------------------------------
--------------------gatctgtg-----------------------g----a-ca
gcctgtgtagagcacgctaaggtgtcggtc-aac--tcac-gtag---------------
----------------------ttgg---------------------cttaa-gggacgt
-------------gccatt-cccactcgaaagggt-ggctgtcagcaa-tagcgcccatc
------------------------------------------------------------
------------------------------------------------------------
----------acgca-aaggctgaca-ggcg-----tcaaacag----------------
------------------------------------------------------------
-----------ggggtttgacggtaaaaataa----------------------------
------------------------------------------------------------
-----
>KY929122.1 Camarosporium quaternatum strain CPC 23216 18S ribosomal RNA gene, partial sequence
------------------------------------------------------------
------------------------------------------------------------
----------------------ggacaattcag------c----tccc----a---tt-c
tgctgacgccagagatagtcgggcat-------------------------------cct
tttgggggtgttatgccg-gctagtcga-tgtacc----taac------------a-aac
tgat-ggggagg--t-acc--ggcaagacaacct-ggatcggggaaggctaa--ggcg--
------------------------------------t---------------ccattgcg
---g-at--gcta-tgctaat-cccgagcagagctgcc-acggagc--------------
------------------------------------------------------------
--------------------gatctgtg-----------------------g----a-ca
gcctgtgtagagcacgctaaggtgtcggtc-aac--tcac-gtag---------------
----------------------ttgg---------------------cttaa-gggacgt
-------------gccatt-cccactcgaaagggt-ggctgtcagcaa-tagcgcccatc
------------------------------------------------------------
------------------------------------------------------------
----------acgca-aaggctgaca-ggcg-----tcaaacag----------------
------------------------------------------------------------
-----------ggggtttgacggtaaaaataa----------------------------
------------------------------------------------------------
-----
>OR134425.1 Neoophiobolus fliformisporus voucher GZAAS 191747 small subunit ribosomal RNA gene, partial sequence
------------------------------------------------------------
------------------------------------------------------------
----------------------ggaca-ttcag------c----tccc----a---tt-c
tgctgacgccagagatagtcgggcat---------------------------------t
cctaggagtgttatgccg-gctagtcga-tgtact----cact------------g-att
tgat-gggcgag--t-acc--ggcgagacaacct-ggatcggggaaggctaa--ggta--
------------------------------------t---------------cgaata-a
---g-at--gcta-tgctaat-cccgagcagagctgcc-atagagc--------------
------------------------------------------------------------
--------------------gatctttg-----------------------g----a-ca
gcctgtgtagagcacggtaaggtgtcggtc-agc--tctt-gtag---------------
----------------------ttgg---------------------cttaa-gggacgt
-------------gccatt-cccatccgaaagggt-ggctgacagaaa-tagcgcccatc
------------------------------------------------------------
------------------------------------------------------------
----------acgcg-aagtttgtca-ggt------tcaaatac----------------
------------------------------------------------------------
---------------gttaagagttctacttaatgtaatgaaatataaa-----------
------------------------------------------------------------
-----
>OL984032.1 Plenodomus changchunensis isolate CCMJ5012 voucher HMJAU 60187 small subunit ribosomal RNA gene, partial sequence
------------------------------------------------------------
------------------------------------------------------------
----------------------ggaca-ttcag------c----tccc----a---tt-c
tgctgacgccagagatagtcgggcat-------------------------------ctc
tctgtagatgttacgccg-gctagtcga-tgtacc----caca------------c-acc
tgat-ggggggg--t-acc--ggcaagacaacct-ggatcggggaaggctaa--ggcg--
------------------------------------t---------------ggaa---a
---c-at--gcta-tgctaat-cccgagcagagctgcc-tcagagc--------------
------------------------------------------------------------
--------------------gatctggg-----------------------g----a-ca
gcctgtgtagagcacgctaaggtgtcggccaaac--tcac-gtag---------------
----------------------ttgg---------------------cttaa-gggacgt
-------------gccatt-cccacctgaaagggt-ggctgccagcaa-tagcgcccatc
------------------------------------------------------------
------------------------------------------------------------
----------acgcg-aaggctggca-ggc------tcagagac----------------
---------------------------cggctacaaagt---------------------
---------agcctctatgaagagatatatt-----------------------------
------------------------------------------------------------
-----
>OL984031.1 Plenodomus changchunensis isolate CCMJ5011 voucher HMJAU 60186 small subunit ribosomal RNA gene, partial sequence
------------------------------------------------------------
------------------------------------------------------------
----------------------ggaca-ttcag------c----tccc----a---tt-c
tgctgacgccagagatagtcgggcat-------------------------------ctc
tctgtagatgttacgccg-gctagtcga-tgtacc----caca------------c-acc
tgat-ggggggg--t-acc--ggcaagacaacct-ggatcggggaaggctaa--ggcg--
------------------------------------t---------------ggaa---a
---c-at--gcta-tgctaat-cccgagcagagctgcc-tcagagc--------------
------------------------------------------------------------
--------------------gatctggg-----------------------g----a-ca
gcctgtgtagagcacgctaaggtgtcggccaaac--tcac-gtag---------------
----------------------ttgg---------------------cttaa-gggacgt
-------------gccatt-cccacctgaaagggt-ggctgccagcaa-tagcgcccatc
------------------------------------------------------------
------------------------------------------------------------
----------acgcg-aaggctggca-ggc------tcagagac----------------
---------------------------cggctacaaggt---------------------
---------agcctctatgaagagatatatt-----------------------------
------------------------------------------------------------
-----
>MK522502.1 Hydeomyces pinicola voucher GZ06 small subunit ribosomal RNA gene, partial sequence
------------------------------------------------------------
------------------------------------------------------------
----------------------aaaca-ttcag------c----tttc----a---tt-c
tgctgacgccagcaatagtcgggcac---------------------------------c
ttttttggtgttatgccg-gctagtcga-tgtacc----tact------------g-att
tgat-ggggagg--t-acc--ggcaagacaacct-ggatcggggaaagctaa--ggca--
------------------------------------t---------------caaca--t
---g-at--gcta-tgccaat-cccgagcagagctgcc-atagagc--------------
------------------------------------------------------------
--------------------gatctatg-----------------------g----t-gc
gcctgtgtagagcacgcaaaggtgtcggct-agc--tcat-gtag---------------
----------------------ctag---------------------cttaa-gggacgt
-------------gccatt-cccatccgaaagggt-ggctgccagcaa-tagcgcccatc
------------------------------------------------------------
------------------------------------------------------------
----------acgcg-aaggctggca-ggt------tcgagtat----------------
-------------------atgaag-------tgcgtat---------------------
---------tatatattcgaagtgtataaaaa----------------------------
------------------------------------------------------------
-----
>NG_067692.1 Hydeomyces desertipleosporoides SQUCC 15259 18S rRNA gene, partial sequence; from TYPE material
------------------------------------------------------------
------------------------------------------------------------
----------------------aaaca-ttcag------c----tttc----a---tt-c
tgctgacgccagcaatagtcgggcac----------------------------------
-ctttaggtgttataccg-gctagtcga-tgtacc----tact------------g-att
tgat-ggggagg--t-acc--ggcaagacaacct-ggatcggggaaagctaa--ggta--
------------------------------------t---------------ctatatct
---g-at--gcta-tgctaat-cccgagcagagctgcc-atagagc--------------
------------------------------------------------------------
--------------------gatctatg-----------------------g----t-ct
gcctgtgtagagcacgcaaaggtgtcggct-agc--tcac-gtag---------------
----------------------ctag---------------------cttaa-gggacgt
-------------gccatt-cccatccgaaagggt-ggctgccagcaa-tagcgcccatc
------------------------------------------------------------
------------------------------------------------------------
----------acgcg-aaggctggca-ggt------tcgagtat----------------
-------------------ataaagagggaatcgtgtct---------------------
---------tatatattcgaagcgtatcaa------------------------------
------------------------------------------------------------
-----
>ON876677.1 Laburnicola nematophila isolate 20K3 small subunit ribosomal RNA gene, partial sequence
------------------------------------------------------------
------------------------------------------------------------
----------------------ggaca-ttcag------c----tccc----a--ta--t
tgctgacgccagcgatagtcaggcac----------------------------------
-cgcaaggtgttatgccg-gctagtcga--gtacc----tata--------------tca
tgat-gggcagg--t-acc--ggcaagacaacct-ggatcggggaaggctac--ggca--
-----------------------------------------------------------t
tacg-at--gcta-tgctaat-cccgagcagagctacc-gcgaagc--------------
------------------------------------------------------------
--------------------gatttgcg-----------------------a----a-tg
gcctgtgtagagcgcggaaaggtgtcggcc-agc--tctc-gtag---------------
----------------------ttgg---------------------cttaa-gggacgt
-------------gccatt-cccatccgaaagggt-ggctgctagcat-aagcgcccatc
------------------------------------------------------------
------------------------------------------------------------
----------acgca-agggctagca-ggt------ttaaactttt--------ggacaa
gaaaagataagatgcaggggatcacttgcgtttcttgtctcttgtcaa------------
---------tcctagtttgaatcattata-------------------------------
------------------------------------------------------------
-----
>ON876676.1 Laburnicola nematophila isolate 20K2 small subunit ribosomal RNA gene, partial sequence
------------------------------------------------------------
------------------------------------------------------------
----------------------ggaca-ttcag------c----tccc----a--ta--t
tgctgacgccagcgatagtcaggcac----------------------------------
-cgcaaggtgttatgccg-gctagtcga--gtacc----tata--------------tca
tgat-gggcagg--t-acc--ggcaagacaacct-ggatcggggaaggctac--ggca--
-----------------------------------------------------------t
tacg-at--gcta-tgctaat-cccgagcagagctacc-gcgaagc--------------
------------------------------------------------------------
--------------------gatttgcg-----------------------a----a-tg
gcctgtgtagagcgcggaaaggtgtcggcc-agc--tctc-gtag---------------
----------------------ttgg---------------------cttaa-gggacgt
-------------gccatt-cccatccgaaagggt-ggctgctagcat-aagcgcccatc
------------------------------------------------------------
------------------------------------------------------------
----------acgca-agggctagca-ggt------ttaaactttt--------ggacaa
gaaaagataagatgcaggggatcacttgcgtttcttgtctcttgtcaa------------
---------tcctagtttgaatcattata-------------------------------
------------------------------------------------------------
-----
>ON876675.1 Laburnicola nematophila isolate 20K1 small subunit ribosomal RNA gene, partial sequence
------------------------------------------------------------
------------------------------------------------------------
----------------------ggaca-ttcag------c----tccc----a--ta--t
tgctgacgccagcgatagtcaggcac----------------------------------
-cgcaaggtgttatgccg-gctagtcga--gtacc----tata--------------tca
tgat-gggcagg--t-acc--ggcaagacaacct-ggatcggggaaggctac--ggca--
-----------------------------------------------------------t
tacg-at--gcta-tgctaat-cccgagcagagctacc-gcgaagc--------------
------------------------------------------------------------
--------------------gatttgcg-----------------------a----a-tg
gcctgtgtagagcgcggaaaggtgtcggcc-agc--tctc-gtag---------------
----------------------ttgg---------------------cttaa-gggacgt
-------------gccatt-cccatccgaaagggt-ggctgctagcat-aagcgcccatc
------------------------------------------------------------
------------------------------------------------------------
----------acgca-agggctagca-ggt------ttaaactttt--------ggacaa
gaaaagataagatgcaggggatcacttgcgtttcttgtctcttgtcaa------------
---------tcctagtttgaatcattata-------------------------------
------------------------------------------------------------
-----
>ON876674.1 Laburnicola nematophila isolate 20AD small subunit ribosomal RNA gene, partial sequence
------------------------------------------------------------
------------------------------------------------------------
----------------------ggaca-ttcag------c----tccc----a--ta--t
tgctgacgccagcgatagtcaggcac----------------------------------
-cgcaaggtgttatgccg-gctagtcga--gtacc----tata--------------tca
tgat-gggcagg--t-acc--ggcaagacaacct-ggatcggggaaggctac--ggca--
-----------------------------------------------------------t
tacg-at--gcta-tgctaat-cccgagcagagctacc-gcgaagc--------------
------------------------------------------------------------
--------------------gatttgcg-----------------------a----a-tg
gcctgtgtagagcgcggaaaggtgtcggcc-agc--tctc-gtag---------------
----------------------ttgg---------------------cttaa-gggacgt
-------------gccatt-cccatccgaaagggt-ggctgctagcat-aagcgcccatc
------------------------------------------------------------
------------------------------------------------------------
----------acgca-agggctagca-ggt------ttaaactttt--------ggacaa
gaaaagataagatgcaggggatcacttgcgtttcttgtctcttgtcaa------------
---------tcctagtttgaatcattata-------------------------------
------------------------------------------------------------
-----
>ON876678.1 Laburnicola nematophila isolate KG133 small subunit ribosomal RNA gene, partial sequence
------------------------------------------------------------
------------------------------------------------------------
----------------------ggaca-ttcag------ct---tccc----a--ta--t
tgctgacgccagcgatagtcaggcac----------------------------------
-cgcaaggtgttatgccg-gctagtcga--gtacc----tata--------------tca
tgat-gggcagg--t-acc--ggcaagacaacct-ggatcggggaaggctac--ggca--
-----------------------------------------------------------t
tacg-at--gcta-tgctaat-cccgagcagagctacc-gcgaagc--------------
------------------------------------------------------------
--------------------gatttgcg-----------------------a----a-tg
gcctgtgtagagcgcggaaaggtgtcggcc-agc--tctc-gtag---------------
----------------------ttgg---------------------cttaa-gggacgt
-------------gccatt-cccatccgaaagggt-ggctgctagcat-aagcgcccatc
------------------------------------------------------------
------------------------------------------------------------
----------acgca-agggctagca-ggt------ttaaactttt--------ggacaa
gaaaagataagatgcaggggatcacttgcgtttcttgtctcttgtcaa------------
---------tcctagtttgaatcattata-------------------------------
------------------------------------------------------------
-----
>MW134611.1 Lentithecium sp. strain GZCC190482 small subunit ribosomal RNA gene, partial sequence
------------------------------------------------------------
------------------------------------------------------------
----------------------ggggt-ttcag------c----tccc----a--t---t
tgctgacgccagcaatagccgggcac----------------------------------
-cgcaaggtgtgatgccg-gctagtcga-tgtacc----tttc--------------tta
tgat-gggcagg--t-acc--ggcaagacaacct-ggatcggggaaggctaa--ggca--
-----------------------------------------------------------g
taac-ac--gcta-tgctaat-cccgagcagagctacc-gtgaagc--------------
------------------------------------------------------------
--------------------gatttgcg-----------------------g----a-ta
gcctgtgtagagcgcggaaaggtgtcggtc-agc--tctt-gtag---------------
----------------------ttgg---------------------cttaa-gggacgt
-------------gccatt-cccatccgaaagggt-ggctgccagcat-tagcg------
------------------------------------------------------------
------------------------------------------------------------
------------------------------------------------------------
------------------------------------------------------------
------------------------------------------------------------
------------------------------------------------------------
-----
>OK161236.1 Crassoascoma potentillae strain CGMCC3.20483 small subunit ribosomal RNA gene, partial sequence
------------------------------------------------------------
------------------------------------------------------------
----------------------ggaca-ttcag------c----tccc----a--ct--t
tgctgacgccagcgatagtcgggcac----------------------------------
-cgcaaggtgctatgccg-gctagtcga--gtacc----tatg--------------tca
tgat-gggcagg--t-acc--ggcaagacaacct-ggatcggggaaggctaa--ggca--
-----------------------------------------------------------t
cacg-at--gcta-tgctaat-cccgagcagagctact-gcgaagc--------------
------------------------------------------------------------
--------------------gattcgcg-----------------------g----a-ta
gcctgtgtagagcgcggaaaggtgtcggcc-agc--tctc-gtag---------------
----------------------ctgg---------------------cttaa-gggacgt
-------------gccatt-cccacccgaaagggt-ggctgccagcat-gagcgcccatc
------------------------------------------------------------
------------------------------------------------------------
----------acgca-agggctggca-ggt------tcgaacgatc--------acaggg
gaatttgatatgcacgagagaccccatcgtctcgtgtcaagt------------------
---------ccccggttcgaatattattata-----------------------------
------------------------------------------------------------
-----
>OK161235.1 Crassoascoma potentillae strain UESTCC 21.0003 small subunit ribosomal RNA gene, partial sequence
------------------------------------------------------------
------------------------------------------------------------
----------------------ggaca-ttcag------c----tccc----a--ct--t
tgctgacgccagcgatagtcgggcac----------------------------------
-cgcaaggtgctatgccg-gctagtcga--gtacc----tatg--------------tca
tgat-gggcagg--t-acc--ggcaagacaacct-ggatcggggaaggctaa--ggca--
-----------------------------------------------------------t
cacg-at--gcta-tgctaat-cccgagcagagctact-gcgaagc--------------
------------------------------------------------------------
--------------------gattcgcg-----------------------g----a-ta
gcctgtgtagagcgcggaaaggtgtcggcc-agc--tctc-gtag---------------
----------------------ctgg---------------------cttaa-gggacgt
-------------gccatt-cccacccgaaagggt-ggctgccagcat-gagcgcccatc
------------------------------------------------------------
------------------------------------------------------------
----------acgca-agggctggca-ggt------tcgaacgatc--------acaggg
gaatttgatatgcacgagagaccccatcgtctcgtgtcaagt------------------
---------ccccggttcgaatattattata-----------------------------
------------------------------------------------------------
-----
>OK161234.1 Crassoascoma potentillae strain UESTCC 21.0002 small subunit ribosomal RNA gene, partial sequence
------------------------------------------------------------
------------------------------------------------------------
----------------------ggaca-ttcag------c----tccc----a--ct--t
tgctgacgccagcgatagtcgggcac----------------------------------
-cgcaaggtgctatgccg-gctagtcga--gtacc----tatg--------------tca
tgat-gggcagg--t-acc--ggcaagacaacct-ggatcggggaaggctaa--ggca--
-----------------------------------------------------------t
cacg-at--gcta-tgctaat-cccgagcagagctact-gcgaagc--------------
------------------------------------------------------------
--------------------gattcgcg-----------------------g----a-ta
gcctgtgtagagcgcggaaaggtgtcggcc-agc--tctc-gtag---------------
----------------------ctgg---------------------cttaa-gggacgt
-------------gccatt-cccacccgaaagggt-ggctgccagcat-gagcgcccatc
------------------------------------------------------------
------------------------------------------------------------
----------acgca-agggctggca-ggt------tcgaacgatc--------acaggg
gaatttgatatgcacgagagaccccatcgtctcgtgtcaagt------------------
---------ccccggttcgaatattattata-----------------------------
------------------------------------------------------------
-----
>OK161233.1 Crassoascoma potentillae strain UESTCC 21.0001 small subunit ribosomal RNA gene, partial sequence
------------------------------------------------------------
------------------------------------------------------------
----------------------ggaca-ttcag------c----tccc----a--ct--t
tgctgacgccagcgatagtcgggcac----------------------------------
-cgcaaggtgctatgccg-gctagtcga--gtacc----tatg--------------tca
tgat-gggcagg--t-acc--ggcaagacaacct-ggatcggggaaggctaa--ggcg--
-----------------------------------------------------------t
tacg-at--gcta-tgctaat-cccgagcagagctact-gcgaagc--------------
------------------------------------------------------------
--------------------gattcgcg-----------------------g----a-ta
gcctgtgtagagcgcggaaaggtgtcggcc-agc--tctc-gtag---------------
----------------------ctgg---------------------cttaa-gggacgt
-------------gccatt-cccacccgaaagggt-ggctgccagcat-gagcgcccatc
------------------------------------------------------------
------------------------------------------------------------
----------acgca-agggctggca-ggt------tcgaacgatc--------actagg
gaagttgagatgcgc--gagaccccatcgtctggtgccaagt------------------
---------cccctgttcgaatattattata-----------------------------
------------------------------------------------------------
-----
>NG_242407.1 Darksidea phi CBS 148429 18S rRNA gene, partial sequence; from TYPE material
------------------------------------------------------------
------------------------------------------------------------
----------------------ggac--ttcag------c----tccc----a------c
tgctgacgccagagatagtcgggcac----------------------------------
-cgcgaggtgttataccg-gctagtcga--gtacc----tatg--------------tca
tgat-gggcagg--t-acc--ggcaagacaacct-ggatcgggggaggctaa--ggca--
-----------------------------------------------------------t
ctcg-at--gcta-cgttaat-cccgagcagagctacc-gcgaagc--------------
------------------------------------------------------------
--------------------gatttgcg-----------------------g----a-ta
gcctgtgtagagcgcggaaaggtgtcggcc-agc--tctc-gtag---------------
----------------------ttgg---------------------cttaa-gggacgt
-------------gccatt-accatccgaaagggt-ggctgccagcat-aagcgcccatc
------------------------------------------------------------
------------------------------------------------------------
----------acgca-agggctggca-ggt------tcaaactgct--------gcgaaa
gag---------------------------------------------------------
---------ca---gtttggggtgtaatacag----------------------------
------------------------------------------------------------
-----
>MT002100.1 Darksidea phi isolate DS211 small subunit ribosomal RNA gene, partial sequence
------------------------------------------------------------
------------------------------------------------------------
----------------------ggac--ttcag------c----tccc----a------c
tgctgacgccagagatagtcgggcac----------------------------------
-cgcgaggtgttataccg-gctagtcga--gtacc----tatg--------------tca
tgat-gggcagg--t-acc--ggcaagacaacct-ggatcgggggaggctaa--ggca--
-----------------------------------------------------------t
ctcg-at--gcta-cgttaat-cccgagcagagctacc-gcgaagc--------------
------------------------------------------------------------
--------------------gatttgcg-----------------------g----a-ta
gcctgtgtagagcgcggaaaggtgtcggcc-agc--tctc-gtag---------------
----------------------ttgg---------------------cttaa-gggacgt
-------------gccatt-accatccgaaagggt-ggctgccagcat-aagcgcccatc
------------------------------------------------------------
------------------------------------------------------------
----------acgca-agggctggca-ggt------tcaaactgct--------gcgaaa
gag---------------------------------------------------------
---------ca---gtttggggtgtaatacag----------------------------
------------------------------------------------------------
-----
>MT002098.1 Darksidea phi isolate DS194 small subunit ribosomal RNA gene, partial sequence
------------------------------------------------------------
------------------------------------------------------------
----------------------ggac--ttcag------c----tccc----a------c
tgctgacgccagagatagtcgggcac----------------------------------
-cgcgaggtgttataccg-gctagtcga--gtacc----tatg--------------tca
tgat-gggcagg--t-acc--ggcaagacaacct-ggatcgggggaggctaa--ggca--
-----------------------------------------------------------t
ctcg-at--gcta-cgttaat-cccgagcagagctacc-gcgaagc--------------
------------------------------------------------------------
--------------------gatttgcg-----------------------g----a-ta
gcctgtgtagagcgcggaaaggtgtcggcc-agc--tctc-gtag---------------
----------------------ttgg---------------------cttaa-gggacgt
-------------gccatt-accatccgaaagggt-ggctgccagcat-aagcgcccatc
------------------------------------------------------------
------------------------------------------------------------
----------acgca-agggctggca-ggt------tcaaactgct--------gcgaaa
gag---------------------------------------------------------
---------ca---gtttggggtgtaatacag----------------------------
------------------------------------------------------------
-----
>MT002097.1 Darksidea phi isolate DS193 small subunit ribosomal RNA gene, partial sequence
------------------------------------------------------------
------------------------------------------------------------
----------------------ggac--ttcag------c----tccc----a------c
tgctgacgccagagatagtcgggcac----------------------------------
-cgcgaggtgttataccg-gctagtcga--gtacc----tatg--------------tca
tgat-gggcagg--t-acc--ggcaagacaacct-ggatcgggggaggctaa--ggca--
-----------------------------------------------------------t
ctcg-at--gcta-cgttaat-cccgagcagagctacc-gcgaagc--------------
------------------------------------------------------------
--------------------gatttgcg-----------------------g----a-ta
gcctgtgtagagcgcggaaaggtgtcggcc-agc--tctc-gtag---------------
----------------------ttgg---------------------cttaa-gggacgt
-------------gccatt-accatccgaaagggt-ggctgccagcat-aagcgcccatc
------------------------------------------------------------
------------------------------------------------------------
----------acgca-agggctggca-ggt------tcaaactgct--------acgaaa
gag---------------------------------------------------------
---------ca---gtttggggtgtatcatag----------------------------
------------------------------------------------------------
-----
>KP184076.1 Darksidea beta strain CBS 135636 18S ribosomal RNA gene, partial sequence
------------------------------------------------------------
------------------------------------------------------------
----------------------ggac--ttcag------c----tccc----a------c
tgctgacgccagagatagtcgggcac----------------------------------
-cgcgaggtgttataccg-gctagtcga--gtacc----tatc--------------tca
tgat-gggcagg--t-acc--ggcaagacaacct-ggatcgggggaggctaa--ggca--
-----------------------------------------------------------t
ctcg-at--gcta-cgttaat-cccgagcagagctacc-gcgaagc--------------
------------------------------------------------------------
--------------------gatttgcg-----------------------g----a-ta
gcctgtgtagagcgcggaaaggtgtcggcc-agc--tctc-gtag---------------
----------------------ttgg---------------------cttaa-gggacgt
-------------gccatt-accatccgaaagggt-ggctgccagcat-aagcgcccatc
------------------------------------------------------------
------------------------------------------------------------
----------acgca-agggctggca-ggt------tcgaactgct--------gcgaaa
gag---------------------------------------------------------
---------ca---gtttggggtgtattatag----------------------------
------------------------------------------------------------
-----
>NG_062189.1 Darksidea gamma CBS 135634 18S rRNA gene, partial sequence; from TYPE material
------------------------------------------------------------
------------------------------------------------------------
----------------------ggac--ttcag------c----tccc----a------c
tgctgacgccagagatagtcgggcac----------------------------------
-cgcgaggtgttataccg-gctagtcga--gtacc----tatc--------------tca
tgat-gggcagg--t-acc--ggcaagacaacct-ggatcgggggaggctaa--ggca--
-----------------------------------------------------------t
ctcg-at--gcta-cgttaat-cccgagcagagctacc-gcgaagc--------------
------------------------------------------------------------
--------------------gatttgcg-----------------------g----a-ta
gcctgtgtagagcgcggaaaggtgtcggcc-agc--tctc-gtag---------------
----------------------ttgg---------------------cttaa-gggacgt
-------------gccatt-accatccgaaagggt-ggctgccagcat-aagcgcccatc
------------------------------------------------------------
------------------------------------------------------------
----------acgca-agggctggca-ggt------tcgaactgct--------gcgaaa
gag---------------------------------------------------------
---------ca---gtttggggtgtattatag----------------------------
------------------------------------------------------------
-----
>NG_062186.1 Darksidea delta CBS 135638 18S rRNA gene, partial sequence; from TYPE material
------------------------------------------------------------
------------------------------------------------------------
----------------------ggac--ttcag------c----tccc----a------c
tgctgacgccagagatagtcgggcac----------------------------------
-cgcgaggtgttataccg-gctagtcga--gtacc----tatt--------------tca
tgat-gggcagg--t-acc--ggcaagacaacct-ggatcgggggaggctaa--ggca--
-----------------------------------------------------------t
ctca-at--gcta-cgttaat-cccgagcagagctacc-gcgaagc--------------
------------------------------------------------------------
--------------------gattcgcg-----------------------g----a-ta
gcctgtgtagagcgcggaaaggtgtcggcc-agc--tctc-gtag---------------
----------------------ttgg---------------------cttaa-gggacgt
-------------gccatt-accatccgaaagggt-ggctgccagcat-aagcgcccatc
------------------------------------------------------------
------------------------------------------------------------
----------acgca-agggctggca-ggt------tcaaactgct--------gcg-aa
gaa---------------------------------------------------------
---------ca---gtttggggtgtattatag----------------------------
------------------------------------------------------------
-----
>KP184067.1 Darksidea delta strain CBS 135629 18S ribosomal RNA gene, partial sequence
------------------------------------------------------------
------------------------------------------------------------
----------------------ggac--ttcag------c----tccc----a------c
tgctgacgccagagatagtcgggcac----------------------------------
-cgcgaggtgttataccg-gctagtcga--gtacc----tatt--------------tca
tgat-gggcagg--t-acc--ggcaagacaacct-ggatcgggggaggctaa--ggca--
-----------------------------------------------------------t
ctca-at--gcta-cgttaat-cccgagcagagctacc-gcgaagc--------------
------------------------------------------------------------
--------------------gattcgcg-----------------------g----a-ta
gcctgtgtagagcgcggaaaggtgtcggcc-agc--tctc-gtag---------------
----------------------ttgg---------------------cttaa-gggacgt
-------------gccatt-accatccgaaagggt-ggctgccagcat-aagcgcccatc
------------------------------------------------------------
------------------------------------------------------------
----------acgca-agggctggca-ggt------tcaaactgct--------gcg-aa
gaa---------------------------------------------------------
---------ca---gtttggggtgtattatag----------------------------
------------------------------------------------------------
-----
>MT002104.1 Darksidea phi isolate DS318 small subunit ribosomal RNA gene, partial sequence
------------------------------------------------------------
------------------------------------------------------------
----------------------ggac--ttcag------c----tccc----a------c
tgctgacgccagagatagtcgggcac----------------------------------
-cgcgaggtgttataccg-gctagtcga--gtacc----tatt--------------tca
tgat-gggcagg--t-acc--ggcaagacaacct-ggatcgggggaggctaa--ggca--
-----------------------------------------------------------t
ctca-gt--gcta-cgttaat-cccgagcagagctacc-gtgaagc--------------
------------------------------------------------------------
--------------------gatttgcg-----------------------g----a-ta
gcctgtgtagagcgcggaaaggtgtcggcc-agc--tctc-gtag---------------
----------------------ctgg---------------------cttaa-gggacgt
-------------gccatt-accatccgaaagggt-ggctgccagcat-aagcgcccatc
------------------------------------------------------------
------------------------------------------------------------
----------acgca-agggctggca-ggt------tccaactgct--------gcg-aa
gaa---------------------------------------------------------
---------ca---gtttggggtgtgttatag----------------------------
------------------------------------------------------------
-----
>MT002099.1 Darksidea alpha isolate DS195 small subunit ribosomal RNA gene, partial sequence
------------------------------------------------------------
------------------------------------------------------------
----------------------ggac--ttcag------c----tccc----a------c
tgctgacgccagagatagtcgggcac----------------------------------
-cgcgaggtgttataccg-gctagtcga--gtacc----tatt--------------tca
tgat-gggcagg--t-acc--ggcaagacaacct-ggatcgggggaggctaa--ggca--
-----------------------------------------------------------t
ctca-at--gcta-cgttaat-cccgagcagagctacc-gtgaagc--------------
------------------------------------------------------------
--------------------gatttgcg-----------------------g----a-ta
gcctgtgtagagcgcggaaaggtgtcggcc-agc--tctc-gtag---------------
----------------------ctgg---------------------cttaa-gggacgt
-------------gccatt-accactcgaaagggt-ggctgccagcat-aagcgcccatc
------------------------------------------------------------
------------------------------------------------------------
----------acgca-agggctggca-ggt------tccaactgct--------gcg-aa
gaa---------------------------------------------------------
---------ca---gtttggggtgtgttatag----------------------------
------------------------------------------------------------
-----
>MT002107.1 Darksidea alpha isolate DS685 small subunit ribosomal RNA gene, partial sequence
------------------------------------------------------------
------------------------------------------------------------
----------------------ggac--ttcag------c----tccc----a------c
tgctgacgccagagatagtcgggcac----------------------------------
-cgcgaggtgttacaccg-gctagtcga--gtacc----tatt--------------tca
tgat-gggcagg--t-acc--ggcaagacaacct-ggatcgggggaggctaa--ggca--
-----------------------------------------------------------t
ctca-at--gcta-cgttaat-cccgagcagagctacc-gtgaagc--------------
------------------------------------------------------------
--------------------gatttgcg-----------------------g----a-ta
gcctgtgtagagcgcggaaaggtgtcggcc-agc--tctc-gtag---------------
----------------------ctgg---------------------cttaa-gggacgt
-------------gccatt-accactcgaaagggt-ggctgccagcat-aagcgcccatc
------------------------------------------------------------
------------------------------------------------------------
----------acgca-agggctggca-ggt------tccaactgct--------gcg-aa
gaa---------------------------------------------------------
---------ca---gtttggggtgtgttatag----------------------------
------------------------------------------------------------
-----
>MT002093.1 Darksidea alpha isolate DS38 small subunit ribosomal RNA gene, partial sequence
------------------------------------------------------------
------------------------------------------------------------
----------------------ggac--ttcag------c----tccc----a------c
tgctgacgccagagatagtcgggcac----------------------------------
-cgcgaggtgttacaccg-gctagtcga--gtacc----tatt--------------tca
tgat-gggcagg--t-acc--ggcaagacaacct-ggatcgggggaggctaa--ggcg--
-----------------------------------------------------------t
ctca-at--gcta-cgttaat-cccgagcagagctacc-gtgaagc--------------
------------------------------------------------------------
--------------------gatttgcg-----------------------g----a-ta
gcctgtgtagagcgcggaaaggtgtcggcc-agc--tctc-gtag---------------
----------------------ctgg---------------------cttaa-gggacgt
-------------gccatt-accactcgaaagggt-ggctgccagcat-aagcgcccatc
------------------------------------------------------------
------------------------------------------------------------
----------acgca-agggctggca-ggt------tccaactgct--------gcg-aa
gaa---------------------------------------------------------
---------ca---gtttggggtgtgttatag----------------------------
------------------------------------------------------------
-----
>MT002101.1 Darksidea phi isolate DS246 small subunit ribosomal RNA gene, partial sequence
------------------------------------------------------------
------------------------------------------------------------
----------------------ggac--ttcag------c----tccc----a------c
tgctgacgccagagatagtcgggcac----------------------------------
-cgcgaggtgttataccg-gctagtcga--gtacc----tatt--------------tca
tgat-gggcagg--t-acc--ggcaagacaacct-ggatcgggggaggctaa--ggca--
-----------------------------------------------------------t
ctca-at--gcta-cgttaat-cccgagcagagctacc-gtgaagc--------------
------------------------------------------------------------
--------------------gatttgcg-----------------------g----a-ta
gcctgtgtagagcgcggaaaggtgtcggcc-agc--tctc-gtag---------------
----------------------ctgg---------------------cttga-gggacgt
-------------gccatt-accatccgaaagggt-ggctgccagcat-aagcgcccatc
------------------------------------------------------------
------------------------------------------------------------
----------acgca-agggctggca-ggt------tccaactgct--------gcg-aa
aag---------------------------------------------------------
---------ca---gcttggggtgtgttatag----------------------------
------------------------------------------------------------
-----
>NG_062188.1 Darksidea zeta CBS 135640 18S rRNA gene, partial sequence; from TYPE material
------------------------------------------------------------
------------------------------------------------------------
----------------------ggac--ttcag------c----tccc----a------c
tgctgacgccagagatagtcgggcac----------------------------------
-cgcgaggtgttataccg-gctagtcga--gtacc----tatt--------------tca
tgat-gggcagg--t-acc--ggcaagacaacct-ggatcgggggaggctaa--ggca--
-----------------------------------------------------------t
ctca-at--gcta-cgttaat-cccgagcagagctacc-gtgaagc--------------
------------------------------------------------------------
--------------------gatttgcg-----------------------g----a-ta
gcctgtgtagagcgcggaaaggtgtcggcc-agc--tctc-gtag---------------
----------------------ttgg---------------------cttaa-gggacgt
-------------gccatt-accatccgaaagggt-ggccgccagcat-aagcgcccatc
------------------------------------------------------------
------------------------------------------------------------
----------acgca-agggctggcg-ggt------tccaactgct--------gcg-aa
gag---------------------------------------------------------
---------ca---gcttggggtgtgttatag----------------------------
------------------------------------------------------------
-----
>MT002106.1 Darksidea alpha isolate DS356 small subunit ribosomal RNA gene, partial sequence
------------------------------------------------------------
------------------------------------------------------------
----------------------ggac--ttcag------c----tccc----a------c
tgctgacgccagcgatagtcgggcac----------------------------------
-cgcgaggtgttataccg-gctagtcga--gtacc----tatt--------------tca
tgat-gggcagg--t-acc--ggcaagacaacct-ggatcgggggaggctaa--ggca--
-----------------------------------------------------------t
ctcg-at--gcta-cgttaat-cccgagcagagctacc-gtgaagc--------------
------------------------------------------------------------
--------------------gatttgcg-----------------------g----a-ta
gcctgtgtagagcgcggaaaggtgtcggcc-agc--tctc-gtag---------------
----------------------ctgg---------------------cttaa-gggacgt
-------------gccatt-accacccgaaagggt-ggctgccagcat-aagcgcccatc
------------------------------------------------------------
------------------------------------------------------------
----------acgca-agggctggca-ggt------tccaactgct--------gcg-aa
gaa---------------------------------------------------------
---------cagttgtttggg---------------------------------------
------------------------------------------------------------
-----
>MT002096.1 Darksidea alpha isolate DS192 small subunit ribosomal RNA gene, partial sequence
------------------------------------------------------------
------------------------------------------------------------
----------------------ggac--ttcag------c----tccc----a------c
tgctgacgccagcgatagtcgggcac----------------------------------
-cgcgaggtgttataccg-gctagtcga--gtacc----tatt--------------tca
tgat-gggcagg--t-acc--ggcaagacaacct-ggatcgggggaggctaa--ggca--
-----------------------------------------------------------t
ctca-at--gcta-cgttaat-cccgagcagagctacc-gtgaagc--------------
------------------------------------------------------------
--------------------gatttgcg-----------------------g----a-ta
gcctgtgtagagcgcggaaaggtgtcggcc-agc--tctc-gtag---------------
----------------------ctgg---------------------cttaa-gggacgt
-------------gccatt-accacccgaaagggt-ggctgccagcat-aagcgcccatc
------------------------------------------------------------
------------------------------------------------------------
----------acgca-agggctggca-ggt------tccaactgct--------gcg-aa
gaa---------------------------------------------------------
---------cagttgtttggggtgtgttatag----------------------------
------------------------------------------------------------
-----
>MT002095.1 Darksidea alpha isolate DS154 small subunit ribosomal RNA gene, partial sequence
------------------------------------------------------------
------------------------------------------------------------
----------------------ggac--ttcag------c----tccc----a------c
tgctgacgccagcgatagtcgggcac----------------------------------
-cgcgaggtgttataccg-gctagtcga--gtacc----tatt--------------tca
tgat-gggcagg--t-acc--ggcaagacaacct-ggatcgggggaggctaa--ggca--
-----------------------------------------------------------t
ctca-at--gcta-cgttaat-cccgagcagagctacc-gtgaagc--------------
------------------------------------------------------------
--------------------gatttgcg-----------------------g----a-ta
gcctgtgtagagcgcggaaaggtgtcggcc-agc--tctc-gtag---------------
----------------------ctgg---------------------cttaa-gggacgt
-------------gccatt-accacccgaaagggt-ggctgccagcat-aagcgcccatc
------------------------------------------------------------
------------------------------------------------------------
----------acgca-agggctggca-ggt------tccaactgct--------gcg-aa
gaa---------------------------------------------------------
---------cagttgtttggggtgtgttatag----------------------------
------------------------------------------------------------
-----
>MT002094.1 Darksidea alpha isolate DS49 small subunit ribosomal RNA gene, partial sequence
------------------------------------------------------------
------------------------------------------------------------
----------------------ggac--ttcag------c----tccc----a------c
tgctgacgccagcgatagtcgggcac----------------------------------
-cgcgaggtgttataccg-gctagtcga--gtacc----tatt--------------tca
tgat-gggcagg--t-acc--ggcaagacaacct-ggatcgggggaggctaa--ggca--
-----------------------------------------------------------t
ctca-at--gcta-cgttaat-cccgagcagagctacc-gtgaagc--------------
------------------------------------------------------------
--------------------gatttgcg-----------------------g----a-ta
gcctgtgtagagcgcggaaaggtgtcggcc-agc--tctc-gtag---------------
----------------------ctgg---------------------cttaa-gggacgt
-------------gccatt-accacccgaaagggt-ggctgccagcat-aagcgcccatc
------------------------------------------------------------
------------------------------------------------------------
----------acgca-agggctggca-ggt------tccaactgct--------gcg-aa
gaa---------------------------------------------------------
---------cagttgtttggggtgtgttatag----------------------------
------------------------------------------------------------
-----
>MT002103.1 Darksidea alpha isolate DS308 small subunit ribosomal RNA gene, partial sequence
------------------------------------------------------------
------------------------------------------------------------
----------------------ggac--ttcag------c----tccc----a------c
tgctgacgccagcgatagtcgggcac----------------------------------
-cgcgaggtgttataccg-gctagtcga--gtacc----tatt--------------tca
tgat-gggcagg--t-acc--ggcaagacaacct-ggatcgggggaggctaa--ggca--
-----------------------------------------------------------t
ctca-at--gcta-cgttaat-cccgagcagagctacc-gtgaagc--------------
------------------------------------------------------------
--------------------gatttgcg-----------------------g----a-ta
gcctgtgtagagcgcggaaaggtgtcggcc-agc--tctc-gtag---------------
----------------------ctgg---------------------cttaa-gggacgt
-------------gccatt-accacccgaaagggt-ggctgccagcat-aagcgcccatc
------------------------------------------------------------
------------------------------------------------------------
----------acgca-agggctggca-ggt------tccaactgct--------gcg-aa
gaa---------------------------------------------------------
---------cagttgtttggggtgtgttatag----------------------------
------------------------------------------------------------
-----
>KP184051.1 Darksidea alpha strain CBS 135631 18S ribosomal RNA gene, partial sequence
------------------------------------------------------------
------------------------------------------------------------
----------------------ggac--ttcag------c----tccc----a------c
tgctgacgccagcgatagtcgggcac----------------------------------
-cgcgaggtgttataccg-gctagtcga--gtacc----tatt--------------tca
tgat-gggcagg--t-acc--ggcaagacaacct-ggatcgggggaggctaa--ggca--
-----------------------------------------------------------t
ctca-at--gcta-cgttaat-cccgagcagagctacc-gtgaagc--------------
------------------------------------------------------------
--------------------gatttgcg-----------------------g----a-ta
gcctgtgtagagcgcggaaaggtgtcggcc-agc--tctc-gtag---------------
----------------------ctgg---------------------cttaa-gggacgt
-------------gccatt-accacccgaaagggt-ggctgccagcat-aagcgcccatc
------------------------------------------------------------
------------------------------------------------------------
----------acgca-agggctggca-ggt------tccaactgct--------gcg-aa
gaa---------------------------------------------------------
---------cagttgtttggggtgtgttatag----------------------------
------------------------------------------------------------
-----
>MT002105.1 Darksidea alpha isolate DS319 small subunit ribosomal RNA gene, partial sequence
------------------------------------------------------------
------------------------------------------------------------
----------------------ggac--ttcag------c----tccc----a------c
tgctgacgccagcgatagtcgggcac----------------------------------
-cgcgaggtgttataccg-gctagtcga--gtacc----tatt--------------tca
tgat-gggcagg--t-acc--ggcaagacaacct-ggatcgggggaggctaa--ggca--
-----------------------------------------------------------t
ctca-at--gcta-cgttaat-cccgagcagagctacc-gtgaagc--------------
------------------------------------------------------------
--------------------gatttgcg-----------------------g----a-ta
gcctgtgtagagcgcggaaaggtgtcggcc-agc--tctc-gtag---------------
----------------------ctgg---------------------cttaa-gggacgt
-------------gccatt-accacccgaaagggt-ggctgccagcat-aagcgcccatc
------------------------------------------------------------
------------------------------------------------------------
----------acgca-agggctggca-ggt------tccaactgct--------gcg-aa
gga---------------------------------------------------------
---------cagttgtttggggtgtgttatag----------------------------
------------------------------------------------------------
-----
>MT002102.1 Darksidea alpha isolate DS296 small subunit ribosomal RNA gene, partial sequence
------------------------------------------------------------
------------------------------------------------------------
----------------------ggac--ttcag------c----tccc----a------c
tgctgacgccagcgatagtcgggcac----------------------------------
-cgcgaggtgttataccg-gctagtcga--gtacc----tatt--------------tca
tgat-gggcagg--t-acc--ggcaagacaacct-ggatcgggggaggctaa--ggca--
-----------------------------------------------------------t
ctcg-at--gcta-cgttaat-cccgagcagagctacc-gtgaagc--------------
------------------------------------------------------------
--------------------gatttgcg-----------------------g----a-ta
gcctgtgtagagcgcggaaaggtgtcggcc-agc--tctc-gtag---------------
----------------------ctgg---------------------cttaa-gggacgt
-------------gccatt-accacccgaaagggt-ggctgccagcat-aagcgcccatc
------------------------------------------------------------
------------------------------------------------------------
----------acgca-agggctggca-ggt------tccaactgct--------gcg-aa
gaa---------------------------------------------------------
---------cagttgtttggggtgtgttatag----------------------------
------------------------------------------------------------
-----
>KP184058.1 Darksidea alpha strain CBS 135630 18S ribosomal RNA gene, partial sequence
------------------------------------------------------------
------------------------------------------------------------
----------------------ggac--ttcag------c----tccc----a------c
tgctgacgccagcgatagtcgggcac----------------------------------
-cgccaggtgttataccg-gctagtcga--gtacc----tatt--------------tca
tgat-gggcagg--t-acc--ggcaagacaacct-ggatcgggggaggctaa--ggca--
-----------------------------------------------------------t
ccca-at--gcta-cgttaat-cccgagcagagctacc-gtgaagc--------------
------------------------------------------------------------
--------------------gatttgcg-----------------------g----a-ta
gcctgtgtagagcgcggaaaggtgtcggcc-agc--tctc-gtag---------------
----------------------ctgg---------------------cttaa-gggacgt
-------------gccatt-accacccgaaagggt-ggctgccagcat-aagcgcccatc
------------------------------------------------------------
------------------------------------------------------------
----------acgca-agggctggca-ggt------tccaactgct--------gcg-aa
gaa---------------------------------------------------------
---------cagttgtttggggtgtgttatag----------------------------
------------------------------------------------------------
-----
>NG_061189.1 Darksidea alpha CBS 135650 18S rRNA gene, partial sequence; from TYPE material
------------------------------------------------------------
------------------------------------------------------------
----------------------ggac--ttcag------c----tccc----a------c
tgctgacgccagcgatagtcgggcac----------------------------------
-cgccaggtgttataccg-gctagtcga--gtacc----tatt--------------tca
tgat-gggcagg--t-acc--ggcaagacaacct-ggatcgggggaggctaa--ggca--
-----------------------------------------------------------t
ccca-at--gcta-cgttaat-cccgagcagagctacc-gtgaagc--------------
------------------------------------------------------------
--------------------gatttgcg-----------------------g----a-ta
gcctgtgtagagcgcggaaaggtgtcggcc-agc--tctc-gtag---------------
----------------------ctgg---------------------cttaa-gggacgt
-------------gccatt-accacccgaaagggt-ggctgccagcat-aagcgcccatc
------------------------------------------------------------
------------------------------------------------------------
----------acgca-agggctggca-ggt------tccaactgct--------gcg-aa
gaa---------------------------------------------------------
---------cagttgtttggggtgtgttatag----------------------------
------------------------------------------------------------
-----
>KP184054.1 Darksidea alpha strain CBS 135628 18S ribosomal RNA gene, partial sequence
------------------------------------------------------------
------------------------------------------------------------
----------------------ggac--ttcag------c----tccc----a------c
tgctgacgccagcgatagtcgggcac----------------------------------
-cgccaggtgttataccg-gctagtcga--gtacc----tatt--------------tca
tgat-gggcagg--t-acc--ggcaagacaacct-ggatcgggggaggctaa--ggca--
-----------------------------------------------------------t
ctca-at--gcta-cgttaat-cccgagcagagctacc-gtgaagc--------------
------------------------------------------------------------
--------------------gatttgcg-----------------------g----a-ta
gcctgtgtagagcgcggaaaggtgtcggcc-agc--tctc-gtag---------------
----------------------ctgg---------------------cttaa-gggacgt
-------------gccatt-accacccgaaagggt-ggctgccagcat-aagcgcccatc
------------------------------------------------------------
------------------------------------------------------------
----------acgca-agggctggca-ggt------tccaactgct--------gcg-aa
gaa---------------------------------------------------------
---------cagttgtttggggtgtgttatag----------------------------
------------------------------------------------------------
-----
>KP184044.1 Darksidea alpha strain CBS 135627 18S ribosomal RNA gene, partial sequence
------------------------------------------------------------
------------------------------------------------------------
----------------------ggac--ttcag------c----tccc----a------c
tgctgacgccagcgatagtcgggcac----------------------------------
-cgccaggtgttataccg-gctagtcga--gtacc----tatt--------------tca
tgat-gggcagg--t-acc--ggcaagacaacct-ggatcgggggaggctaa--ggca--
-----------------------------------------------------------t
ctca-at--gcta-cgttaat-cccgagcagagctacc-gtgaagc--------------
------------------------------------------------------------
--------------------gatttgcg-----------------------g----a-ta
gcctgtgtagagcgcggaaaggtgtcggcc-agc--tctc-gtag---------------
----------------------ctgg---------------------cttaa-gggacgt
-------------gccatt-accacccgaaagggt-ggctgccagcat-aagcgcccatc
------------------------------------------------------------
------------------------------------------------------------
----------acgca-agggctggca-ggt------tccaactgct--------gcg-aa
gaa---------------------------------------------------------
---------cagttgtttggggtgtgttatag----------------------------
------------------------------------------------------------
-----
>KP184066.1 Darksidea alpha strain CBS 135646 18S ribosomal RNA gene, partial sequence
------------------------------------------------------------
------------------------------------------------------------
----------------------ggac--ttcag------c----tccc----a------c
tgctgacgccagcgatagtcgggcac----------------------------------
-cgccaggtgttataccg-gctagtcga--gtacc----tatt--------------tca
tgat-gggcagg--t-acc--ggcaagacaacct-ggatcgggggaggctaa--ggca--
-----------------------------------------------------------t
ctca-at--gcta-cgttaat-cccgagcagagctacc-gtgaagc--------------
------------------------------------------------------------
--------------------gatttgcg-----------------------g----a-ca
gcctgtgtagagcgcggaaaggtgtcggcc-agc--tctc-gtag---------------
----------------------ctgg---------------------cttaa-gggacgt
-------------gccatt-accacccgaaagggt-ggctgccagcat-aagcgcccatc
------------------------------------------------------------
------------------------------------------------------------
----------acgca-agggctggca-ggt------tccaactgct--------gcg-aa
gaa---------------------------------------------------------
---------cagttgtttggggtgtgttatag----------------------------
------------------------------------------------------------
-----
>MT002108.1 Darksidea phi isolate DS916 small subunit ribosomal RNA gene, partial sequence
------------------------------------------------------------
------------------------------------------------------------
----------------------ggac--ttcag------c----tccc----a------c
tgctgacgccagagatagtcgggcac----------------------------------
-cgcgaggtgttataccg-gctagtcga--gtacc----tatt--------------tca
tgat-gggcagg--t-acc--ggcaagacaacct-ggatcgggggaggctaa--ggca--
-----------------------------------------------------------t
ctcaggt--gcta-cgttaatccccgagcagagctacc-gtgaagc--------------
------------------------------------------------------------
--------------------gatttgcg-----------------------g----a-ta
gcctgtgtagagcgcggaaaggtgtcggcc-agc--tctc-gtag---------------
----------------------ctgg---------------------cttaa-gggacgt
-------------gccatt-accatccgaaagggt-ggctgccagcat-aascgcccatc
------------------------------------------------------------
------------------------------------------------------------
----------acgca-agggctggca-ggt------tccaactgct--------gcg-aa
gaa---------------------------------------------------------
---------ca---gtttggggtgtgttatag----------------------------
------------------------------------------------------------
-----
>MT002110.1 Darksidea zeta isolate DS1424 small subunit ribosomal RNA gene, partial sequence
------------------------------------------------------------
------------------------------------------------------------
----------------------ggac--ttcag------c----tccc----a------c
tgctgacgccagagatagtcgggcac----------------------------------
-cgcgaggtgttataccg-gctagtcga--gtacc----tatt--------------tca
tgat-gggcagg--t-acc--ggcaagacaacct-ggatcgggggaggctaa--ggca--
-----------------------------------------------------------t
ctca-at--gcta-cgttaat-cccgagcagagctacc-gtgaagc--------------
------------------------------------------------------------
--------------------gatttgcg-----------------------g----a-ta
gcctgtgtagagcgcggaaaggtgtcggcc-agc--tctc-gtag---------------
----------------------ctgg---------------------cttaa-gggacgt
-------------gccatt-accatccgaaagggt-ggc-gccagcat-aagcgcccatc
------------------------------------------------------------
------------------------------------------------------------
----------acgca-agggctggcg-ggt------tccaactgct--------gcg-aa
ga----------------------------------------------------------
------------------------------------------------------------
------------------------------------------------------------
-----
>OK042303.1 Darksidea sp. isolate a1 small subunit ribosomal RNA gene, partial sequence
------------------------------------------------------------
------------------------------------------------------------
----------------------ggac--ttcag------c----tccc----a------c
tgctgacgccagagatagtcgggcac----------------------------------
-cgcgaggtgttataccg-gctagtcga--gtacc----tatg--------------tca
tgat-gggcagg--t-acc--ggcaagacaacct-ggatcgggggaggctaa--ggca--
-----------------------------------------------------------t
ctca-at--gcta-cgttaat-cccgagcagagctacc-gtgaagc--------------
------------------------------------------------------------
--------------------gatttgcg-----------------------g----a-ta
gcctgtgtagagcgcggaaaggtgtcggcc-agc--tctc-gtag---------------
----------------------ttgg---------------------cttaa-gggacgt
-------------gccatt-accatccgaaagggt-ggctgccagcag-aagcgcccatc
------------------------------------------------------------
------------------------------------------------------------
----------acgca-agggctggca-ggt------tcaaactgct--------gttaaa
aga---------------------------------------------------------
-----------gcagtttgggggtttatatag----------------------------
------------------------------------------------------------
-----
>LC194308.1 Cryptocoryneum condensatum gene for 18S ribosomal RNA, partial sequence, strain: CBS 113959
------------------------------------------------------------
------------------------------------------------------------
----------------------ggaca-ttcag------c----tccc----a---tt-c
tgctgacgccagagatagtcgggcgc----------------------------------
-cgcgaggcgttacgccg-gctagtcga--gtacc----tgct------------g-att
tgat-ggggagg--t-acc--ggcaagacaacct-ggatcggggaaggctaa--ggcg--
------------------------------------c-----------------------
tccg-gc--gcta-tgctaat-cccgagcagagctttc-gcggagc--------------
------------------------------------------------------------
--------------------gatccgcg-----------------------atc--a-ta
gcctgtgtagagcacgctaaggtgtcggcc-cac--tcac-ggag---------------
----------------------tggg---------------------cttaa-gggacgt
-------------gccatt-cccatccgaaagggt-ggctgccagcaa-tagcgcccatc
------------------------------------------------------------
------------------------------------------------------------
----------acgcg-aaggctggca-ggt------tcgagccgcg--------aggttc
ggagaattgaa-------------------------------------------------
------------------------------------------------------------
------------------------------------------------------------
-----
>LC194320.1 Cryptocoryneum paracondensatum gene for 18S ribosomal RNA, partial sequence, strain: KT3071
------------------------------------------------------------
------------------------------------------------------------
----------------------ggaca-ttcag------c----tccc----a---tt-c
tgctgacgccagagatagtcgggcgc----------------------------------
-cgcgaggcgttatgccg-gctagtcga--gcacc----tact------------g-atc
tgat-ggggagg--t-gcc--ggcaagacaacct-ggatcggggaaggctaa--ggcg--
------------------------------------c-----------------------
tccg-gc--gcta-tgctaat-cccgagcagagctttc-gcggagc--------------
------------------------------------------------------------
--------------------gatccgcg-----------------------atc--a-ca
gcctgtgtagagcacgctaaggtgtcggcc-cac--tcac-ggag---------------
----------------------tggg---------------------cttaa-gggacgt
-------------gccatt-cccatccgaaagggt-ggctgccagcaa-tagcgcccatc
------------------------------------------------------------
------------------------------------------------------------
----------acgcg-aaggctggca-ggt------tcgagccgcg--------aggttc
ggagaaatcgaa------------------------------------------------
------------------------------------------------------------
------------------------------------------------------------
-----
>LC194319.1 Cryptocoryneum longicondensatum gene for 18S ribosomal RNA, partial sequence, strain: KT3487
------------------------------------------------------------
------------------------------------------------------------
----------------------ggaca-ttcag------c----tccc----a---tt-c
tgctgacgccagagatagtcgggcgc----------------------------------
-cgcgaggcgttatgccg-gctagtcga--gcacc----tact------------g-atc
tgat-ggggagg--t-gcc--ggcaagacaacct-ggatcggggaaggctaa--ggcg--
------------------------------------c-----------------------
tccg-gc--gcta-tgctaat-cccgagcagagctttc-gcggagc--------------
------------------------------------------------------------
--------------------gatccgcg-----------------------atc--a-ca
gcctgtgtagagcacgctaaggtgtcggcc-cac--tcac-ggag---------------
----------------------tggg---------------------cttaa-gggacgt
-------------gccatt-cccatccgaaagggt-ggctgccagcaa-tagcgcccatc
------------------------------------------------------------
------------------------------------------------------------
----------acgcg-aaggctggca-ggt------tcgagccgcg--------aggttc
ggagaaatcgaa------------------------------------------------
------------------------------------------------------------
------------------------------------------------------------
-----
>NG_065119.1 Cryptocoryneum longicondensatum HHUF 30486 18S rRNA gene, partial sequence; from TYPE material
------------------------------------------------------------
------------------------------------------------------------
----------------------ggaca-ttcag------c----tccc----a---tt-c
tgctgacgccagagatagtcgggcgc----------------------------------
-cgcgaggcgttatgccg-gctagtcga--gcacc----tact------------g-atc
tgat-ggggagg--t-gcc--ggcaagacaacct-ggatcggggaaggctaa--ggcg--
------------------------------------c-----------------------
tccg-gc--gcta-tgctaat-cccgagcagagctttc-gcggagc--------------
------------------------------------------------------------
--------------------gatccgcg-----------------------atc--a-ca
gcctgtgtagagcacgctaaggtgtcggcc-cac--tcac-ggag---------------
----------------------tggg---------------------cttaa-gggacgt
-------------gccatt-cccatccgaaagggt-ggctgccagcaa-tagcgcccatc
------------------------------------------------------------
------------------------------------------------------------
----------acgcg-aaggctggca-ggt------tcgagccgcg--------aggttc
ggagaaattgaa------------------------------------------------
------------------------------------------------------------
------------------------------------------------------------
-----
>NG_065120.1 Cryptocoryneum paracondensatum HHUF 30489 18S rRNA gene, partial sequence; from TYPE material
------------------------------------------------------------
------------------------------------------------------------
----------------------ggaca-ttcag------c----tccc----a---tt-c
tgctgacgccagagatagtcgggcgc----------------------------------
-cgcgaggcgttatgccg-gctagtcga--gcacc----tact------------g-atc
tgat-ggggagg--t-gcc--ggcaagacaacct-ggatcggggaaggctaa--ggcg--
------------------------------------c-----------------------
tccg-gc--gcta-tgctaat-cccgagcagagctttc-gcggagc--------------
------------------------------------------------------------
--------------------gatccgcg-----------------------atc--a-ca
gcctgtgtagagcacgctaaggtgtcggcc-cac--ttac-ggag---------------
----------------------tggg---------------------cttaa-gggacgt
-------------gccatt-cccatccgaaagggt-ggctgccagcaa-tagcgcccatc
------------------------------------------------------------
------------------------------------------------------------
----------acgcg-aaggctggca-ggt------tcgagccgcg--------aggttc
ggagaaattgaa------------------------------------------------
------------------------------------------------------------
------------------------------------------------------------
-----
>OP562655.1 Nigrograna sp. 'syncricoid' isolate LZL303 small subunit ribosomal RNA gene, partial sequence
------------------------------------------------------------
------------------------------------------------------------
----------------------ggaca-ttcag------c----tccc----a---tt-c
tgctgacgccagagatagtcgggcgc----------------------------------
ctccatggcgttatgccg-gctagtcga--gcacc----cgct------------g-atc
tgat-ggggggg--t-gcc--ggcaagacaacct-ggatcggggaaggctaa--ggcg--
------------------------------------c-----------------------
-----aa--gcta-agctaat-cccgagcagagctatc-gcggagc--------------
------------------------------------------------------------
--------------------gatccacg----------------------------a-tt
ac----------------------------------------------------------
------------------------------------------------------------
------------------------------------------------------------
------------------------------------------------------------
------------------------------------------------------------
------------------------------------------------------------
------------------------------------------------------------
------------------------------------------------------------
------------------------------------------------------------
-----
>KX650509.1 Nigrograna fuscidula strain MF1 18S ribosomal RNA gene, partial sequence
------------------------------------------------------------
------------------------------------------------------------
----------------------gaacg-ttcag------ctagtttcc----a---tt-c
tgctgacgccagagatagtcgggcgc----------------------------------
-ctcagggcgttatgccg-gctagtcga--gcacc----cact------------g-atc
tgat-ggggggg--t-gcc--ggcaagacaacct-ggatcggggaaggctaa--ggca--
------------------------------------c-----------------------
-----aa--gcta-agctgat-cccgagcagagccttc-gcggagc--------------
------------------------------------------------------------
--------------------gatccacg-----------------------at---a-tg
gcctgtgtagagcacggtaaggtgtcggct-ggc--tcac-gtag---------------
----------------------tcag---------------------cttaa-gggacgt
-------------gccatt-cccacccgaaagggt-ggccgccagcaa-tagcgcccatc
------------------------------------------------------------
------------------------------------------------------------
----------tcgcg-aaggctggcg-ggt------ccaaacagtg--------gtttgg
atgcatctcaaaa-----------------------------------------------
------------------------------------------------------------
------------------------------------------------------------
-----
>GQ387553.1 Biatriospora mackinnonii strain CBS 110022 18S ribosomal RNA gene, partial sequence
------------------------------------------------------------
------------------------------------------------------------
----------------------gaact-ttcag------ctag-ttcc----a---tt-c
tgctgacgccagagatagtcgggcgc----------------------------------
-ctcagggcgttatgccg-gctagtcga--gcacc----cact------------g-atc
tgat-ggggggg--t-gcc--ggcaagacaacct-ggatcggggaaggctaa--ggcg--
------------------------------------c-----------------------
-----aa--gcta-agctgat-cccgagcagagccttc-gcggagc--------------
------------------------------------------------------------
--------------------gatccacg-----------------------at---a-tg
gcctgtgtagagcacggtaaggtgtcggct-ggc--tcac-gtag---------------
----------------------tcag---------------------cttaa-gggacgt
-------------gccatt-cccacccgaaagggt-ggccgccagcag-tagcgcccatc
------------------------------------------------------------
------------------------------------------------------------
----------tcgcg-aaggctgacg-ggt------ccaaacagcg--------gtttgg
atgcatctcaaaa-----------------------------------------------
------------------------------------------------------------
------------------------------------------------------------
-----
>NG_061081.1 Nigrograna mackinnonii CBS 674.75 18S rRNA gene, partial sequence; from TYPE material
------------------------------------------------------------
------------------------------------------------------------
----------------------gaact-ttcag------ctag-ttcc----a---tt-c
tgctgacgccagagatagtcgggcgc----------------------------------
-ctcagggcgttatgccg-gctagtcga--gcacc----cact------------g-atc
tgat-ggggggg--t-gcc--ggcaagacaacct-ggatcggggaaggctaa--ggcg--
------------------------------------c-----------------------
-----aa--gcta-agctgat-cccgagcagagccttc-gcggagc--------------
------------------------------------------------------------
--------------------gatccacg-----------------------at---a-tg
gcctgtgtagagcacggtaaggtgtcggct-ggc--tcac-gtag---------------
----------------------tcag---------------------cttaa-gggacgt
-------------gccatt-cccacccgaaagggt-ggccgccagcaa-tagcgcccatc
------------------------------------------------------------
------------------------------------------------------------
----------tcgcg-aaggctgacg-ggt------ccaaacagcg--------gtttgg
atgcatctcaaaa-----------------------------------------------
------------------------------------------------------------
------------------------------------------------------------
-----
>JX264155.1 Pleosporales sp. E5202H 18S ribosomal RNA gene, partial sequence
------------------------------------------------------------
------------------------------------------------------------
----------------------gaact-ttcag------ctag-ttcc----a---tt-c
tgctgacgccagagatagtcgggcgc----------------------------------
-ctcagggcgttatgccg-gctagtcga--gcacc----cact------------g-atc
tgat-ggggggg--t-gcc--ggcaagacaacct-ggatcggggaaggctaa--ggcg--
------------------------------------c-----------------------
-----aa--gcta-agctgat-cccgagcagagccttc-gcggagc--------------
------------------------------------------------------------
--------------------gatccacg-----------------------at---a-tg
gcctgtgtagagcacggtaaggtgtcggct-ggc--tcac-gtag---------------
----------------------tcag---------------------cttaa-gggacgt
-------------gccatt-cccacccgaaagggt-ggccgccagcaa-tagcgcccatc
------------------------------------------------------------
------------------------------------------------------------
----------tcgcg-aaggctgacg-ggt------ccaaacagcg--------gtttgg
atgcatctcaaaa-----------------------------------------------
------------------------------------------------------------
------------------------------------------------------------
-----
>MK358811.1 Biatriospora borsei strain NFCCI4245 small subunit ribosomal RNA gene, partial sequence
------------------------------------------------------------
------------------------------------------------------------
----------------------gaact-ttcag------ctag-ttcc----a---tt-c
tgctgacgccagagatagtcgggcgc----------------------------------
-cctagggcgttatgccg-gctagtcga--gcacc----cact------------g-atc
tgat-ggggggg--t-gcc--ggcaagacaacct-ggatcggggaaggctaa--ggcg--
------------------------------------c-----------------------
-----aa--gcta-agctgat-cccgagcagagccttc-gcggagc--------------
------------------------------------------------------------
--------------------gatccacg-----------------------at---a-tg
gcctgtgtagagcacggtaaggtgtcggct-ggc--tcac-gtag---------------
----------------------tcag---------------------cttaa-gggacgt
-------------gccatt-cccacccgaaagggt-ggccgccagcag-tagcgcccatc
------------------------------------------------------------
------------------------------------------------------------
----------tcgcg-aaggctggcg-ggt------ccaaacagcg--------gtttgg
atgcatctcaaaa-----------------------------------------------
------------------------------------------------------------
------------------------------------------------------------
-----
>MN081891.1 Nigrograna magnoliae isolate MFLUCC 180720 small subunit ribosomal RNA gene, partial sequence
------------------------------------------------------------
------------------------------------------------------------
----------------------gaact-ttcag------ctag-ttcc----a---tt-c
tgctgacgccagagatagtcgggcgc----------------------------------
---tccggcgttatgccg-gctagtcga--gcacc----cact------------g-atc
tgatgggggggg--t-gcc--ggcaagacaacct-ggatcggggaaggctaa--ggcg--
------------------------------------c-----------------------
-----aa--gcta-agctgat-cccgagcagagccttc-gcggagt--------------
------------------------------------------------------------
--------------------gatccacg-----------------------at---a-tg
gcctgtgtagagcacggtaaggtgtcggct-ggc--tcac-gtag---------------
----------------------ccag---------------------cttaa-gggacgt
-------------gccatt-cccacccgaaagggt-ggccgccagcaa-tagcgcccatc
------------------------------------------------------------
------------------------------------------------------------
----------tcgcg-aaggctgacg-ggt------ccaaacagcg--------gtttgg
atgcatctcaaaa-----------------------------------------------
------------------------------------------------------------
------------------------------------------------------------
-----
>KX650512.1 Nigrograna obliqua strain KE 18S ribosomal RNA gene, partial sequence
------------------------------------------------------------
------------------------------------------------------------
----------------------gaacg-ttcag-----------ttct----t---tt-c
tgctgacgccagagatagtcgggtgc---------------------------------c
tctcggggcattatgccg-gctagtcga--gcacc----cact------------g-atc
tgat-ggggggg--t-gcc--ggcaagacaacct-ggatcggggaaggctaa--ggcg--
------------------------------------c-----------------------
-----aa--gcta-agctgat-cccgagcagagctatc-gtagagc--------------
------------------------------------------------------------
--------------------gatctacg-----------------------ag---a-ca
gcctgtgtagagcacggtaaggtgtcggct-agc--tcac-gtag---------------
----------------------ctag---------------------cttaa-gggacgt
-------------gccatt-cccacccgaaagggt-ggccgccagcaa-tagcgcccatc
------------------------------------------------------------
------------------------------------------------------------
----------tcgcg-aaggctggcg-ggtc-----tgaagcctat--------tcagat
gttcttgaa---------------------------------------------------
------------------------------------------------------------
------------------------------------------------------------
-----
>PP003825.1 Teichospora sp. RB2023a isolate SICAUCC 230052 small subunit ribosomal RNA gene, partial sequence
------------------------------------------------------------
------------------------------------------------------------
----------------------ggaca-ttcag------c----tccc----a---tt-c
tgctgacgccagagatagtcgggcgc---------------------tcccgcctttacg
ggcgggcgcgttatgccg-gctagtcga-tgtacc----cgcc------------g-aac
tgat-ggggggg--t-acc--ggcaagacaacct-ggatcggggaaggctaa--ggca--
------------------------------------c----------------------c
gcgt-gt--gcta-tgctaat-cccgagcagagctgtc-gcggagc--------------
------------------------------------------------------------
--------------------gatccgcg-----------------------aca--a-ca
gcctgtgtagagcacggaaaggtgtcggcc-agc--tcac-tgag---------------
----------------------ttgg---------------------cttaa-gggacgt
-------------gccatt-cccacccgaaagggt-ggtcgccagcaa-tagcgcccatc
------------------------------------------------------------
------------------------------------------------------------
----------acgcg-aaggctggcg-ggtt-----cgacgcaacc--------gcgtcg
ggcgtgtttata------------------------------------------------
------------------------------------------------------------
------------------------------------------------------------
-----
>OQ168227.1 Teichospora parva isolate HKAS122710 small subunit ribosomal RNA gene, partial sequence
------------------------------------------------------------
------------------------------------------------------------
----------------------ggaca-ttcag------c----tccc----a---tt-c
tgctgacgccagagatagtcgggcgc---------------------tcccgcctttacg
ggcgggcgcgttatgccg-gctagtcga-tgtacc----cgcc------------g-aac
tgat-ggggggg--t-acc--ggcaagacaacct-ggatcggggaaggctaa--ggca--
------------------------------------c----------------------c
gcgt-gt--gcta-tgctaat-cccgagcagagctgtc-gcggagc--------------
------------------------------------------------------------
--------------------gatccgcg-----------------------aca--a-ca
gcctgtgtagagcacggaaaggtgtcggcc-agc--tcac-tgag---------------
----------------------ttgg---------------------cttaa-gggacgt
-------------gccatt-cccacccgaaagggt-ggtcgccagcaa-tagcgcccatc
------------------------------------------------------------
------------------------------------------------------------
----------acgcg-aaggctggcg-ggtc-----cgacgcaccc--------gcgtcg
ggcgtgtttata------------------------------------------------
------------------------------------------------------------
------------------------------------------------------------
-----
>MT957899.1 Neolophiotrema xiaokongense isolate KUMCC 200173 small subunit ribosomal RNA gene, partial sequence
------------------------------------------------------------
------------------------------------------------------------
----------------------ggaca-ttcag------c----tccc----a---tt-c
tgctgacgccagagatagtcgggcgc---------------------------------c
cactggggcgttaagccg-gctagtcga-tgtacc----tgct------------g-atc
tgat-ggggagg--t-acc--ggcaagacaacct-ggatcggggaaggctaa--ggcg--
------------------------------------c-----------------------
-cag-gc--gcta-tgctgat-cccgagcagagctttc-gcggagt--------------
------------------------------------------------------------
--------------------gatccacg-----------------------at---g-ta
gcctgtgtagagcacggtaaggtgtcggct-tgc--tcat-ggag---------------
----------------------cagg---------------------cttga-gggacgt
-------------gccatt-cccatccgaaagggt-ggctgtcagcag-tagcgcccatc
------------------------------------------------------------
------------------------------------------------------------
----------tcgcg-aaggctgaca-ggt------gttcgagtca--------atgacg
gaacagtttcga------------------------------------------------
------------------------------------------------------------
------------------------------------------------------------
-----
>OR646287.1 Brunneofusispora sp. XL2023a isolate ZHKUCC 230665 small subunit ribosomal RNA gene, partial sequence
------------------------------------------------------------
------------------------------------------------------------
----------------------ggaca-ttcag------c----tccc----a---tt-c
tgctgacgccagagatagtcgggcgg--------------------------------gt
gcctcacccgttacgccg-gctagtcga--gcacc----caca------------g-atc
ggat-ggggggg--t-gcc--ggcgagacaacct-ggatcggggaaggctac--ggcg--
------------------------------------c-----------------------
--at-gc--gcta-tgctgat-cccgagcagagctgtc-gcggagc--------------
------------------------------------------------------------
--------------------gatccgcg-----------------------atc--a-ca
gcctgtgtagagcacgcaaaggtgtcggcc-agc--tcat-gtag---------------
----------------------ttgg---------------------cttaa-ggtacgt
-------------gccgtt-cctgcccgaaagggc-agcccctagcaa-tagcgcccatc
------------------------------------------------------------
------------------------------------------------------------
----------tcgcg-aaggctagcg-gggt-----taaacttgat--------a-----
------------------------------------------------------------
------------------------------------------------------------
------------------------------------------------------------
-----
>OR646286.1 Brunneofusispora sp. XL2023a isolate ZHKUCC 230664 small subunit ribosomal RNA gene, partial sequence
------------------------------------------------------------
------------------------------------------------------------
----------------------ggaca-ttcag------c----tccc----a---tt-c
tgctgacgccagagatagtcgggcgg--------------------------------gt
gcctcacccgttacgccg-gctagtcga--gcacc----caca------------g-atc
ggat-ggggggg--t-gcc--ggcgagacaacct-ggatcggggaaggctac--ggcg--
------------------------------------c-----------------------
--at-gc--gcta-tgctgat-cccgagcagagctgtc-gcggagc--------------
------------------------------------------------------------
--------------------gatccgcg-----------------------atc--a-ca
gcctgtgtagagcacgcaaaggtgtcggcc-agc--tcat-gtag---------------
----------------------ttgg---------------------cttaa-ggtacgt
-------------gccgtt-cctgcccgaaagggc-agcccctagcaa-tagcgcccatc
------------------------------------------------------------
------------------------------------------------------------
----------tcgcg-aaggctagcg-gggt-----taaacttgat--------a-----
------------------------------------------------------------
------------------------------------------------------------
------------------------------------------------------------
-----
>OR470695.1 Neooccultibambusa sp. YRS2023a isolate B59 small subunit ribosomal RNA gene, partial sequence
------------------------------------------------------------
------------------------------------------------------------
----------------------ggaca-atcag------c----tccc----a---tt-c
tgctgacgccagagatagtcggacgc-----------------------------cccgc
gcgcggggtggtatgccg-gctagtcga--gcacc----cact------------g-tct
tgat-gggcggg--t-gcc--ggcgagacaacct-ggatcgggggaggctaa--ggcg--
------------------------------------c---------------agcgtccg
cgct-gt--gcta-ggctgat-cccgagcagagctgtc-gcggggc--------------
------------------------------------------------------------
--------------------gacccgcg-----------------------att--a-ca
gcctgtgtagagcacggaaaggtgtcggct-ggc--tcac-tgag---------------
----------------------ccag---------------------cttga-gggacgt
-------------gccata-cccacccgaaagggt-ggccgccagcaa-gagcgcccatc
------------------------------------------------------------
------------------------------------------------------------
----------acgcg-aaggctggcg-gggc-----tgacctgggt--------ccccag
gcggcgattcgaaa----------------------------------------------
------------------------------------------------------------
------------------------------------------------------------
-----
>OR428382.1 Pararoussoella sp. LL2023a isolate LC1_C3b small subunit ribosomal RNA gene, partial sequence
------------------------------------------------------------
------------------------------------------------------------
----------------------ggaca-ttcag------c----tccc----a---tt-c
tgctgacgccagagatagtcgggcac----------------------------------
----tctgtgctatgccg-actagtcga--gcacc----cact------------a-ttt
tgat-gggcagg--t-gcc--ggcgagacaacct-ggatcggggaaggctaa--ggcg--
------------------------------------c-------------------ctgc
agag-gt--gcta-tgctgat-cccgagcagagctctc-gaggagc--------------
------------------------------------------------------------
--------------------gatcctcg-----------------------tca--t-ga
gcctgtgtagagcgcgcaaaggtgtcggtc-aac--tccc-tgag---------------
----------------------ttgg---------------------cttga-ggtacgt
-------------gccatt-cccacccgaaagggt-ggctgacagctg-aagcgcccatc
------------------------------------------------------------
------------------------------------------------------------
----------acgcg-aaggctgtcg-gg-------------------------------
------------------------------------------------------------
------------------------------------------------------------
------------------------------------------------------------
-----
>OR428381.1 Pararoussoella sp. LL2023a isolate LC1_C3a small subunit ribosomal RNA gene, partial sequence
------------------------------------------------------------
------------------------------------------------------------
----------------------ggaca-ttcag------c----tccc----a---tt-c
tgctgacgccagagatagtcgggcac----------------------------------
----tctgtgctatgccg-actagtcga--gcacc----cact------------a-ttt
tgat-gggcagg--t-gcc--ggcgagacaacct-ggatcggggaaggctaa--ggcg--
------------------------------------c-------------------ctgc
agag-gt--gcta-tgctgat-cccgagcagagctctc-gaggagc--------------
------------------------------------------------------------
--------------------gatcctcg-----------------------tca--t-ga
gcctgtgtagagcgcgcaaaggtgtcggtc-aac--tccc-tgag---------------
----------------------ttgg---------------------cttga-ggtacgt
-------------gccatt-cccacccgaaagggt-ggctgacagctg-aagcgcccatc
------------------------------------------------------------
------------------------------------------------------------
----------acgcg-aaggctgtcg-gg-------------------------------
------------------------------------------------------------
------------------------------------------------------------
------------------------------------------------------------
-----
>KY066740.1 Longipedicellata aptrootii isolate CP015 small subunit ribosomal RNA gene, partial sequence
------------------------------------------------------------
------------------------------------------------------------
----------------------gaaca-aacag------c----ttcc----a---tg-c
tgctgacgccagagatagtcgggcac-------tgcgcgtat-gc---------------
----aaggtgctacgccg-gctagtcga-cgtacc----tact------------g-aat
tgat-gggcagg--t-acc--ggcaagacaacct-ggatcggggaaggctaa--ggcg--
------------------------------------c-------------------tcgc
acga-gt--gcta-tgctgat-cccgagcagagctttc-gcggagc--------------
------------------------------------------------------------
--------------------gatccacg-----------------------atc--a-ta
gcctgtgtagagcacggaaaggtgtcggcc-tac--tcac-gtag---------------
----------------------tagg---------------------cttaa-gggacgt
-------------gccatt-cccatccgaaagggt-ggctgccagcca-gagcgcccatc
------------------------------------------------------------
------------------------------------------------------------
----------acgcg-aaggctggca-ggc------tcgaacagct--------cgtttg
ggcgagagagataa----------------------------------------------
------------------------------------------------------------
------------------------------------------------------------
-----
>KY066741.1 Longipedicellata aptrootii isolate CP0152016 small subunit ribosomal RNA gene, partial sequence
------------------------------------------------------------
------------------------------------------------------------
----------------------gaaca-aacag------c----ttcc----a---tg-c
tgctgacgccagagatagtcgggcac-------tgcgcgtat-gc---------------
----aaggtgctacgccg-gctagtcga-cgtacc----tact------------g-aat
tgat-gggcagg--t-acc--ggcaagacaacct-ggatcggggaaggctaa--ggcg--
------------------------------------c-------------------tcgc
acga-gt--gcta-tgctgat-cccgagcagagctttc-gcggagc--------------
------------------------------------------------------------
--------------------gatccacg-----------------------atc--a-ta
gcctgtgtagagcacggaaaggtgtcggcc-tac--tcac-gtag---------------
----------------------tagg---------------------cttaa-gggacgt
-------------gccatt-cccatccgaaagggt-ggctgccagcca-gagcgcccatc
------------------------------------------------------------
------------------------------------------------------------
----------acgcg-aaggctggca-ggc------tcgaacagct--------cgtttg
ggcgagagagataa----------------------------------------------
------------------------------------------------------------
------------------------------------------------------------
-----
>MZ538570.1 Longipedicellata aquatica isolate NKR11 small subunit ribosomal RNA gene, partial sequence
------------------------------------------------------------
------------------------------------------------------------
----------------------gaaca-aacag------c----ttcc----a---cg-c
tgctgacgccagagatagtcgggcac-------tgcgcgtatggc---------------
----aaggtgctatgccg-gctagtcga-tgtacc----tact------------g-aat
tgat-gggcagg--t-acc--ggcaagacaacct-ggatcggggaaggctaa--ggcg--
------------------------------------c-------------------tcgc
acga-gt--gcta-tgctgat-cccgagcagagctttc-gcggagc--------------
------------------------------------------------------------
--------------------gatccacg-----------------------atc--a-ca
gcctgcgtagagcacggaaaggtgtcggcc-tac--tcac-ggag---------------
----------------------cagg---------------------cttaa-gggacgt
-------------gccatt-cccacccgaaagggt-ggctgccagcca-gagcgcccatc
------------------------------------------------------------
------------------------------------------------------------
----------acgcg-aaggctggca-ggc------tcgaacagct--------cgtttg
agcgggacagataa----------------------------------------------
------------------------------------------------------------
------------------------------------------------------------
-----
>MT864298.1 Longipedicellata aquatica strain MFLUCC 172334 small subunit ribosomal RNA gene, partial sequence
------------------------------------------------------------
------------------------------------------------------------
------------------------------------------------------------
tgctgacgccagagatagtcgggcac-------tgcgcgtatggc---------------
----aaggtgctatgccg-gctagtcga-cgtacc----tact------------g-aat
tgat-gggcagg--t-acc--ggcaagacaacct-ggatcggggaaggctaa--ggcg--
------------------------------------c-------------------tcgc
acga-gt--gcta-tgctgat-cccgagcagagctttc-gcggagc--------------
------------------------------------------------------------
--------------------gatccacg-----------------------atc--a-ca
gcctgcgtagagcacggaaaggtgtcggcc-tac--tcac-ggag---------------
----------------------cagg---------------------cttaa-gggacgt
-------------gccatt-cccacccgaaagggt-ggctgccagcca-gagcgcccatc
------------------------------------------------------------
------------------------------------------------------------
----------acgcg-aaggctggca-ggc------tcgaacagct--------cgtttg
agcgggacagataa----------------------------------------------
------------------------------------------------------------
------------------------------------------------------------
-----
>GU261720.1 Trematosphaeria wegeliniana culturecollection CBS:123124 18S ribosomal RNA gene, partial sequence
------------------------------------------------------------
------------------------------------------------------------
----------------------ggaca-ctcag------c----tccc----a-tttt-c
tgctgacgccagagatagtcgggcat-------ctcctcg--------------------
---ggaggtgttatgccg-gctagtcga-tgtacc----tact------------g-aat
tgat-gggaagg--t-acc--ggcgagacaacct-ggatcggggaaggctaa--ggca--
------------------------------------c---------------ccttgg--
-----gt--gtta-tgctaat-cccgagcagagctgcc-gcggagc--------------
------------------------------------------------------------
--------------------gatctgcg-----------------------g----a-ca
gcctgtgtagagcgcgctaaggtgtcggcc-agc--tcac-gtag---------------
----------------------ctgg---------------------cttaa-gggacgt
-------------gccatt-cccacccgaaagggt-ggctgccagcat-gagcgcccatc
------------------------------------------------------------
------------------------------------------------------------
----------acgta-agggctggca-ggt------tcaaacat----------agtccg
catacggccagggatccttccgtgtgtgtccctcccgagcgcagactgttgttgaacgta
tcattttgaaa-------------------------------------------------
------------------------------------------------------------
-----
>OR900227.1 Pseudoacrodictys deightonii isolate ZHKUCC:230990 small subunit ribosomal RNA gene, partial sequence
------------------------------------------------------------
------------------------------------------------------------
----------------------ggaca-ttcag------c----tccc----a---tc-c
tgctgacgccagagatagtcgggcat-------ctccctaggg-----------------
----agtttgttatgccg-gctagtcga--gtacc----cgcc--------------gat
tgat-gggaggg--t-acc--ggcgagacaacct-ggatcggggaaggctaa--ggcg--
------------------------------------c-----------------------
gcag-gc--gcta-tgctaat-cccgagcagagctgcc-acggagc--------------
------------------------------------------------------------
--------------------gatctgtg-----------------------g----a-ca
gcctgtgtagagtgcggaaaggtgtcggct-agc--tcac-gtag---------------
----------------------ctag---------------------cttaa-gggacgt
-------------accatt-cccacccgaaagggt-ggctgccagcat-gagcgcccatc
------------------------------------------------------------
------------------------------------------------------------
----------acgta-agggctggca-ggtt-----caggcatccc--------cgcctc
ggggcgcctgggcgtatcttcaaaaa----------------------------------
------------------------------------------------------------
------------------------------------------------------------
-----
>OR900226.1 Pseudoacrodictys deightonii isolate ZHKUCC:230989 small subunit ribosomal RNA gene, partial sequence
------------------------------------------------------------
------------------------------------------------------------
----------------------ggaca-ttcag------c----tccc----a---tc-c
tgctgacgccagagatagtcgggcat-------ctccctaggg-----------------
----agtttgttatgccg-gctagtcga--gtacc----cgcc--------------gat
tgat-gggaggg--t-acc--ggcgagacaacct-ggatcggggaaggctaa--ggcg--
------------------------------------c-----------------------
gcag-gc--gcta-tgctaat-cccgagcagagctgcc-acggagc--------------
------------------------------------------------------------
--------------------gatctgtg-----------------------g----a-ca
gcctgtgtagagtgcggaaaggtgtcggct-agc--tcac-gtag---------------
----------------------ctag---------------------cttaa-gggacgt
-------------accatt-cccacccgaaagggt-ggctgccagcat-gagcgcccatc
------------------------------------------------------------
------------------------------------------------------------
----------acgta-agggctggca-ggtt-----caggcatccc--------cgcctc
ggggcgcctgggcgtatcttcaaaaa----------------------------------
------------------------------------------------------------
------------------------------------------------------------
-----
>OP378009.1 Pseudoastrosphaeriella bambusae isolate GDT22 small subunit ribosomal RNA gene, partial sequence
------------------------------------------------------------
------------------------------------------------------------
----------------------ggaca-ttcag------c----tccc----attttt-c
tgctgacgccagagatagtcgggcgc-------------------------------ctc
atcagaggtgttatgccg-gctagtcga--gtacc----cact------------a-aac
tgat-gggggggttt-acc--ggcgagacaacct-ggatcggggaaggctaa--ggta--
------------------------------------c---------------cccgtg--
-----gt--gcta-tgctaat-cccgagcggagccccc-gcagagc--------------
------------------------------------------------------------
--------------------gatttgcg-----------------------g----a-cg
gcccgtgtagagcgcgctaaggtgtcggtc-agc--tcac-gtag---------------
----------------------ttgg---------------------cttaa-gggacgt
-------------gccatt-cccatccgaaaggat-ggctgccagcat-gagcgcccatc
------------------------------------------------------------
------------------------------------------------------------
----------acgta-agggctggca-ggt------tcaatcattc--------acacag
tctgtgtgcgatgcgggatcactgcatgtcgcttccaaatgaagaagaatgtttgaacgt
agttcgaaaaa-------------------------------------------------
------------------------------------------------------------
-----
>MW134585.1 Pseudoastrosphaeriella bambusae strain GZCC190478 small subunit ribosomal RNA gene, partial sequence
------------------------------------------------------------
------------------------------------------------------------
----------------------ggaca-ttcag------c----tccc----attttt-c
tgctgacgccagagatagtcgggcgc-------------------------------ctc
atcagaggtgttatgccg-gctagtcga--gtacc----cact------------a-aac
tgat-gggggggttt-acc--ggcgagacaacct-ggatcggggaaggctaa--ggta--
------------------------------------c---------------cccgtg--
-----gt--gcta-tgctaat-cccgagcggagccccc-gcagagc--------------
------------------------------------------------------------
--------------------gatttgcg-----------------------g----a-cg
gcccgtgtagagcgcgctaaggtgtcggtc-agc--tcac-gtag---------------
----------------------ttgg---------------------cttaa-gggacgt
-------------gccatt-cccatccgaaaggat-ggctgccagcat-gagcgcccatc
------------------------------------------------------------
------------------------------------------------------------
----------acgta-agggctggca-ggt------tcaatcattc--------acacag
tctgtgtgcgatgcgggatcactgcatgtcgcttccaaatgaagaagaatgtttgaacgt
agttcgaaaaa-------------------------------------------------
------------------------------------------------------------
-----
>MT864301.1 Pseudoastrosphaeriella bambusae strain KUMCC 190093 small subunit ribosomal RNA gene, partial sequence
------------------------------------------------------------
------------------------------------------------------------
----------------------ggaca-ttcag------c----tccc----attttt-c
tgctgacgccagagatagtcgggcgc-------------------------------ctc
atcagaggtgttatgccg-gctagtcga--gtacc----cact------------a-aac
tgat-gggggggttt-acc--ggcgagacaacct-ggatcggggaaggctaa--ggta--
------------------------------------c---------------cccgtg--
-----gt--gcta-tgctaat-cccgagcggagccccc-gcagagc--------------
------------------------------------------------------------
--------------------gatttgcg-----------------------g----a-cg
gcccgtgtagagcgcgctaaggtgtcggtc-agc--tcac-gtag---------------
----------------------ttgg---------------------cttaa-gggacgt
-------------gccatt-cccatccgaaaggat-ggctgccagcat-gagcgcccatc
------------------------------------------------------------
------------------------------------------------------------
----------acgta-agggctggca-ggt------tcaatcattc--------acacag
tctgtgtgcgatgcgggatcactgcatgtcgcttccaaatgaagaagaatgtttgaacgt
agttcgaaaaa-------------------------------------------------
------------------------------------------------------------
-----
>KT955455.1 Pseudoastrosphaeriella bambusae strain MFLUCC 110205 18S ribosomal RNA gene, partial sequence
------------------------------------------------------------
------------------------------------------------------------
------------------------------------------------------------
------------------------------------------------------------
------------------------------------------------------------
-----------gttt-acc--ggcgagacaacct-ggatcggggaaggctaa--ggta--
------------------------------------c---------------cccgtg--
-----gt--gcta-tgctaat-cccgagcggagccccc-gcagagc--------------
------------------------------------------------------------
--------------------gatttgcg-----------------------g----a-cg
gcccgtgtagagcgcgctaaggtgtcggtc-agc--tcac-gtag---------------
----------------------ttgg---------------------cttaa-gggacgt
-------------gccatt-cccatccgaaaggat-ggctgccagcat-gagcgcccatc
------------------------------------------------------------
------------------------------------------------------------
----------acgta-agggctggca-ggt------tcaatcattc--------acacag
tctgtgtgcgatgcgggatcactgcatgtcgcttccaaatgaagaagaatgtttgaacgt
agttcgaaaaa-------------------------------------------------
------------------------------------------------------------
-----
>OR253216.1 Pseudothyridariella idesiae culture CGMCC:3.24439 small subunit ribosomal RNA gene, partial sequence
------------------------------------------------------------
------------------------------------------------------------
----------------------ggaca-ttcag------c----tccc----a---tt-c
tgctgacgccagagatagtcaggcgc-------acctgcctccgg----------gcg--
---ggctgtgttatgctg-actagtcga--gtacc----cgct------------a-aac
tgat-ggggggg--t-gcc--ggcgagacaacct-ggatcggggaaggctaa--ggcg--
------------------------------------c---------------act-----
-----gt--gcta-tgctaat-cccgagcagagctgcc-gtggagc--------------
------------------------------------------------------------
--------------------aatctgtg-----------------------g----t-aa
gcctgtgtagagcgcggtaaggtgtcggtc-ggc--tcac-tgag---------------
----------------------tcgg---------------------cttga-gggacgt
-------------gccatt-cccatccgaaagggt-ggctgccagcat-aagcgcccatc
------------------------------------------------------------
------------------------------------------------------------
----------acgta-agggctggca-gg-------------------------------
------------------------------------------------------------
------------------------------------------------------------
------------------------------------------------------------
-----
>MT214395.1 Pseudothyridariella chromolaenae culture MFLUCC:171472 small subunit ribosomal RNA gene, partial sequence
------------------------------------------------------------
------------------------------------------------------------
----------------------ggaca-ttcag------c----tccc----a---tt-c
tgctgacgccagagatagtcaggcgc-------acctgcctccgg----------gcg--
---ggctgtgttatgctg-actagtcga--gtacc----cgct------------a-aac
tgat-ggggggg--t-gcc--ggcgagacaacct-ggatcggggaaggctaa--ggcg--
------------------------------------c---------------act-----
-----gt--gcta-tgctaat-cccgagca------------------------------
------------------------------------------------------------
------------------------------------------------------------
------------------------------------------------------------
------------------------------------------------------------
------------------------------------------------------------
------------------------------------------------------------
------------------------------------------------------------
------------------------------------------------------------
------------------------------------------------------------
------------------------------------------------------------
------------------------------------------------------------
-----
>NG_060993.1 Quadricrura septentrionalis HHUF 28782 18S rRNA gene, partial sequence; from TYPE material
------------------------------------------------------------
------------------------------------------------------------
----------------------ggaca-ttcag------c----tccc----a---tt-c
tgctgacgccagagatagtcgggcac----------------------------------
-caacaggtgttatgccg-gctagtcga--gtacc----cgcc--------------aat
tgat-gggaggg--t-acc--ggcaagacaacct-ggatcggggaaggctaa--ggca--
------------------------------------c-----------------------
tctg-gt--gcta-tgctaat-cccgagcagagtccct-gcggaga--------------
------------------------------------------------------------
--------------------gatctgtg-----------------------g----g-tg
acctgtgtagagcgcggaaaggtgtcggcc-agc--tcaa-agag---------------
----------------------ctgg---------------------cttga-gggacgt
-------------gccatt-cccacccgaaagggt-ggctgccagcat-aagcgcccatc
------------------------------------------------------------
------------------------------------------------------------
----------acgca-agggctggta-ggc------tcgaacgcct--------gtgagg
gatgttcgtgtgtagtattaaaa-------------------------------------
------------------------------------------------------------
------------------------------------------------------------
-----
>AB524477.1 Quadricrura septentrionalis gene for 18S ribosomal RNA, partial sequence, strain: yone 44
------------------------------------------------------------
------------------------------------------------------------
----------------------ggaca-ttcgg------c----tccc----a---tt-c
tgctgacgccagagatagtcgggcac----------------------------------
-caacaggtgttatgccg-gctagtcga--gtacc----cgcc--------------aat
tgat-gggaggg--t-acc--ggcaagacaacct-ggatcggggaaggctaa--ggca--
------------------------------------c-----------------------
tctg-gt--gcta-tgctaat-cccgagcagagtccct-gcggaga--------------
------------------------------------------------------------
--------------------gatctgtg-----------------------g----g-tg
acctgtgtagagcgcggaaaggtgtcggcc-agc--tcaa-agag---------------
----------------------ctgg---------------------cttga-gggacgt
-------------gccatt-cccacccgaaagggt-ggctgccagcat-aagcgcccatc
------------------------------------------------------------
------------------------------------------------------------
----------acgca-agggctggta-ggc------tcgaacgcct--------gtgagg
gatgttcgtgtgtagtattaaaa-------------------------------------
------------------------------------------------------------
------------------------------------------------------------
-----
>OP956053.1 Periconia sp. PS2022d isolate w236 small subunit ribosomal RNA gene, partial sequence
------------------------------------------------------------
------------------------------------------------------------
----------------------gaact-ctcag-----------ttct----a---tt-c
tgctgacgccagagatagtcaggcaa-------ttccgcc--------------------
----gaattgttacgctg-gctagtcga--gtacc----tgct--------------gat
ggat-ggggagg--t-acc--ggcgagacaacct-ggatcggggaaggctaa--ggcc--
------------------------------------a-----------------------
gcga-tg--gcta-tgctgat-cccgagcagagcttcc-ataggga--------------
------------------------------------------------------------
--------------------gacctttg-----------------------gt---a-ca
gcctgtgtagagcacggaaaggtgtcggct-atc--acac-gtag---------------
----------------------atag---------------------cttaa-gggacgt
-------------gccatt-cccacacgaaagtgt-ggctgccaacag-tagcgcccatc
------------------------------------------------------------
------------------------------------------------------------
----------acgcg-aaggttggca-ggct-----tgaatcagcc--------attcaa
gcgtcacttcaa------------------------------------------------
------------------------------------------------------------
------------------------------------------------------------
-----
>OP956052.1 Periconia sp. PS2022d isolate w234_5 small subunit ribosomal RNA gene, partial sequence
------------------------------------------------------------
------------------------------------------------------------
----------------------gaact-ctcag-----------ttct----a---tt-c
tgctgacgccagagatagtcaggcaa-------ttccgcc--------------------
----gaattgttacgctg-gctagtcga--gtacc----tgct--------------gat
ggat-ggggagg--t-acc--ggcgagacaacct-ggatcggggaaggctaa--ggcc--
------------------------------------a-----------------------
gcga-tg--gcta-tgctgat-cccgagcagagcttcc-ataggga--------------
------------------------------------------------------------
--------------------gacctttg-----------------------gt---a-ca
gcctgtgtagagcacggaaaggtgtcggct-atc--acac-gtag---------------
----------------------atag---------------------cttaa-gggacgt
-------------gccatt-cccacacgaaagtgt-ggctgccaacag-tagcgcccatc
------------------------------------------------------------
------------------------------------------------------------
----------acgcg-aaggttggca-ggct-----tgaatcagcc--------attcaa
gcgtcacttcaa------------------------------------------------
------------------------------------------------------------
------------------------------------------------------------
-----
>OP956048.1 Periconia sp. PS2022d isolate w230_1 small subunit ribosomal RNA gene, partial sequence
------------------------------------------------------------
------------------------------------------------------------
----------------------gaact-ctcag-----------ttct----a---tt-c
tgctgacgccagagatagtcaggcaa-------ttccgcc--------------------
----gaattgttacgctg-gctagtcga--gtacc----tgct--------------gat
ggat-ggggagg--t-acc--ggcgagacaacct-ggatcggggaaggctaa--ggcc--
------------------------------------a-----------------------
gcga-tg--gcta-tgctgat-cccgagcagagcttcc-ataggga--------------
------------------------------------------------------------
--------------------gacctttg-----------------------gt---a-ca
gcctgtgtagagcacggaaaggtgtcggct-atc--acac-gtag---------------
----------------------atag---------------------cttaa-gggacgt
-------------gccatt-cccacacgaaagtgt-ggctgccaacag-tagcgcccatc
------------------------------------------------------------
------------------------------------------------------------
----------acgcg-aaggttggca-ggct-----tgaatcagcc--------attcaa
gcgtcacttcaa------------------------------------------------
------------------------------------------------------------
------------------------------------------------------------
-----
>OP956032.1 Periconia sp. PS2022e isolate 2021072818 small subunit ribosomal RNA gene, partial sequence
------------------------------------------------------------
------------------------------------------------------------
----------------------ggact-ctcag-----------ttct----a---tt-c
tgctgacgccagagatagtcaggcaa-------ttcggtc--------------------
----gaattgttacgctg-gctagtcga--gtacc----tgct--------------gat
ggat-ggggagg--t-acc--ggcgagacaacct-ggatcggggaaggctaa--ggcc--
------------------------------------a-----------------------
gcaa-tg--gcta-tgctaat-cccgagcagagcttcc-ataggga--------------
------------------------------------------------------------
--------------------gacctttg-----------------------gt---a-ca
gcctgtgtagagcacggaaaggtgtcggct-atc--acac-gtag---------------
----------------------atag---------------------cttaa-gggacgt
-------------gccatt-cccatacgaaagtat-ggctgccaacaa-tagcgcccatc
------------------------------------------------------------
------------------------------------------------------------
----------acgcg-aaggttggca-ggg------tcgggcgggg--------gcgaga
gcccccgttcggctgttcttgta-------------------------------------
------------------------------------------------------------
------------------------------------------------------------
-----
>MK522504.1 Hydeopsis verrucispora voucher SD20165 small subunit ribosomal RNA gene, partial sequence
------------------------------------------------------------
------------------------------------------------------------
----------------------gaact-ttcagtcaaatg----ttct----a---tt-c
tgctgacgccagagatagtcaggcag-------ctcgatt--------------------
----gagttgttatgctg-gctagttga--gtacc----cgca--------------gat
tgat-ggggggg--t-acc--agcgagacaacct-ggatcggggaaggctaa--ggca--
------------------------------------t---------------------cg
agag-at--gcta-tgctaat-cccgagcagagctgcc-ataggga--------------
------------------------------------------------------------
--------------------gacctttg-----------------------gt---a-ta
gcctgtgtagagcacggtaaggtgtcggct-atc--tcat-gtag---------------
----------------------atag---------------------cttaa-gggacgt
-------------gccatt-cccatacgaaagtat-ggctgccaacaa-tagcgcccatc
------------------------------------------------------------
------------------------------------------------------------
----------acgca-aaggttggca-gact-----tgaacttgtt--------caagcg
ttataata----------------------------------------------------
------------------------------------------------------------
------------------------------------------------------------
-----
>NG_063678.1 Dactylidina shoemakeri MFLUCC 140963 18S rRNA gene, partial sequence; from TYPE material
------------------------------------------------------------
------------------------------------------------------------
----------------------gacaa-ttcag------c----tccc----a---tt-c
tgctgacgccagaaatagtcaggcaa-------ttcgaga--------------------
----gaattgttatgctg-gctagtcga-tgtacc----tact------------g-tta
tgat-gggcagg--t-acc--ggcaagacaacct-ggatcggggaaggctaa--ggcg--
------------------------------------t---------------ttaca---
------c--gcta-tgctaat-cccgagcagagctgcc-ataggga--------------
------------------------------------------------------------
--------------------gacctttg-----------------------gt---a-ta
gcctgtgtagagcacggaaaggtgtcggct-aac--tcac-gtag---------------
----------------------ttgg---------------------cttaa-gggacgt
-------------gccatt-cccacccgaaagggt-ggctgtcaacaa-tagcgcccatc
------------------------------------------------------------
------------------------------------------------------------
----------acgcg-aaggttgaca-ggtt-----tgaa-----------------ata
ttcaaagtttaata----------------------------------------------
------------------------------------------------------------
------------------------------------------------------------
-----
>JN941607.1 Cochliobolus nisikadoi strain NBRC 7279 18S ribosomal RNA (SSU) gene, partial sequence
------------------------------------------------------------
------------------------------------------------------------
----------------------ggaca-ttcag------c----tccc----a---tt-c
tgctgacgccagagatagtcaggcaa-------ttcgaga--------------------
----gaattgttatgctg-gctagtcga-tgtacc----tact------------g-tta
tgat-gggcagg--t-acc--ggcgagacaacct-ggatcggggaaggctaa--ggtg--
------------------------------------c---------------tcacg---
------c--gcta-tgctaat-cccgagcagagctgcc-ataggga--------------
------------------------------------------------------------
--------------------gacctttg-----------------------gt---a-ta
gcctgtgtagagcacggaaaggtgtcggct-aac--acac-gtag---------------
----------------------ttag---------------------cttaa-gggacgt
-------------gccatt-cccacttgaaagagt-ggctgtcaacaa-tagcgcccatc
------------------------------------------------------------
------------------------------------------------------------
----------acgcg-aaggttggca-ggtt-----tgaacatgct---------ccatg
ttcaagcgttcatcaa--------------------------------------------
------------------------------------------------------------
------------------------------------------------------------
-----
>JN941606.1 Cochliobolus nisikadoi strain NBRC 31172 18S ribosomal RNA (SSU) gene, partial sequence
------------------------------------------------------------
------------------------------------------------------------
----------------------ggaca-ttcag------c----tccc----a---tt-c
tgctgacgccagagatagtcaggcaa-------ttcgaga--------------------
----gaattgttatgctg-gctagtcga-tgtacc----tact------------g-tta
tgat-gggcagg--t-acc--ggcgagacaacct-ggatcggggaaggctaa--ggtg--
------------------------------------c---------------tcacg---
------c--gcta-tgctaat-cccgagcagagctgcc-ataggga--------------
------------------------------------------------------------
--------------------gacctttg-----------------------gt---a-ta
gcctgtgtagagcacggaaaggtgtcggct-aac--acac-gtag---------------
----------------------ttag---------------------cttaa-gggacgt
-------------gccatt-cccacttgaaagagt-ggctgtcaacaa-tagcgcccatc
------------------------------------------------------------
------------------------------------------------------------
----------acgcg-aaggttggca-ggtt-----tgaacatgct---------ccatg
ttcaagcgttcatcaa--------------------------------------------
------------------------------------------------------------
------------------------------------------------------------
-----
>JN941605.1 Cochliobolus nisikadoi strain NBRC 100174 18S ribosomal RNA (SSU) gene, partial sequence
------------------------------------------------------------
------------------------------------------------------------
----------------------ggaca-ttcag------c----tccc----a---tt-c
tgctgacgccagagatagtcaggcaa-------ttcgaga--------------------
----gaattgttatgctg-gctagtcga-tgtacc----tact------------g-tta
tgat-gggcagg--t-acc--ggcgagacaacct-ggatcggggaaggctaa--ggtg--
------------------------------------c---------------tcacg---
------c--gcta-tgctaat-cccgagcagagctgcc-ataggga--------------
------------------------------------------------------------
--------------------gacctttg-----------------------gt---a-ta
gcctgtgtagagcacggaaaggtgtcggct-aac--acac-gtag---------------
----------------------ttag---------------------cttaa-gggacgt
-------------gccatt-cccacttgaaagagt-ggctgtcaacaa-tagcgcccatc
------------------------------------------------------------
------------------------------------------------------------
----------acgcg-aaggttggca-ggtt-----tgaacatgct---------ccatg
ttcaagcgttcatcaa--------------------------------------------
------------------------------------------------------------
------------------------------------------------------------
-----
>JN941604.1 Cochliobolus nisikadoi strain NBRC 100195 18S ribosomal RNA (SSU) gene, partial sequence
------------------------------------------------------------
------------------------------------------------------------
----------------------ggaca-ttcag------c----tccc----a---tt-c
tgctgacgccagagatagtcaggcaa-------ttcgaga--------------------
----gaattgttatgctg-gctagtcga-tgtacc----tact------------g-tta
tgat-gggcagg--t-acc--ggcgagacaacct-ggatcggggaaggctaa--ggtg--
------------------------------------c---------------tcacg---
------c--gcta-tgctaat-cccgagcagagctgcc-ataggga--------------
------------------------------------------------------------
--------------------gacctttg-----------------------gt---a-ta
gcctgtgtagagcacggaaaggtgtcggct-aac--acac-gtag---------------
----------------------ttag---------------------cttaa-gggacgt
-------------gccatt-cccacttgaaagagt-ggctgtcaacaa-tagcgcccatc
------------------------------------------------------------
------------------------------------------------------------
----------acgcg-aaggttggca-ggtt-----tgaacatgct---------ccatg
ttcaagcgttcatcaa--------------------------------------------
------------------------------------------------------------
------------------------------------------------------------
-----
>MF071323.1 Phoma sp. isolate A1074 small subunit ribosomal RNA gene, partial sequence
------------------------------------------------------------
------------------------------------------------------------
----------------------ggaca-ttcag------c----tccc----a---tt-c
tgctgacgccagagatagtcaggcaa-------ttcgaga--------------------
----gagttgttatgctg-gctagtcga-tgtacc----tact------------g-tta
tgat-gggcagg--t-acc--ggcgagacaacct-ggatcgggggaggctac--ggcg--
------------------------------------t---------------cgacgt--
-----ac--gcta-tgctaat-cccgagcagagctgcc-ataggga--------------
------------------------------------------------------------
--------------------gacctttg-----------------------gt---a-ta
gcctgtgtagagcacggaaaggtgtcggcc-aac--acaa-gtag---------------
----------------------ttgg---------------------cttaa-gggacgt
-------------gccatt-cccactcgaaagagt-ggctgtcaacaa-tagcgcccatc
------------------------------------------------------------
------------------------------------------------------------
----------acgcg-aaggttggca-gatt-----tgaacaatta--------agcctg
ttcaaaagttgatata--------------------------------------------
------------------------------------------------------------
------------------------------------------------------------
-----
>MF071327.1 Phoma sp. isolate A1167 small subunit ribosomal RNA gene, partial sequence
------------------------------------------------------------
------------------------------------------------------------
----------------------ggaca-ttcag------c----tccc----a---tt-c
tgctgacgccagagatagtcaggcaa-------ttcgaga--------------------
----gagttgttatgctg-gctagtcga-tgtacc----tact------------g-tta
tgat-gggcagg--t-acc--ggcgagacaacct-ggatcgggggaggctac--ggcg--
------------------------------------t---------------cgacgt--
-----ac--gnta-tgctaat-cccgagcagagctgcc-ataggga--------------
------------------------------------------------------------
--------------------gacctttg-----------------------gt---a-ta
gcctgtgtagagcacggaaaggtgtcggcc-aac--acaa-gtag---------------
----------------------ttgg---------------------cttaa-gggacgt
-------------gccatt-cccactcgaaagagt-ggctgtcaacaa-tagcgcccatc
------------------------------------------------------------
------------------------------------------------------------
----------acgcg-aaggttggca-gatt-----tgaacaatta--------agcctg
ttcaaaagttgatata--------------------------------------------
------------------------------------------------------------
------------------------------------------------------------
-----
>NG_063690.1 Populocrescentia ammophilae MFLUCC 170665 18S rRNA gene, partial sequence; from TYPE material
------------------------------------------------------------
------------------------------------------------------------
----------------------ggaca-tacag------c----t-cc----a---tg-c
tgctgacgccagagatagtcaggcaa-------tttgaga--------------------
----gaattgttatgctg-gctagtcga-tgtacc----cact------------g-tta
taat-gggcggg--t-acc--ggcaagacaacct-ggatcggggaaggctac--ggtg--
------------------------------------t---------------cgccaa--
-----ac--acta-tgctaat-cccgagcagagctgcc-ataggga--------------
------------------------------------------------------------
--------------------gacctttg-----------------------gt---a-ta
gcctgtgtagagcacggaaaggtgtcggca-aac--acaa-gtag---------------
----------------------tttg---------------------cttaa-gggacgt
-------------gccatt-cccacccgaaagggt-ggctgccaacaa-tagcgcccatt
------------------------------------------------------------
------------------------------------------------------------
----------acgca-aaggttggca-ggct-----tgaacaa-----------------
ttcaagggtagtaaaa--------------------------------------------
------------------------------------------------------------
------------------------------------------------------------
-----
>NG_061191.1 Flavomyces fulophazii CBS 135761 18S rRNA gene, partial sequence; from TYPE material
------------------------------------------------------------
------------------------------------------------------------
----------------------gaaca-ttcag------ctagttcca--------ct-c
tgctgacgccagagatagtcgggcgc---------------------------tccccct
cgggggggcgttacgccg-gctagtcga-tgtacc----cgct------------g-att
tgat-ggggggg--t-gcc--ggcaagacaacct-ggatcggggaaggctaa--ggca--
------------------------------------t----------------------g
tcat-gt--gcta-tgctgat-cccgagcagagcccct-acggagc--------------
------------------------------------------------------------
--------------------gatccgta-----------------------gc---a-tg
gcctgtgtagagcacgctaaggtgtcggtc-aac--tcac-gcag---------------
----------------------ttgg---------------------cttaa-gggacgt
-------------gccgtt-cccatccgaaagggt-ggccgccagtaa-tagcgcccatc
------------------------------------------------------------
------------------------------------------------------------
----------acgcg-aagactggcg-ggtt-----tggacccgct--------cgggcg
cccgcgctcgggagggggtttgaatggatcgataa-------------------------
------------------------------------------------------------
------------------------------------------------------------
-----
>EU754073.1 Neottiosporina paspali strain CBS 331.37 18S ribosomal RNA gene, partial sequence
------------------------------------------------------------
------------------------------------------------------------
----------------------ggaca-ttcag------c----tccc----a---tt-c
tgctgacgccagagatagttgggcat-------------------------------ctc
gtcagaggtgttatgcca-actagtcga-tgtacc----cact------------a-aat
tgat-ggggggg--t-acc--ggcaagacaacct-ggatcggggaaggctaa--ggtg--
------------------------------------t-------------------cgaa
tgcg-ac--gcta-tgctaat-cccgagcagagccccc-atagagc--------------
------------------------------------------------------------
--------------------gatctatg-----------------------gc---a-tg
gcctgtgtagagcacgctaaggtgtcggtc-aac--tctc-gtag---------------
----------------------ttgg---------------------cttaa-gggacgt
-------------gccgtt-cccgttcgaaagaat-ggctgtcaacaa-tagcgcccatc
------------------------------------------------------------
------------------------------------------------------------
----------acgcg-aaggttgaca-ggtt-----tagacctgcc--------tcgatg
c--------------gggtttagatgaatccaaaaa------------------------
------------------------------------------------------------
------------------------------------------------------------
-----
>OR933716.1 Phragmocamarosporium sp. WT2023a strain XY20_2 small subunit ribosomal RNA gene, partial sequence
------------------------------------------------------------
------------------------------------------------------------
----------------------ggaca-ttcag------c----tccc----a---tt-c
tgctgacgccagagatagtcgggcgg-------------------------------cgt
ttcgacgctgctacgccg-gctagtcga-tgtacc----tacc------------g-aat
tgat-gggaagg--t-acc--ggcgagacaacct-ggatcggggaaggctaa--ggcg--
------------------------------------t----------------------c
gaag-gc--gcta-tgctgat-cccgagcagagccccc-acagagc--------------
------------------------------------------------------------
--------------------gatctgtg-----------------------gc---a-tg
gcctgtgtagagcacgcaaaggtgtcggtc-aac--tcac-gcag---------------
----------------------ttgg---------------------cttaa-gggacgt
-------------gccgtt-cccattcgaaagaat-ggctgccgatca-tagcgcccatc
------------------------------------------------------------
------------------------------------------------------------
----------acgcg-aaggtcggca-ggtt-----cagacc------------------
-------------------ctgaacgaaacaaata-------------------------
------------------------------------------------------------
------------------------------------------------------------
-----
>NG_078740.1 Neostagonosporella sichuanensis MFLUCC 181228 18S rRNA gene, partial sequence; from TYPE material
------------------------------------------------------------
------------------------------------------------------------
----------------------ggaca-ttcag------c----tccc----atttcg-t
tgctgacgccagagatagtcgggcac---------------------------------t
ccttggggtgttatgccg-gctagtcga-tgtacc----cact------------g-aca
tgat-gggcggg--t-acc--ggcaagacaacct-ggatcggggaaggctaa--ggcg--
------------------------------------t---------------------tg
tgag-ac--gcta-tgctaat-cccgagcagagcccct-acagagc--------------
------------------------------------------------------------
--------------------gatctgta-----------------------gc---a-tg
gcctgtgtagagcacgctaaggtgtcggcc-aac--tctt-gtag---------------
----------------------ttgg---------------------cttaa-gggacgt
-------------gccatt-cccattcgaaagatt-ggctatcagcaa-tagcgcccatc
------------------------------------------------------------
------------------------------------------------------------
----------acgcg-aaggctgata-ggtt-----cagagagtag--------cgggtt
ctgaacgaacttata---------------------------------------------
------------------------------------------------------------
------------------------------------------------------------
-----
>MW134632.1 Triplosphaeria sp. strain GZCC190512 small subunit ribosomal RNA gene, partial sequence
------------------------------------------------------------
------------------------------------------------------------
----------------------ggaaa-ttcag------c----tccc----a---tt-c
tgctgacgccagagatagtcgggcac----------------------------------
-cgagaggtgctacgccg-gctagtcga--gcacc----cgcc--------------gat
tgat-gggaggg--t-gcc--ggcaagacaacct-ggatcgggggaggctaa--cgca--
------------------------------------c-----------------------
ctgg-gt--gcca-tgctaat-cccgagcagagccccc-gcagaga--------------
------------------------------------------------------------
--------------------gatccgcg-----------------------g----g-cg
gcctgtgtagagcgcggaaaggtgtcggcc-agc--tcgt-cgag---------------
----------------------ctgg---------------------cttga-gggacgt
-------------gccatt-cccgcccgaaagggc-ggctgccagcat-gagcgcccatc
------------------------------------------------------------
------------------------------------------------------------
----------acgca-agggctggca-ggct-----cgggcgcgca--------agcgcg
gcccgggtgtagtgattcaaaa--------------------------------------
------------------------------------------------------------
------------------------------------------------------------
-----
>AB524499.1 Triplosphaeria sp. HC 4665 gene for 18S ribosomal RNA, partial sequence
------------------------------------------------------------
------------------------------------------------------------
----------------------ggaaa-ctcag------c----tccc----a---tt-c
tgctgacgccagagatagtcgggcac----------------------------------
-cgagaggtgctacgccg-gctagtcga--gcacc----cgcc--------------gat
tggt-gggaggg--t-gcc--ggcaagacaacct-ggatcgggggaggctaa--ggca--
------------------------------------c-----------------------
ccag-gt--gcta-agctaat-cccgagcagagccccc-gcggagg--------------
------------------------------------------------------------
--------------------gatccgcg-----------------------g----g-cg
gcctgtgtagagcacggtaaggtgtcggcc-agc--tcaa-ggag---------------
----------------------ctgg---------------------cttaa-gggacgt
-------------gccatt-cccgcccgaaagggc-ggctgccagcct-cagcgcccacc
------------------------------------------------------------
------------------------------------------------------------
----------acgcg-agggctggca-ggtc-----cgggggcatc--------gcgccc
cccgggcgcagtatcaaaa-----------------------------------------
------------------------------------------------------------
------------------------------------------------------------
-----
>KT376471.1 Shrungabeeja longiappendiculata culture BCC<THA>:76463 18S ribosomal RNA gene, partial sequence
------------------------------------------------------------
------------------------------------------------------------
----------------------ggaca-ttcag------c----tccc----a---ca-c
tgctgacgccagagatagtcgggcgc----------------------------------
-cgcgaggcgctacgccg-gctagtcga-cgtacc----cacc------------g-aag
tgat-ggggggg--t-acc--ggcaagacaacct-ggatcggggaaggctaa--ggcg--
------------------------------------c-----------------------
--tc-gc--gcta-tgccgat-cccgagcagagccgcc-gcggagc--------------
------------------------------------------------------------
--------------------gatccgcg-----------------------cgcaaa-cg
gcctgtgtagagcacgcaaaggtgtcggtc-ggc--tcac-gtag---------------
----------------------ccgg---------------------cttaa-gggacgt
-------------gccatt-cccgcccgaaagggc-ggctgccagcat-gagcacccatc
------------------------------------------------------------
------------------------------------------------------------
----------atgcg-agggctggca-ggc------tcgggcgctt--------cgcccg
cgcagtcatgaata----------------------------------------------
------------------------------------------------------------
------------------------------------------------------------
-----
>MW134631.1 Shrungabeeja sp. strain GZCC190511 small subunit ribosomal RNA gene, partial sequence
------------------------------------------------------------
------------------------------------------------------------
----------------------ggaca-ttcag------c----cccc----a---ca-a
tgctgacgccagagatagtcgggcgc----------------------------------
-cgcgaggcgttatgccg-gctagtcga-tgtacc----tacc------------a-aag
tgat-gggcggg--t-acc--ggcaagacaacct-ggatcggggaaggct-g--ggcg--
------------------------------------c-----------------------
--tc-gc--gctt-tgccaat-cccgagcagagccccc-gcggagc--------------
------------------------------------------------------------
--------------------gatccgcg-----------------------gcc--a-cg
gcctgtgtagagcacgcaaaggtgtcggtc-ggc--tcac-agag---------------
----------------------ccgg---------------------cttaa-gggacgt
-------------gccatt-cccgcccccaagggc-ggctgccagcaa-tagcacccatc
------------------------------------------------------------
------------------------------------------------------------
----------atgcg-aaggctggca-gggc-----tcgggcgctc--------gcccga
gcagtcatgtata-----------------------------------------------
------------------------------------------------------------
------------------------------------------------------------
-----
>OM764655.1 Roussoella sp. strain GMB1323 small subunit ribosomal RNA gene, partial sequence
------------------------------------------------------------
------------------------------------------------------------
----------------------ggaaa-ttcagctcccat-------------------c
tgctgacgccagagatagtcgggcac-------------------------------ccc
gcaaggggtgttacgccg-gctagtcga--gcacc----cacc------------g-aac
tgat-ggggggg--t-gcc--ggcaagacaacct-ggatcggggaaggctaa--ggca--
------------------------------------c---------------------cc
acgg-gt--gcta-cgctgat-cccgagcagagctttc-gcggggc--------------
------------------------------------------------------------
--------------------gacccgcg-----------------------atc--a-ta
gcctgtgtagagcgcgcaaaggtgtcggtc-aac--tctt-tgag---------------
----------------------ttgg---------------------cttga-gggacgt
-------------gccatt-cccgcccgaaagggc-ggctgccagctccgagcgcccatc
------------------------------------------------------------
------------------------------------------------------------
----------acgcg-aggactggca-gg-------------------------------
------------------------------------------------------------
------------------------------------------------------------
------------------------------------------------------------
-----
>MF796236.1 Roussoella sp. HJ2017a strain Fathai017 18S ribosomal RNA gene, partial sequence
------------------------------------------------------------
------------------------------------------------------------
------------------------------------------------------------
------------------------------------------------------------
------------------------------------------------------------
------------------------------------------------------------
------------------------------------------------------------
------------a-tgctgat-cccgagcagagctttc-gtggggc--------------
------------------------------------------------------------
--------------------gacccgcg-----------------------atc--a-ta
gcctgtgtagagcgcgcaaaggtgtcggcc-aac--tctt-gtag---------------
----------------------ttgg---------------------cttga-gggacgt
-------------gccatt-cccgcccgaaagggc-ggctgccagcttcgagcgcccatc
------------------------------------------------------------
------------------------------------------------------------
----------acgta-agggctggca-gg-------------------------------
------------------------------------------------------------
------------------------------------------------------------
------------------------------------------------------------
-----
>AB524484.1 Roussoellopsis tosaensis gene for 18S ribosomal RNA, partial sequence, strain: KT 1659
------------------------------------------------------------
------------------------------------------------------------
--------------------ggagatg-ttcag------c----tct---------cc-t
tgctgacgccagagatagtcgggctc-------------------catccccctcgcggg
gggggtgttgctacgccg-gctagtcga--gcacc----cgcc------------g-aac
tgat-ggggggg--t-gcc--ggcgagacaacct-ggatcggggaaggctaa--ggtg--
------------------------------------c------------------ccgca
gcgg-gt--gcta-cgctgat-cccgagcagagccttc-gcggggc--------------
------------------------------------------------------------
--------------------gacccgcg-----------------------att--a-cg
gcctgtgtagagcgcgcaaaggtgtcggtc-aac--tccc-ggag---------------
----------------------ttgg---------------------cttga-gggacgt
-------------gccatt-cccgcccgaaagggc-ggctgccagcttcgagcgcccatc
------------------------------------------------------------
------------------------------------------------------------
----------acgcg-agggctggca-gg-------------------------------
------------------------------------------------------------
------------------------------------------------------------
------------------------------------------------------------
-----
>KU872122.1 Roussoella neopustulans voucher MFLU 110241 18S ribosomal RNA gene, partial sequence
------------------------------------------------------------
------------------------------------------------------------
----------------------ggaaa-ttcag------c----tccc--------attc
tgctgacgccagagatagtcgggcac---------------------------------c
tttaggggtgttacgccg-gctagtcga--gcacc----cacc------------g-aac
tgat-ggggggg--t-gcc--ggcaagacaacct-ggatcggggaaggctaa--ggcg--
------------------------------------c-----------------------
gcga-gc--gcta-tgctgat-cccgagcagagccttc-gcggggc--------------
------------------------------------------------------------
--------------------gacccgcg-----------------------atc--a-cg
gcctgtgtagagcgcgcaaaggtgtcggtc-aac--tcac-gcag---------------
----------------------ttga---------------------cttga-gggacgt
-------------gccatt-cccgcccgaaagggc-ggctgccagctccgagcgcccatc
------------------------------------------------------------
------------------------------------------------------------
----------acgcg-aggactggca-gg-------------------------------
------------------------------------------------------------
------------------------------------------------------------
------------------------------------------------------------
-----
>MW134600.1 Roussoella siamensis strain GZCC190507 small subunit ribosomal RNA gene, partial sequence
------------------------------------------------------------
------------------------------------------------------------
----------------------ggaaa-ttcag------c----tttcctatt------c
tgctgacgccagagatagccgggcat-------------------ctt------------
gcaagagatgttatgccg-gctagtcga--gcacc----cacc------------g-atc
tgat-ggggggg--t-gcc--ggcaagacaacct-ggatcggggaaggctaa--ggca--
------------------------------------c-----------------------
aatt-gt--gcta-tgctgat-cccgagcagagctttc-gcggggc--------------
------------------------------------------------------------
--------------------gacccgcg-----------------------atc--a-ta
gcctgtgtagagcgcgcaaaggtgtcggtc-aac--tccc-tgag---------------
----------------------ttgg---------------------cttga-gggacgt
-------------gccatt-cccgcctgaaagggc-ggttgctagcttcgagcgcccatc
------------------------------------------------------------
------------------------------------------------------------
----------acgca-agatctagca-gg-------------------------------
------------------------------------------------------------
------------------------------------------------------------
------------------------------------------------------------
-----
>KJ739608.1 Roussoellopsis macrospora strain MFLUCC 120005 18S ribosomal RNA gene, partial sequence
------------------------------------------------------------
------------------------------------------------------------
----------------------ggacatctcag------c----tccc----a------c
tgctgacgccagagatagtcgggcac-------------------tcc-----cttcgaa
gggggggtcgctatgccg-gctagtcga--gtacc----cacc------------a-aac
tgat-ggggggg--t-acc--ggcgagacaacct-ggatcggggaaggctaa--ggca--
------------------------------------c------------------ccaca
acgg-gc--gcta-cgctgat-cccgagcagagccttc-gcggggc--------------
------------------------------------------------------------
--------------------gacccgcg-----------------------att--a-cg
gcctgtgtagagcgcgcaaaggtgtcggtc-aac--tccc-cgag---------------
----------------------ttgg---------------------cttga-gggacgt
-------------gccatt-cccgcccgaaagggc-ggctgccagcctcgagcgcccatc
------------------------------------------------------------
------------------------------------------------------------
----------acgca-agggctggca-ggcc-----cgg---------------------
------------------------------------------------------------
------------------------------------------------------------
------------------------------------------------------------
-----
>NG_065085.1 Roussoella tuberculata MFLU 151211 18S rRNA gene, partial sequence; from TYPE material
------------------------------------------------------------
------------------------------------------------------------
----------------------ggaac-ttcag------c----tccc----a------c
tgctgacgccagcgatagtcgggcac---------------------------------c
ttttggggtgttatgccg-gctagtcga--gtacc----cacc------------g-cac
tgat-ggggggg--t-acc--ggcaagacaacct-gggtcggggaaggctaa--gggg--
------------------------------------c------------------ttat-
---g-gc--ccta-cgctgat-cccgagcagagctacc-gcggggc--------------
------------------------------------------------------------
--------------------gacccgcc-----------------------at---g-ta
gcctgtgtagagcgcgcaaaggtgtcggcc-agc--tcca-gtag---------------
----------------------ttgg---------------------cttaa-gggacgt
-------------gccatt-cccgcccgaaagggc-ggctgcctgtttcgagcgcccatc
------------------------------------------------------------
------------------------------------------------------------
----------acgca-agaactggca-gg-------------------------------
------------------------------------------------------------
------------------------------------------------------------
------------------------------------------------------------
-----
>KU872124.1 Roussoella tuberculata voucher MFLU 151211 18S ribosomal RNA gene, partial sequence
------------------------------------------------------------
------------------------------------------------------------
----------------------ggaac-ttcag------c----tccc----a------c
tgctgacgccagcgatagtcgggcac---------------------------------c
ttttggggtgttatgccg-gctagtcga--gtacc----cacc------------g-cac
tgat-ggggggg--t-acc--ggcaagacaacct-gggtcggggaaggctaa--gggg--
------------------------------------c------------------ttat-
---g-gc--ccta-cgctgat-cccgagcagagctacc-gcggggc--------------
------------------------------------------------------------
--------------------gacccgcc-----------------------at---g-ta
gcctgtgtagagcgcgcaaaggtgtcggcc-agc--tcca-gtag---------------
----------------------ttgg---------------------cttaa-gggacgt
-------------gccatt-cccgcccgaaagggc-ggctgcctgtttcgagcgcccatc
------------------------------------------------------------
------------------------------------------------------------
----------acgca-agaactggca-gg-------------------------------
------------------------------------------------------------
------------------------------------------------------------
------------------------------------------------------------
-----
>OM891834.1 Roussoella sp. strain GMB1317 small subunit ribosomal RNA gene, partial sequence
------------------------------------------------------------
------------------------------------------------------------
----------------------ggaac-ttcag------c----tccc----a------c
tgctgacgccagcgatagtcgggcac---------------------------------c
ttttggggtgttatgccg-gctagtcga--gtacc----cacc------------g-cac
tgat-ggggggg--t-acc--ggcaagacaacct-gggtcggggaaggctaa--gggg--
------------------------------------c------------------ttat-
---g-gc--ccta-cgctgat-cccgagcagagctacc-gcggggc--------------
------------------------------------------------------------
--------------------gacccgcc-----------------------at---g-ta
gcctgtgtagagcgcgcaaaggtgtcggcc-agc--tcca-gtag---------------
----------------------ttgg---------------------cttaa-gggacgt
-------------gccatt-cccgcccgaaagggc-ggctgcctgtttcgagcgcccatc
------------------------------------------------------------
------------------------------------------------------------
----------acgca-agaactggca-gg-------------------------------
------------------------------------------------------------
------------------------------------------------------------
------------------------------------------------------------
-----
>OM764652.1 Roussoella sp. strain GMB1317 small subunit ribosomal RNA gene, partial sequence
------------------------------------------------------------
------------------------------------------------------------
----------------------ggaac-ttcag------c----tccc----a------c
tgctgacgccagcgatagtcgggcac---------------------------------c
ttttggggtgttatgccg-gctagtcga--gtacc----cacc------------g-cac
tgat-ggggggg--t-acc--ggcaagacaacct-gggtcggggaaggctaa--gggg--
------------------------------------c------------------ttat-
---g-gc--ccta-cgctgat-cccgagcagagctacc-gcggggc--------------
------------------------------------------------------------
--------------------gacccgcc-----------------------at---g-ta
gcctgtgtagagcgcgcaaaggtgtcggcc-agc--tcca-gtag---------------
----------------------ttgg---------------------cttaa-gggacgt
-------------gccatt-cccgcccgaaagggc-ggctgcctgtttcgagcgcccatc
------------------------------------------------------------
------------------------------------------------------------
----------acgca-agaactggca-gg-------------------------------
------------------------------------------------------------
------------------------------------------------------------
------------------------------------------------------------
-----
>OM891832.1 Neoroussoella sp. strain GMB1295 small subunit ribosomal RNA gene, partial sequence
------------------------------------------------------------
------------------------------------------------------------
----------------------ggatc-tcagc------t----tccc----a---cc-c
tgctgacgccagagatagccgggcac----------------------------------
-tacccagtgctatgccg-gctagtcga--gtacc----cacc------------g-aac
tgat-ggggggg--t-acc--ggcaagacaacct-ggatcggggaaggctaa--ggcg--
------------------------------------c-----------------cctcat
ggag-gt--gcta-tgctgat-cccgagcagagctgcc-gcggagc--------------
------------------------------------------------------------
--------------------gatccgcg-----------------------a----a-ca
gcctgtgtagagcgcgcaaaggtgtcggtc-aac--tccc-gcag---------------
----------------------ttgg---------------------cttaa-gggacgt
-------------gccatt-cccgcccgaaagggc-ggctgccagcatcgagcgcccatc
------------------------------------------------------------
------------------------------------------------------------
----------acgcg-agatctggcg-gg-------------------------------
------------------------------------------------------------
------------------------------------------------------------
------------------------------------------------------------
-----
>OM764648.1 Neoroussoella bambusae strain GMB1291 small subunit ribosomal RNA gene, partial sequence
------------------------------------------------------------
------------------------------------------------------------
----------------------ggatc-tcagc------t----tccc----a---cc-c
tgctgacgccagagatagccgggcac----------------------------------
-tacccagtgctatgccg-gctagtcga--gtacc----cacc------------g-aac
tgat-ggggggg--t-acc--ggcaagacaacct-ggatcggggaaggctaa--ggcg--
------------------------------------c-----------------cctcat
ggag-gt--gcta-tgctgat-cccgagcagagctgcc-gcggagc--------------
------------------------------------------------------------
--------------------gatccgcg-----------------------a----a-ca
gcctgtgtagagcgcgcaaaggtgtcggtc-aac--tccc-gcag---------------
----------------------ttgg---------------------cttaa-gggacgt
-------------gccatt-cccgcccgaaagggc-ggctgccagcatcgagcgcccatc
------------------------------------------------------------
------------------------------------------------------------
----------acgcg-agatctggcg-gg-------------------------------
------------------------------------------------------------
------------------------------------------------------------
------------------------------------------------------------
-----
>MT864316.1 Neoroussoella bambusae strain MFLUCC 181048 small subunit ribosomal RNA gene, partial sequence
------------------------------------------------------------
------------------------------------------------------------
----------------------ggatc-tcagc------t----tccc----a---cc-c
tgctgacgccagagatagccgggcac----------------------------------
-tacccagtgctatgccg-gctagtcga--gtacc----cacc------------g-aac
tgat-ggggggg--t-acc--ggcaagacaacct-ggatcggggaaggctaa--ggcg--
------------------------------------c-----------------cctcat
ggag-gt--gcta-tgctgat-cccgagcagagctgcc-gcggagc--------------
------------------------------------------------------------
--------------------gatccgcg-----------------------a----a-ca
gcctgtgtagagcgcgcaaaggtgtcggtc-aac--tccc-gcag---------------
----------------------ttgg---------------------cttaa-gggacgt
-------------gccatt-cccgcccgaaagggc-ggctgccagcatcgagcgcccatc
------------------------------------------------------------
------------------------------------------------------------
----------acgcg-agatctggcg-gg-------------------------------
------------------------------------------------------------
------------------------------------------------------------
------------------------------------------------------------
-----
>OM891830.1 Neoroussoella sp. strain GMB1291 small subunit ribosomal RNA gene, partial sequence
------------------------------------------------------------
------------------------------------------------------------
----------------------ggatc-tcagc------t----tccc----a---cc-c
tgctgacgccagagatagccgggcac----------------------------------
-tacccagtgctatgccg-gctagtcga--gtacc----cacc------------g-aac
tgat-ggggggg--t-acc--ggcaagacaacct-ggatcggggaaggctaa--ggcg--
------------------------------------c-----------------cctcat
ggag-gt--gcta-tgctgat-cccgagcagagctgcc-gcggagc--------------
------------------------------------------------------------
--------------------gatccgcg-----------------------a----a-ca
gcctgtgtagagcgcgcaaaggtgtcggtc-aac--tccc-gcag---------------
----------------------ttgg---------------------cttaa-gggacgt
-------------gccatt-cccgcccgaaagggc-ggctgccagcatcgagcgcccatc
------------------------------------------------------------
------------------------------------------------------------
----------acgcg-agatctggcg-gg-------------------------------
------------------------------------------------------------
------------------------------------------------------------
------------------------------------------------------------
-----
>OM764650.1 Neoroussoella bambusae strain GMB1295 small subunit ribosomal RNA gene, partial sequence
------------------------------------------------------------
------------------------------------------------------------
----------------------ggatc-tcagc------t----tccc----a---cc-c
tgctgacgccagagatagccgggcac----------------------------------
-tacccagtgctatgccg-gctagtcga--gtacc----cacc------------g-aac
tgat-ggggggg--t-acc--ggcaagacaacct-ggatcggggaaggctaa--ggcg--
------------------------------------c-----------------cctcat
ggag-gt--gcta-tgctgat-cccgagcagagctgcc-gcggagc--------------
------------------------------------------------------------
--------------------gatccgcg-----------------------a----a-ca
gcctgtgtagagcgcgcaaaggtgtcggtc-aac--tccc-gcag---------------
----------------------ttgg---------------------cttaa-gggacgt
-------------gccatt-cccgcccgaaagggc-ggctgccagcatcgagcgcccatc
------------------------------------------------------------
------------------------------------------------------------
----------acgcg-agatctggcg-gg-------------------------------
------------------------------------------------------------
------------------------------------------------------------
------------------------------------------------------------
-----
>MN556307.1 Neoroussoella lignicola culture MUT<ITA>:4904 small subunit ribosomal RNA gene, partial sequence
------------------------------------------------------------
------------------------------------------------------------
----------------------ggacgattcag------c-------------------t
agctgacgccagagatagccgggcac----------------------------------
tccccgagtgctacgccg-gctagtcga--gtacc----cacc------------g-aac
tgat-ggggggg--t-acc--ggcaagacaacct-ggatcggggaaggctaa-cggcg--
------------------------------------c-----------------cctcag
gg-g-ct--ccta-tgctgat-cccgagcagagctgcc-gcggagc--------------
------------------------------------------------------------
--------------------gatccgcg-----------------------acg--a-ca
gcctgtgtagagcgcgcaaaggtgtcggtc-gac--tcac-gaag---------------
----------------------tcgg---------------------cttaa-gggacgt
-------------gccatt-cccgcccgaaagggc-ggctgccagcatcgagcgcccatc
------------------------------------------------------------
------------------------------------------------------------
----------acgcg-agatctggcg-gg-------------------------------
------------------------------------------------------------
------------------------------------------------------------
------------------------------------------------------------
-----
>KU314954.1 Neoroussoella lignicola culture MUT<ITA>:5373 18S ribosomal RNA gene, partial sequence
------------------------------------------------------------
------------------------------------------------------------
----------------------ggacgattcag------c-------------------t
agctgacgccagagatagccgggcac----------------------------------
tccccgagtgctacgccg-gctagtcga--gtacc----cacc------------g-aac
tgat-ggggggg--t-acc--ggcaagacaacct-ggatcggggaaggctaa-cggcg--
------------------------------------c-----------------cctcag
gg-g-ct--ccta-tgctgat-cccgagcagagctgcc-gcggagc--------------
------------------------------------------------------------
--------------------gatccgcg-----------------------acg--a-c-
gcctgtgtagagcgcgcaaaggtgtcggtc-gac--tcac-gaag---------------
----------------------tcgg---------------------cttaa-gggacgt
-------------gccatt-cccgcccgaaagggc-ggctgccagcatcgagcgcccatc
------------------------------------------------------------
------------------------------------------------------------
----------acgcg-agatctggcg-gg-------------------------------
------------------------------------------------------------
------------------------------------------------------------
------------------------------------------------------------
-----
>OQ645274.1 Neoroussoella sp. 'annular' isolate CX26A1B small subunit ribosomal RNA gene, partial sequence
------------------------------------------------------------
------------------------------------------------------------
----------------------ggaaa-ttcag------c----tctcccaag------c
tgctgacgccagagatagtcgggcac----------------------------------
-ctcacggtgttatgccg-gctagtcga--gtatc----cacc------------g-aac
tgat-gggggga--t-acc--ggcaagacaacct-ggatcggggaaggctaa--ggcg--
------------------------------------c---------------------tc
tcgg-gc--gcta-tgctgat-cccgagcagagccatc-gcggggc--------------
------------------------------------------------------------
--------------------gacccgcg-----------------------aac--a-cg
gcctgtgtagagcgcgcaaaggtgtcgg--------------------------------
------------------------------------------------------------
------------------------------------------------------------
------------------------------------------------------------
------------------------------------------------------------
------------------------------------------------------------
------------------------------------------------------------
------------------------------------------------------------
------------------------------------------------------------
-----
>KP114342.1 Pleosporales sp. OTU06 strain P2585 small subunit ribosomal RNA (SSU) gene, partial sequence
------------------------------------------------------------
------------------------------------------------------------
----------------------gggga-ttcag------c----tccc----a---tg-a
tgctggcgccagagagagttgggcac----------------------------------
ctgctgtgtgctggacca-actagtcga--gtacc----cacc------------g-aac
tgat-ggggggg--tcacc--ggcgagacaacct-ggatcggggaaggctaa--ggcg--
------------------------------------c-----------------------
cgag-gt--gcta-tgccgat-cccgagcagagctgcc-gcggagc--------------
------------------------------------------------------------
--------------------gatccgtg-----------------------a----a-ca
gcctgtgtagagcgcggaaaggtgtcggtc-agc--tcac-gaag---------------
----------------------ttgg---------------------cttaa-gggacgt
-------------gccatt-cccgcccgaaagggc-ggctgccagccg-aagcgcccatc
------------------------------------------------------------
------------------------------------------------------------
----------acgca-agggctggca-gact-----ct----------------------
------------------------------------------------------------
------------------------------------------------------------
------------------------------------------------------------
-----
>KP114339.1 Pleosporales sp. OTU02 strain P2578 small subunit ribosomal RNA (SSU) gene, partial sequence
------------------------------------------------------------
------------------------------------------------------------
----------------------gggga-ttcag------c----tccc----a---tg-a
tgctggcgccagagagagttgggcac----------------------------------
ctgctgtgtgctggacca-actagtcga--gtacc----cacc------------g-aac
tgat-ggggggg--tcacc--ggcgagacaacct-ggatcggggaaggctaa--ggcg--
------------------------------------c-----------------------
cgag-gt--gcta-tgccgat-cccgagcagagctgcc-gcggagc--------------
------------------------------------------------------------
--------------------gatccgtg-----------------------a----a-ca
gcctgtgtagagcgcggaaaggtgtcggtc-agc--tcac-gaag---------------
----------------------ttgg---------------------cttaa-gggacgt
-------------gccatt-cccgcccgaaagggc-ggctgccagccg-aagcgcccatc
------------------------------------------------------------
------------------------------------------------------------
----------acgca-agggctggca-gact-----ct----------------------
------------------------------------------------------------
------------------------------------------------------------
------------------------------------------------------------
-----
>KP114346.1 Pleosporales sp. OTU04 strain P2674 small subunit ribosomal RNA (SSU) gene, partial sequence
------------------------------------------------------------
------------------------------------------------------------
----------------------ggaga-ttcag------c----tccc----g---taaa
agctggcgccagagagagttgggcac----------------------------------
ccggtgggtgctgcacca-actagtcga--gtacc----cacc------------g-cac
tgat-ggggggg--t-acc--ggcgagacaacct-ggatcggggaaggctaa--ggcg--
------------------------------------c-----------------------
tgag-gt--gcta-tgccgat-cccgagcagagctgcc-gcggagc--------------
------------------------------------------------------------
--------------------gatccgcg-----------------------a----a-ca
gcctgtgtagagcgcggaaaggtgtcggtc-agc--tcac-gaag---------------
----------------------ttgg---------------------cttaa-gggacgt
-------------gccatt-cccgcccgaaagggc-ggctgccagccg-aagcgcccatc
------------------------------------------------------------
------------------------------------------------------------
----------acgca-agggctggca-gact-----ct----------------------
------------------------------------------------------------
------------------------------------------------------------
------------------------------------------------------------
-----
>AB524483.1 Roussoella intermedia gene for 18S ribosomal RNA, partial sequence, strain: KT 2303
------------------------------------------------------------
------------------------------------------------------------
----------------------ggaa--ctcag------t----tccc----a------t
tgctgacgccagagatagtcgggcac-----------------------------tccct
cgcgggggtgttacgccg-gctagtcga--gtacc----cact------------g-aaa
tgat-ggggggg--t-acc--ggcaagacaacct-ggatcggggaaagctaa--ggcg--
------------------------------------c------------------ct---
aagt-gc--gcta-tgctgat-cccgagcagagctatc-gtggagt--------------
------------------------------------------------------------
--------------------gatccacg----------------------------aata
gcctgtgtagagcgcgcaaaggtgtcggcc-aac--tcacagaag---------------
----------------------ttgg---------------------cttga-gggacgt
-------------gccatt-cccatccgaaagggt-ggctgacagcag-gagcgcccatc
------------------------------------------------------------
------------------------------------------------------------
----------acgca-aaggctgtca-ga-------------------------------
------------------------------------------------------------
------------------------------------------------------------
------------------------------------------------------------
-----
>OM891828.1 Roussoella sp. strain GMB1279 small subunit ribosomal RNA gene, partial sequence
------------------------------------------------------------
------------------------------------------------------------
----------------------ggaa--ctcag------t----tcct----a-------
tgctgacgccagagatagtcgggcgc-----------------------------ccctt
cgcgggggtgttacgccg-gctagtcga--gtatc----cact------------g-aac
tgat-gggggga--t-acc--ggcaagacaacct-ggatcggggaaggctaa--ggtg--
------------------------------------c------------------ccgca
atgg-gc--gcta-tgctaat-cccgagcagagctttc-gcggagt--------------
------------------------------------------------------------
--------------------gatccacg-----------------------a----acga
gcctgtgtagagcgcgcaaaggtgtcggcc-aac--tcacagaag---------------
----------------------ttgg---------------------cttga-gggacgt
-------------gccatt-cccacctgaaagggt-ggatgacagcag-gagcgcccatc
------------------------------------------------------------
------------------------------------------------------------
----------acgcg-aaggctgtca-ga-------------------------------
------------------------------------------------------------
------------------------------------------------------------
------------------------------------------------------------
-----
>OM836783.1 Roussoella sp. strain GMB1279 small subunit ribosomal RNA gene, partial sequence
------------------------------------------------------------
------------------------------------------------------------
----------------------ggaa--ctcag------t----tcct----a-------
tgctgacgccagagatagtcgggcgc-----------------------------ccctt
cgcgggggtgttacgccg-gctagtcga--gtatc----cact------------g-aac
tgat-gggggga--t-acc--ggcaagacaacct-ggatcggggaaggctaa--ggtg--
------------------------------------c------------------ccgca
atgg-gc--gcta-tgctaat-cccgagcagagctttc-gcggagt--------------
------------------------------------------------------------
--------------------gatccacg-----------------------a----acga
gcctgtgtagagcgcgcaaaggtgtcggcc-aac--tcacagaag---------------
----------------------ttgg---------------------cttga-gggacgt
-------------gccatt-cccacctgaaagggt-ggatgacagcag-gagcgcccatc
------------------------------------------------------------
------------------------------------------------------------
----------acgcg-aaggctgtca-ga-------------------------------
------------------------------------------------------------
------------------------------------------------------------
------------------------------------------------------------
-----
>NG_070154.1 Pseudoroussoella chromolaenae MFLUCC 171492 18S rRNA gene, partial sequence; from TYPE material
------------------------------------------------------------
------------------------------------------------------------
----------------------ggaca-ttcag------c----tccc----a---tt-c
tgctgacgccagagatagccgggcgc--------------------cccccctcccagcg
aggggggtcgttacgccg-gctagtcga-tgtatc----cgct------------a-ccg
tgat-gggggga--t-acc--ggcaagacaacct-ggatcggggaaggctaa--ggtg--
------------------------------------c---------------------at
tcgt-gc--gcta-tgctaat-cccgagcagagctttc-gtggagc--------------
------------------------------------------------------------
--------------------gatccacg-----------------------atc--a-ta
gcctgtgtagagcgcgcaaaggtgtcggtc-gac--tcac-gcag---------------
----------------------tcgg---------------------cttaa-gggacgt
-------------gccatt-cccacccgaaagggt-ggctgacagcag-gagcgcccatc
------------------------------------------------------------
------------------------------------------------------------
----------acgca-aatgcatgtc-agg------------------------------
------------------------------------------------------------
------------------------------------------------------------
------------------------------------------------------------
-----
>MT214393.1 Pseudoroussoella chromolaenae culture MFLUCC:171492 small subunit ribosomal RNA gene, partial sequence
------------------------------------------------------------
------------------------------------------------------------
----------------------ggaca-ttcag------c----tccc----a---tt-c
tgctgacgccagagatagccgggcgc--------------------cccccctcccagcg
aggggggtcgttacgccg-gctagtcga-tgtatc----cgct------------a-ccg
tgat-gggggga--t-acc--ggcaagacaacct-ggatcggggaaggctaa--ggtg--
------------------------------------c---------------------at
tcgt-gc--gcta-tgctaat-cccgagcagagctttc-gtggagc--------------
------------------------------------------------------------
--------------------gatccacg-----------------------atc--a-ta
gcctgtgtagagcgcgcaaaggtgtcggtc-gac--tcac-gcag---------------
----------------------tcgg---------------------cttaa-gggacgt
-------------gccatt-cccacccgaaagggt-ggctgacagcag-gagcgcccatc
------------------------------------------------------------
------------------------------------------------------------
----------acgca-aatgcatgtc-agg------------------------------
------------------------------------------------------------
------------------------------------------------------------
------------------------------------------------------------
-----
>MH742331.1 Roussoella elaeicola strain MFLUCC 15150276c small subunit ribosomal RNA gene, partial sequence
------------------------------------------------------------
------------------------------------------------------------
----------------------ggaca-ttcag------c----tccc----a---tt-c
tgctgacgccagagatagccgggcgc--------------------tccccctcccagcg
agggggggcgttacgccg-gctagtcga-tgtatc----cgct------------a-ccg
tgat-gggggga--t-acc--ggcaagacaacct-ggatcggggaaggctaa--ggtg--
------------------------------------c---------------------at
tcgt-gc--gcta-tgctaat-cccgagcagagctttc-gtggagc--------------
------------------------------------------------------------
--------------------gatccgcg-----------------------atc--a-ta
gcctgtgtagagcgcgcaaaggtgtcggtc-gac--tcac-gcag---------------
----------------------tcgg---------------------cttaa-gggacgt
-------------gccatt-cccacccgaaagggt-ggctgacagcag-gagcgcccatc
------------------------------------------------------------
------------------------------------------------------------
----------acgca-aatgcatgtc-agg------------------------------
------------------------------------------------------------
------------------------------------------------------------
------------------------------------------------------------
-----
>MT214396.1 Pseudoroussoella elaeicola culture MFLUCC:171483 small subunit ribosomal RNA gene, partial sequence
------------------------------------------------------------
------------------------------------------------------------
----------------------ggaca-ttcag------c----tccc----a---tt-c
tgctgacgccagagatagccgggcgc-------------------tcccccctcccagcg
agggggggcgttacgccg-gctagtcga-tgtatc----cgct------------a-ccg
tgat-gggggga--t-acc--ggcaagacaacct-ggatcggggaaggctaa--ggtg--
------------------------------------c---------------------at
tcgt-gc--gcta-tgctaat-cccgagcagagct-tc-gtggagc--------------
------------------------------------------------------------
--------------------gatccgcg-----------------------atc--a-ta
gcctgtgtagagcgcgcaaaggtgtcggtc-gac--tcac-gcag---------------
----------------------tcgg---------------------cttaa-gggacgt
-------------gccatt-cccacccgaaagggt-ggctgacagcag-gagcgcccatc
------------------------------------------------------------
------------------------------------------------------------
----------acgca-aatgcatgtc-agg------------------------------
------------------------------------------------------------
------------------------------------------------------------
------------------------------------------------------------
-----
>MT214391.1 Xenoroussoella triseptata culture MFLUCC:171438 small subunit ribosomal RNA gene, partial sequence
------------------------------------------------------------
------------------------------------------------------------
----------------------ggac--ctcag------c----tccc----a---tt-c
tgctgacgccagagatagccgggcat-------------------------tccccagca
atggggggtgttatgccg-gctagtcga-tgtatc----cact------------a-ctg
tgat-gggggga--t-acc--ggcaagacaacct-ggatcggggaaggctaa--ggtg--
------------------------------------c---------------------at
tcgt-gc--gcta-tgctaat-cccgagcagagctttc-atggagc--------------
------------------------------------------------------------
--------------------gatccatg-----------------------atc--a-ta
gcctgtgtagagcgcggaaaggtgtcggtc-gac--tcac-gaag---------------
----------------------tcgg---------------------cttaa-gggacgt
-------------gccatt-cccacccgaaagggt-ggctgacagcag-gagcgcccatc
------------------------------------------------------------
------------------------------------------------------------
----------acgca-aatgctgttc-ag-------------------------------
------------------------------------------------------------
------------------------------------------------------------
------------------------------------------------------------
-----
>NG_062999.1 Parathyridaria percutanea CBS 868.95 18S rRNA gene, partial sequence; from TYPE material
------------------------------------------------------------
------------------------------------------------------------
----------------------ggacg-tctag------c----tccc----a---ag-c
tgctgacgccagagatagtcgggcgc---------------------ttcctgcctccgg
gcggggtgcgttatgccg-gctagtcga--gcacc----cgtc------------a-aac
tgat-ggggggg--t-gcc--ggcgagacaacct-ggatcgggggaggctaa--ggca--
------------------------------------c-----------------------
-cat-gt--gcta-tgctaat-cccgagcagagctgcc-gcggggc--------------
------------------------------------------------------------
--------------------gatccgcg-----------------------g----c-ca
gcctgtgcagagcgcgcaaaggtgtcggtc-gac--tcgc-agag---------------
----------------------tcgg---------------------cttga-gggacgt
-------------gccatt-accgcccgaaagggc-ggctgccaacgctgagcgcccatc
------------------------------------------------------------
------------------------------------------------------------
----------acgcg-aaggttggca-ggcc-----tggacgctcg--------acgtcc
gggtgtatttcgaata--------------------------------------------
------------------------------------------------------------
------------------------------------------------------------
-----
>KF366450.1 Roussoella percutanea strain CBS 128203 18S ribosomal RNA gene, partial sequence
------------------------------------------------------------
------------------------------------------------------------
----------------------ggacg-tctag------c----tccc----a---ag-c
tgctgacgccagagatagtcgggcgc---------------------ttcctgcctccgg
gcggggtgcgttatgccg-gctagtcga--gcacc----cgtc------------a-aac
tgat-ggggggg--t-gcc--ggcgagacaacct-ggatcgggggaggctaa--ggca--
------------------------------------c-----------------------
-cat-gt--gcta-tgctaat-cccgagcagagctgcc-gcggggc--------------
------------------------------------------------------------
--------------------gatccgcg-----------------------g----c-ca
gcctgtgcagagcgcgcaaaggtgtcggtc-gac--tcgc-agag---------------
----------------------tcgg---------------------cttga-gggacgt
-------------gccatt-accgcccgaaagggc-ggctgccaacgctgagcgcccatc
------------------------------------------------------------
------------------------------------------------------------
----------acgcg-aaggttggca-ggcc-----tggacgctcg--------acgtcc
gggtgtatttcgaata--------------------------------------------
------------------------------------------------------------
------------------------------------------------------------
-----
>OR428374.1 Neooccultibambusa sp. LL2023a isolate JHPW13a small subunit ribosomal RNA gene, partial sequence
------------------------------------------------------------
------------------------------------------------------------
----------------------ggaca-ctcag------c----tccc----a---tt-c
tgctgacgccagagatagtcgggcgc----------------------------------
-cctcgggcgttatgccg-gctagtcga--gcacc----taca------------g-atc
tgat-ggggagg--t-gcc--ggcaagacaacct-ggttcgaagaaggctaa--ggca--
------------------------------------t---------------------ct
cagg-at--gcta-tgctgat-ctcgagcggagccgtc-gcagagc--------------
------------------------------------------------------------
--------------------gatctgcg-----------------------att--g-aa
gcccgtgtagagcacgcaaaggtgtcggcc-gac--tcac-tgag---------------
----------------------ttgg---------------------cttaa-ggtacgt
-------------gccatt-cccactcgaaagagt-ggctactagcaa-tagcgcccatc
------------------------------------------------------------
------------------------------------------------------------
----------tcgcg-aaggctggta-ggtc-----cttgagtgaa--------tgaact
tggggaacatgataa---------------------------------------------
------------------------------------------------------------
------------------------------------------------------------
-----
>OR428373.1 Neooccultibambusa sp. LL2023a isolate Puer1_5a small subunit ribosomal RNA gene, partial sequence
------------------------------------------------------------
------------------------------------------------------------
----------------------ggaca-ctcag------c----tccc----a---tt-c
tgctgacgccagagatagtcgggcgc----------------------------------
-cctcgggcgttatgccg-gctagtcga--gcacc----taca------------g-atc
tgat-ggggagg--t-gcc--ggcaagacaacct-ggttcgaagaaggctaa--ggca--
------------------------------------t---------------------ct
cagg-at--gcta-tgctgat-ctcgagcggagccgtc-gcagagc--------------
------------------------------------------------------------
--------------------gatctgcg-----------------------att--g-aa
gcccgtgtagagcacgcaaaggtgtcggcc-gac--tcac-tgag---------------
----------------------ttgg---------------------cttaa-ggtacgt
-------------gccatt-cccactcgaaagagt-ggctactagcaa-tagcgcccatc
------------------------------------------------------------
------------------------------------------------------------
----------tcgcg-aaggctggta-ggtc-----cttgagtgaa--------tgaact
tggggaacatgataa---------------------------------------------
------------------------------------------------------------
------------------------------------------------------------
-----
>KX650513.1 Ohleria modesta strain OM 18S ribosomal RNA gene, partial sequence
------------------------------------------------------------
------------------------------------------------------------
----------------------gcaca-ttcag------c----tgcc----a---tt-c
tgctgacgccagagacagtcgggcgg-------ctcccgcttgga---------------
----gacgcattgtgccg-gctagtcga--gtacc----tgcg------------g-act
tgat-ggggagg--t-acc--ggcgagacaacct-ggatcgggggaggctaa--ggca--
------------------------------------c---------------tttcag--
-----gt--gcta-tgctaat-cccgagcagagctgcc-gtggagc--------------
------------------------------------------------------------
--------------------gatccacg-----------------------att--g-ca
gcctgtgtagagcacggtaaggtgtcggtc-gac--ttcc-agag---------------
----------------------tcgg---------------------cttaa-gggacgt
-------------gccatt-cccacccgaaagggtcggctgccagcac-gagtgcccatc
------------------------------------------------------------
------------------------------------------------------------
----------acaca-agggctggca-ggtt-----cgaatctatt--------atgctc
agagtccggacataggaggctcgaaggagtagatcaa-----------------------
------------------------------------------------------------
------------------------------------------------------------
-----
>MN632551.1 Comoclathris galatellae voucher MFLU:172454 small subunit ribosomal RNA gene, partial sequence
------------------------------------------------------------
------------------------------------------------------------
------------------------------------------------------------
------------------------------------------------------------
------------------------------------------------------------
------------------------------------------------------------
------------------------------------------------------------
------t--gcta-tgctaat-cccgagcagagctgcc-acggagc--------------
------------------------------------------------------------
--------------------gatctgtg-----------------------a----a-cg
gcctgtgtagagcacggaaaggtgtcggct-gac--tctc-agag---------------
----------------------tcgg---------------------cttaa-gggacgt
-------------gccggc-cctcctgaaaaggtggggctgttagttg--agcgcccatc
------------------------------------------------------------
------------------------------------------------------------
----------acgcg-aagactagca-gg-------------------------------
------------------------------------------------------------
------------------------------------------------------------
------------------------------------------------------------
-----
>KU872113.1 Bambusicola thailandica voucher MFLU 110183 18S ribosomal RNA gene, partial sequence
------------------------------------------------------------
------------------------------------------------------------
------------------------------------------------------------
------------------------------------------------------------
--------------------ctagtcga--gtacc----cgct------------g-att
tgat-ggggggg--t-acc--ggcgagacaacct-ggatcggggaaggctaa--ggca--
------------------------------------t----------------------g
tttt-gt--gcta-tgctaat-cccgagcagagccccc-atagagc--------------
------------------------------------------------------------
--------------------gatctatg-----------------------gc---a-tg
gcctgtgtagagcacgctaaggtgtcggtc-aac--tcaagcaag---------------
----------------------ttgg---------------------cttaa-gggacgt
-------------gccgtt-cccatccgaaaggat-ggctgtcagtaa-tagcgcccatc
------------------------------------------------------------
------------------------------------------------------------
----------acgcg-aagactgacg-ggct-----tagatgtatggttcacatgggaag
accccttgtttaccctccatctgagtgactttcaa-------------------------
------------------------------------------------------------
------------------------------------------------------------
-----
>PP407509.1 Trichobotrys sp. WJZ2024a strain JAUCC4985 small subunit ribosomal RNA gene, partial sequence
------------------------------------------------------------
------------------------------------------------------------
----------------------ggac--ttcag------cg---tcct----a---tt-c
tgctgacgccagagatagtcgggcgc----------------------------------
-ccctgggcgttatgccg-gctagtcga-tgtacc----cgct--------------gat
tgat-ggggggg--t-acc--ggcaagacaacct-ggatcggggaaggctac--ggct--
------------------------------------g-------------------ccaa
cacg-ca--gcta-ggctaat-cccgagcagagcccct-acagagt--------------
------------------------------------------------------------
--------------------gatctgta-----------------------gc---a-tg
gcctgtgtagagcacgcaaaggtgtcggcc-aac--tcatgcaag---------------
----------------------ttgg---------------------cttaa-gggacgt
-------------gccatt-cccacccgaaagggt-ggctgtcaatac-tagcgcccatc
------------------------------------------------------------
------------------------------------------------------------
----------acgcg-aagattgata-gac------ccagctgccg--------ctgggg
gtgttttacaa-------------------------------------------------
------------------------------------------------------------
------------------------------------------------------------
-----
>OM836759.1 Gregarithecium sp. strain GMB1217 small subunit ribosomal RNA gene, partial sequence
------------------------------------------------------------
------------------------------------------------------------
----------------------ggac--ttcag------cg---tcct----g---tt-c
tgctgacgccagagatagtcgggcgc----------------------------------
-ccctgggcgttatgccg-gctagtcga-tgtacc----cgct--------------gat
tgat-ggggggg--t-acc--ggcaagacaacct-ggatcggggaaggctac--ggct--
------------------------------------g-------------------ccaa
catg-ca--gcta-tgctaat-cccgagcagagcccct-acagagt--------------
------------------------------------------------------------
--------------------gatctgta-----------------------gc---a-tg
gcctgtgtagagcacgcaaaggtgtcggcc-aac--tcatgcaag---------------
----------------------ttgg---------------------cttaa-gggacgt
-------------gccatt-cccacccgaaagggt-ggctgtcaatac-tagcgcccatc
------------------------------------------------------------
------------------------------------------------------------
----------acgcg-aagattgata-gac------ccagccgccg--------ctgggg
gtgttttacaa-------------------------------------------------
------------------------------------------------------------
------------------------------------------------------------
-----
>EU848589.1 Dendryphiella vinosa 18S ribosomal RNA gene, partial sequence
------------------------------------------------------------
------------------------------------------------------------
----------------------ggacaattcag------c----tccc----a---tt-c
tgctgacgccagcaatagtcgggcac-------c--------------------------
----tcggtgctatgccg-gctagtcga-tgtacc----tgct--------------aat
tgat-ggggagg--t-acc--ggcaagacaacct-ggatcggggaaggctaa--ggca--
------------------------------------c-------------------cgcg
cttg-gt--gcta-tgctgat-cccgagcagagccccc-atagagc--------------
------------------------------------------------------------
--------------------aatctttg-----------------------g----a-cg
gcctgtgtagagcacgctaaggtgtcggcc-agc--tcac-gtag---------------
----------------------ttgg---------------------cttga-gggacgt
-------------gccatt-cccgctcgaaagggc-ggctgttagcag-tagcgcccatc
------------------------------------------------------------
------------------------------------------------------------
----------acgcg-aaggctaaca-gact-----cggatcgatg--------ggggcg
cctgcccctatttccgaggctataacaa--------------------------------
------------------------------------------------------------
------------------------------------------------------------
-----
>NG_063679.1 Dematiopleospora salsolae MFLUCC 170828 18S rRNA gene, partial sequence; from TYPE material
------------------------------------------------------------
------------------------------------------------------------
----------------------ggaca-ttcag------c----tccc--------aata
tgctgacgccagcaaaagtcgggcat----------------------------------
-cttttgatgttataccg-gctagtcga--gtacc----tgct------------g-att
tgat-ggggagg--t-acc--ggcgagataa-ct-gggtcggggaaggctaa--ggca--
------------------------------------t------------------ctgaa
taag-gt--gcta-tgctaat-cccgagcggagttgcc-atagagc--------------
------------------------------------------------------------
--------------------gatttatg-----------------------g----a-ca
gcccgtgtagagcacgcaaaggtatcggtc-aac--tcta-gtag---------------
----------------------ttgg---------------------cttaa-gggacgt
-------------gccatt-cccactcgaaagggt-ggctgtcagtaa-tagcgcccatc
------------------------------------------------------------
------------------------------------------------------------
----------acgcg-aaggctgacg-gatt-----tggatttaat--------tgggca
gccaattttgttcgaattgataaataaa--------------------------------
------------------------------------------------------------
------------------------------------------------------------
-----
>NG_070135.1 Keissleriella camporesiana MFLUCC 150029 18S rRNA gene, partial sequence; from TYPE material
------------------------------------------------------------
------------------------------------------------------------
----------------------ggacg-atcag------c----ccca----a-------
-gctggcgccagagatagttgggcac----------------------------------
----tatgtgctatgcca-actagtcga--gtacc----tgtc--------------aac
tgat-ggggagg--t-acc--ggcgagacaacct-ggatcggggaaggctaa--ggcg--
------------------------------------t-----------------------
--ac-ag--gcta-tgctaat-cccgagcagaactgcc-gcagagc--------------
------------------------------------------------------------
--------------------aatctgtg-----------------------g----a-ca
gtctgtgtagagcgcgcaaaggtgtcggtc-gac--ttct-agag---------------
----------------------tcgg---------------------cttaa-gggacgt
-------------gccatt-cccgcccgaaagggt-ggctgtcagcag-aagcgcccatc
------------------------------------------------------------
------------------------------------------------------------
----------acgcg-atggctgaca-ggtg-----agatttcaag--------a-----
------------------------------------------------------------
------------------------------------------------------------
------------------------------------------------------------
-----
>MN401743.1 Keissleriella camporesiana isolate MFLUCC 150029 small subunit ribosomal RNA gene, partial sequence
------------------------------------------------------------
------------------------------------------------------------
----------------------ggacg-atcag------c----ccca----a-------
-gctggcgccagagatagttgggcac----------------------------------
----tatgtgctatgcca-actagtcga--gtacc----tgtc--------------aac
tgat-ggggagg--t-acc--ggcgagacaacct-ggatcggggaaggctaa--ggcg--
------------------------------------t-----------------------
--ac-ag--gcta-tgctaat-cccgagcagaactgcc-gcagagc--------------
------------------------------------------------------------
--------------------aatctgtg-----------------------g----a-ca
gtctgtgtagagcgcgcaaaggtgtcggtc-gac--ttct-agag---------------
----------------------tcgg---------------------cttaa-gggacgt
-------------gccatt-cccgcccgaaagggt-ggctgtcagcag-aagcgcccatc
------------------------------------------------------------
------------------------------------------------------------
----------acgcg-atggctgaca-ggtg-----agatttcaag--------a-----
------------------------------------------------------------
------------------------------------------------------------
------------------------------------------------------------
-----
>AB797306.1 Keissleriella taminensis gene for 18S rRNA, partial sequence, strain: KT 594
------------------------------------------------------------
------------------------------------------------------------
----------------------ggacg-atcag------c----tccc----a-------
-gctggcgccagagatagttgggcac----------------------------------
---ttcggtgttatgcca-actagtcga--gtatc----tgtc--------------aat
tgat-gggaaga--t-acc--ggcgagacaacct-ggatcggggaaggctaa--ggcg--
------------------------------------------------------------
gtct-ac--gcta-tgctgat-cccgagcagaacccct-gcggagc--------------
------------------------------------------------------------
--------------------aatctgtg-----------------------g----a-tg
gtctgtgtagagcgcgcaaaggtgtcggtc-ggc--tcca-tgag---------------
----------------------tcgg---------------------cttaa-gggacgt
-------------gccatt-cccactcgaaagggt-ggctgccagccg-tagtgcccatc
------------------------------------------------------------
------------------------------------------------------------
----------acacg-atggctggcg-ggtt-----tgagctagaa--------gcactt
gagtgtttcatgatcgaacggttgaaga--------------------------------
------------------------------------------------------------
------------------------------------------------------------
-----
>MT383993.1 Polyschema sp. isolate P109 small subunit ribosomal RNA gene, partial sequence
------------------------------------------------------------
------------------------------------------------------------
----------------------ggacgtttttt------cagcatccc----aaaatt-c
tgctgacgccagagatagtcgggcgc---------------------------------c
tttcgaggtgttatgccg-gctagtcga--gtacc----tact------------a-att
tgat-ggggagg--t-acc--ggcgagacaacct-ggatcggggaaggctaa--ggca--
------------------------------------ca------------cacacctaag
tgtg-tt--gcta-tgctaat-cccgagcagagctacc-acagagc--------------
------------------------------------------------------------
--------------------gatttgtg-----------------------g----a-ta
gcctgtgtagagcgcggaaaggtgtcggcc-aac--tcatgtaag---------------
----------------------ttgg---------------------cttaa-gggacgt
-------------gccatt-cccatccgaaagggt-ggctgccagcat-aagcgcccatc
------------------------------------------------------------
------------------------------------------------------------
----------acgca-agggctggca-ggtt-----caagcttttt--------tgcttg
aagtatcatcaaaaaaa-------------------------------------------
------------------------------------------------------------
------------------------------------------------------------
-----
>OP749879.1 Digitodesmium sp. HS2022a voucher MFLU:220203 small subunit ribosomal RNA gene, partial sequence
------------------------------------------------------------
------------------------------------------------------------
----------------------ggacaattcag------c----tccc----a--ttt-c
tgctgacgccagagatagtcgggcaa-------tttcactgc------------------
----aaattgttatgccg-gctagtcga--gtacc----tact--------------aat
agat-ggggagg--t-acc--ggcgagacaacct-ggatcggggaaggctaa--ggca--
------------------------------------t-----------------------
-cgt-gt--gcta-tgctaat-cccgagcagagctact-acggagt--------------
------------------------------------------------------------
--------------------gatctgta-----------------------c----a-ta
gcctgtgtagagcgcgctaaggtgtcggcc-agc--tcat----g---------------
----------------------ctgg---------------------cttaa-ggtacgt
-------------gccgtt-cccactcgaaagggt-ggccgccagcgg-aagcgcccatc
------------------------------------------------------------
------------------------------------------------------------
----------acgca-agcgctggcg-ggtt-----caatacatttttggacgtcgatga
taa---------------------------------------------------------
------------------------------------------------------------
------------------------------------------------------------
-----
>OP377993.1 Digitodesmium JY2022a isolate CS391 small subunit ribosomal RNA gene, partial sequence
------------------------------------------------------------
------------------------------------------------------------
----------------------ggacaattcag------c----tccc----a--ttt-c
tgctgacgccagagatagtcgggcaa-------tttcactgc------------------
----aaattgttatgccg-gctagtcga--gtacc----tact--------------aat
agat-ggggagg--t-acc--ggcgagacaacct-ggatcggggaaggctaa--ggca--
------------------------------------t-----------------------
-cgt-gt--gcta-tgctaat-cccgagcagagctact-acggagt--------------
------------------------------------------------------------
--------------------gatctgta-----------------------c----a-ta
gcctgtgtagagcgcgctaaggtgtcggcc-agc--tcat----g---------------
----------------------ctgg---------------------cttaa-ggtacgt
-------------gccgtt-cccactcgaaagggt-ggccgccagcgg-aagcgcccatc
------------------------------------------------------------
------------------------------------------------------------
----------acgca-agcgctggcg-ggtt-----caatacatttttggacgtcgatga
taa---------------------------------------------------------
------------------------------------------------------------
------------------------------------------------------------
-----
>ON650177.1 Acrocalymma sp. SK2022a voucher MFLUCC 150327A small subunit ribosomal RNA gene, partial sequence
------------------------------------------------------------
------------------------------------------------------------
----------------------ggaca-ctcag------c----tccc----a---tt-c
tgctgacgccagagatagtcgggcgg-------cccctag--------------------
----gggctgttatgccg-gctagtcgc--gcacc----tatt--------------gat
tgat-ggggagg--t-gcc--ggcaagacaacct-ggatcggggaaggctaa--ggca--
------------------------------------c-----------------------
gcaa-gt--gcta-tgctaat-cccgagcagagcttgt-gcggagc--------------
------------------------------------------------------------
--------------------gatccgca-----------------------ct---a-ca
gcctgtgtagagcacggwaaggtrtcggcc-cac--tccc-tgag---------------
----------------------tggg---------------------cttaa-ggtacgt
-------------gccaat-cccatccgaaagggt-ggctgtcagcaa-tagcgcccatc
------------------------------------------------------------
------------------------------------------------------------
----------acgcg-aaggttggca-ggtc-----cgagatrtgc--------gagtag
cgtgtgcacttcggagtagtaat-------------------------------------
------------------------------------------------------------
------------------------------------------------------------
-----
>ON650178.1 Acrocalymma sp. SK2022a voucher MFLUCC 150327B small subunit ribosomal RNA gene, partial sequence
------------------------------------------------------------
------------------------------------------------------------
----------------------ggaca-ctcag------c----tccc----a---tt-c
tgctgacgccagagatagtcgggcgg-------cccctag--------------------
----gggctgttatgccg-gctagtcgc--gcacc----tatt--------------gat
tgat-ggggagg--t-gcc--ggcaagataacct-ggatcggggaaggctaa--ggca--
------------------------------------c-----------------------
gcaa-gt--gcta-tgctaat-cccgagcagagcttgt-gcggagc--------------
------------------------------------------------------------
--------------------gatccgca-----------------------ct---a-ca
gcctgtgtagagcacggwaaggtrtcggcc-cac--tccc-tgag---------------
----------------------tggg---------------------cttaa-ggtacgt
-------------gccaat-cccatccgaaagggt-ggctgtcagcaa-tagcgcccatc
------------------------------------------------------------
------------------------------------------------------------
----------acgcg-aaggttggca-ggtc-----cgagatrtgc--------gagtag
cgtgtgcacttcggagtagtaat-------------------------------------
------------------------------------------------------------
------------------------------------------------------------
-----
>AF503563.1 Fungal endophyte MUT 585 18S ribosomal RNA gene, partial sequence
------------------------------------------------------------
------------------------------------------------------------
----------------------ggaca-ttcag------c----tccc----a---tt-c
tgctgacgccagagatagtcgggcgg-------tccctag--------------------
----gggctgttatgccg-gctagtcgc--gcacc----tatc--------------gat
ggat-ggggagg--t-gcc--ggcaagacaacct-ggatcggggaaggctaa--ggca--
------------------------------------t-----------------------
gcaa-gt--gcta-t-ctaat-cccgagcagagctcgt-gcggagc--------------
------------------------------------------------------------
--------------------gatccgca-----------------------cc---a-ta
gcctgtgtagagcacggtaaggtgtcggcc-tac--tctc-tgag---------------
----------------------tggg---------------------cttaa-ggtacgt
-------------gccaat-cccacccgnaagg---------------------------
------------------------------------------------------------
------------------------------------------------------------
------------------------------------------------------------
------------------------------------------------------------
------------------------------------------------------------
------------------------------------------------------------
-----
>OL331094.1 Acrocalymma sp. strain NI209 small subunit ribosomal RNA gene, partial sequence
------------------------------------------------------------
------------------------------------------------------------
----------------------ggaca-ttcag------c----tccc----a---tt-c
tgctgacgccagagatagtcgggcgg-------ccctctg--------------------
----gggctgctatgccg-gctagtcgc--gcacc----tact--------------gat
cgat-ggggagg--t-gcc--ggcaagacaacct-ggatcggggaaggctaa--ggtg--
------------------------------------c-----------------------
gcaa-gc--acta-tgctaat-cccgagcagagcttgt-gcggagc--------------
------------------------------------------------------------
--------------------gatccgca-----------------------ct---a-ca
gcctgtgtagagcacggtaaggtgtcggcc-tac--tctc-tgag---------------
----------------------tagg---------------------cttaa-ggtacgt
-------------gccaat-cccatccgaaagggt-ggctgtcagcaa-tagcgcccatc
------------------------------------------------------------
------------------------------------------------------------
----------acgcg-aaggttgaca-ggcc-----cgttttgtgc--------gagtag
cgtctgcactggcggggtattcat------------------------------------
------------------------------------------------------------
------------------------------------------------------------
-----
>MH051114.1 Colletotrichum gloeosporioides isolate M8SA43 18S ribosomal RNA gene, partial sequence
------------------------------------------------------------
------------------------------------------------------------
----------------------ggaca-ttcag------c----tccc----a---tt-c
tgctgacgccagagatagtcgggcgg-------cccttt---------------------
----gggctgttatgccg-gctagtcgc--gcacc----tgtc--------------gat
ggat-ggggagg--t-gcc--ggcaagacaacct-ggatcggggaaggctaa--ggtg--
------------------------------------c-----------------------
gtaa-gc--gcta-tgctaat-cccgagcagagcttgt-gcggagc--------------
------------------------------------------------------------
--------------------gatccgca-----------------------tg---a-ta
gcctgtgtagagcacggtaaggtgtcggcc-tac--tctc-tgag---------------
----------------------tagg---------------------cttaa-ggtacgt
-------------gccaat-cccatccgaaaggggtggctgtcaacag-tagcgcccatc
------------------------------------------------------------
------------------------------------------------------------
----------acgcg-aaggttgaca-ggtc-----cgaattgtgc--------gggtag
cgtgcgcacgttcggagtagcaat------------------------------------
------------------------------------------------------------
------------------------------------------------------------
-----
>NG_061258.1 Beverwykella pulmonaria CBS 283.53 18S rRNA gene, partial sequence; from TYPE material
------------------------------------------------------------
------------------------------------------------------------
----------------------ggaca-tacag------tagagtccc----a--tat-c
tgctggcgccagagatagtcgggcgg-------tcctcta--------------------
----gggctgttacgccg-gctagtcga--gtacc----tact--------------gat
ggat-ggggagg--t-acc--ggcaagacaacct-ggatcggggaaggctaa--ggca--
------------------------------------tg------------tgcagcag-t
gcac-at--gcta-tgctaat-cccgagcagagccagt-gcggagc--------------
------------------------------------------------------------
--------------------gatccaca-----------------------tc---a-cg
gcctgtgtagagcacggtaaggtgtcggcc-aac--tctc-tgag---------------
----------------------ttgg---------------------cttaa-gggacgt
-------------gccaat-cccatccgaaagggt-ggctgtcagcaa-tagcgcccatc
------------------------------------------------------------
------------------------------------------------------------
----------acgcg-aaggctggca-ggtt-----cgaataagat--------gtctag
tatgggcagctactcgaaagtacaaaaagt------------------------------
------------------------------------------------------------
------------------------------------------------------------
-----
>AB797261.1 Monodictys capensis gene for 18S rRNA, partial sequence, strain: HR 1
------------------------------------------------------------
------------------------------------------------------------
----------------------ggacg-ttcag------a----tccc----a----t-c
tgctgacgccagagatagccgggcat-------cctttgcaa------------------
----aaggtgctatgccg-gctggtcga--gtacc----tgtt--------------aat
tgat-ggggagg--t-acc--ggcaagacaacct-ggatcggaaaaggctaa--ggta--
------------------------------------c-----------------------
ggaa-gt--gcta-tgccaat-cccgagcagagcttcc-atggagc--------------
------------------------------------------------------------
--------------------gatttgtg-----------------------g----a-tg
gcctgtgtagagcgcgcaaaggtgtcggtc-agc--tcac-gtag---------------
----------------------ttgg---------------------cttaaggggacgt
-------------gccatt-cccatccgaaagggt-ggctgccagcat-aagcgcccatc
------------------------------------------------------------
------------------------------------------------------------
----------acgcaaggggttggca-gatt-----tcaaacaatt--------agcctg
cacgagtcttgtgagtatcacgcgggttgagagtaggttacgggaaaaaaagtccattgc
cagcagtggagaaaaaaaacccgttccatcctcccttcctcccccctttctgaacaggaa
ggtcaacgtgtggatccatcctgctctacagctcaactgtaaatgtttgaaagtgttatt
aaaa-
>GQ925843.1 Massarina thalassiae isolate BCC 17055 18S small subunit ribosomal RNA gene, partial sequence
------------------------------------------------------------
------------------------------------------------------------
-------------------ggtagatg-tttac------a----tcct----a----t-c
tgctgacgccagaaatagtcggacat--------------------------------tc
tcaataagagttaagccg-gctggtcga--gtacc----tgtt--------------aat
tgat-gggaagg--t-acc--ggcgagacaacct-ggatcgggagaggctaa--ggtg--
------------------------------------c-----------------------
agat-gc--gcta-cgctgat-cctgagcagagcttcc-gtggagc--------------
------------------------------------------------------------
--------------------gatccgtg-----------------------g----a-tg
gcctgtgtagagcgcgcaaaggtgtcggcc-agc--tcac-gtag---------------
----------------------ttgg---------------------cttaa-gggacgt
-------------gccatt-cccatctgaaagggt-ggttgccagcat-gagcgcctatc
------------------------------------------------------------
------------------------------------------------------------
----------acgca-agggctggca-gatt-----caaaacactt--------aaaatc
gcaagagtcttaagaaaagcatcatgcgggtggatggggaactgcaccccaggctctttt
cagtgtgttgaaaagaagttattgctataa------------------------------
------------------------------------------------------------
-----
>GQ925842.1 Massarina thalassiae isolate BCC 17054 18S small subunit ribosomal RNA gene, partial sequence
------------------------------------------------------------
------------------------------------------------------------
-------------------ggtagatg-tttac------a----tcct----a----t-c
tgctgacgccagaaatagtcggacat--------------------------------tc
tcaataagagttaagccg-gctggtcga--gtacc----tgtt--------------aat
tgat-gggaagg--t-acc--ggcgagacaacct-ggatcgggagaggctaa--ggtg--
------------------------------------c-----------------------
agat-gc--gcta-cgctgat-cctgagcagagcttcc-gtggagc--------------
------------------------------------------------------------
--------------------gatccgtg-----------------------g----a-tg
gcctgtgtagagcgcgcaaaggtgtcggcc-agc--tcac-gtag---------------
----------------------ttgg---------------------cttaa-gggacgt
-------------gccatt-cccatctgaaagggt-ggttgccagcat-gagcgcctatc
------------------------------------------------------------
------------------------------------------------------------
----------acgca-agggctggca-gatt-----caaaacactt--------aaaatc
gcaagagtcttaagaaaagcatcatgcgggtggatggggaactgcaccccaggctctttt
cagtgtgttgaaaagaagttattgctataa------------------------------
------------------------------------------------------------
-----
>FJ201991.1 Trematosphaeria pertusa strain CBS 122368 18S ribosomal RNA gene, partial sequence
------------------------------------------------------------
------------------------------------------------------------
----------------------gga-------------------tcct----g----t-c
tgctgacgccagcaatagccgggcat-------ttctcagcg------------------
----agagtgcaaagccg-gctggtcga--gtacc----tgtc--------------aat
tgat-gggaagg--t-acc--ggcgagacaacct-ggatcgggagaggctaa--ggcg--
------------------------------------c-----------------------
agac-gc--gcta-tgctgac-cccgagcagagcttct-gtggagc--------------
------------------------------------------------------------
--------------------gatccgcg-----------------------g----a-tg
gcctgtgtagagcgcgcaaaggtgtcggtc-agc--tcat-gtag---------------
----------------------ttgg---------------------cttaa-gggacgt
-------------gccatt-cccgcccgaaagggt-ggttgccagcct-gagcgcccatc
------------------------------------------------------------
------------------------------------------------------------
----------acgca-agggctggca-gttt-----tgaacacctg--------aagccc
gcacaagggccttacgagggtgtgaaaa---tggggtttgcaa-----------------
------------------------------------------------------------
------------------------------------------------------------
-----
>LC014606.1 Trematosphaeria pertusa gene for 18S small subunit ribosomal RNA, partial sequence, strain: KT3314
------------------------------------------------------------
------------------------------------------------------------
----------------------ggatg-tttag------a----tcct----a----t-c
tgctgacgccagcaatagccgggcat-------ttctcagcg------------------
----agagtgcaaagccg-gctggtcga--gtgcc----tgtc--------------aat
tgat-gggaagg--t-acc--ggcgagacaacct-ggatcgggagaggctaa--ggcg--
------------------------------------c-----------------------
agac-gc--gcta-tgctgac-cccgagcagagcttct-gtggagc--------------
------------------------------------------------------------
--------------------gatccgcg-----------------------g----a-tg
gcctgtgtagagcgcgcaaaggtgtcggtc-agc--tcat-gtag---------------
----------------------ttgg---------------------cttaa-gggacgt
-------------gccatt-cccgcctgaaagggt-ggttgccagcct-gagcgcccatc
------------------------------------------------------------
------------------------------------------------------------
----------acgca-agggctggca-gttt-----tgaacacctg--------aagccc
gcacaagggccttcacgagggtgtgaaaa--tggggtttgcaa-----------------
------------------------------------------------------------
------------------------------------------------------------
-----
>AB797295.1 Trematosphaeria pertusa gene for 18S rRNA, partial sequence, strain: KT 1496
------------------------------------------------------------
------------------------------------------------------------
----------------------ggatg-tttag------a----tcct----a----t-c
tgctgacgccagcaatagccgggcat-------ttctcagcg------------------
----agagtgcaaagccg-gctggtcga--gtgcc----tgtc--------------aat
tgat-gggaagg--t-acc--ggcgagacaacct-ggatcgggagaggctaa--ggcg--
------------------------------------c-----------------------
agac-gc--gcta-tgctgac-cccgagcagagcttct-gtggagc--------------
------------------------------------------------------------
--------------------gatccgcg-----------------------g----a-tg
gcctgtgtagagcgcgcaaaggtgtcggtc-agc--tcat-gtag---------------
----------------------ttgg---------------------cttaa-gggacgt
-------------gccatt-cccgcctgaaagggt-ggttgccagcct-gagcgcccatc
------------------------------------------------------------
------------------------------------------------------------
----------acgca-agggctggca-gttt-----tgaacacctg--------aagccc
gcacaagggccttcacgaggtgtgaaa----tggggtttgcaa-----------------
------------------------------------------------------------
------------------------------------------------------------
-----
>MN134581.1 Trematosphaeria sp. isolate ABRIICC 10069 small subunit ribosomal RNA gene, partial sequence
------------------------------------------------------------
------------------------------------------------------------
----------------------ggatg-tttag------a----tcct----g----t-c
tgctgacgccagcaatagccgggcat-------ttctcagcg------------------
----agagtgcaaagccg-gctggtcga--gtacc----tgtc--------------aat
tgat-gggaagg--t-acc--ggcgagacaacct-ggatcgggagaggctaa--ggcg--
------------------------------------c-----------------------
agac-gc--gcta-tgctgac-cccgagcagagcttct-gtggagc--------------
------------------------------------------------------------
--------------------gatccgcg-----------------------g----a-tg
gcctgtgtagagcgcgcaaaggtgtcggtc-agc--tcat-gtag---------------
----------------------ttgg---------------------cttaa-gggacgt
-------------gccatt-cccgcccgaaagggt-ggttgctagcct-gagcgcccatc
------------------------------------------------------------
------------------------------------------------------------
----------acgca-agggctggca-gttt-----tgaacacctg--------aagccc
gcacaagggccttcgcgagggtgtgaaaaatgggggtttgcaa-----------------
------------------------------------------------------------
------------------------------------------------------------
-----
>OR134390.1 Astrosphaeriella bambusae voucher GZAAS 194016 small subunit ribosomal RNA gene, partial sequence
------------------------------------------------------------
------------------------------------------------------------
-------------------------ggacccag------c----gtcc----c---ga-t
tgctggcgccagagatagccgggcgg-------tctccttgg------------------
----aggccgttacgccg-gctagtcga--gcacc----tgcc------------g-aat
ggat-gggaagg--t-gcc--ggcgagacaacct-ggatcggggaaggctaa--ggcg--
------------------------------------c-----------------------
-----aa--gcta-cgctgat-cccgagcagagccggc-gcggagc--------------
------------------------------------------------------------
--------------------gatccgcg-----------------------cc---a-cg
gcctgtgtagagcacgcaaaggtgtcggtc-gac--tccc-cgag---------------
----------------------tcgg---------------------cttaa-gggacgt
-------------gccaac-cccacccgaaagggt-ggccgccagccg-tagcgcccatc
------------------------------------------------------------
------------------------------------------------------------
----------acgcg-agggctggcg-ggtc-----aagcagatat--------agt---
------------------------------------------------------------
------------------------------------------------------------
------------------------------------------------------------
-----
>MW134595.1 Astrosphaeriella stellata strain GZCC190476 small subunit ribosomal RNA gene, partial sequence
------------------------------------------------------------
------------------------------------------------------------
-------------------------ggacccag------c----gtcc----c---ga-t
tgctggcgccagagatagccgggcgg-------tctccttgg------------------
----aggccgttacgccg-gctagtcga--gcacc----tgcc------------g-aat
ggat-gggaagg--t-gcc--ggcgagacaacct-ggatcggggaaggctaa--ggcg--
------------------------------------c-----------------------
-----aa--gcta-cgctgat-cccgagcagagccggc-gcggagc--------------
------------------------------------------------------------
--------------------gatccgcg-----------------------cc---a-cg
gcctgtgtagagcacgcaaaggtgtcggtc-gac--tccc-cgag---------------
----------------------tcgg---------------------cttaa-gggacgt
-------------gccaac-cccacccgaaagggt-ggccgccagccg-tagcgcccatc
------------------------------------------------------------
------------------------------------------------------------
----------acgcg-agggctggcg-ggtc-----aagcagatat--------agt---
------------------------------------------------------------
------------------------------------------------------------
------------------------------------------------------------
-----
>JN846741.1 Astrosphaeriella stellata strain MFLUCC100095 18S ribosomal RNA gene, partial sequence
------------------------------------------------------------
------------------------------------------------------------
-------------------------ggacccag------c----gtcc----c---ga-t
tgctggcgccagagatagccgggcgg-------tctccttgg------------------
----aggccgttacgccg-gctagtcga--gcacc----tgcc------------g-aat
ggat-gggaagg--t-gcc--ggcgagacaacct-ggatcggggaaggctaa--ggcg--
------------------------------------c-----------------------
-----aa--gcta-cgctgat-cccgagcagagccggc-gcggagc--------------
------------------------------------------------------------
--------------------gatccgcg-----------------------cc---a-cg
gcctgtgtagagcacgcaaaggtgtcggtc-gac--tccc-cgag---------------
----------------------tcgg---------------------cttaa-gggacgt
-------------gccaac-cccacccgaaagggt-ggccgccagccg-tagcgcccatc
------------------------------------------------------------
------------------------------------------------------------
----------acgcg-agggctggcg-ggtc-----aagcagatat--------agt---
------------------------------------------------------------
------------------------------------------------------------
------------------------------------------------------------
-----
>OR134389.1 Astrosphaeriella bambusae voucher MFLU 182286 small subunit ribosomal RNA gene, partial sequence
------------------------------------------------------------
------------------------------------------------------------
-------------------------ggacccag------c----gtcc----c---ga-t
tgctggcgccagagatagccgggcgg-------tctccttgg------------------
----aggccgttacgccg-gctagtcga--gcacc----tgcc------------g-aac
ggat-gggaagg--t-gcc--ggcgagacaacct-ggatcggggaaggctaa--ggcg--
------------------------------------c-----------------------
-----aa--gcta-cgctgat-cccgagcagagccggc-gcggagc--------------
------------------------------------------------------------
--------------------gatccgcg-----------------------cc---a-cg
gcctgtgtagagcacgcaaaggtgtcggtc-gac--tccc-cgag---------------
----------------------tcgg---------------------cttaa-gggacgt
-------------gccaac-cccacccgaaagggt-ggccgccagccg-tagcgcccatc
------------------------------------------------------------
------------------------------------------------------------
----------acgcg-agggctggcg-ggtc-----aagcagatat--------agt---
------------------------------------------------------------
------------------------------------------------------------
------------------------------------------------------------
-----
>MN629353.1 Astrosphaeriella neostellata isolate CX003 small subunit ribosomal RNA gene, partial sequence
------------------------------------------------------------
------------------------------------------------------------
------------------------ggaccccag------c----gtcc--------cg-t
tgctggcgccagagatagtcgggcgg-------tctccttgg------------------
----gggccgctacgccg-gctagtcga--gcacc----tacc------------g-agt
ggat-gggaagg--t-gcc--ggcgagacaacct-ggatcggggaaggctaa--ggcg--
------------------------------------c-----------------------
-----aa--gcta-cgctgat-cccgagcagagccggc-gcggagc--------------
------------------------------------------------------------
--------------------gatccgcg-----------------------cc---a-tg
gcctgtgtagagcacgcaaaggtgtcggtc-gac--tccc-cgag---------------
----------------------tcgg---------------------cttaa-gggacgt
-------------gccaac-cccgcccgaaagggt-ggccgccagccg-tagcgcccatc
------------------------------------------------------------
------------------------------------------------------------
----------acgcg-agggctggcg-ggtc-----aagaagatac--------aagt--
------------------------------------------------------------
------------------------------------------------------------
------------------------------------------------------------
-----
>AB524451.1 Astrosphaeriella stellata gene for 18S ribosomal RNA, partial sequence, strain: KT 998
------------------------------------------------------------
------------------------------------------------------------
------------------------ggaccccag------c----gtcc--------cg-t
tgctggcgccagagatagtcgggcgg-------cctcctcgg------------------
----aggccgctacgccg-gctagtcga--gcacc----tacc------------g-agt
ggat-gggaagg--t-gcc--ggcgagacaacct-ggatcggggaaggctaa--ggcg--
------------------------------------c-----------------------
-----aa--gcta-cgctgat-cccgagcagagccggc-gcggagc--------------
------------------------------------------------------------
--------------------gatccgcg-----------------------cc---a-cg
gcctgtgtagagcacgcaaaggtgtcggtc-gac--tccc-cgag---------------
----------------------tcgg---------------------cttaa-gggacgt
-------------gccaac-cccgcccgaaagggt-ggccgccagccg-tagcgcccatc
------------------------------------------------------------
------------------------------------------------------------
----------acgcg-agggctggcg-ggtc-----aagaagatac--------aagt--
------------------------------------------------------------
------------------------------------------------------------
------------------------------------------------------------
-----
>MW134584.1 Astrosphaeriella stellata strain GZCC190477 small subunit ribosomal RNA gene, partial sequence
------------------------------------------------------------
------------------------------------------------------------
------------------------ggaccccag------c----gtcc--------cg-t
tgctggcgccagagatagtcgggcgg-------cctcctcgg------------------
----aggccgctacgccg-gctagtcga--gcacc----tacc------------g-agt
ggat-gggaagg--t-gcc--ggcgagacaacct-ggatcggggaaggctaa--ggcg--
------------------------------------c-----------------------
-----aa--gcta-cgctgat-cccgagcagagccggc-gcggagc--------------
------------------------------------------------------------
--------------------gatccgcg-----------------------cc---g-cg
gcctgtgtagagcacgcaaaggtgtcggtc-gac--tccc-cgag---------------
----------------------tcgg---------------------cttaa-gggacgt
-------------gccaac-cccgcccgaaagggt-ggccgccagccg-tagcgcccatc
------------------------------------------------------------
------------------------------------------------------------
----------acgcg-agggctggcg-ggtc-----aagaagatac--------aagt--
------------------------------------------------------------
------------------------------------------------------------
------------------------------------------------------------
-----
>OR134391.1 Astrosphaeriella stellata voucher MFLU 182030 small subunit ribosomal RNA gene, partial sequence
------------------------------------------------------------
------------------------------------------------------------
------------------------ggaccccag------c----gtcc--------cg-t
tgctggcgccagagatagtcgggcgg-------cctcctcgg------------------
----aggccgctacgccg-gctagtcga--gcacctaggtacc------------g-agt
ggat-gggaagg--t-gcc--ggcgagacaacct-ggatcggggaaggctaa--ggcg--
------------------------------------c-----------------------
-----aa--gcta-cgctgat-cccgagcagagccggc-gcggagc--------------
------------------------------------------------------------
--------------------gatccgcg-----------------------cc---a-cg
gcctgtgtagagcacgcaaaggtgtcggtc-gac--tccc-cgag---------------
----------------------tcgg---------------------cttaa-gggacgt
-------------gccgac-cccgcccgaaagggt-ggccgccagccg-tagcgcccatc
------------------------------------------------------------
------------------------------------------------------------
----------acgcg-agggctggcg-ggtc-----aagaagatac--------aagt--
------------------------------------------------------------
------------------------------------------------------------
------------------------------------------------------------
-----
>MK561993.1 Acrospermum leucocephalum voucher 764 small subunit ribosomal RNA gene, partial sequence
------------------------------------------------------------
------------------------------------------------------------
------------------------ggacctcag------c----tccc----g------t
tgctgacgccagaaagagttgccggc----------------------------------
cgcttgcgggcgccgcca-gctagtcga--gcacc----cacg--------------ctg
tgat-aggcggg--t-gcc--ggcaagacaacct-ggatcggggaaggctac--ggca--
------------------------------------t-------------------cg--
cgag-at--gcta-cgctaat-cccgagcggagctgtc-gcgaagc--------------
------------------------------------------------------------
--------------------gatccgcg-----------------------tc---g--a
gcccgtgtagagcacgcaaaggtgtcggtc-gac--tctc-cgag---------------
----------------------tcgg---------------------cttaa-ggtacgt
-------------gccatt-cccatccgaaagggt-ggccgcgaacag-tagcgcctatc
------------------------------------------------------------
------------------------------------------------------------
----------acgcg-aaggttccgg----------------------------------
------------------------------------------------------------
------------------------------------------------------------
------------------------------------------------------------
-----
>MK561991.1 Acrospermum leucocephalum voucher 3342 small subunit ribosomal RNA gene, partial sequence
------------------------------------------------------------
------------------------------------------------------------
------------------------ggacctcag------c----tccc----g------t
tgctgacgccagaaagagttgccggc----------------------------------
cgcttgcgggcgccgcca-gctagtcga--gcacc----cacg--------------ctg
tgat-aggcggg--t-gcc--ggcaagacaacct-ggatcggggaaggctac--ggca--
------------------------------------t-------------------cg--
cgag-at--gcta-cgctaat-cccgagcggagctgtc-gcggagc--------------
------------------------------------------------------------
--------------------gatccgcg-----------------------tc---g--a
gcccgtgtagagcacgcaaaggtgtcggtc-gac--tctc-cgag---------------
----------------------tcgg---------------------cttaa-ggtacgt
-------------gccatt-cccatccgaaagggtggnccgcgaacag-tagcgcctatc
------------------------------------------------------------
------------------------------------------------------------
----------acgcg-aaggttccgg----------------------------------
------------------------------------------------------------
------------------------------------------------------------
------------------------------------------------------------
-----
>NG_081382.1 Acrospermum urticae MFLU 181666 18S rRNA gene, partial sequence; from TYPE material
------------------------------------------------------------
------------------------------------------------------------
------------------------ggacctcag------c----tccc----a------t
cgctgacgccagaaagagctgggtgg--------------------------------cc
gcccgtcgggcgccccca-gctagtcga--gcacttccacgcc----------------g
tgat-aggcggg--t-gcc--ggcaagacaacct-ggatcggggaaggctac--ggcg--
------------------------------------g-------------------cgaa
cgag-ct--gcta-cgctaat-cccgagcggagctgtc-gcggagc--------------
------------------------------------------------------------
--------------------gatccgcg-----------------------gc---g--a
gcccgtgtagagcacgcaaaggtgtcggtc-gac--tccc-cgag---------------
----------------------tcgg---------------------cttaa-ggtacgt
-------------gccatt-ccctcccgaaagggt-ggccgcgaacaa-tagcgcctatc
------------------------------------------------------------
------------------------------------------------------------
----------acgcg-aaggtttgcg-gg-------------------------------
------------------------------------------------------------
------------------------------------------------------------
------------------------------------------------------------
-----
>MN597996.1 Acrospermum urticae small subunit ribosomal RNA gene, partial sequence
------------------------------------------------------------
------------------------------------------------------------
------------------------ggacctcag------c----tccc----a------t
cgctgacgccagaaagagctgggtgg--------------------------------cc
gcccgtcgggcgccccca-gctagtcga--gcacttccacgcc----------------g
tgat-aggcggg--t-gcc--ggcaagacaacct-ggatcggggaaggctac--ggcg--
------------------------------------g-------------------cgaa
cgag-ct--gcta-cgctaat-cccgagcggagctgtc-gcggagc--------------
------------------------------------------------------------
--------------------gatccgcg-----------------------gc---g--a
gcccgtgtagagcacgcaaaggtgtcggtc-gac--tccc-cgag---------------
----------------------tcgg---------------------cttaa-ggtacgt
-------------gccatt-ccctcccgaaagggt-ggccgcgaacaa-tagcgcctatc
------------------------------------------------------------
------------------------------------------------------------
----------acgcg-aaggtttgcg-gg-------------------------------
------------------------------------------------------------
------------------------------------------------------------
------------------------------------------------------------
-----
>AF242257.1 Acrospermum compressum specimenvoucher UME 31275 18S ribosomal RNA gene, partial sequence
------------------------------------------------------------
------------------------------------------------------------
-------------------------gacytcag------c----tccc----a------t
tgctgacgccagaaagatcgcgacgc----------------------------------
----------------cg-gctagtcga--gcacc----cacc--------------ccg
tgat-aggcggg--t-gcc--ggcaagacamct--ggatc-gggaaagctac--ggca--
------------------------------------g-------------------cg--
cgag-ct--gcta-cgctaat-cccgagcggagctgtc-gcggagc--------------
------------------------------------------------------------
--------------------gatccgag----------------------------g-cg
agccgtgtagagcacgcaaaggtgtcggtc-gac--tccc-cgag---------------
----------------------tcgg---------------------cttaa-ggtacgt
-------------gccatt-cccatccgaaagggt-ggccgcgaacag-tagcgcgtatc
------------------------------------------------------------
------------------------------------------------------------
----------acgcg-aaggtttgcg-gg-------------------------------
------------------------------------------------------------
------------------------------------------------------------
------------------------------------------------------------
-----
>MK561992.1 Acrospermum maxonii voucher 44 small subunit ribosomal RNA gene, partial sequence
------------------------------------------------------------
------------------------------------------------------------
------------------------ggacctcag------c----tccc----a------t
tgctgacgccagagagagctgcccgg----------------------------------
-gtctcgggacccgggca-gctagtcga--gcacc-ctacgtc------------c----
tgat-aggcggg--t-gcc--ggcaagacaacct-ggatcggggaaggctac--ggcg--
------------------------------------t----------------------c
ctgg-ac--gcta-cgctgat-cccgagctgagcggcg-gccgagc--------------
------------------------------------------------------------
--------------------gatccgcg------------------------------tc
gccagtgtagagcacgcaaaggtgtcggtc-gac--tccc-cgag---------------
----------------------tcgg---------------------cttaa-ggtacgt
-------------gccatt-cccgtccgaaagggcggnccgtccctcg--agcgcctatc
------------------------------------------------------------
------------------------------------------------------------
----------acgcg-aag-----------------------------------------
------------------------------------------------------------
------------------------------------------------------------
------------------------------------------------------------
-----
>OR198834.1 Acrospermum bolivianum voucher A.F. 29003 (KRAM) small subunit ribosomal RNA gene, partial sequence
------------------------------------------------------------
------------------------------------------------------------
------------------------ggacctcag------c----tccc----a---tc-c
tgctgacgccagaaagagttggccgc-------ttcccca--------------------
-----aagcg---ccgca-actagtcgc--gcacc-ccttgac------------a----
tgat-aggcggg--t-gtc--ggcaagacaacct-ggatcggggaaggctac--ggca--
------------------------------------c--------------------cct
gggg-gt--gcta-tgctaat-cccgagcagagctgtg-gtagagc--------------
------------------------------------------------------------
--------------------gatcttcc-----------------------gc---a--a
gcctgtgtagagcacgcaaaggtgtcggtt-gac--tctc-cgag---------------
----------------------tcgg---------------------cttaa-ggtacgt
-------------gccatt-cccgcccgaaagggc-ggctgttagcaa-tagcgcctatc
------------------------------------------------------------
------------------------------------------------------------
----------acgcg-aaggctggcagggat-----ggtacccccg--------ttgggg
ggtatcagtcgatcttccaa----------------------------------------
------------------------------------------------------------
------------------------------------------------------------
-----
>MW886100.1 Leptosphaeria sp. ASL2020a strain YGS22 small subunit ribosomal RNA gene, partial sequence
------------------------------------------------------------
------------------------------------------------------------
----------------------ggac--ctcag------t----tccc-----------a
tgctgacgccagagatagtcaggcac-------tgccaaa--------------------
----ggggtgttaagctg-gctagtcga-tgtatc----tact------------g-aat
tgat-gggcaga--t-acc--ggcaagacaacct-ggatcggggaaggctaa--agca--
------------------------------------c-------------------tgga
aaca-gc--gcca-tgctaat-cccgagcagagctacc-atagagt--------------
------------------------------------------------------------
--------------------gatctttg-----------------------g----a-ca
gcctgtgtagagcacgcaaaggtgtcggct-gacttttacgaaag---------------
----------------------ttgg---------------------cttaa-gggacgt
-------------gccatt-cctatctgaaaggat-agctgccagcaa-tagcgcccatc
------------------------------------------------------------
------------------------------------------------------------
----------acgca-aaggctggca-ggct-----tgaatgattt--------taagtg
gtataata----------------------------------------------------
------------------------------------------------------------
------------------------------------------------------------
-----
>MG520978.1 Ophiobolus artemisiae strain MFLU 151966 18S ribosomal RNA gene, partial sequence
------------------------------------------------------------
------------------------------------------------------------
----------------------ggaca-ttcag------c----tccc----a----t-c
tgctgacgccagcaatagttgggcgc----------------------------------
ctgttgggcgttttaccg-gctagtcga-tgaacc----cgct------------a-act
tgat-ggggggg--t-tcc--ggcaagacaacct-ggatcggggaaagctaa--ggtg--
------------------------------------c-------------------tgtt
cgca-gt--gcta-tgccaat-cccgagcggagcagcc-acacagc--------------
------------------------------------------------------------
--------------------gatgtgtaaagaacatagtgcttgacattatgttgga-ca
gcccgtgtagagcacgctaaggtgtcggtc-agc--tcac-gaag---------------
----------------------ttgg---------------------cttaa-gggacgt
-------------gccatt-cccatccgaaaggat-ggtcgtcagcaa-tagcgcccatc
------------------------------------------------------------
------------------------------------------------------------
----------acgcg-aaggctgtcg-ggtt-----taagtatgtg--------ctaaca
tgcttggacgtaacgaaaa-----------------------------------------
------------------------------------------------------------
------------------------------------------------------------
-----
>OR134451.1 Sulcatispora karsti voucher GZCC 200324 small subunit ribosomal RNA gene, partial sequence
------------------------------------------------------------
------------------------------------------------------------
------------------------ggatttcag-----------tcct----a---tt-t
tgctgacgccagagatagtcgggcca-------tccttcc--------------------
---ggggaggttacgccg-gctagtcga--gtacc----cgct--------------ata
tgat-ggggggg--t-acc--ggcgagacaacct-ggatcggggaaggctaa--agcc--
------------------------------------a-----------------------
-gaa-ag--gcta-tgctaat-cccgagcagagctcct-atgtagc--------------
------------------------------------------------------------
--------------------aatatgta-----------------------g----g-ca
gcctgtgtagagcgcggtaaggtgtcggtc-agc--tcac-gtag---------------
----------------------ctgg---------------------cttaa-ggtacgt
-------------gccatt-cccatccgaaagggt-ggctgtcagttc-gagcgcccatc
------------------------------------------------------------
------------------------------------------------------------
----------acgcg-aagactggca-gatt-----caaactggaa--------tgtaag
tttgaagtgaacaaaaa-------------------------------------------
------------------------------------------------------------
------------------------------------------------------------
-----
>LC014605.1 Sulcatispora acerina gene for 18S small subunit ribosomal RNA, partial sequence, strain: KT2982
------------------------------------------------------------
------------------------------------------------------------
------------------------ggatttcag-----------tcct----a---tt-t
tgctgacgccagagatagtcgggcca-------tccttcc--------------------
---ggggaggttacgccg-gctagtcga--gtacc----cgct--------------ata
tgat-ggggggg--t-acc--ggcgagacaacct-ggatcggggaaggctaa--agcc--
------------------------------------a-----------------------
-gaa-ag--gcta-tgctaat-cccgagcagagctcct-atgtagc--------------
------------------------------------------------------------
--------------------aatatgta-----------------------g----g-ca
gcctgtgtagagcgcggtaaggtgtcggtc-agc--tcac-gtag---------------
----------------------ctgg---------------------cttaa-ggtacgt
-------------gccatt-cccatccgaaagggt-ggctgtcagttc-gagcgcccatc
------------------------------------------------------------
------------------------------------------------------------
----------acgcg-aagactggcg-gatt-----caaactggaa--------tgtaag
tttgaagtgaacaaaaa-------------------------------------------
------------------------------------------------------------
------------------------------------------------------------
-----
>NG_064843.1 Sulcatispora berchemiae HHUF 29097 18S rRNA gene, partial sequence; from TYPE material
------------------------------------------------------------
------------------------------------------------------------
------------------------ggatttcag-----------tcct----a---tt-t
tgctgacgccagagatagtcgggcca-------tcctttc--------------------
---ggggaggttacgccg-gctagtcga--gtacc----cgct--------------ata
tgatgggggggg--t-acc--ggcgagacaacct-ggatcggggaaggctaa--agcc--
------------------------------------a-----------------------
-gaa-ag--gcta-tgctaat-cccgagcagagctcct-atgtagc--------------
------------------------------------------------------------
--------------------aatatgta-----------------------g----g-ca
gcctgtgtagagcgcggtaaggtgtcggtc-agc--tcac-gtag---------------
----------------------ctgg---------------------cttaa-ggtacgt
-------------gccatt-cccatccgaaagggt-ggctgtcagttc-gagcgcccatc
------------------------------------------------------------
------------------------------------------------------------
----------acgcg-aaggctggca-gatt-----caaactggaa--------tgtaag
tttgaagtgaacaaaaa-------------------------------------------
------------------------------------------------------------
------------------------------------------------------------
-----
>OM836764.1 Roussoella sp. strain GMB1359 small subunit ribosomal RNA gene, partial sequence
------------------------------------------------------------
------------------------------------------------------------
----------------------ggagatatcag------c----tccc----a------y
tgctgacgccagcaatagttgggcac-------cccttcg--------------------
---tggggtgttatgcca-gctagtcga--gtacc----caac------------g-caa
tgat-ggggggg--t-acc--ggcaagacaacct-ggatcggggaaggctaa--ggcc--
------------------------------------a-----------------------
gcaa-tg--gcta-tgctaat-cccgagtgcagtccta-gtagagc--------------
------------------------------------------------------------
--------------------gatcttct----------------------------a-gt
acgcatgtagagcgcgcaaaggtgtcggcc-aac--taac-gtag---------------
----------------------ttgg---------------------cttaa-ggtacgt
-------------gccatt-cccgcccgaaagggt-ggctgacagcag-gagcgcccatc
------------------------------------------------------------
------------------------------------------------------------
----------acgca-agggctgtca-gatc-----tttggttaaa--------gatgtc
gatgaaaa----------------------------------------------------
------------------------------------------------------------
------------------------------------------------------------
-----
>OR941079.1 Nigrograna sp. RFX2023a strain ZHKUCC 230798 small subunit ribosomal RNA gene, partial sequence
------------------------------------------------------------
------------------------------------------------------------
------------------------gaacttcag-----------ttct----a---tt-c
tgctgacgccagagatagtcgggcgc-------tcttgcg--------------------
---tagagcgttatgccg-gctagtcga--gcacc----ccac------------gactc
tgatagggtggg--t-gcc--ggcgagacaacct-ggatcgggggaggcttt--aggg--
------------------------------------tc------------aacgctgaaa
aagc-gg--acta-cgccaat-cccgagcagagcttcc-tgggagc--------------
------------------------------------------------------------
--------------------aatccctt----------------------------g-ag
gcctgtgtagagcacgctaaggtgtcgggc-ggt--tcac-tgag---------------
----------------------ccgc---------------------cttga-gggacgt
-------------gccatt-cccatccgaaagggt-ggctgccagcaa-tagcgcctatc
------------------------------------------------------------
------------------------------------------------------------
----------acgcg-aaggctgagt-gggt-----tt----------------------
------------------------------------------------------------
------------------------------------------------------------
------------------------------------------------------------
-----
>OR941080.1 Nigrograna sp. RFX2023a strain ZHKUCC 230799 small subunit ribosomal RNA gene, partial sequence
------------------------------------------------------------
------------------------------------------------------------
------------------------gaacttcag-----------ttct----a---tt-c
tgctgacgccagagatagtcgggcgc-------tcttgcg--------------------
---tagagcgttatgccg-gctagtcga--gcacc----ccac------------gactc
tgatagggtggg--t-gcc--ggcgagacaacct-ggatcgggggaggcttt--cggg--
------------------------------------tc------------aacgctgaaa
aagc-gg--acta-cgccaat-cccgagcagagcttcc-tgggagc--------------
------------------------------------------------------------
--------------------aatccctt----------------------------g-ag
gcctgtgtagagcacgctaaggtgtcgggc-ggt--tcac-tgag---------------
----------------------ccgc---------------------cttga-gggacgt
-------------gccatt-cccatccgaaagggt-ggctgccagcaa-tagcgcctatc
------------------------------------------------------------
------------------------------------------------------------
----------acgcg-aaggctgagt-gggt-----t-----------------------
------------------------------------------------------------
------------------------------------------------------------
------------------------------------------------------------
-----
>OP584493.1 Nigrograna sp. RFX2022a strain ZHKUCC 220285 small subunit ribosomal RNA gene, partial sequence
------------------------------------------------------------
------------------------------------------------------------
------------------------gaacttcag-----------ttct----a---tt-c
tgctgacgccag-gatagtcgggcgc-------tcttgcg--------------------
---tagagcgttatgccg-gctagtcga--gcacc----ccac------------gactc
tgatagggtggg--t-gcc--ggcgagacaacct-ggatcgggggaggcttaattggg--
------------------------------------tc------------cgcgccaaaa
acgc-gg--acta-cgccaat-cccgagcagagcttcc-tgggagc--------------
------------------------------------------------------------
--------------------gatccctt----------------------------g-ag
gcctgtgtagagcacgctaaggtgtcgggc-ggt--tcac-tgag---------------
----------------------ccgc---------------------cttga-gggacgt
-------------gccatt-cccatccgaaagggt-ggccgccagcaa-tagcgcctatc
------------------------------------------------------------
------------------------------------------------------------
----------acgcg-aaggctgagt-gggt-----tt----------------------
------------------------------------------------------------
------------------------------------------------------------
------------------------------------------------------------
-----
>OP584492.1 Nigrograna sp. RFX2022a strain ZHKUCC 220284 small subunit ribosomal RNA gene, partial sequence
------------------------------------------------------------
------------------------------------------------------------
------------------------gaacttcag-----------ttct----a---tt-c
tgctgacgccagagatagtcgggcgc-------tcttgcg--------------------
---tagagcgttatgccg-gctagtcga--gcacc----ccac------------gactc
tgatagggtggg--t-gcc--ggcgagacaacct-ggatcgggggaggcttaattggg--
------------------------------------tc------------cgcgccaaaa
acgc-gg--acta-cgccaat-cccgagcagagcttcc-tgggagc--------------
------------------------------------------------------------
--------------------gatccctt----------------------------g-ag
gcctgtgtagagcacgctaaggtgtcgggc-ggt--tcac-tgag---------------
----------------------ccgc---------------------cttga-gggacgt
-------------gccatt-cccatccgaaagggt-ggccgccagcaa-tagc-cctatc
------------------------------------------------------------
------------------------------------------------------------
----------acgcg-aaggctgagt-gggt-----tt----------------------
------------------------------------------------------------
------------------------------------------------------------
------------------------------------------------------------
-----
>NG_060999.1 Magnicamarosporium iriomotense HHUF 30125 18S rRNA gene, partial sequence; from TYPE material
------------------------------------------------------------
------------------------------------------------------------
------------------------ggatttcag------t----accc----a---tt-t
tgctgacgccagcgatagtcgggcac-------tcttc----------------------
------agtgctatgccg-gctagtcga--atacc----tcaa--------------aac
tgat-gggtagg--t-atc--ggcaagacaacct-ggatcgagggaggctac--ggcg--
------------------------------------c-----------------------
gaaa-gc--gcta-tgttgac-cccgagcagagctgcc-agggagc--------------
------------------------------------------------------------
--------------------aatccctg-----------------------g----g-ag
gcctgtgtagagcgcgcaaaggtgtcgacc-ggc--tcac-cgag---------------
----------------------ttgg---------------------tttaa-gggacgt
-------------gccatt-cccatccgaaagggt-ggctgccagtct-gagcgcc-atc
------------------------------------------------------------
------------------------------------------------------------
----------acgca-agggctggca-ggtt-----caaaccagag--------tgcaat
ccatggggttgccctgcccgtttgaagtgaaccaaa------------------------
------------------------------------------------------------
------------------------------------------------------------
-----
>NG_061001.1 Clypeoloculus akitaensis HHUF 27557 18S rRNA gene, partial sequence; from TYPE material
------------------------------------------------------------
------------------------------------------------------------
--------------------------------------------------------gc-a
tgctgacgccagaagtagtcggcctt-------cttttaa--------------------
---caagaggtt----cg-gctggtcga--gtacc----tgtc--------------tgt
tgat-gggaagg--t-acc--ggcaagacaacct-ggattggggaagactaa--ggca--
------------------------------------c-----------------------
caag-gt--gcta-tgttgat-cccgagcagagcctct--tgaagc--------------
------------------------------------------------------------
--------------------aatttgag-----------------------a----a-tg
gcctgtatagagcgcgcaaaggtgtcggct-agc--tcct-gcag---------------
----------------------ttag---------------------cttaa-gggacgc
-------------gccatt-cccatccgaaagggt-ggttgccagcca-gagcacccatc
------------------------------------------------------------
------------------------------------------------------------
----------atgca-aaggctggca-gatt-----tgaacaaatt--------gagatg
tgctacacgactcgcttgtttgaatgtagtagtatacaa---------------------
------------------------------------------------------------
------------------------------------------------------------
-----
>MN638850.1 Pseudomurilentithecium camporesii culture MFLUCC:141118 small subunit ribosomal RNA gene, partial sequence
------------------------------------------------------------
------------------------------------------------------------
---------------------------------------------------------a-t
tgctgacgccagagaaagtcgggcac----------------------------------
-cgtcaggtgttatgccgggctagtcga--gtatc----tatc--------------tcg
tgat-gggcaga--t-acc--ggcaagacaacctttgatcggggaaggctac--ggca--
------------------------------------t-----------------------
ttcg-at--gcta-cgccaat-cccgggcagagcttcc-gcaaagg--------------
------------------------------------------------------------
--------------------gatttgtg-----------------------g----a-ta
gcctgtgtagagcgcagaaaggtgtcggct------acctatcaa---------------
----------------------gtag---------------------cttga-gggatgt
-------------gccatt-cccatccgaaagggt-ggctgccagcat-tagcgcccatc
------------------------------------------------------------
------------------------------------------------------------
----------acgca-aaggctggca-ggtt-----taagctttgg--------gacaag
cgttgggttgccattgcgcatttgtcttgaagtttggggagttcaaaa------------
------------------------------------------------------------
------------------------------------------------------------
-----
>OL764416.1 Neomassaria sp. strain AS14 small subunit ribosomal RNA gene, partial sequence
------------------------------------------------------------
------------------------------------------------------------
-----------------------gaagtctcag------c----ttcc----a--tct-c
tgctgacgccagatagagtttg--------------------------------------
-----------catagcaagctagtcga--gcacc----cat---------------aaa
tgat-gggaggg--tagcc--ggcaagacaacct-tattcggaggagactac--ggca--
------------------------------------c-------------------tttt
agga-gt--gtta-ggttaat-tccgagcagtgcgaaa-gcgaggt--------------
------------------------------------------------------------
--------------------gactcgcc-----------------------t----a-ta
gcctgtgtagagcgcggtaaggtgtcggcc-aat--tcagacgaa---------------
----------------------ttgg---------------------cttaa-ggtacgt
-------------gccatt-tccatctgaaaggat-ggctgtcaggaa-tagcgcccatc
------------------------------------------------------------
------------------------------------------------------------
----------gcgcg-aagactgatg-gg-------------------------------
------------------------------------------------------------
------------------------------------------------------------
------------------------------------------------------------
-----
>NG_061077.1 Minutiella tardicola 18S rRNA gene, partial sequence; from TYPE material
gaaccatcaacagttcca------------------------------------------
------------------------------------------------------------
-----------------------------------------------------------c
tgctgacgccagagatagtagggtct-------ccccccccccccggggg----------
---tgagagattacg-ct-gctagtcga--gtatc----catt------------g-atc
taat-gggggga--t-acc--ggcaagacaacct-ggatcggggaaagctaa--ggcc--
------------------------------------c-----------------------
-tat-gg--gcta-tgccaat-cccgagcagagcgccc-caagagc--------------
------------------------------------------------------------
--------------------gatcttgt-----------------------g----g-tt
acctgtgtagagcgcgccaaggtgtcggct--gt--tctcagcgatgag-----------
----------------------acgg---------------------cttaa-gggacgt
-------------gcctg--cccattcgaaagaat--gtctttaactg-gagcacccatt
------------------------------------------------------------
------------------------------------------------------------
----------atgca-aaggttggag-ag-------------------------------
------------------------------------------------------------
------------------------------------------------------------
------------------------------------------------------------
-----
>JQ031283.1 Chlamydomyzium sp. TYJ2012 voucher SL38 18S ribosomal RNA gene, partial sequence
gaaccaatcagtttgtgttctata------------------------------------
------------------------------------------------------------
-----------------------------------------------------------c
tgctgacgccagagatagtagggctt-------ttcttaaaatcattaaactaaatgaga
ttttgaaaagttatgcct-gctagtcga--gtatc----tgca------------a-cag
tgat-gggtaga--t-acc--ggcaagacaacct-ggatcggggaaggctaa--ggtgaa
agaaagaaaaaaagttgattctttttctttttctctt-----------------------
---------gcta-tgctaat-cccgagcggagctcct-aagaagt--------------
------------------------------------------------------------
--------------------gattctta-----------------------g----a-ta
gcccgtgtagagcgcgctaaggtgtcggct--gt--tctcattcatttgag---------
----------------------acag---------------------cttaa-gggacgt
-------------gcctt--tccatttgaaaaaat--gtctttaactg-gagcacccatc
------------------------------------------------------------
------------------------------------------------------------
----------atgta-aaggttaaag-aaga-----ttttgtattt--------cgagag
atttgtttctttctagcaaaatctgaatatgatttgtcaaatgacaagcatttttattat
tattattattcgaatgaaaaaaggaaatggaaattagacttttgtcttatttttatatta
atactactaaatatcattcaaagtgccattttggtaaattggagattagtgtagtattat
ctgat
>FJ176837.1 Eurotiomycetes sp. isolate AFTOLID 2137 18S small subunit ribosomal RNA gene, partial sequence
ggacccaacagcattcccaca---------------------------------------
------------------------------------------------------------
-----------------------------------------------------------c
tgctgacgccagccaaagcgaaaa------------------------------------
-------------------gctagtcga--ccatc----cact------------t-ccc
tggt-aggggga--tggcg--ggcaagacaacct-ggatcggggaaggctaa--agga--
------------------------------------g-------------cttcggtt--
---------ccta-cgctgat-cccgagcggagcgcct-ctagagc--------------
------------------------------------------------------------
--------------------aatcttga-----------------------g----a-ac
gcccgtgtagagcacggaaaggtgtcggtc--at--ctctcgcag---------------
----------------------atgg---------------------cttaa-ggtacgt
-------------gccgg--cccacccgaaagggt-agcctttaactg-gagtgcctacc
------------------------------------------------------------
------------------------------------------------------------
----------acatc-aaggttaaag-gg-------------------------------
------------------------------------------------------------
------------------------------------------------------------
[truncated: 193,794 more chars]
