# Supplementary material for: ﻿Nigromargaritatarda gen. et sp. nov. and distribution of an intron position class within Pleosporales
Source: IMA Fungus. 2025 Feb 28;16:e145425. doi: 10.3897/imafungus.16.145425 (PMC11889510; doi:10.3897/imafungus.16.145425)
Supplement: Supplementary material 2 — ZIP-archive [file imafungus-16-e145425-s002.zip › comb60_MPtree.nex]

#NEXUS 

Begin trees;  [Treefile saved Thu Jul 18 11:53:45 2024]
[!
>Data file = C:\Users\Administrator\Nutstore\1\ÎÒµÄ¼á¹ûÔÆ\_2manuscript_LiMY_new taxon\submission\2.IMA Fungus\phylogeny\comb60-PAUP.nxs
>Bootstrap method with heuristic search:
>  Number of bootstrap replicates = 1000
>  Starting seed = 2025000850
>  Optimality criterion = parsimony
>    Character-status summary:
>      Of 3499 total characters:
>        All characters are of type 'unord'
>        All characters have equal weight
>        1961 characters are constant
>        506 variable characters are parsimony-uninformative
>        Number of parsimony-informative characters = 1032
>    Gaps are treated as "missing"
>    Multistate taxa interpreted as uncertainty
>  Starting tree(s) obtained via stepwise addition
>  Addition sequence: random
>    Number of replicates = 10
>    Starting seed = 1166056736
>  Number of trees held at each step during stepwise addition = 1
>  Branch-swapping algorithm: tree-bisection-reconnection (TBR)
>  Steepest descent option not in effect
>  Initial 'MaxTrees' setting = 100 (will be auto-increased by 100)
>  Branches collapsed (creating polytomies) if maximum branch length is zero
>  'MulTrees' option in effect
>  Topological constraints not enforced
>  Trees are unrooted
>
>   1000 bootstrap replicates completed
>   Time used = 01:34:42.4
]
tree PAUP_1 = [&U] (Dothidea_sambuci,(((Acericola_italica,Quixadomyces_hongheensis)53,(Dothidotthia_robiniae,Thyrostroma_ulmigenum)100)98,((Alpinaria_rhododendri,Melanocamarosporium_galiicola)50,Aposphaeria_corallinolutea)100,((Amniculicola_lignicola,Murispora_cardui)100,Fusiformispora_clematidis)72,Anastomitrabeculia_didymospora,((Angustimassarina_camporesii,Neothyrostroma_encephalarti)99,((Capulatispora_sagittiformis,Guttulispora_crataegi)100,Flabellascoma_sichuanense)100)81,((Anteaglonium_gordoniae,Neolophiotrema_xiaokongense)76,Flammeascoma_lignicola,Purpureofaciens_aquatica)65,((((Aquadictyospora_clematidis,Dictyocheirospora_clematidis)100,Dendryphiella_phitsanulokensis)98,(Keissleriella_bambusicola,Tingoldiago_clavata)99)60,((((Aquastroma_magniostiolatum,Lonicericola_fuyuanensis,Paramonodictys_hongheensis)62,Multilocularia_bambusae)100,Neoaquastroma_cylindricum)91,(((Emarellia_grisea,(Halomassarina_thalassiae,Meanderella_rijsii)51,Trematosphaeria_grisea)68,Falciformispora_senegalensis)92,(Fuscosphaeria_hungarica,(Nigromargarita_tarda_H331,Nigromargarita_tarda_H263)100)99)83)63,(Helminthosporiella_stilbacea,Massarina_cisti)100,(Kazuakitanaka_lancangensis,Sulcatispora_berchemiae)100)92,(Aquatospora_cylindrica,Xenoastrosphaeriella_tornata)65,(Aquimassariosphaeria_kunmingen,Arundellina_typhae)75,(Brevicollum_hyalosporum,Neobrevicollum_oleae)100,(Brunneofusispora_inclinatiosti,Neooccultibambusa_kaiyangensis)100,Corynespora_nabanheensis,(Fissuroma_wallichiae,Neoastrosphaeriella_krabiensis)80,(Halotthia_posidoniae,Mauritiana_rhizophorae)100,Hermatomyces_subiculosus,(Longiostiolum_tectonae,Shearia_formosa)94)100,Phaeosclera_dematioides)0;
End;
