# Supplementary material for: ﻿Nigromargaritatarda gen. et sp. nov. and distribution of an intron position class within Pleosporales
Source: IMA Fungus. 2025 Feb 28;16:e145425. doi: 10.3897/imafungus.16.145425 (PMC11889510; doi:10.3897/imafungus.16.145425)
Supplement: Supplementary material 2 — ZIP-archive [file imafungus-16-e145425-s002.zip › comb60_MrBayes.nxs]

#NEXUS
BEGIN DATA;
dimensions ntax=60 nchar=3499;
format missing=?

interleave datatype=DNA gap= -;

matrix
Acericola_italica               TAGTACC-TTACTA-CTTGGATAACCGTGGTAATTCTAGAGCTAATACAT
Alpinaria_rhododendri           TAGTCCC-TTACCA-CCTGGATAACCGTGGTAATTCTAGAGCTAATACAT
Amniculicola_lignicola          --------------------------------------------------
Anastomitrabeculia_didymospora  TAGTACC-TTACTA-CTTGGATAACCGTGGTAATTCTAGAGCTAATACAT
Angustimassarina_camporesii     TAGTACC-TTACTA-CTTGGATACCCGTGGTAATTCTAGAGCTAATACAT
Anteaglonium_gordoniae          TAGTACC-TTACTA-CTTGGATAACCGTGGTAATTCTAGAGCTAATACAT
Aposphaeria_corallinolutea      TAGTACC-TTACCACCTTCGATAACCGTGGTAATTCTAGAGCTAATACAT
Aquadictyospora_clematidis      --------------------------------------------------
Aquastroma_magniostiolatum      TAGTACC-TTACTA-CTTGGATAACCGTGGTAATTCTAGAGCTAATACAT
Aquatospora_cylindrica          TAGTACC-TTACTA-CTTGGATAACCGTGGTAATTCTAGAGCTAATACAT
Aquimassariosphaeria_kunmingen  -----CC-TTACTA-CTTGGATAACCGTGGTAATTCTAGAGCTAATACAT
Arundellina_typhae              TAGTACC-TTACTA-CTT-GATAACCGTGGTAATTCTAGAGCTAATACAT
Xenoastrosphaeriella_tornata    TAGTACC-TTACTA-CTTGGATAACCGTGGTAATTCTAGAGCTAATACAT
Brevicollum_hyalosporum         TAGTACC-TTACTA-CTTGGATAACCGTGGTAATTCTAGAGCTAATACAT
Brunneofusispora_inclinatiosti  TAGTACC-TTACTA-CTTGGATAACCGTGGTAATTCTAGAGCTAATACAT
Capulatispora_sagittiformis     TAGTACC-TTACTA-CTTGGATAACCGTGGTAATTCTAGAGCTAATACAT
Corynespora_nabanheensis        TAGTACC-TTACTA-CTTGGATAACCGTGGTAATTCTAGAGCTAATACAT
Dendryphiella_phitsanulokensis  TAGTACC-TTACTA-CTTGGATACCCGTGGTAATTCTAGAGCTAATACAT
Dictyocheirospora_clematidis    --------------------------------------------------
Dothidea_sambuci                TAGTACC-TTACTA-CTTGGATAACCGTGGTAATTCTAGAGCTAATACAT
Dothidotthia_robiniae           ----------------TTGGATAACCGTGGTAATTCTAGAGCTAATACAT
Emarellia_grisea                --------------------------------------------------
Falciformispora_senegalensis    TCGTACC-TTACTA-CTTGGATAACCGTGGTAATTCTAGAGCTAATACAT
Fissuroma_wallichiae            TAGTACC-TTACTA-CTTGGATAACCGTGGTAATTCTAGAGCTAATACAT
Flabellascoma_sichuanense       TAGTACC-TTACTA-CTTGGATAACCGTGGTAATTCTAGAGCTAATACAT
Flammeascoma_lignicola          TAGTACC-TTACTA-CTTGGATAACCGTGGTAATTCTAGAGCTAATACAT
Fuscosphaeria_hungarica         --------------------------------------------------
Fusiformispora_clematidis       ------------TA-CTTGGATAACCGTGGTAATTCTAGAGCTAATACAT
Guttulispora_crataegi           TAGTACC-TTACTA-CTTGGATAACCGTGGTAATTCTAGAGCTAATACAT
Halomassarina_thalassiae        --------------------------------------------------
Halotthia_posidoniae            --------------------------------------------------
Helminthosporiella_stilbacea    TAGTACC-TTACTA-CTTGGATACCTGTGGTAATTCTAGAGCTAATACAT
Hermatomyces_subiculosus        TAGTACC-TTACTA-CTTGGATAACCGTGGTAATTCTAGAGCTAATACAT
Kazuakitanaka_lancangensis      TAGTACC-TTACTA-CTTGGATAACCGTGGTAATTCTAGAGCTAATACAT
Keissleriella_bambusicola       ---TACC-TTACTA-CTTGGATAACCGTGGTAATTCTAGAGCTAATACAT
Longiostiolum_tectonae          --------------------------------------------------
Lonicericola_fuyuanensis        TAGTACC-TTACTA-CTTGGATAACCGGGGTAATTCTAGAGCTAATACAT
Massarina_cisti                 TAGTACC-TTACTA-CATGGATACCTGTGGTAATTCTAGAGCTAATACAT
Mauritiana_rhizophorae          TAAAACC-TTACTA-CTTGCATAACCGTGCTTATTCTAGAGCTAATACCT
Meanderella_rijsii              TGGTACCTTTACTA-CTTGGATAACCGTGGTAATTCTAGAGCTAATACAT
Melanocamarosporium_galiicola   TAGTACC-TTACCA-CTTGGATAACCGTGGTAATTCTAGAGCTAATACAT
Multilocularia_bambusae         --------------------------------------------------
Murispora_cardui                TAGTACC-TTACTA-CTTGGATAACCGTGGTAATTCTAGAGCTAATACAT
Neoaquastroma_cylindricum       TAGTACC-TTACTA-CTTGGACAACCGTGGTAATTCTAGAGCTAATACAT
Neoastrosphaeriella_krabiensis  TAGTACC-TTACTA-CTTGGATAACCGTGGTAATTCTAGAGCTAATACAT
Neobrevicollum_oleae            TAGTACC-CTACTA-CTTGGATAACCGTGGTAATTCTAGAGCTAATACAT
Neolophiotrema_xiaokongense     TAGTACC-TTACTA-CTTGGATAACCGTGGTAATTCTAGAGCTAATACAT
Neooccultibambusa_kaiyangensis  TAGTACC-TTACTA-CTTGGATAACCGTGGTAATTCTAGAGCTAATACAT
Neothyrostroma_encephalarti     --------------------------------------------------
Nigromargarita_tarda_H331       TAGTACC-TTACTA-CTTGGATAACCGTGGTAATTCTAGAGCTAATACAT
Nigromargarita_tarda_H263       TAGTACC-TTACTA-CTTGGATAACCGTGGTAATTCTAGAGCTAATACAT
Paramonodictys_hongheensis      TAGTACC-TTACTA-CTTGGATAACCGTGGTAATTCTAGAGCTAATACAT
Phaeosclera_dematioides         TAGTACC-TTACTA-CTTGGATAACCGTGGTAATTCTAGAGCTAATACAT
Purpureofaciens_aquatica        --------------------------------------------------
Quixadomyces_hongheensis        TAGTACC-TTACTA-CTTGGATAACCGTGGTAATTCTAGAGCTAATACAT
Shearia_formosa                 TAGTACT-TTACTA-CTTGGATAACCGTGGTAATTCTAGAGCTAATACAT
Sulcatispora_berchemiae         TAGTACC-TTACTA-CTTGGATAACCGTGGTAATTCTAGAGCTAATACAT
Thyrostroma_ulmigenum           ----------------TTGGATAACCGTGGTAATTCTAGAGCTAATACAT
Tingoldiago_clavata             TAGTACC-TTACTA-CTTGGATAACCGTGGTAATTCTAGAGCTAATACAT
Trematosphaeria_grisea          TCGTACC-TTACTA-CTTGGATAACCGTGGTAATTCTAGAGCTAATACAT

Acericola_italica               GCTGA-AAACCCCAA--CTTCGGGAGGGGTGTATTTATTAGATA-AAAAA
Alpinaria_rhododendri           GCTAA-AAACCCCGA--CTTCGGAAGGGGTGTGTTTATTAGATA-AAAAA
Amniculicola_lignicola          --------------------------------------------------
Anastomitrabeculia_didymospora  GCTGA-AAACCCCAA--CTTCGGGAGGGGTGTATTTATTAGATACAAAAA
Angustimassarina_camporesii     GCTGA-AAACCCCGA--CTTCGGAAGGGGTGTATTTATTAGATA-AAAAA
Anteaglonium_gordoniae          GCTAA-AAACCCCGA--CTTCGGGAGGGGTGTATTTATTAGATA-AAAAA
Aposphaeria_corallinolutea      GCTAA-AAACCCCGGACCTTCGGAAGGGGTGTGTTTATTAGATA-AAAAA
Aquadictyospora_clematidis      ----A-AAACCCCGA--CTTCGGGAGGGGTGTGTTTATTAGATA-AAAAA
Aquastroma_magniostiolatum      GCTGA-AAACCCCGA--CTTCGGGAGGGGTGTATTTATTAGATA-AAAAA
Aquatospora_cylindrica          GCTAA-AAACCCCGA--CTTCGGAAGGGGTGTATTTATTAGATA-AAAAA
Aquimassariosphaeria_kunmingen  GCTAA-AAACCCCAA--CTTCGGGAGGGGTGTATTTATTAGATA-AAAAA
Arundellina_typhae              GCT-A-AAACCCCGA--CTTCGGGAGGGGTGTATTTATTAGATA-AAAAA
Xenoastrosphaeriella_tornata    GCTGA-AAACCCCGA--CTTCGGGAGGGGTGTATTTATTAGATA-AAAAA
Brevicollum_hyalosporum         GCTAA-AAATCTCGA--CTTCGGAAGAGATGTATTTATTAGATA-AAAAA
Brunneofusispora_inclinatiosti  GCTAA-AAACCCCGA--CTTCGGGAGGGGTGTATTTATTAGATA-AAAAA
Capulatispora_sagittiformis     GCTGA-AAACCCTAA--CTTCGGAAAGGGTGTATTTATTAGATA-AAAAA
Corynespora_nabanheensis        GCTGA-AAACCCCGA--CTTCGGGAGGGGTGTATTTATTAGATA-AAAAA
Dendryphiella_phitsanulokensis  GCTAA-AAACCCCGA--CTTCGGAAGGGGTGTGTTTATTAGATA-AAAAA
Dictyocheirospora_clematidis    --------------------------------------------------
Dothidea_sambuci                GCTAA-AAACCCCGA--CTTCGGAAGGGGTGTATTTATTAGATA-AAAAA
Dothidotthia_robiniae           GCTGA-AAACCCCAA--CTTCGGGAGGGGTGTATTTATTAGATA-AAAAA
Emarellia_grisea                --------------------------------------------------
Falciformispora_senegalensis    GCTGAAAAACCCCGA--CTTCGGGAGGGGTGTATTTATTAGATA-AAAAA
Fissuroma_wallichiae            GCTAA-AAACCCCGA--CTTCGGGAGGGGTGTATTTATTAGATA-AAAAA
Flabellascoma_sichuanense       GCTAA-AAACCCTGA--CTTCGGGAAGGGTGTATTTATTAGATA-AAAAA
Flammeascoma_lignicola          GCTGA-AAACCCCGA--CTTCGGGAGGGGTGTATTTATTAGATA-AAAAA
Fuscosphaeria_hungarica         --------------------------------------------------
Fusiformispora_clematidis       GCTAA-AAACCCCAA--CTTCGGGAGGGGTGTATTTATTAGATA-AAAAA
Guttulispora_crataegi           GCTGA-AAACCCTGA--CTTCGGAAAGGGTGTATTTATTAGATA-AAAAA
Halomassarina_thalassiae        --------------------------------------------------
Halotthia_posidoniae            --------------------------------------------------
Helminthosporiella_stilbacea    GCTAA-AAACCCCGA--CTTCGGGAGGGGTGTATTTATTAGATA-AAAAA
Hermatomyces_subiculosus        GCTAA-AAACCCCGA--CTTCGGGAGGGGTGTATTTATTAGATA-AAAAA
Kazuakitanaka_lancangensis      GCTAA-AAACCCCAA--CTTCGGGAGGGGTGTATTTATTAGATA-AAAAA
Keissleriella_bambusicola       GCTGA-AAACCCCAA--CTTCGGAAGGGGTGTATTTATTAGATA-AAAAA
Longiostiolum_tectonae          --------------------------------------------------
Lonicericola_fuyuanensis        GCTGA-AAACCCCGA--CTTCGGAAGGGGTGTATTTATTAGATA-AAAAA
Massarina_cisti                 GCTGA-AAACCCCGA--CTTCGGAAGGGGTGTATTTATTAGATA-AAAAA
Mauritiana_rhizophorae          GCCAA-AAACCCCGA--CTTCTGGAGGGGTGTATTTATTAAATA-AAAAA
Meanderella_rijsii              GCTAA-AAACCCCGA--CTTCGGGAGGGGTGTATTTATTAGATA-CAAAA
Melanocamarosporium_galiicola   GCTAA-AAACCCCGA--CTTCGGAAGGGGTGTGTTTATTAGATA-AAAAA
Multilocularia_bambusae         --------------------------------------------------
Murispora_cardui                GCTAA-AAACCCCAA--CTTCGGGAGGGGTGTATTTATTAGATA-AAAAA
Neoaquastroma_cylindricum       GCTGA-AAACCCCGA--CTTCGGAAGGGGTGTATTTATTAGATA-AAAAA
Neoastrosphaeriella_krabiensis  GCTGA-AAACCCCGA--CTTCGGGAGGGGTGTATTTATTAGATA-AAAAA
Neobrevicollum_oleae            GCTAA-AAATCTCGA--CTTCGGAAGAGATGTATTTATTAGATA-AAAAA
Neolophiotrema_xiaokongense     GCTAA-AAACCCCGA-CTTTTGGAAGGGGTGTATTTATTAGATA-AAAAA
Neooccultibambusa_kaiyangensis  GCTAA-AAGCCTCGA--CTTCGGGAGAGGCGTATTTATTAGATA-AAAAG
Neothyrostroma_encephalarti     --------------------------------------------------
Nigromargarita_tarda_H331       GCTGA-AAACCCCAA--CTTCGGGAGGGGTGTATTTATTAGATA-AAAAA
Nigromargarita_tarda_H263       GCTGA-AAACCCCAA--CTTCGGGAGGGGTGTATTTATTAGATA-AAAAA
Paramonodictys_hongheensis      GCTGA-AAACCCCGA--CTTCGGAAGGGGTGTATTTATTAGATA-AAAAA
Phaeosclera_dematioides         GCTAA-AAACCCCGA--CTTCGGGAGGGGTGTATTTATTAGATA-AAAAA
Purpureofaciens_aquatica        --------------------------------------------------
Quixadomyces_hongheensis        GCTGA-AAACCCCAA--CTTCGGGAGGGGTGTATTTATTAGATA-AAAAA
Shearia_formosa                 GCTGA-AAACCCCAA--CTTCGGAAGGGGTGTATTTATTAGATA-AAAAA
Sulcatispora_berchemiae         GCTAA-AAACCCCGA--CTTCGGGAGGGGTGTATTTATTAGATA-AAAAA
Thyrostroma_ulmigenum           GCTAA-AAACCCCAA--CTTCGGGAGGGGTGTATTTATTAGATA-AAAAA
Tingoldiago_clavata             GCTGA-AAACCCCGA--CTTCGGAAGGGGTGTATTTATTAGATA-AAAAA
Trematosphaeria_grisea          GCTGA-AAAGCCCGA--CTTCGGAAGGGTTGTATTTATTAGATA-AAAAA

Acericola_italica               CCAACGCCC-TTCGGGGCTTCTTGGTGATTCATGATAACTTTACGGATCG
Alpinaria_rhododendri           CCAATGCCC-TTCGGGGCTCTTTGGTGATTCATGATAACCTAACGGATCG
Amniculicola_lignicola          --------------------------------------------------
Anastomitrabeculia_didymospora  CCAATGCCC-TTCGGGGCTCTTTGGTGATTCATGATAACTTCTCGGATCG
Angustimassarina_camporesii     CCAATGCCC-TTCGGGGCTACTTGGTGATTCATAATAACTTAACGGATCG
Anteaglonium_gordoniae          CCAATGCCC-TTCGGGGCTCTTTGGTGATTCATGATAACTTAACGGATCG
Aposphaeria_corallinolutea      CCAATGCCCTTTCGGGGCTCTTTGGTGATTCATGATAACCTAACGGATCG
Aquadictyospora_clematidis      CCAACGCCC-TTCGGGGCTCCTTGGTGATTCATGATAACCTCTCAGATCG
Aquastroma_magniostiolatum      CCAATGCCC-TCCGGGGCTCTTTGGTGATTCATGATAACTTCTCAGATCG
Aquatospora_cylindrica          CCAATGCCC-TTCGGGGCTCTTTGGTGATTCATGATAACTTAACGGATCG
Aquimassariosphaeria_kunmingen  CCAATGCCC-TTCGGGGCTCTTTGGTGATTCATGATAACTTAACGGATCG
Arundellina_typhae              CCAATGCCC-TCCGGGGCTCTTTGGTGATTCATGATAACTTAACGGATCG
Xenoastrosphaeriella_tornata    CCAACGCCC-TTCGGGGCTCTTTGGTGATTCATGATAACTTAACGGATCG
Brevicollum_hyalosporum         CCAATGCCC-TTCGGGGCTCCTTGGTGATTCATAATAACTTTTCAGATCG
Brunneofusispora_inclinatiosti  CCAATGCCC-TTCGGGGCTCCTTGGTGATTCATGATAACTTAACGGATCG
Capulatispora_sagittiformis     CCAATGCCC-TTT-GGGCTCTTTGGTGATTCATGATAACTTAACGGATCG
Corynespora_nabanheensis        CCAATGCCC-TTCGGGGCTCTTTGGTGATTCATGATAACTTTTCAGATCG
Dendryphiella_phitsanulokensis  CCAATGCCC-TTCGGGGCTCCTTGGTGATTCATGATAACTTCTCAGATCG
Dictyocheirospora_clematidis    --------------------------------------------------
Dothidea_sambuci                CCAGCGCCC-TTCGGGGCTCCTTGGTGATTCATAATAACTTAACGAATCG
Dothidotthia_robiniae           CCAACGCCC-TTCGGGGCTTCTTGGTGATTCATGATAACTTCACGGATCG
Emarellia_grisea                --------------------------------------------------
Falciformispora_senegalensis    CCAATGCCC-TTCGGGGCTGCTTGGTGATTCATGATAACTTCGCAGATCG
Fissuroma_wallichiae            CCAATGCCC-TTCGGGGCTCTTTGGTGATTCATGATAACTTAACGGATCG
Flabellascoma_sichuanense       CCAATGCCC-TCCGGGGCTCTTTGGTGATTCATGATAACTTAACGGATCG
Flammeascoma_lignicola          CCAATGCCC-TTCGGGGCTCTTTGGCGATTCATGATAACTTAACGGATCG
Fuscosphaeria_hungarica         --------------------------------------------------
Fusiformispora_clematidis       CCAATGCCC-TTCGGGGCTCTTTGGTGATTCACAATAACTTAACGGATCG
Guttulispora_crataegi           CCAATGCCC-TTT-GGGCTCTTTGGTGATTCATGATAACTTAACGGATCG
Halomassarina_thalassiae        --------------------------------------------------
Halotthia_posidoniae            --------------------------------------------------
Helminthosporiella_stilbacea    CCAATGCCC-TTCGGGGCTCCTTGGTGATTCATGATAACTTCTCAGATCG
Hermatomyces_subiculosus        CCAATGCCC-TTCGGGGCTCTTTGGTGATTCATGATAACTTAACGGATCG
Kazuakitanaka_lancangensis      CCAATGCCC-TCCGGGGCTCTTTGGTGATTCATAATAACTTCTCAGATCG
Keissleriella_bambusicola       CCAATGCCC-TTCGGGGCTCCTTGGTGATTCATAATAACTTCTCAGATCG
Longiostiolum_tectonae          --------------------------------------------------
Lonicericola_fuyuanensis        CCAATGCCT-TC--GGGCTCTTTGGTGATTCATAATAACTTCTCAGATCG
Massarina_cisti                 CCAATGCCC-TCCGGGGCTCCTTGGTGATTCATGATAACTTCTCAGATCG
Mauritiana_rhizophorae          CCGATGCCC-TCT-GGTCTCTTTGGGGATACATGAAATTTTCCTTTATAG
Meanderella_rijsii              CCAATGCCC-TTCGGGGCTCTTTGGTGATTCATGATAACTTCTCAGATCG
Melanocamarosporium_galiicola   CCAATGCCC-TTCGGGGCTCTTTGGTGATTCATGATAACCTAACGGATCG
Multilocularia_bambusae         --------------------------------------------------
Murispora_cardui                CCAATGCCC-TTCGGGGCTCTTTGGTGATTCATAGTAACTTAACGGATCG
Neoaquastroma_cylindricum       CCAATGCCC-TTCGGGGCTCTTTGGTGATTCATGATAACTTCTCAGATCG
Neoastrosphaeriella_krabiensis  CCAATGCCC-TTCGGGGCTCCTTGGTGATTCATGATAACTAAACGGATCG
Neobrevicollum_oleae            CCAATGCCC-TTCGGGGCTCCTTGGTGATTCATAATAACTTTTCGGATCG
Neolophiotrema_xiaokongense     CCAATGCCC-CTCGGGGCTCTTTGGTGATTCATGATAACTTAACGGATCG
Neooccultibambusa_kaiyangensis  CCAATGCCC-TTCGGGGCTCCTTGGTGATTCATGATAACTTAACGGATCG
Neothyrostroma_encephalarti     --------------------------------------------------
Nigromargarita_tarda_H331       CCAATGCCC-TTCGGGGCTCTTTGGTGATTCATGATAACTTCTCGGATCG
Nigromargarita_tarda_H263       CCAATGCCC-TTCGGGGCTCTTTGGTGATTCATGATAACTTCTCGGATCG
Paramonodictys_hongheensis      CCAATGCCC-TTCGGGGCTCTTTGGTGATTCATGATAACTTCTCAGATCG
Phaeosclera_dematioides         CCAACGCCC-TTCGGGGCTCCCTGGTGATTCATGATAACTTAACGAATCG
Purpureofaciens_aquatica        --------------------------------------------------
Quixadomyces_hongheensis        CCAACGCCC-TTCGGGGCTTCTTGGTGATTCATGATAACTTTACGGATCG
Shearia_formosa                 CCAATGCCT-TTCGGGGCTCTTTGGTGATTCATGATAACTTTTCAGATCG
Sulcatispora_berchemiae         CCAATGCCC-TTCCGGGCTCTTTGGTGATTCATGATAACTTCTCAGATCG
Thyrostroma_ulmigenum           CCAACGCCC-TTCGGGGCTTCTTGGTGATTCATGATAACTTCACGGATCG
Tingoldiago_clavata             CCAATGCCC-TTCGGGGCTCCTTGGTGATTCATAATAACTTCTCAGATCG
Trematosphaeria_grisea          CCAATGCCC-TTCGGGGCTCTTTGGTGATTCATGATAACTTCTCAGATCG

Acericola_italica               CATGGCCTTGCGCCGGCGACGGTTCATTCAAATTTCTGCCCTATCAACTT
Alpinaria_rhododendri           CATGGCCTTGCGCCGGCGACGGTTCATTCAAATTTCTGCCCTATCAACTT
Amniculicola_lignicola          --------------------------------------------------
Anastomitrabeculia_didymospora  CATGGCCTTGCGCCGGCGACGGTTCATTCAAATTTCTGCCCTATCAACTT
Angustimassarina_camporesii     CATGGCCTTGCGCCGGCGACGGTTCATTCAAATTTCTGCCCTATCAACTT
Anteaglonium_gordoniae          CATGGCCTTGCGCCGGCGACGGTTCATTCAAATTTCTGCCCTATCAACTT
Aposphaeria_corallinolutea      CATGGCCTTGCGCCGGCGACGGTTCATTCAAATTTCTGCCCTATCAACTT
Aquadictyospora_clematidis      CACGGCCTTGCGCCGGCGACGGTTCATTCAAATTTCTGCCCTATCAACTT
Aquastroma_magniostiolatum      CATGGCCTTGCGCCGGCGACGGTTCATTCAAATTTCTGCCCTATCAACTT
Aquatospora_cylindrica          CATGGCCTTGCGCCGGCGACGGTTCATTCAAATTTCTGCCCTATCAACTT
Aquimassariosphaeria_kunmingen  CATGGCCTTGCGCCGGCGACGGTTCATTCAAATTTCTGCCCTATCAACTT
Arundellina_typhae              CATGGCCTTGCGCCGGCGACGGTTCATTCAAATTTCTGCCCTATCAACTT
Xenoastrosphaeriella_tornata    CATGGCCTTGCGCCGGCGACGGTTCATTCAAATTTCTGCCCTATCAACTT
Brevicollum_hyalosporum         CATGGCCTTGAGCCGGCGACGGTTCATTCAAATTTCTGCCCTATCAACTT
Brunneofusispora_inclinatiosti  CATGGCCTTGCGCCGGCGACGGTTCATTCAAATTTCTGCCCTATCAACTT
Capulatispora_sagittiformis     CATGGCCTTGCGCCGGCGACGGTTCATTCAAATTTCTGCCCTATCAACTT
Corynespora_nabanheensis        CATGGCCTTGCGCCGGCGACGGTTCATTCAAATTTCTGCCCTATCAACTT
Dendryphiella_phitsanulokensis  CACGGCCTTGCGCCGGCGACGGTTCATTCAAATTTCTGCCCTATCAACTT
Dictyocheirospora_clematidis    -----CCTTGCGCNGGCGACGGTTCATTCAAATTTCTGCCCTATCAACTT
Dothidea_sambuci                CATGGCCTTGCGCCGGCGATGGTTCATTCAAATTTCTGCCCTATCAACTT
Dothidotthia_robiniae           CATGGCCTTGCGCCGGCGACGGTTCATTCAAATTTCTGCCCTATCAACTT
Emarellia_grisea                --------------------------------------------------
Falciformispora_senegalensis    CATGGCCTTGCGCCGGCGACGGTTCATTCAAATTTCTGCCCTATCAACTT
Fissuroma_wallichiae            CATGGCCTTGCGCCGGCGACGGTTCATTCAAATTTCTGCCCTATCAACTT
Flabellascoma_sichuanense       CATGGCCTTGCGCCGGCGACGGTTCATTCAAATTTCTGCCCTATCAACTT
Flammeascoma_lignicola          CATGGCCTTGCGCCGGCGACGGTTCATTCAAATTTCTGCCCTATCAACTT
Fuscosphaeria_hungarica         --------------------------------------------------
Fusiformispora_clematidis       CATGGCCTTGCGCCGGCGACGGTTCATTCAAATTTCTGCCCTATCAACTT
Guttulispora_crataegi           CATGGCCTTGCGCCGGCGACGGTTCATTCAAATTTCTGCCCTATCAACTT
Halomassarina_thalassiae        --------------------------------------------------
Halotthia_posidoniae            --------------------------------------------------
Helminthosporiella_stilbacea    CATGGCCTTGCGCCGGCGACGGTTCATTCAAATTTCTGCCCTATCAACTT
Hermatomyces_subiculosus        CATGGCCTTGCGCCGGCGACGGTTCATTCAAATTTCTGCCCTATCAACTT
Kazuakitanaka_lancangensis      CATGGCCTTGCGCCGGCGACGGTTCATTCAAATTTCTGCCCTATCAACTT
Keissleriella_bambusicola       CATGGCCTTGCGCCGGCGACGGTTCATTCAAATTTCTGCCCTATCAACTT
Longiostiolum_tectonae          --------------------------------------------------
Lonicericola_fuyuanensis        CATGGCCTTGCGCCGGCGACGGTTCATTCAAATTTCTGCCCTATCAACTT
Massarina_cisti                 CATGGCCTTGCGCCGGCGACGGTTCATTCAAATTTCTGCCCTATCAACTT
Mauritiana_rhizophorae          CCTGGCCTTGCCCCGGCGACGGTTCTTTCAAATTTCTGCCCTG-CAACTT
Meanderella_rijsii              CATGGCCTTGAGCCGGCGACGGTTCATTCAAATTTCTGCCCTATCAACTT
Melanocamarosporium_galiicola   CATGGCCTTGCGCCGGCGACGGTTCATTCAAATTTCTGCCCTATCAACTT
Multilocularia_bambusae         --------------------------------------CCCTATCAACTT
Murispora_cardui                CATGGCCTTGCGCCGGCGACGGTTCATTCAAATTTCTGCCCTATCAACTT
Neoaquastroma_cylindricum       CATGGCCTTGCGCCGGCGACGGTTCATTCAAATTTCTGCCCTATCAACTT
Neoastrosphaeriella_krabiensis  CATGGCCTTGCGCCGGCGACGGTTCATTCAAATTTCTGCCCTATCAACTT
Neobrevicollum_oleae            CATGGCCTTGCGCCGGCGACGGTTCATTCAAATTTCTGCCCCATCAACTT
Neolophiotrema_xiaokongense     CATGGCCTTGCGCCGGCGACGGTTCATTCAAATTTCTGCCCTATCAACTT
Neooccultibambusa_kaiyangensis  CATGGCCTTGCGCCGGCGACGGTTCATTCAAATTTCTGCCCTATCAACTT
Neothyrostroma_encephalarti     --------------------------------------------------
Nigromargarita_tarda_H331       CATGGCCTTGCGCCGGCGACGGTTCATTCAAATTTCTGCCCTATCAACTT
Nigromargarita_tarda_H263       CATGGCCTTGCGCCGGCGACGGTTCATTCAAATTTCTGCCCTATCAACTT
Paramonodictys_hongheensis      CATGGCCTTGCGCCGGCGACGGTTCATTCAAATTTCTGCCCTATCAACTT
Phaeosclera_dematioides         CATGGCCTTGCGCCGGCGATGGTTCATTCAAATTTCTGCCCTATCAACTT
Purpureofaciens_aquatica        --------------------------------------------------
Quixadomyces_hongheensis        CATGGCCTTGCGCCGGCGACGGTTCATTCAAATTTCTGCCCTATCAACTT
Shearia_formosa                 CATGGCCTTGCGCCGGCGACGGTTCATTCAAATTTCTGCCCTATCAACTT
Sulcatispora_berchemiae         CATGGCCTTGCGCCGGCGACGGTTCATTCAAATTTCTGCCCTATCAACTT
Thyrostroma_ulmigenum           CATGGCCTTGCGCCGGCGACGGTTCATTCAAATTTCTGCCCTATCAACTT
Tingoldiago_clavata             CATGGCCTTGCGCCGGCGACGGTTCATTCAAATTTCTGCCCTATCAACTT
Trematosphaeria_grisea          CACGGCCTTGCGCCGGCGACGGTTCATTCAAATTTCTGCCCTATCAACTT

Acericola_italica               TCGATGGTAAGGTATTGGCTTACCATGGTTTCAACGGGTAACGGGGAATT
Alpinaria_rhododendri           TCGATGGTAAGGTATTGGCTTACCATGGTTTCAACGGGTAACGGGGAATT
Amniculicola_lignicola          --------------------------------------------------
Anastomitrabeculia_didymospora  TCGATGGTAAGGTATTGGCTTACCATGGTGGCAACGGGTAACGGGGAGTT
Angustimassarina_camporesii     TCGATGGTAAGGTATTGGCTTACCATGGTTTCAACGGGTAACGGGGAATA
Anteaglonium_gordoniae          TCGATGGTAAGGTATTGGCTTACCATGGTTTCAACGGGTAACGGGGAATT
Aposphaeria_corallinolutea      TCGATGGTAAGGTATTGGCTTACCATGGTTTCAACGGGTAACGGGGAATT
Aquadictyospora_clematidis      TCGATGGTAAGGTATTGGCTTACCATGNTTTCAACGGGTAACGGGGAATT
Aquastroma_magniostiolatum      TCGATGGTAAGGTATTGGCTTACCATGGTTTCAACGGGTAACGGGGAATT
Aquatospora_cylindrica          TCGATGGTAAGGTATTGGCTTACCATGGTTTCAACGGGTAACGGGGAATT
Aquimassariosphaeria_kunmingen  TCGATGGTAAGGTATTGGCTTACCATGGTTTCAACGGGTAACGGGGAATT
Arundellina_typhae              TCGATGGTAAGGTATTGGCTTACCATGGTTTCAACGGGTAACGGGGAATT
Xenoastrosphaeriella_tornata    TCGATGGTAAGGTATTGGCTTACCATGGTTTCAACGGGTAACGGGGAATT
Brevicollum_hyalosporum         TCGATGGTAAGGTAGTGGCTTACCATGGTTTCAACGGGTAACGGGGAATT
Brunneofusispora_inclinatiosti  TCGATGGTAAGGTATTGGCTTACCATGGTTTCAACGGGTAACGGAGGATT
Capulatispora_sagittiformis     TCGATGGTAAGGTATTGGCTTACCATGGTTTCAACGGGTAACGGGGAATT
Corynespora_nabanheensis        TCGATGGTAAGGTATTGGCTTACCATGGTTTCAACGGGTAACGGGGAATT
Dendryphiella_phitsanulokensis  TCGATGGTAAGGTATTGGCTTACCATGGTTTCAACGGGTAACGGGGAATT
Dictyocheirospora_clematidis    TCGATGGTAAGGTATTGGCTTACCATGGTTTCAACGGGTAACGGGGAATT
Dothidea_sambuci                TCGATGGTAGGATAGTGGCCTACCATGGTATCAACGGGTAACGGGGAATT
Dothidotthia_robiniae           TCGATGGTAAGGTATTGGCTTACCATGGTTTCAACGGGTAACGGGGAATT
Emarellia_grisea                --------------------------------------------------
Falciformispora_senegalensis    TCGATGGTAAGGTATTGGCTTACCATGGTTTCAACGGGTAACGGAGGGTT
Fissuroma_wallichiae            TCGATGGTAAGGTATTGGCTTACCATGGTTTCAACGGGTAACGGGGAATT
Flabellascoma_sichuanense       TCGATGGTAAGGTATTGGCTTACCATGGTTTCAACGGGTAACGGGGAATT
Flammeascoma_lignicola          TCGATGGTAAGGTATTGGCTTACCATGGTTTCAACGGGTAACGGGGAATT
Fuscosphaeria_hungarica         --------------------------------------------------
Fusiformispora_clematidis       TCGATGGTAAGGTATTGGCTTACCATGGTTTCAACGGGTAACGGGGAATT
Guttulispora_crataegi           TCGATGGTAAGGTATTGGCTTACCATGGTTTCAACGGGTAACGGGGAATT
Halomassarina_thalassiae        --------------------------------------------------
Halotthia_posidoniae            --------------------------------------------------
Helminthosporiella_stilbacea    TCGATGGTAAGGTATTGGCTTACCATGGTTTCTACGGGTAACGGGGAATT
Hermatomyces_subiculosus        TCGATGGTAAGGTATTGGCTTACCATGGTTTCAACGGGTAACGGGGAATT
Kazuakitanaka_lancangensis      TCGATGGTAAGGTATTGGCTTACCATGGTTTCAACGGGTAACGGGGAATT
Keissleriella_bambusicola       TCGATGGTAAGGTATTGGCTTACCATGGTTTCAACGGGTAACGGGGAATT
Longiostiolum_tectonae          --------------------------------------------------
Lonicericola_fuyuanensis        TCGATGGTAAGGTATTGGCTTACCATGGTTTCAACGGGTAACGGGGAATT
Massarina_cisti                 TCGATGGTAAGGTAGTGGCTTACCATGGTTTCTACGGGTAACGGGGAATT
Mauritiana_rhizophorae          TCGATGGTGAGGTATTGGCTTACCGTGGTCTCAAGGGGTAACGGGGGATT
Meanderella_rijsii              TCGATGGTTCGGTATTGGCCAACCATGGTGGCAACGGGTAACAGGTTTTC
Melanocamarosporium_galiicola   TCGATGGTAAGGTATTGGCTTACCATGGTTTCAACGGGTAACGGGGAATT
Multilocularia_bambusae         TCGATGGTAAGGTATTGGCTTACCATGGTTTCAACGGGTAACGGGGGATT
Murispora_cardui                TCGATGGTAAGGTATTGGCTTACCATGGTTTCAACGGGTAACGGGGAATT
Neoaquastroma_cylindricum       TCGATGGTAAGGTATTGGCTTACCATGGTTTCAACGGGTAACGGGGAATT
Neoastrosphaeriella_krabiensis  TCGATGGTAAGGTATTGGCTTACCATGGTTTCAACGGGTAACGAAGGATT
Neobrevicollum_oleae            TCGATGGTTAGGTATTGGCTAACCATGGTTTCAACGGGTAACGGGGAATT
Neolophiotrema_xiaokongense     TCGATGGTAAGGTATTGGCTTACCATGGTTTCAACGGGTAACGGGGAATT
Neooccultibambusa_kaiyangensis  TCGATGGTAAGGTATTGGCTTACCATGGTTTCAACGGGTAACGGGGGATT
Neothyrostroma_encephalarti     --------------------------------------------------
Nigromargarita_tarda_H331       TCGATGGTAAGGTATTGGCTTACCATGGTTTCAACGGGTAACGGGGAATT
Nigromargarita_tarda_H263       TCGATGGTAAGGTATTGGCTTACCATGGTTTCAACGGGTAACGGGGAATT
Paramonodictys_hongheensis      TCGATGGTAAGGTATTGGCTTACCATGGTTTCAACGGGTAACGGGGAATT
Phaeosclera_dematioides         TCGATGGTAGGATAGTGGCCTACCATGGTATCAACGGGTAACGGGGAATT
Purpureofaciens_aquatica        --------------------------------------------------
Quixadomyces_hongheensis        TCGATGGTAAGGTATTGGCTTACCATGGTTTCAACGGGTAACGGGGAATT
Shearia_formosa                 TCGATGGTAAGGTATTGGCTTACCATGGTTTCAACGGGTAACGGGGAATT
Sulcatispora_berchemiae         TCGATGGTAAGGTATTGGCTTACCATGGTTTCAACGGGTAACGGGGAATT
Thyrostroma_ulmigenum           TCGATGGTAAGGTATTGGCTTACCATGGTTTCAACGGGTAACGGGGAATT
Tingoldiago_clavata             TCGATGGTAAGGTATTGGCTTACCATGGTTTCAACGGGTAACGGAGAATT
Trematosphaeria_grisea          TCGATGGTACGGTATTGGCCTACCATGGTTTCAACGGGTAACAGGGAATT

Acericola_italica               AGGGTTCGA-TTCCGG---AGAGGGAGCCTGAGAAACGGCTACCACATCC
Alpinaria_rhododendri           AGGGTTCGA-TTCCGG---AGAGGGAGCCTGAGAAACGGCTACCACATCC
Amniculicola_lignicola          --------------------------------------------------
Anastomitrabeculia_didymospora  AGGGCTCGA-CTCCGG---AGAAGAAGCCTGAGAAACAGCTTCTACATCC
Angustimassarina_camporesii     AGGGTTCTA-TTCCGG---AGAGGGAGCCTGAGAAACGGCTACCACATCC
Anteaglonium_gordoniae          AGGGTTCGA-TTCCGGAGAAGAGGGAGCCTGAGAAACGGCTACCACATCC
Aposphaeria_corallinolutea      AGGGTTCGA-TTCCGG---AGAGGGAGCCTGAGAAACGGCTACCACATCC
Aquadictyospora_clematidis      AGGGTTCGA-TTCCGN---AGAGTGAGCCTGAGAAACGGCTCACACATCC
Aquastroma_magniostiolatum      AGGGTTCGA-TTCCGG---AGAGCGAGCCTGAGAGACGGCTAGCACATCC
Aquatospora_cylindrica          AGGGTTCGA-TTCCGG---AGAGGGAGCCTGAGAAACGGCTACCACATCC
Aquimassariosphaeria_kunmingen  AGGGTTCGA-TTCCGG---AGAGGGAGCCTGAGAAACGGCTACCACATCC
Arundellina_typhae              AGGGTTCGA-TTCCGG---AGAGGGAGCCTGAGAAACGGCTACCACATCC
Xenoastrosphaeriella_tornata    AGGGTTCGA-CTCCGG---AGAGGGAGCCTGAGAAACGGCTACCACATCC
Brevicollum_hyalosporum         AGGGTTCGA-TTCCGG---AGAGTGAGCCTGAGAAACGGCTGACACATCC
Brunneofusispora_inclinatiosti  AGGGTTCGA-CCCCGG---AGAGGGAGCCTGAGAAACGGCTACCACATCC
Capulatispora_sagittiformis     AGGGTTCGA-TTCCGG---AGAGGGAGCCTGAGAAACGGCTACCACATCC
Corynespora_nabanheensis        AGGGTTCGA-TTCCGG---AGAGGGAGCCTGAGAAACGGCTACCACATCC
Dendryphiella_phitsanulokensis  AGGGTTCGA-TTCCGG---AGAGGGAGCCTGAGAAACGGCTACCACATCC
Dictyocheirospora_clematidis    AGGGTTCGA-TTCCGG---AGAGTGAGCNTGAGAAACGGCTCACACATCC
Dothidea_sambuci                AGGGTTCTA-TTCCGG---AGAGGGAGCCTGAGAAACGGCTACCACATCC
Dothidotthia_robiniae           AGGGTTCGA-TTCCGG---AGAGGGAGCCTGAGAAACGGCTACCACATCC
Emarellia_grisea                --------------------------------------------------
Falciformispora_senegalensis    AGTGCTCGA-CCCCGG---AGAATCCGCCTGAGAAACGGCGAATACATCC
Fissuroma_wallichiae            AGGGTTCGA-TTCCGG---AGAGGGAGCCTGAGAAACGGCTACCACATCC
Flabellascoma_sichuanense       AGGGTTCGA-TTCCGG---AGAGGGAGCCTGAGAAACGGCTACCACATCC
Flammeascoma_lignicola          AGGGTTCGA-TTCCGG---AGAGGGAGCCTGAGAAACGGCTACCACATCC
Fuscosphaeria_hungarica         --------------------------------------------------
Fusiformispora_clematidis       AGGGTTCGA-TTCCGG---AGAGGGAGCCTGAGAAACGGCTACCACATCC
Guttulispora_crataegi           AGGGTTCGA-TTCCGG---AGAGGGAGCCTGAGAAACGGCTACCACATCC
Halomassarina_thalassiae        --------------------------------------------------
Halotthia_posidoniae            --------------------------------------------------
Helminthosporiella_stilbacea    AGGGTTCGA-TTCCGG---AGAGTTAGCCTGAGAAACGGCTAACACATCC
Hermatomyces_subiculosus        AGGGTTCGA-TTCCGG---AGAGGGAGCCTGAGAAACGGCTACCACATCC
Kazuakitanaka_lancangensis      AGGGTTCGA-TTCCGG---AGAGGGAGCCTGAGAAACGGCTACCACATCC
Keissleriella_bambusicola       AGGGTTCGA-TTCCGG---AGAGGGAGCCTGAGAAACGGCTACCACATCC
Longiostiolum_tectonae          --------------------------------------------------
Lonicericola_fuyuanensis        AGGGTTCGA-TTCCGG---AGAGCGAGCCTGAGAGACGGCTAGCACATCC
Massarina_cisti                 AGGGTTCGA-TTCCGG---AGAGTTAGCCTGAGAAACGGCTAACACATCC
Mauritiana_rhizophorae          AGGGTTCGA-CTCCAG---AGAGGGAGCCTGAAAAACGGCTACCACATCC
Meanderella_rijsii              AGCGAAAGA-TTCTGG---AGAAGAAGCCCGAGTAACAGCTTCTACATCC
Melanocamarosporium_galiicola   AGGGTTCGA-TTCCGG---AGAGGGAGCCTGAGAAACGGCTACCACATCC
Multilocularia_bambusae         AGGGTTCGA-TCCCGG---AGAGCGAGCTTGAGAGACGGCTAGCACATCC
Murispora_cardui                AGGGTTCGA-TTCCGG---AGAGGGAGCCTGAGAAACGGCTACCACATCC
Neoaquastroma_cylindricum       AGGGTTCGA-TTCCGG---AGAGGGAGCCTGAGAGACGGCTACCACATCC
Neoastrosphaeriella_krabiensis  AGGGTTCGA-TCTCGG---AGAGGGAGCCTGAGAAACGGCTACCACATCC
Neobrevicollum_oleae            AGGGTTCTATTTCCGG---AGAGAGAGCCTGAGAGACGGCTCTCACATCC
Neolophiotrema_xiaokongense     AGGGTTCGA-CTCCGG---AGAGGGAGCCTGAGAAACGGCTACCACATCC
Neooccultibambusa_kaiyangensis  AGGGTTCGA-TTCCGG---AGAGGGAGCCTGAGAAACGGCTACCACATCC
Neothyrostroma_encephalarti     --------------------------------------------------
Nigromargarita_tarda_H331       AGGGTTCGG-TTCCGG---AGAGGGAGCCTGAGAAACGGCTACCACATCC
Nigromargarita_tarda_H263       AGGGTTCGG-TTCCGG---AGAGGGAGCCTGAGAAACGGCTACCACATCC
Paramonodictys_hongheensis      AGGGTTCGA-TTCCGG---AGAGCGAGCCTGAGAGACGGCTAGCACATCC
Phaeosclera_dematioides         AGGGTTCTA-TTCCGG---AGAGGGAGCCTGAGAAACGGCTACCACATCC
Purpureofaciens_aquatica        --------------------------------------------------
Quixadomyces_hongheensis        AGGGTTCGA-TTCCGG---AGAGGGAGCCTGAGAAACGGCTACCACATCC
Shearia_formosa                 AGGGTTCGA-TTCCGG---AGAGGGAGCCTGAGAAACGGCTACCACATCC
Sulcatispora_berchemiae         AGGGTTCGA-TTCCGG---AGAGGGAGCCTGAGAAACGGCTACCACATCC
Thyrostroma_ulmigenum           AGGGTTCGA-TTCCGG---AGAGGGAGCCTGAGAAACGGCTACCACATCC
Tingoldiago_clavata             AGGGTTCGA-TTCCGG---AGAGGGAGCCTGAGAAACGGCTACCACATCC
Trematosphaeria_grisea          AGGGTTCGA-TTCTGG---AGAGCGAGCCTGAGAGACGGCTAGCACATCC

Acericola_italica               AAGGAAGGCAGCAGGCGCGCAAATTACCCAATCCCGACAC--GGGGAGGT
Alpinaria_rhododendri           AAGGAAGGCAGCAGGCGCGCAAATTACCCAATCCCGACAC--GGGGAGGT
Amniculicola_lignicola          --------------------------------------------------
Anastomitrabeculia_didymospora  AAGGAAGGCAGCAGGCGCGCAAATTACCCAATCCCGACAC--GGGGAGGT
Angustimassarina_camporesii     AAGGAAGGCAGCAGGCGCGCAAATTACCCAATCCCGACAC--GGGGAGGT
Anteaglonium_gordoniae          AAGGAAGGCAGCAGGCGCGCAAATTACCCAATCCCGACAC--GGGGAGGT
Aposphaeria_corallinolutea      AAGGAAGGCAGCAGGCGCGCAAATTACCCAATCCCGACAC--GGGGAGGT
Aquadictyospora_clematidis      AAGGAAGGCAGCAGGCGCGCAAATTACCCAATCCCGACAC--GGGGAGGT
Aquastroma_magniostiolatum      AAGGAAGGCAGCAGGCGCGCAAATTACACAATGGCAACAC--GCCGATGT
Aquatospora_cylindrica          AAGGAAGGCAGCAGGCGCGCAAATTACCCAATCCCGACAC--GGGGAGGT
Aquimassariosphaeria_kunmingen  AAGGAAGGCAGCAGGCGCGCAAATTACCCAATCCCGACAC--GGGGAGGT
Arundellina_typhae              AAGGAAGGCAGCAGGCGCGCAAATTACCCAATCCCGACAC--GGGGAGGT
Xenoastrosphaeriella_tornata    AAGGAAGGCAGCAGGCGCGCAAATTACCCAATCCCGACAC--GGGGAGGT
Brevicollum_hyalosporum         AAGGAAGGCAGCAGGCGCGCAAATTACCCAATCCCGACTC--GGGGAGGT
Brunneofusispora_inclinatiosti  AAGGAAGGCAGCAGGCGCGCAAATTACCCAATCCCGACAC--GGGGAGGT
Capulatispora_sagittiformis     AAGGAAGGCAGCAGGCGCGCAAATTACCCAATCCCGACAC--GGGGAGGT
Corynespora_nabanheensis        AAGGAAGGCAGCAGGCGCGCAAATTACCCAATCCCGACAC--GGGGAGGT
Dendryphiella_phitsanulokensis  AAGGAAGGCAGCAGGCGCGCAAATTACCCAATCCCGACAC--GGGGAGGT
Dictyocheirospora_clematidis    AAGGAAGGCAGCAGGCGCGCAAATTACCCAATCCCGACAC--GGGGAGGT
Dothidea_sambuci                AAGGAAGGCAGCAGGCGCGCAAATTACCCAATCCCGACAC--GGGGAGGT
Dothidotthia_robiniae           AAGGAAGGCAGCAGGCGCGCAAATTACCCAATCCCGACAC--GGGGAGGT
Emarellia_grisea                --------------------------------------------------
Falciformispora_senegalensis    AAGGAAGGCAGCAGGCGCGCAAATTACCCAATGCCAACAC--GGCGAGGT
Fissuroma_wallichiae            AAGGAAGGCAGCAGGCGCGCAAATTACCCAATCCCGACAC--GGGGAGGT
Flabellascoma_sichuanense       AAGGAAGGCAGCAGGCGCGCAAATTACCCAATCCCGACAC--GGGGAGGT
Flammeascoma_lignicola          AAGGAAGGCAGCAGGCGCGCAAATTACCCAATCCCGACAC--GGGGAGGT
Fuscosphaeria_hungarica         --------------------------------------------------
Fusiformispora_clematidis       AAGGAAGGCAGCAGGCGCGCAAATTACCCAATCCCGACAC--GGGGAGGT
Guttulispora_crataegi           AAGGAAGGCAGCAGGCGCGCAAATTACCCAATCCCGACAC--GGGGAGGT
Halomassarina_thalassiae        --------------------------------------------------
Halotthia_posidoniae            --------------------------------------------------
Helminthosporiella_stilbacea    AAGGAAGGCAGCAGGCGCGCAAATTACCCAATCCTGATAC--AGGGAGGT
Hermatomyces_subiculosus        AAGGAAGGCAGCAGGCGCGCAAATTACCCAATCCCGACTC--GGGGAGGT
Kazuakitanaka_lancangensis      AAGGAAGGCAGCAGGCGCGCAAATTACCCAATCCCGACAC--GGGGAGGT
Keissleriella_bambusicola       AAGGAAGGCAGCAGGCGCGCAAATTACCCAATCCCGACAC--GGGGAGGT
Longiostiolum_tectonae          ------------------------------ATCCCGACAC--GGGGAGGT
Lonicericola_fuyuanensis        AAGGAAGGCAGCAGGCGCGCAAATTACACAATGGCAACAC--GCCGATGT
Massarina_cisti                 AAGGAAGGCAGCAGGCGCGCAAATTACCCAATCCTAATCCTAGGGAGAGT
Mauritiana_rhizophorae          AAGGAAGGCAGCAGGCGCGCAAATTACCCAATCCCGACAC--GGGGAGGT
Meanderella_rijsii              AAGGAAGGCAGCAGGCGCGCAAATTACCCAATGGCAACTC--GCCGAGGT
Melanocamarosporium_galiicola   AAGGAAGGCAGCAGGCGCGCAAATTACCCAATCCCGACAC--GGGGAGGT
Multilocularia_bambusae         AAGGAAGGCAGCAGGCGCGCAAATTACCCAATGCCAACAC--GGCGAGGT
Murispora_cardui                AAGGAAGGCAGCAGGCGCGCAAATTACCCAATCCCGACAC--GGGGAGGT
Neoaquastroma_cylindricum       AAGGAAGGCAGCAGGCGCGCAAATTACCCAATCCCGACAC--GGGGAGGT
Neoastrosphaeriella_krabiensis  AAGGAAGGCAGCAGGCGCGCAAATTACCCAATCCCGACAC--GGGGAGGT
Neobrevicollum_oleae            AAGGAAGGCAGCAGGCGCGCAAATTACCCAATCCCGACAC--GGGGAGGT
Neolophiotrema_xiaokongense     AAGGAAGGCAGCAGGCGCGCAAATTACCCAATCCCGACAC--GGGGAGGT
Neooccultibambusa_kaiyangensis  AAGGAAGGCAGCAGGCGCGCAAATTACCCAATCCCGACAC--GGGGAGGT
Neothyrostroma_encephalarti     --------------------------------------------------
Nigromargarita_tarda_H331       AAGGAAGGCAGCAGGCGCGCAAATTACCCAATCCCGATAC--GGGGAGGT
Nigromargarita_tarda_H263       AAGGAAGGCAGCAGGCGCGCAAATTACCCAATCCCGATAC--GGGGAGGT
Paramonodictys_hongheensis      AAGGAAGGCAGCAGGCGCGCAAATTACACAATGGCAACAC--GCCGATGT
Phaeosclera_dematioides         AAGGAAGGCAGCAGGCGCGCAAATTACCCAATCCCGACAC--GGGGAGGT
Purpureofaciens_aquatica        --------------------------------------------------
Quixadomyces_hongheensis        AAGGAAGGCAGCAGGCGCGCAAATTACCCAATCCCGACAC--GGGGAGGT
Shearia_formosa                 AAGGAAGGCAGCAGGCGCGCAAATTACCCAATCCCGACAC--GGGGAGGT
Sulcatispora_berchemiae         AAGGAAGGCAGCAGGCGCGCAAATTACCCAATCCCGACAC--GGGGAGGT
Thyrostroma_ulmigenum           AAGGAAGGCAGCAGGCGCGCAAATTACCCAATCCCGACAC--GGGGAGGT
Tingoldiago_clavata             AAGGAAGGCAGCAGGCGCGCAAATTACCCAATCCCGACAC--GGGGAGGT
Trematosphaeria_grisea          AAGGAAGGCAGCAGGCGCGCAAATTACTCAATGCCGACAC--GGCGAAGT

Acericola_italica               AGTGACAATAAATACTGATACAGGGCTCTTTTGGGTCTTGTAATTGGAAT
Alpinaria_rhododendri           AGTGACAATAAATACTGATACAGGGCTCTTTTGGGTCTTGTAATTGGAAT
Amniculicola_lignicola          --------------------------------------------------
Anastomitrabeculia_didymospora  AGTGACAATAAATACTGATACAGGGCTCTTTTGGGTCTTGTAATTGGAAT
Angustimassarina_camporesii     AGTGACAATAAATACTGATACAGGGCTCTTTTGGGTCTTGTAATTGGAAT
Anteaglonium_gordoniae          AGTGACAATAAATACTGATACAGGGCTCTTTTGGGTCTTGTAATCGGAAT
Aposphaeria_corallinolutea      AGTGACAATAAATACTGATATAGGGCTCTTTTGGGTCTTGTAATTGGAAT
Aquadictyospora_clematidis      AGTGACAATAAATACTGATACAGGGCTCTTTTGGGTCTTGTAATTGGAAT
Aquastroma_magniostiolatum      AGTGACAATAAATACTGATACAGGGCTCTTTTGGGTCTTGTAATTGGAAT
Aquatospora_cylindrica          AGTGACAATAAATACTGATACAGGGCTCTTTTGGGTCTTGTAATTGGAAT
Aquimassariosphaeria_kunmingen  AGTGACAATAAATACTGATACAGGGCTCTTTTGGGTCTTGTAATTGGAAT
Arundellina_typhae              AGTGACAATAAATACTGATACAGGGCTCTTTTGGGTCTTGTAATTGGAAT
Xenoastrosphaeriella_tornata    AGTGACAATAAATACTGATACAGGGCCCTTTTGGGTCTTGTAATTGGAAT
Brevicollum_hyalosporum         AGTGACAATAAATACTGATACAGGGCTCTTTTGGGTCTTGTAATTGGAAT
Brunneofusispora_inclinatiosti  AGTGACAATAAATACTGATACAGGGCTCTTTTGGGTCTTGTAATCGGAAT
Capulatispora_sagittiformis     AGTGACAATAAATACTGATACAGGGCTCTTTTGGGTCTTGTAATCGGAAT
Corynespora_nabanheensis        AGTGACAATAAATACCGGTACAGGGCTCTTTTGGGTCTTGTAATTGGAAT
Dendryphiella_phitsanulokensis  AGTGACAATAAATACTGATACAGGGCTCTTTTGGGTCTTGTAATTGGAAT
Dictyocheirospora_clematidis    AGTGACAATAAATACTGATACAGGGCTCTTTTGGGTCTTGTAATTGGAAT
Dothidea_sambuci                AGTGACAATAAATACTGATACAGGGCTCTTTAGGGTCTTGTAATTGGAAT
Dothidotthia_robiniae           AGTGACAATAAATACTGATACAGGGCTCTTTTGGGTCTTGTAATTGGAAT
Emarellia_grisea                --------------------------------------------------
Falciformispora_senegalensis    AGTGACGAGCAATACTGATACAGGGCTCTTTTGGGTCTTGTAATTGGAAT
Fissuroma_wallichiae            AGTGACAATAAATACTGATACAGGGCTCTTTTGGGTCTTGTAATTGGAAT
Flabellascoma_sichuanense       AGTGACAATAAATACTGATACAGGGCTCTTTTGGGTCTTGTAATCGGAAT
Flammeascoma_lignicola          AGTGACAATAAATACTGATACAGGGCTCTTTCGGGTCTTGTAATCGGAAT
Fuscosphaeria_hungarica         --------------------------------------------------
Fusiformispora_clematidis       AGTGACAATAAATACTGATACAGGGCTCTTTTGGGTCTTGTAATCGGAAT
Guttulispora_crataegi           AGTGACAATAAATACTGATACAGGGCTCTTTTGGGTCTTGTAATCGGAAT
Halomassarina_thalassiae        --------------------------------------------------
Halotthia_posidoniae            --------------------------------------------------
Helminthosporiella_stilbacea    AGTGACAATAAATACTAATACAGGGCTCTTTCGGGTCGTGTAATTGGAAT
Hermatomyces_subiculosus        AGTGACAATAAATACTGATACAGGGCTCTTTTGGGTCTTGTAATCGGAAT
Kazuakitanaka_lancangensis      AGTGACAATAAATACTGATACAGGGCTCTTTTGGGTCTTGTAATTGGAAT
Keissleriella_bambusicola       AGTGACAATAAATACTGATACAGGGCTCTTTTGGGTCTTGTAATTGGAAT
Longiostiolum_tectonae          AGTGACAATAAATACTGATACAGGGCTCTTTTGGGTCTTGTAATTGGAAT
Lonicericola_fuyuanensis        AGTGACAATAAATACTGATACAGGGCTCTTTTGGGTCTTGTAATTGGAAT
Massarina_cisti                 AGTGACAATACATACTGATACAGGGCTCTTTTGGGTCTTGTAATTGGAAT
Mauritiana_rhizophorae          AGTGACAATAAATACTGATACAGGGCTCTTTTGGGTCTTGTAATCGGAAT
Meanderella_rijsii              AGTGACGAGAAATACTGATACAGGGCTCTTTTGGGTCTTGTAATTGGAAT
Melanocamarosporium_galiicola   AGTGACAATAAATACTGATACAGGGCTCTTTTGGGTCTTGTAATTGGAAT
Multilocularia_bambusae         AGTGACAATAAATACTGATACAGGGCTCTTTTGGGTCTTGTAATTGGAAT
Murispora_cardui                AGTGACAATAAATACTGATACAGGGCTCTTTTGGGTCTTGTAATCGGAAT
Neoaquastroma_cylindricum       AGTGACAATAAATACTGATACAGGGCTCTTTTGGGTCTTGTAATTGGAAT
Neoastrosphaeriella_krabiensis  AGTGACAATAAATACTGATACAGGGCTCTTTTGGGTCTTGTAATTGGAAT
Neobrevicollum_oleae            AGTGACAAGAAATACTGATACAGGGCTCTTTTGGGTCTTGTAATTGGAAT
Neolophiotrema_xiaokongense     AGTGACAATAAATACTGATACAGGGCTCTTTTGGGTCTTGTAATCGGAAT
Neooccultibambusa_kaiyangensis  AGTGACAATAAATACTGATACAGGGCTCTTTTGGGTCTTGTAATCGGAAT
Neothyrostroma_encephalarti     --------------------------------------------------
Nigromargarita_tarda_H331       AGTGACAATAAATACTGATACAGGGCTCTTTCGGGTCTTGTAATTGGAAT
Nigromargarita_tarda_H263       AGTGACAATAAATACTGATACAGGGCTCTTTCGGGTCTTGTAATTGGAAT
Paramonodictys_hongheensis      AGTGACAATAAATACTGATACAGGGCTCTTTTGGGTCTTGTAATTGGAAT
Phaeosclera_dematioides         AGTGACAATAAATACTGATACAGGGCTCTTTTGGGTCTTGTAATTGGAAT
Purpureofaciens_aquatica        --------------------------------------------------
Quixadomyces_hongheensis        AGTGACAATAAATACTGATACAGGGCTCTTTTGGGTCTTGTAATTGGAAT
Shearia_formosa                 AGTGACAATAAATACTGATACAGGGCTCTTTTGGGTCTTGTAATTGGAAT
Sulcatispora_berchemiae         AGTGACAATAAATACTGATACAGGGCTCTTTTGGGTCTTGTAATTGGAAT
Thyrostroma_ulmigenum           AGTGACAATAAATACTGATACAGGGCTCTTTTGGGTCTTGTAATTGGAAT
Tingoldiago_clavata             AGTGACAATAAATACTGATACAGGGCTCTTTTGGGTCTTGTAATTGGAAT
Trematosphaeria_grisea          AGTGACAATAAATACTGATACAGGGCTCTTTTGGGTCTTGTAATTGGAAT

Acericola_italica               GAGTACAATTTAAACCTCTTAACGAGGAACAATTGGAGGGCAAGTCTGGT
Alpinaria_rhododendri           GAGTACAATTTAAACCCCTTAACGAGGAACAATTGGAGGGCAAGTCTGGT
Amniculicola_lignicola          --------------------------------------------------
Anastomitrabeculia_didymospora  GAGTACAATTTAAACCTCTTAACGAGGAACAATTGGAGGGCAAGTCTGGT
Angustimassarina_camporesii     GAGTACAATTTAAATCCCTTAACGAGGAACAATTGGAGGGCAAGTCTGGT
Anteaglonium_gordoniae          GAGTACAATTTAAACCCCTTAACGAGGAACAATTGGAGGGCAAGTCTGGT
Aposphaeria_corallinolutea      GAGTACAATTTAAACCCCTTAACGAGGAACAATTGGAGGGCAAGTCTGGT
Aquadictyospora_clematidis      GAGTACAATTTAAACCTCTTAACGAGGAACAATTGGAGGGCAAGTCTGGT
Aquastroma_magniostiolatum      GAGTACAATTTAAACCTCTTAACGAGGAACAATTGGAGGGCAAGTCTGGT
Aquatospora_cylindrica          GAGTACAATTTAAACCCCTTAACGAGGAACAATTGGAGGGCAAGTCTGGT
Aquimassariosphaeria_kunmingen  GAGTACAATTTAAACCCCTTAACGAGGAACAATTGGAGGGCAAGTCTGGT
Arundellina_typhae              GAGTACAATTTAAACCCCTTAACGAGGAACAATTGGAGGGCAAGTCTGGT
Xenoastrosphaeriella_tornata    GAGTACAATTTAAACCCCTTAACGAGGAACAATTGGAGGGCAAGTCTGGT
Brevicollum_hyalosporum         GAGTACAATTTAAACCTCTTAACGAGGAACAATTGGAGGGCAAGTCTGGT
Brunneofusispora_inclinatiosti  GAGTACAATTTAAACCCCTTAACGAGGAACAATTGGAGGGCAAGTCTGGT
Capulatispora_sagittiformis     GAGTACAATTTAAACCTCTTAACGAGGAACAATTGGAGGGCAAGTCTGGT
Corynespora_nabanheensis        GAGTACAATTTAAACCTCTTAACGAGGAACAATTGGAGGGCAAGTCTGGT
Dendryphiella_phitsanulokensis  GAGTACAATTTAAACCTCTTAACGAGGAACAATTGGAGGGCAAGTCTGGT
Dictyocheirospora_clematidis    GAGTACAATTTAAACCTCTTAACGAGGAACAATTGGAGGGCAAGTCTGGT
Dothidea_sambuci                GAGTACAATTTAAATCCCTTAACGAGGAACAATTGGAGGGCAAGTCTGGT
Dothidotthia_robiniae           GAGTACAATTTAAACCTCTTAACGAGGAACAATTGGAGGGCAAGTCTGGT
Emarellia_grisea                --------------------------------------------------
Falciformispora_senegalensis    GAGTACAATTTAAACCTCTTAACGAGGAACAAGTGGAGGGCAAGTCTGGT
Fissuroma_wallichiae            GAGTACAATTTAAACCCCTTAACGAGGAACAATTGGAGGGCAAGTCTGGT
Flabellascoma_sichuanense       GAGTACAATTTAAACCTCTTAACGAGGAACAATTGGAGGGCAAGTCTGGT
Flammeascoma_lignicola          GAGTACAATTTAAACCCCTTAACGAGGAACAATTGGAGGGCAAGTCTGGT
Fuscosphaeria_hungarica         --------------------------------------------------
Fusiformispora_clematidis       GAGTACAATTTAAACCTCTTAACGAGGAACAATTGGAGGGCAAGTCTGGT
Guttulispora_crataegi           GAGTACAATTTAAACCTCTTAACGAGGAACAATTGGAGGGCAAGTCTGGT
Halomassarina_thalassiae        --------------------------------------------------
Halotthia_posidoniae            --------------------------------------------------
Helminthosporiella_stilbacea    GAGTACAATTTAAACCTCTTAACGAGGAACAATTGGAGGGCAAGTCTGGT
Hermatomyces_subiculosus        GAGTACAATTTAAACCCCTTAACGAGGAACAATTGGAGGGCAAGTCTGGT
Kazuakitanaka_lancangensis      GAGTACAATTTAAACCTCTTAACGAGGAACAATTGGAGGGCAAGTCTGGT
Keissleriella_bambusicola       GAGTACAATTTAAACCTCTTAACGAGGAACAATTGGAGGGCAAGTCTGGT
Longiostiolum_tectonae          GAGTACAATTTAAACCTCTTAACGAGGAACAA-TGGAGGGCAAGTCTGGT
Lonicericola_fuyuanensis        GAGTACAATTTAAACCTCTTAACGAGGAACAATTGGAGGGCAAGTCTGGT
Massarina_cisti                 GAGTACAATTTAAACCTCTTAACGAGGAACAATTGGAGGGCAAGTCTGGT
Mauritiana_rhizophorae          GAGTACAATTTAAATCCCTTAACGAGGAACAATTGGAGGGCAAGTCTGGT
Meanderella_rijsii              GAGTACAATTTAAACCTCTTAACGAGGAACAATTGGAGGGCAAGTCTGGT
Melanocamarosporium_galiicola   GAGTACAATTTAAACCCCTTAACGAGGAACAATTGGAGGGCAAGTCTGGT
Multilocularia_bambusae         GAGTACAATTTAAACCTCTTAACGAGGAACAATTGGAGGGCAAGTCTGGT
Murispora_cardui                GAGTACAATTTAAACCCCTTAACGAGGAACAATTGGAGGGCAAGTCTGGT
Neoaquastroma_cylindricum       GAGTACAATTTAAACCTCTTAACGAGGAACAATTGGAGGGCAAGTCTGGT
Neoastrosphaeriella_krabiensis  GAGTACAATTTAAACCCCTTAACGAGGAACAATTGGAGGGCAAGTCTGGT
Neobrevicollum_oleae            GAGTACAATCTAAACCTCTTAACGAGGAACAATTGGAGGGCAAGTCTGGT
Neolophiotrema_xiaokongense     GAGTACAATTTAAACCCCTTAACGAGGAACAATTGGAGGGCAAGTCTGGT
Neooccultibambusa_kaiyangensis  GAGTACAATTTAAATCCCTTAACGAGGAACAATTGGAGGGCAAGTCTGGT
Neothyrostroma_encephalarti     --------------------------------------------------
Nigromargarita_tarda_H331       GAGTACAATTTAAACCTCTTAACGAGGAACAATTGGAGGGCAAGTCTGGT
Nigromargarita_tarda_H263       GAGTACAATTTAAACCTCTTAACGAGGAACAATTGGAGGGCAAGTCTGGT
Paramonodictys_hongheensis      GAGTACAATTTAAACCTCTTAACGAGGAACAATTGGAGGGCAAGTCTGGT
Phaeosclera_dematioides         GAGTACAATTTAAATCCCTTAACGAGGAACAATTGGAGGGCAAGTCTGGT
Purpureofaciens_aquatica        --------------------------------------------------
Quixadomyces_hongheensis        GAGTACAATTTAAACCTCTTAACGAGGAACAATTGGAGGGCAAGTCTGGT
Shearia_formosa                 GAGTACAATTTAAACCTCTTAACGAGGAACAATTGGAGGGCAAGTCTGGT
Sulcatispora_berchemiae         GAGTACAATTTAAACCTCTTAACGAGGAACAATTGGAGGGCAAGTCTGGT
Thyrostroma_ulmigenum           GAGTACAATTTAAACCTCTTAACGAGGAACAATTGGAGGGCAAGTCTGGT
Tingoldiago_clavata             GAGTACAATTTAAACCTCTTAACGAGGAACAATTGGAGGGCAAGTCTGGT
Trematosphaeria_grisea          GAGTACAATTTAAACCTCTTAACGAGGAACAATTGGAGGGCAAGTCTGGT

Acericola_italica               GCCAGCAGCCGCGGTAATTCCAGCTCCAATAGCGTATATTAAAGTTGTTG
Alpinaria_rhododendri           GCCAGCAGCCGCGGTAATTCCAGCTCCAATAGCGTATATTAAAGTTGTTG
Amniculicola_lignicola          --------------------------------------------------
Anastomitrabeculia_didymospora  GCCAGCAGCCGCGGTAATTCCAGCTCCAATAGCGTATATTAAAGTTGTTG
Angustimassarina_camporesii     GCCAGCAGCCGCGGTAATTCCAGCTCCAATAGCGTATATTAAAGTTGTTG
Anteaglonium_gordoniae          GCCAGCAGCCGCGGTAATTCCAGCTCCAATAGCGTATATTAAAGTTGTTG
Aposphaeria_corallinolutea      GCCAGCAGCCGCGGTAATTCCAGCTCCAATAGCGTATATTAAAGTTGTTG
Aquadictyospora_clematidis      GCCAGCAGCCGCGGTAATTCCAGCTCCAATAGCGTATATTAAAGTTGTTG
Aquastroma_magniostiolatum      GCCAGCAGCCGCGGTAATTCCAGCTCCAATAGCGTATATTAAAGTTGTTG
Aquatospora_cylindrica          GCCAGCAGCCGCGGTAATTCCAGCTCCAATAGCGTATATTAAAGTTGTTG
Aquimassariosphaeria_kunmingen  GCCAGCAGCCGCGGTAATTCCAGCTCCAATAGCGTATATTAAAGTTGTTG
Arundellina_typhae              GCCAGCAGCCGCGGTAATTCCAGCTCCAATAGCGTATATTAAAGTTGTTG
Xenoastrosphaeriella_tornata    GCCAGCAGCCGCGGTAATTCCAGCTCCAATAGCGTATATTAAAGTTGTTG
Brevicollum_hyalosporum         GCCAGCAGCCGCGGTAATTCCAGCTCCAATAGCGTATATTAAAGTTGTTG
Brunneofusispora_inclinatiosti  GCCAGCAGCCGCGGTAATTCCAGCTCCAATAGCGTATATTAAAGTTGTTG
Capulatispora_sagittiformis     GCCAGCAGCCGCGGTAATTCCAGCTCCAATAGCGTATATTAAAGTTGTTG
Corynespora_nabanheensis        GCCAGCAGCCGCGGTAATTCCAGCTCCAATAGCGTATATTAAAGTTGTTG
Dendryphiella_phitsanulokensis  GCCAGCAGCCGCGGTAATTCCAGCTCCAATAGCGTATATTAAAGTTGTTG
Dictyocheirospora_clematidis    GCCAGCAGCCGCGGTAATTCCAGCTCCAATAGCGTATATTAAAGTTGTTG
Dothidea_sambuci                GCCAGCAGCCGCGGTAATTCCAGCTCCAATAGCGTATATTAAAGTTGTTG
Dothidotthia_robiniae           GCCAGCAGCCGCGGTAATTCCAGCTCCAATAGCGTATATTAAAGTTGTTG
Emarellia_grisea                --------------------------------------------------
Falciformispora_senegalensis    GCCAGCAGCCGCGGTAATTCCAGCTCCACGAAAATGTATTAAAGTTGTTG
Fissuroma_wallichiae            GCCAGCAGCCGCGGTAATTCCAGCTCCAATAGCGTATATTAAAGTTGTTG
Flabellascoma_sichuanense       GCCAGCAGCCGCGGTAATTCCAGCTCCAATAGCGTATATTAAAGTTGTTG
Flammeascoma_lignicola          GCCAGCAGCCGCGGTAATTCCAGCTCCAATAGCGTATATTAAAGTTGTTG
Fuscosphaeria_hungarica         --------------------------------------------------
Fusiformispora_clematidis       GCCAGCAGCCGCGGTAATTCCAGCTCCAATAGCGTATATTAAAGTTGTTG
Guttulispora_crataegi           GCCAGCAGCCGCGGTAATTCCAGCTCCAATAGCGTATATTAAAGTTGTTG
Halomassarina_thalassiae        --------------------------------------------------
Halotthia_posidoniae            ---------------AATTCCAGCTCCAATAGCGTATATTAAAGTTGTTG
Helminthosporiella_stilbacea    GCCAGCAGCCGCGGTAATTCCAGCTCCAATAGCGTATATTAAAGTTGTTG
Hermatomyces_subiculosus        GCCAGCAGCCGCGGTAATTCCAGCTCCAATAGCGTATATTAAAGTTGTTG
Kazuakitanaka_lancangensis      GCCAGCAGCCGCGGTAATTCCAGCTCCAATAGCGTATATTAAAGTTGTTG
Keissleriella_bambusicola       GCCAGCAGCCGCGGTAATTCCAGCTCCAATAGCGTATATTAAAGTTGTTG
Longiostiolum_tectonae          GCCAGCAGCCGCGGTAATTCCAGCTCCAATAGCGTATATTAAAGTTGTTG
Lonicericola_fuyuanensis        GCCAGCAGCCGCGGTAATTCCAGCTCCAATAGCGTATATTAAAGTTGTTG
Massarina_cisti                 GCCAGCAGCCGCGGTAATTCCAGCTCCAATAGCGTATATTAAAGTTGTTG
Mauritiana_rhizophorae          GCCAGCAGCCGCGGTAATTCCAGCTCCAATAGCGTATATTAAAGTTGTTG
Meanderella_rijsii              GCCAGCAGCCGCGGTAATTCCAGCTCCAATAGCGTATATTAAAATTGTTG
Melanocamarosporium_galiicola   GCCAGCAGCCGCGGTAATTCCAGCTCCAATAGCGTATATTAAAGTTGTTG
Multilocularia_bambusae         GCCAGCAGCCGCGGTAATTCCAGCTCCAATAGCGTATATTAAAGTTGTTG
Murispora_cardui                GCCAGCAGCCGCGGTAATTCCAGCTCCAATAGCGTATATTAAAGTTGTTG
Neoaquastroma_cylindricum       GCCAGCAGCCGCGGTAATTCCAGCTCCAATAGCGTATATTAAAGTTGTTG
Neoastrosphaeriella_krabiensis  GCCAGCAGCCGCGGTAATTCCAGCTCCAATAGCGTATATTAAAGTTGTTG
Neobrevicollum_oleae            GCCAGCAGCCGCGGTAATTCCAGCTCCAATAGCGTATATTAAAGTTGTTG
Neolophiotrema_xiaokongense     GCCAGCAGCCGCGGTAATTCCAGCTCCAATAGCGTATATTAAAGTTGTTG
Neooccultibambusa_kaiyangensis  GCCAGCAGCCGCGGTAATTCCAGCTCCAATAGCGTATATTAAAGTTGTTG
Neothyrostroma_encephalarti     --------------------------------------------------
Nigromargarita_tarda_H331       GCCAGCAGCCGCGGTAATTCCAGCTCCAATAGCGTATATTAAAGTTGTTG
Nigromargarita_tarda_H263       GCCAGCAGCCGCGGTAATTCCAGCTCCAATAGCGTATATTAAAGTTGTTG
Paramonodictys_hongheensis      GCCAGCAGCCGCGGTAATTCCAGCTCCAATAGCGTATATTAAAGTTGTTG
Phaeosclera_dematioides         GCCAGCAGCCGCGGTAATTCCAGCTCCAATAGCGTATATTAAAGTTGTTG
Purpureofaciens_aquatica        --------------------------------------------------
Quixadomyces_hongheensis        GCCAGCAGCCGCGGTAATTCCAGCTCCAATAGCGTATATTAAAGTTGTTG
Shearia_formosa                 GCCAGCAGCCGCGGTAATTCCAGCTCCAATAGCGTATATTAAAGTTGTTG
Sulcatispora_berchemiae         GCCAGCAGCCGCGGTAATTCCAGCTCCAATAGCGTATATTAAAGTTGTTG
Thyrostroma_ulmigenum           GCCAGCAGCCGCGGTAATTCCAGCTCCAATAGCGTATATTAAAGTTGTTG
Tingoldiago_clavata             GCCAGCAGCCGCGGTAATTCCAGCTCCAATAGCGTATATTAAAGTTGTTG
Trematosphaeria_grisea          GCCAGCAGCCGCGGTAATTCCAGCTCCAATAGCGTATATTAAAGTTGTTG

Acericola_italica               CAGTTAAAAAGCTCGTAGTTGAACCTTGGGTCTGGCTGGCAGGT-CCGCC
Alpinaria_rhododendri           CAGTTAAAAAGCTCGTAGTTGAAACTTGGGTCTGGCTAGCGGGT-CCGCC
Amniculicola_lignicola          --------------------------------------------------
Anastomitrabeculia_didymospora  CAGTTAAAAAGCTCGTAGTTGAACCTTGGGCCTGGCTGGCAGGT-CCGCC
Angustimassarina_camporesii     CAGTTAAAAAGCTCGTAGTTGAACCTTGGGCCTGGCTGGCCGGT-CCGCC
Anteaglonium_gordoniae          CAGTTAAAAAGCTCGTAGTTGAACCTTGGGCCTGGCTGGCCGGT-CCGCC
Aposphaeria_corallinolutea      CAGTTAAAAAGCTCGTAGTTGAAACTTGGGTCTGGCTAGCGGGT-CCGCC
Aquadictyospora_clematidis      CAGTTAAAAAGCTCGTAGTTGAATCTTTGGCCTGGCTGGCGGGT-CCGCC
Aquastroma_magniostiolatum      CAGTTAAAAAGCTCGTAGTTGAACCTTTGGCCTGGCTGGCGGGT-CTGCC
Aquatospora_cylindrica          CAGTTAAAAAGCTCGTAGTTGAACCTTGGGCCTGGCTGGCCGGT-CCGCC
Aquimassariosphaeria_kunmingen  CAGTTAAAAAGCTCGTAGTTGAAACTTGGGCCTGGCTGTCTGGT-CCGCC
Arundellina_typhae              CAGTTAAAAAGCTCGTAGTTGAAACTTGGGCCTGGCTGGCCGGT-CCGCC
Xenoastrosphaeriella_tornata    CAGTTAAAAAGCTCGTAGTTGAACCTTGGGCCTGGCTGGCCGGT-CCGCC
Brevicollum_hyalosporum         CCGTTAAAAAGCTCGTAGTTGAACCTTGGGCCTGGCTGGCAGGT-CCGCC
Brunneofusispora_inclinatiosti  CAGTTAAAAAGCTCGTAGTTGAACCTTGGGCCTGGCTGGCCGGT-CCGCC
Capulatispora_sagittiformis     CAGTTAAAAAGCTCGTAGTTGAATCTTGGGCCTGGCTGGCCGGT-CCGCC
Corynespora_nabanheensis        CAGTTAAAAAGCTCGTAGTTGAACCTTGGGCCTGGCTGGCAGGT-CCGCC
Dendryphiella_phitsanulokensis  CAGTTAAAAAGCTCGTAGTTGAATCTTTGGCCTGGCTGGCAGGT-CCGCC
Dictyocheirospora_clematidis    CAGTTAAAAAGCTCGTAGTTGAATCTTTGGCCTGGCTGGCGGGT-CCGCC
Dothidea_sambuci                CAGTTAAAAAGCTCGTAGTTGAACCTTGGGCCTGGCTGGCCGGT-CCGCC
Dothidotthia_robiniae           CAGTTAAAAAGCTCGTAGTTGAAACTTGGGTCTGGCTGGCAGGT-CCGCC
Emarellia_grisea                --------------------------------------------------
Falciformispora_senegalensis    CAGTTAAAAAGCTCGTAGTTGAACCTTTGGCCTGGCTGGCAGGT-CCGCC
Fissuroma_wallichiae            CAGTTAAAAAGCTCGTAGTTGAACCTTGGGCCTGGCTGGCCGGT-CCGCC
Flabellascoma_sichuanense       CAGTTAAAAAGCTCGTAGTTGAATCTTGGGCCTGGCTGGCCGGT-CCGCC
Flammeascoma_lignicola          CAGTTAAAAAGCTCGTAGTTGAACCTTGGGCCTGGCAGGCCGGT-CCGCC
Fuscosphaeria_hungarica         --------------------------------------------------
Fusiformispora_clematidis       CAGTTAAAAAGCTCGTAGTTGAACCTTGGGTCTGGCTGGCCGGT-CCGCC
Guttulispora_crataegi           CAGTTAAAAAGCTCGTAGTTGAATCTTGGGCCTGGCTGGCCGGT-CCGCC
Halomassarina_thalassiae        --------------------------------------------------
Halotthia_posidoniae            CAGTTAAAAAGCTCGTAGTTGAACCTTGGGCCTGGCTGGCCGGT-CCGCC
Helminthosporiella_stilbacea    CAGTTAAAAAGCTCGTAGTTGAACCTTTGGCCTGGCTGGCAGGT-CCGCC
Hermatomyces_subiculosus        CAGTTAAAAAGCTCGTAGTTGAACCTTGGGCCTGGCTGGCCGGT-CCGCC
Kazuakitanaka_lancangensis      CAGTTAAAAAGCTCGTAGTTGAACCTTTGGCCTGGCTGGCAGGT-CCGCC
Keissleriella_bambusicola       CAGTTAAAAAGCTCGTAGTTGAACCTTTGGCCTGGCTGGCAGGT-CCGCC
Longiostiolum_tectonae          CAGTTAAAAAGCTCGTAGTTGAACCTTGGGCCTGGCTGGCAGGT-CCGCC
Lonicericola_fuyuanensis        CAGTTAAAAAGCTCGTAGTTGAACCTTTGGCCTGGCTGGCGGGT-CTGCC
Massarina_cisti                 CAGTTAAAAAGCTCGTAGTTGAACCTTTGGCCTGGCTGGCAGGT-CCGCC
Mauritiana_rhizophorae          CAGTTAAAAAGCTTGTAGTTGAACCTTGGGCCTGGCTGGCTGGT-CCGCC
Meanderella_rijsii              CAGTTAAAAAGCTCGTAGTTGAACCTTTGGCCTGGCTGGCAGGT-CCGCC
Melanocamarosporium_galiicola   CAGTTAAAAAGCTCGTAGTTGAAACTTGGGTCTGGCTAGCGGGT-CCGCC
Multilocularia_bambusae         CAGTTAAAAAGCTCGTAGTTGAACCTTTGGCCTGGCTGGCGGGT-CTGCC
Murispora_cardui                CAGTTAAAAAGCTCGTAGTTGAACCTTGGGCCTGGCTGGCCGGT-CCGCC
Neoaquastroma_cylindricum       CAGTTAAAAAGCTCGTAGTTGAATCTTTGGCCTGGCTGGCAGGT-CCGCC
Neoastrosphaeriella_krabiensis  CAGTTAAAAAGCTCGTAGTTGAACCTTGGGCCTGGCTGGCCGGT-CCGCC
Neobrevicollum_oleae            CAGTTAAAAAGCTCGTAGTTGAACCTTGGGCCTGGCTGGCAGGT-CCGCC
Neolophiotrema_xiaokongense     CAGTTAAAAAGCTCGTAGTTGAACCTTGGGCCTGGCTGGCCGGTCCCGCC
Neooccultibambusa_kaiyangensis  CAGTTAAAAAGCTCGTAGTTGAACCTTGGGCCTGGCTGGCCGGT-CCGCC
Neothyrostroma_encephalarti     --------------------------------------------------
Nigromargarita_tarda_H331       CAGTTAAAAAGCTCGTAGTTGAACCTTTGGCCTGGCTGGCAGGT-CCGCC
Nigromargarita_tarda_H263       CAGTTAAAAAGCTCGTAGTTGAACCTTTGGCCTGGCTGGCAGGT-CCGCC
Paramonodictys_hongheensis      CAGTTAAAAAGCTCGTAGTTGAACCTTTGGCCTGGCTGGCGGGT-CTGCC
Phaeosclera_dematioides         CAGTTAAAAAGCTCGTAGTTGAACCTTGGGCCTGGCTGGCCGGT-CCGCC
Purpureofaciens_aquatica        --------------------------------------------------
Quixadomyces_hongheensis        CAGTTAAAAAGCTCGTAGTTGAAACTTGGGTCTGGCTGGCAGGT-CCGCC
Shearia_formosa                 CAGTTAAAAAGCTCGTAGTTGAACCTTGGGCCTGGCTGGCAGGT-CCGCC
Sulcatispora_berchemiae         CAGTTAAAAAGCTCGTAGTTGAACCTTTGGCCTGGCTGGCAGGT-CCGCC
Thyrostroma_ulmigenum           CAGTTAAAAAGCTCGTAGTTGAAACTTGGGTCTGGCTGGCAGGT-CCGCC
Tingoldiago_clavata             CAGTTAAAAAGCTCGTAGTTGAACCTTTGGCCTGGCTGGCAGGT-CCGCC
Trematosphaeria_grisea          CAGTTAAAAAGCTCGTAGTTGAACCTTTGGCCTGGCTGGCAGGT-CCGCC

Acericola_italica               TCACCGCGTGTACTTGTCCGGCCGGGCC-TTCCTTCTGGAGAACCTCATG
Alpinaria_rhododendri           TCACCGCGTGCACTTGTCCGGCTGGACCTTTCCTTCTGGAGAACCTCATG
Amniculicola_lignicola          --------------------------------------------------
Anastomitrabeculia_didymospora  TCACCGCGAGTACTTGACCGGCCGGGCCTTTCCTTCTGGCGAACCTCATG
Angustimassarina_camporesii     TCACCGCGTGTACTGGTCCGGCCGGGCCTTTCCTTCTGGAGAGCCCCATG
Anteaglonium_gordoniae          TCACCGCGTGTACTGGTCCGGCCGGGCCTTTCCTTCTGGAGAGCCGCATG
Aposphaeria_corallinolutea      TCACCGCGTGCACTTGTCCGGCTGGACCTTTCCTTCTGGAGAACCTCATG
Aquadictyospora_clematidis      TCACCGCGTGCACTTGTCCGGCCGGGCCTTCTCTTCTGGAGAACCGCATG
Aquastroma_magniostiolatum      TCACCGCATGCACTCGTCCGGCCGGGCCTTCTCTTCTGGAGAACCGCATG
Aquatospora_cylindrica          TCACCGCGTGTACTGGTCCGGCCGGGCCTTTCCTTCTGGAGAGCCGCATG
Aquimassariosphaeria_kunmingen  TCACCGCGTGTACTGGTTCGGCCGGGCCTTTCCTTCTGGAGAGCCTCATG
Arundellina_typhae              TCACCGCGTGTACTGGTCCGGCCGGGCCTTTCCTTCTGGAGAGCCTCATG
Xenoastrosphaeriella_tornata    TCACCGCGTGTACTGGTCCGGCCGGGCCTTTCCTTCTGGAGATCCGCATG
Brevicollum_hyalosporum         TCACCGCGTGTACTTGTCCGGCCGGGCCTTTCCTTCTGGAGAACCTCATG
Brunneofusispora_inclinatiosti  TCACCGCGTGTACTGGTCCGGCCGGGCCTTTCCTTCTAGCGAGCCTCATG
Capulatispora_sagittiformis     TCACCGCGTGTACTGGTCTGGCCGGGCCTTTCCTTCTGGAGAACCTCATG
Corynespora_nabanheensis        TCACCGCGTGTACTTGTCCGGCCGGGCCTTTCCTTCTGGAGAACCTCATG
Dendryphiella_phitsanulokensis  TCACCGCGTGCACTTGTCCGGCCGGGCCTTTTCTTCTGGAGAACCGCATG
Dictyocheirospora_clematidis    TCACCGCGTGCACTTGTCCGGCCGGGCCTTCTCTTCTGGAGAACCGCATG
Dothidea_sambuci                TCACCGCGTGTACTGGTCCGGCCGGGCCTTTCCTTCTGGGGAGCCGTATG
Dothidotthia_robiniae           TCACCGCGTGTACTTGTCCGGCCGGGCCTTTCCTTCTGGAGAACCTCATG
Emarellia_grisea                --------------------------------------------------
Falciformispora_senegalensis    TCACCGCGTGCACTTGACCGGCCGGGCCTTCTCTTCTGGAGAACCGCATG
Fissuroma_wallichiae            TCACCGCGTGCACTGGTCCGGCCGGGCCTTTCCTTCTGGAGAGCCCCATG
Flabellascoma_sichuanense       TCACCGCGTGTACTGGTCTGGCCGGGCCTTTCCTTCTGGAGAACCTCATG
Flammeascoma_lignicola          TCACCGCGTGTACTGGTCCCGCCGGGCCTTTCCTTCTGGAGAGCCGCATG
Fuscosphaeria_hungarica         --------------------------------------------------
Fusiformispora_clematidis       TCACCGCGTGCACTGGTCCGGCCGGACCTTTCCTTCTGGAGAACCCCATG
Guttulispora_crataegi           TCACCGCGTGTACTGGTCTGGCCGGGCCTTTCCTTCTGGAGAACCTCATG
Halomassarina_thalassiae        --------------------------------------------------
Halotthia_posidoniae            TCACCGCGTGCACTGGTCCGGCCGGGCCTTTCCTTCTGGGGAGCCCCATG
Helminthosporiella_stilbacea    TCACCGCGTGCACTTGTCCGGCCGGGCCTTTTCTTCTGGAGAACCGCATG
Hermatomyces_subiculosus        TCACCGCGTGTACTGGTCCGGCCGGGCCTTTCCTTCTGGAGAGCCGCATG
Kazuakitanaka_lancangensis      TCACCGCGTGCACTTGACCGGCCGGGCCTTCTTTTCTGGAGAACCGCATG
Keissleriella_bambusicola       TCACCGCGTGCACTTGTCCGGCCGGGCCTTCTTTTCTGGAGAACCGCATG
Longiostiolum_tectonae          TCACCGCGAGTACTTGTCCGGCCGGGCCTTT-TTTCTGGAGAACCTCATG
Lonicericola_fuyuanensis        TCACCGCATGCACTCGTCCGGCCGGGCCTTCTCTTCTGGAGAATCGCATG
Massarina_cisti                 TCACCGCGTGCACTTGTCCGGCCGGGCCTTTTCTTCTGGAGAACCGCATG
Mauritiana_rhizophorae          TCACCGCGTGCACTGGCATGGCCGGGCCTTTCCTCCTGGAGAGCCCCATG
Meanderella_rijsii              TCACCGCGTGCACTTGTCCGGCCGGGCCTTCTTTTCTGGAGAACCGCATG
Melanocamarosporium_galiicola   TCACCGCGTGCACTTGTCCGGCTGGACCTTTCCTTCTGGAGAACCTCATG
Multilocularia_bambusae         TCACCGCATGCACTCGTCCGGCCGGGCCTTCTCTTCTGGAGAACCGCATG
Murispora_cardui                TCACCGCGTGTACTGGTCCGGCCGGGCCTTTCCTTCTGGAGAACCCCATG
Neoaquastroma_cylindricum       TCACCGCGTGCACTTGTCCGGCCGGGCCTTCTCTTCTGGAGAACCTCATG
Neoastrosphaeriella_krabiensis  TCACCGCGTGCACTGGTCCGGCCGGGCCTTTCCTCCTGGAGAGCCCCATG
Neobrevicollum_oleae            TCACCGCGTGTACTTGACCGGCCGGGCCTTTCTTTCTAGAGAACCTCATG
Neolophiotrema_xiaokongense     TCACCGCGTGGACTGGTCCGGCCGGGCCTTTCCTTCTGGGGAACCCCT--
Neooccultibambusa_kaiyangensis  TCACCGCGTGTACTGGTCCGGCCGGGCCTTTCCTTCTGGTGAGCCTCATG
Neothyrostroma_encephalarti     --------------------------------------------------
Nigromargarita_tarda_H331       TCACCGCGTGCACTTGACCGGCCGGGCCTTCTTTCCTGGAGAACCGCATG
Nigromargarita_tarda_H263       TCACCGCGTGCACTTGACCGGCCGGGCCTTCTTTCCTGGAGAACCGCATG
Paramonodictys_hongheensis      TCACCGCATGCACTCGTCCGGCCGGGCCTTCTCTTCTGGAGAACCGCATG
Phaeosclera_dematioides         TCACCGCGTGCACTGGTCCGGCCGGGCCTTTCCTTCTGGGGAGCCGCATG
Purpureofaciens_aquatica        --------------------------------------------------
Quixadomyces_hongheensis        TCACCGCGTGTACTTGTCCGGCCGGGCC-TTCCTTCTGGAGAACCTCATG
Shearia_formosa                 TCACCGCGAGTACTTGTCCGGCCGGGCCTTT-TTTCTGGAGAACCTCATG
Sulcatispora_berchemiae         TCACCGCGTGCACTTGACCGGCCGGGCCTTCTTTTCTGGAGAACCGCATG
Thyrostroma_ulmigenum           TCACCGCGTGTACTTGTCCGGCCGGGCCTTTCCTTCTGGAGAACCTCATG
Tingoldiago_clavata             TCACCGCGTGCACTTGTCCGGCCGGGCCTTCTCTTCTGGAGAACCGCATG
Trematosphaeria_grisea          TCACCGCGTGCACTTGACCGGCCGGGCCTTCTTCTCTGGAGAACCGCATG

Acericola_italica               CCCTTCACT-G-GGCGTGTTGGGG-ACCAGGACTTTTACTTTGAAAAAAT
Alpinaria_rhododendri           CCCTTCACT-G-GGTGTGCTGGGGAACCAGGACTTTTACTTTGAAAAAAT
Amniculicola_lignicola          --------------------------------------------------
Anastomitrabeculia_didymospora  CCCTTCACT-G-GGTGTGCTGGGGAACCAGGACTTTTACTTTGAAAAAAT
Angustimassarina_camporesii     CCCTTCACT-G-GGTGTGCGGGGGAACCAGGACTTTTACTTTGAAAAAAT
Anteaglonium_gordoniae          CCCTTCGCT-G-GGCGTGTCGGGGAACCAGGACTTTTACTTTGAAAAAAT
Aposphaeria_corallinolutea      CCCTTCACT-G-GGTGTGTTGGGGAACCAGGACTTTTACTTTGAAAAAAT
Aquadictyospora_clematidis      CCCTTCACT-G-GGCGTGTTGGGG-ACCAGGACTTTTACTTTGAAAAAAT
Aquastroma_magniostiolatum      CCCTTCATT-G-GGTGTGTTGGGG-ACCAGGACTTTTACTTTGAAAAAAT
Aquatospora_cylindrica          CCCTTCACT-G-GGTGTGTCGGGGAACCAGGACTTTTACTTTGAAAAAAT
Aquimassariosphaeria_kunmingen  CCCTTCACT-G-GGTGTGTTGGGGAACCAGGACTTTTACTTTGAAAAAAT
Arundellina_typhae              CCCTTCACT-G-GGTGTGTTGGGGAACCAGGACTTTTACTTTGAAAAAAT
Xenoastrosphaeriella_tornata    CCCTTCACTGG-GGTGTGTTGGGGAACCAGGACTTTTACTTTGAAAA---
Brevicollum_hyalosporum         CCCTTCACT-G-GGTGTGCTGGGGAACCAGGACTTTTACTTTGAAAAAAT
Brunneofusispora_inclinatiosti  CCCTTCACT-G-GGTGTGTTGGGGAGCTAGAACTTTTACTGTGAACAAAT
Capulatispora_sagittiformis     CCCTTCAGT-G-GGTGTGCTGGGGAACCAGGACTTTTACTTTGAAAAAAT
Corynespora_nabanheensis        CCCTTCACT-G-GGTGTGCTGGGGAACCAGGACTTTTACTTTGAAAAAAT
Dendryphiella_phitsanulokensis  CCCTTCACT-G-GGCGTGTTGGGG-ACCAGGACTTTTACTTTGAAAAAAT
Dictyocheirospora_clematidis    CCCTTCACT-G-GGCGTGTTGGGG-ACCAGGACTTTTACTTTGAAAAAAT
Dothidea_sambuci                CCCTTCACT-G-GGCGTATTGGGGAACCAGGACTTTTACTTTGAAAAAAT
Dothidotthia_robiniae           CCCTTCACT-G-GGCGTGTTGGGGAACCAGGACTTTTACTTTGAAAAAAT
Emarellia_grisea                --------------------------------------------------
Falciformispora_senegalensis    CCCTTCACT-G-GGTGTGTTGGGG-ACCAGGACTTTTACTTTGAAAAAAT
Fissuroma_wallichiae            CCCTTCACT-G-GGTGTGCGGGGGAACCAGGACTTTTACTTTGAAAAAAT
Flabellascoma_sichuanense       CCCTTCAGT-G-GGTGTGTTGGGGAACCAGGACTTTTACTTTGAAAAAAT
Flammeascoma_lignicola          CCCTTCACT-G-GGCGTGTCGGGGAACCAGGACTTTTACTTTGAAAAAAT
Fuscosphaeria_hungarica         --------------------------------------------------
Fusiformispora_clematidis       CCCTTCACT-G-GGTGTGCGGGGGAACCAGGACTTTTACTGTGAAAAAAT
Guttulispora_crataegi           CCCTTCAGT-G-GGTGTGTTGGGGAACCAGGACTTTTACTTTGAAAAAAT
Halomassarina_thalassiae        --------------------------------------------------
Halotthia_posidoniae            CCCTTCACT-G-GGTGTGTCGGGGAACCAGGACTTTTACTTTGAAAAAAT
Helminthosporiella_stilbacea    CCCTTCACT-G-GGTGTGTTGGGG-ACCAGGACTTTTACTTTGAAAAAAT
Hermatomyces_subiculosus        CCCTTCACT-G-GGTGTGTTGGGGAACCAGGACTTTTACTTTGAAAAAAT
Kazuakitanaka_lancangensis      CCCTTCACT-G-GGTGTGTTGGGG-ACCAGGACTTTTACTTTGAAAAAAT
Keissleriella_bambusicola       CCCTTCACT-G-GGTGTGTTGGGG-ACCAGGACTTTTACTTTGAAAAAAT
Longiostiolum_tectonae          CCCTTCACT-G-GGTGTGCTGGGGAACCAGGACTTTTACTTTGAAAAAAT
Lonicericola_fuyuanensis        CCCTTCACT-G-GGTGTGTTGAGG-ACCAGGACTTTTACTTTGAAAAAAT
Massarina_cisti                 CCCTTCACT-G-GGTGTGTTGGGG-ACCAGGACTTTTACTTTGAAAAAAT
Mauritiana_rhizophorae          CCCTTCACT-G-GGCGTGTGGGGGAACCAGGACTTTTACTTTGAAAAAAT
Meanderella_rijsii              CCCTTTACT-G-GGTGTGCTGGGGAACCAGGACTTTTACTTTGAAAAAAT
Melanocamarosporium_galiicola   CCCTTCACT-G-GGTGTGTTGGGGAACCAGGACTTTTACTTTGAAAAAAT
Multilocularia_bambusae         CCCTTCATT-G-GGTGTGTTGGGG-ACCAGGACTTTTACTTTGAAAAAAT
Murispora_cardui                CCCTTCACT-G-GGTGTGCGGGGGAACCAGGACTTTTACTGTGAAAAAAT
Neoaquastroma_cylindricum       CCCTTCACT-G-GGTGTGCTGGGG-ACCAGGACTTTTACTTTGAAAAAAT
Neoastrosphaeriella_krabiensis  CCCTTCACT-G-GGTGTGCGGGGGAACCAGGACTTTTACTTTGAAAAAAT
Neobrevicollum_oleae            CCCTTCACT-G-GGTGTGCTGGGGAACTAGAACTTTTACTTTGAAAAAAT
Neolophiotrema_xiaokongense     --------------------------------------------------
Neooccultibambusa_kaiyangensis  CCCTTCACT-G-GGTGTGCTGGGGAACCAGGACTTTTACTGTGAACAAAT
Neothyrostroma_encephalarti     --------------------------------------------------
Nigromargarita_tarda_H331       CCCTTCACT-G-GGTGTGCTGGGG-ACCAGGACTTTTACTTTGAAAAAAT
Nigromargarita_tarda_H263       CCCTTCACT-G-GGTGTGCTGGGG-ACCAGGACTTTTACTTTGAAAAAAT
Paramonodictys_hongheensis      CCCTTCATT-G-GGTGTGTTGGGG-ACCAGGACTTTTACTTTGAAAAAAT
Phaeosclera_dematioides         CCCTTCACT-G-GGCGTGTTGGGGAACCAGGACTTTTACTTTGAAAAAAT
Purpureofaciens_aquatica        --------------------------------------------------
Quixadomyces_hongheensis        CCCTTCACT-G-GGCGTGTTGGGG-ACCAGGACTTTTACTTTGAAAAAAT
Shearia_formosa                 CCCTTCACT-G-GGTGTGCTGGGG-ACCAGAACTTTTACTTTGAAAAAAT
Sulcatispora_berchemiae         CCCTTCACT-G-GGTGTGTTGGGG-ACCAGGACTTTTACTTTGAAAAAAT
Thyrostroma_ulmigenum           CCCTTCACT-G-GGCGTGTTGGGGAACCAGGACTTTTACTTTGAAAAAAT
Tingoldiago_clavata             CCCTTCACT-G-GGTGTGTTGGGG-ACCAGGACTTTTACTTTGAAAAAAT
Trematosphaeria_grisea          CCCTTCACT-GTGGTGTGCTGGGG-ACCAGGACTTTTACTTTGAAAAAAT

Acericola_italica               TAGAGTGTTCAAAGCAGGCCTTTGCTCGAATACGTTAGCATGGAATAATA
Alpinaria_rhododendri           TAGAGTGTTCAAAGCAGGCCTTTGCTCGAATACGTTAGCATGGAATAATA
Amniculicola_lignicola          --------------------------------------------------
Anastomitrabeculia_didymospora  TAGAGTGTTCAAAGCAGGCCTTTGCTCGAATACGTTAGCATGGAATAATA
Angustimassarina_camporesii     TAGAGTGTTCAAAGCAGGCCTTTGCTCGAATACGTTAGCATGGAATAATA
Anteaglonium_gordoniae          TAGAGTGTTCAAAGCAGGCCTTTGCTCGAATACGTTAGCATGGAATAATA
Aposphaeria_corallinolutea      TAGAGTGTTCAAAGCAGGCCTTTGCTCGAATACGTTAGCATGGAATAATA
Aquadictyospora_clematidis      TAGAGTGTTCAAAGCAGGCCTTTGCTCGAATACGTTAGCATGGAATAATA
Aquastroma_magniostiolatum      TAGAGTGTTCAAAGCAGGCCTTTGCTCGAATACGTTAGCATGGAATAATA
Aquatospora_cylindrica          TAGAGTGTTCAAAGCAGGCCTTTGCTCGAATACGTTAGCATGGAATAATA
Aquimassariosphaeria_kunmingen  TAGAGTGTTCAAAGCAGGCCTTTGCTCGAATACGTTAGCATGGAATAATA
Arundellina_typhae              TAGAGTGTTCAAAGCAGGCCTTTGCTCGAATACGTTAGCATGGAATAATA
Xenoastrosphaeriella_tornata    --------------------------------------------------
Brevicollum_hyalosporum         TAGAGTGTTCAAAGCAGGCCTTTGCTCGAATACGTTAGCATGGAATAATA
Brunneofusispora_inclinatiosti  TAGAGTGTTCAAAGCAGGCCTTTGCTCGAATACATTAGCATGGAATAATA
Capulatispora_sagittiformis     TAGAGTGTTCAAAGCAGGCCTTTGCTCGAATACGTTAGCATGGAATAATA
Corynespora_nabanheensis        TAGAGTGTTCAAAGCAGGCCTTTGCTCGAATACGTTAGCATGGAATAATA
Dendryphiella_phitsanulokensis  TAGAGTGTTCAAAGCAGGCCTTTGCTCGAATACGTTAGCATGGAATAATA
Dictyocheirospora_clematidis    TAGAGTGTTCAAAGCAGGCCTTTGCTCGAATACGTTAGCATGGAATAATA
Dothidea_sambuci                TAGAGTGTTCAAAGCAGGCCTTTGCTCGAATACATTAGCATGGAATAATA
Dothidotthia_robiniae           TAGAGTGTTCAAAGCAGGCCTTTGCTCGAATACGTTAGCATGGAATAATA
Emarellia_grisea                --------------------------------------------------
Falciformispora_senegalensis    TAGAGTGTTCAAAGCAGGCCTTTGCTCGAATACGTTAGCATGGGATAATA
Fissuroma_wallichiae            TAGAGTGTTCAAAGCAGGCCTTTGCTCGAATACATTAGCATGGAATAATA
Flabellascoma_sichuanense       TAGAGTGTTCAAAGCAGGCCTTTGCTCGGATACGTTAGCATGGAATAATA
Flammeascoma_lignicola          TAGAGTGTTCAAAGCAGGCCTTTGCTCGAATACGTTAGCATGGAATAATA
Fuscosphaeria_hungarica         --------------------------------------------------
Fusiformispora_clematidis       TAGAGTGTTCAAAGCAGGCCTTTGCTCGAATACGTTAGCATGGAATAATA
Guttulispora_crataegi           TAGAGTGTTCAAAGCAGGCCTTTGCTCGAATACGTTAGCATGGAATAATA
Halomassarina_thalassiae        --------------------------------------------------
Halotthia_posidoniae            TAGAGTGTTCAAAGCAGGCCTATGCTCGAATACATTAGCATGGAATAATA
Helminthosporiella_stilbacea    TAGAGTGTTCAAAGCAGGCCTTTGCTCGAATATTACAGCATGGAATAATA
Hermatomyces_subiculosus        TAGAGTGTTCAAAGCAGGCCTTTGCTCGAATACGTTAGCATGGAATAATA
Kazuakitanaka_lancangensis      TAGAGTGTTCAAAGCAGGCCTTTGCTCGAATACGTTAGCATGGAATAATA
Keissleriella_bambusicola       TAGAGTGTTCAAAGCAGGCCTTTGCTCGAATACGTTAGCATGGAATAATA
Longiostiolum_tectonae          TAGAGTGTTCAAAGCAGGCCTTTGCTCGAATACGTTAGCATGGAATAATA
Lonicericola_fuyuanensis        TAGAGTGTTCAAAGCAGGCCTTTGCTCGAATACGTTAGCATGGAATAATA
Massarina_cisti                 TAGAGTGTTCAAAGCAGGCCTTTGCTCGAATATTACAGCATGGAATAATA
Mauritiana_rhizophorae          TAGAGTGTTCAAAGCAGGCCTTTGCTTGAATACATTAGCATGGAAT-ATG
Meanderella_rijsii              TAGAGTGTTCAAAGCAGGCCTTTGCTCGAATACGTTAGCATGGAATAATA
Melanocamarosporium_galiicola   TAGAGTGTTCAAAGCAGGCCTTTGCTCGAATACGTTAGCATGGAATAATA
Multilocularia_bambusae         TAGAGTGTTCAAAGCAGGCCTTTGCTCGAATACGTTAGCATGGAATAATA
Murispora_cardui                TAGAGTGTTCAAAGCAGGCCTTTGCTCGAATACGTTAGCATGGAATAATA
Neoaquastroma_cylindricum       TAGAGTGTTCAAAGCAGGCCTTTGCTCGAATACGTTAGCATGGAATAATA
Neoastrosphaeriella_krabiensis  TAGAGTGTTCAAAGCAGGCCTTTGCTCGAATACATTAGCATGGAATAATA
Neobrevicollum_oleae            TAGAGTGTTCAAAGCAGGCCTTTGCTCGAATACGTTAGCATGGAATAATT
Neolophiotrema_xiaokongense     --------------------------------------------------
Neooccultibambusa_kaiyangensis  TAGAGTGTTCAAAGCAGGCCTTTGCTCGAATACATTAGCATGGAATAATG
Neothyrostroma_encephalarti     --------------------------------------------------
Nigromargarita_tarda_H331       TAGAGTGTTCAAAGCAGGCCTTTGCTCGAATACGTTAGCATGGAATAATA
Nigromargarita_tarda_H263       TAGAGTGTTCAAAGCAGGCCTTTGCTCGAATACGTTAGCATGGAATAATA
Paramonodictys_hongheensis      TAGAGTGTTCAAAGCAGGCCTTTGCTCGAATACGTTAGCATGGAATAATA
Phaeosclera_dematioides         TAGAGTGTTCAAAGCAGGCCTTTGCTCGAATACATTAGCATGGAATAATA
Purpureofaciens_aquatica        --------------------------------------------------
Quixadomyces_hongheensis        TAGAGTGTTCAAAGCAGGCCTTTGCTCGAATACGTTAGCATGGAATAATA
Shearia_formosa                 TAGAGTGTTCAAAGCAGGCCTTTGCTCGAATACGTTAGCATGGAATAATA
Sulcatispora_berchemiae         TAGAGTGTTCAAAGCAGGCCTTTGCTCGAATACGTTAGCATGGAATAATA
Thyrostroma_ulmigenum           TAGAGTGTTCAAAGCAGGCCTTTGCTCGAATACGTTAGCATGGAATAATA
Tingoldiago_clavata             TAGAGTGTTCAAAGCAGGCCTTTGCTCGAATACGTTAGCATGGAATAATA
Trematosphaeria_grisea          TAGAGTGTTCAAAGCAGGCCTTTGCTCGAATACGTTAGCATGGAATAATA

Acericola_italica               GAATAGGACG-TGCGGTCCTATTTTGTTGTTTTCTAGGACCGCCGTAATG
Alpinaria_rhododendri           GAATAGGACG-TGCGGTCCTATTTTGTTGGTTTCTAGGATCGCCGTAATG
Amniculicola_lignicola          --------------------------------------------------
Anastomitrabeculia_didymospora  GAATAGGACG-TGCGGTCTTATTTTGTTGGTTTCTAGGACCGCCGTAATG
Angustimassarina_camporesii     GAATAGGACG-TGTGGTTCTATTTTGTTGGTTTCTAGAACCGCCGTAATG
Anteaglonium_gordoniae          GAATAGGACG-CGCGGTCCTATTTTGTTGGTTTCTAGGACCGCCGTAATG
Aposphaeria_corallinolutea      GAATAGGACG-TGCGGTCCTATTTTGTTGGTTTCTAGGATCGCCGTAATG
Aquadictyospora_clematidis      GAATAGGACG-TGCGGTCCTATTTTGTTGGTTTCTAGGACCGCCGTAATG
Aquastroma_magniostiolatum      GAATAGGACG-TGCGGTCCTATTTTGTTGGTTTCTAGGACCGCCGTAATG
Aquatospora_cylindrica          GAATAGGACG-TGCGGTCCTATTTTGTTGGTTTCTAGGACCGCCGTAATG
Aquimassariosphaeria_kunmingen  GAATAGGACG-TGCGATCCTATTTTGTTGGTTTCTAGGACCGCCGTAATG
Arundellina_typhae              GAATAGGACG-TGCGATCCTATTTTGTTGGTTTCTAGGACCGCCGTAATG
Xenoastrosphaeriella_tornata    --------------------------------------------------
Brevicollum_hyalosporum         GAATAAGACGTTGCGGTCTTATTTTGTTGGTTTCTAAGACCGCCGTAATG
Brunneofusispora_inclinatiosti  GAATAGGACG-TGCGGTCCTATTTTGTTGGTTTCTAGGACCGCCGTAATG
Capulatispora_sagittiformis     GAATAGGACG-TGCGGTCCTATTTTGTTGGTTTCTAGGACCGCCGTAATG
Corynespora_nabanheensis        GAATAGGACG-TGCGATCCTATTTTGTTGGTTTCTAGGACCGCCGTAATG
Dendryphiella_phitsanulokensis  GAATAGGACG-CGCGGTCCTATTTTGTTGGTTTCTAGGACCGCCGTAATG
Dictyocheirospora_clematidis    GAATAGGACG-TGCGGTCCTATTTTGTTGGTTTCTAGGACCGCCGTAATG
Dothidea_sambuci                GAATAGGACG-TGCGGTTCTATTTTGTTGGTTTCTAGGACCGCCGTAATG
Dothidotthia_robiniae           GAATAGGACG-TGCGGTCCTATTTTGTTGGTTTCTAGGACCGCCGTAATG
Emarellia_grisea                --------------------------------------------------
Falciformispora_senegalensis    GAATAGGACG-TGCGGTCCTATTTTGTTGGTTTCTAGGACCGCCGTAATG
Fissuroma_wallichiae            AAATAGGACG-TGCGGTCCTATTTTGTTGGTTTCTAGGACCGCCGTAATG
Flabellascoma_sichuanense       GAATAGGACG-TGCGGTCCTATTTTGTTGGTTTCTAGGACCGCCGTAATG
Flammeascoma_lignicola          GAATAGGACG-TGCGGTCCTATTTTGTTGGTTTCTAGGACCGCCGTAATG
Fuscosphaeria_hungarica         --------------------------------------------------
Fusiformispora_clematidis       GAATAGGACG-TGCGATCCTATTTTGTTGGTTTCTAGGACCGCCGTAATG
Guttulispora_crataegi           GAATAGGACG-TGCGGTCCTATTTTGTTGGTTTCTAGGACCGCCGTAATG
Halomassarina_thalassiae        --------------------------------------------------
Halotthia_posidoniae            GAATAGGACG-TGTGGTTCTATTTTGTTGGTTTCTAGGACCGCCGTAATG
Helminthosporiella_stilbacea    AAATAGGACG-TGCGGTTCTATTTTGTTGGTTTCTAGGACCGCCGTAATG
Hermatomyces_subiculosus        GAATAGGACG-TGCGGTCCTATTTTGTTGGTTTCTAGGACCGCCGTAATG
Kazuakitanaka_lancangensis      GAATAGGACG-CGCGGTCCTATTTTGTTGGTTTCTAGGACCGCCGTAATG
Keissleriella_bambusicola       GAATAGGACG-TGCGGTCCTATTTTGTTGGTTTCTAGGACCGCCGTAATG
Longiostiolum_tectonae          GAATAGGACG-TGCGGTCCTATTTTGTTGGTTTCTAGGACCGCCGTAATG
Lonicericola_fuyuanensis        GAATAGGACG-TGCGGTCCTATTTTGTTGGTTTCTAGGACCGCCGTAATG
Massarina_cisti                 AAATAGGACG-TGCGGTTCTATTTTGTTGGTTTCTAGGACCGCCGTAATG
Mauritiana_rhizophorae          AAATAGGACG-TGCGGTCCTATTTTGTTGGTTTCTAGGACCGCCGTAATG
Meanderella_rijsii              GAATAGGACG--GCAGTTCTATTTTGTTGGTTTCTAGGACCGCCGTAATG
Melanocamarosporium_galiicola   GAATAGGACG-TGCGGTCCTATTTTGTTGGTTTCTAGGATCGCCGTAATG
Multilocularia_bambusae         GAATAGGACG-TGCGGTCCTATTTTGTTGGTTTCTAGGACCGCCGTAATG
Murispora_cardui                GAATAGGACG-TGCGGTTCTATTTTGTTGGTTTCTAGGACCGCCGTAATG
Neoaquastroma_cylindricum       GAATAGGACG-TGCGATCCTATTTTGTTGGTTTCTAGGACCGCCGTAATG
Neoastrosphaeriella_krabiensis  GAATAGGACG-TGCGGTCCTATTTTGTTGGTTTCTAGGATCGCCGTAATG
Neobrevicollum_oleae            GAATAAGACGTTGCGGTCTTATTTTGTTGGTTTCTAAGACCGCCGTAATG
Neolophiotrema_xiaokongense     --------------------------------------------------
Neooccultibambusa_kaiyangensis  AAATAGGACG-TGCGGTCCTATTTTGTTGGTTTCTAGGACCGCCGTAATG
Neothyrostroma_encephalarti     --------------------------------------------------
Nigromargarita_tarda_H331       GAATAGGACG-TGCGGTCCTATTTTGTTGGTTTCTAGGACCGCCGTAATG
Nigromargarita_tarda_H263       GAATAGGACG-TGCGGTCCTATTTTGTTGGTTTCTAGGACCGCCGTAATG
Paramonodictys_hongheensis      GAATAGGACG-TGCGGTCCTATTTTGTTGGTTTCTAGGACCGCCGTAATG
Phaeosclera_dematioides         GAATAGGACG-TGTGGTTCTATTTTGTTGGTTTCTAGGACCGCCGTAATG
Purpureofaciens_aquatica        --------------------------------------------------
Quixadomyces_hongheensis        GAATAGGACG-TGCGGTCCTATTTTGTTGGTTTCTAGGACCGCCGTAATG
Shearia_formosa                 GAATAGGACG-TGCGGTCCTATTTTGTTGGTTTCTAGGACCGCCGTAATG
Sulcatispora_berchemiae         GAATAGGACG-CGCGGTCCTATTTTGTTGGTTTCTAGGACCGCCGTAATG
Thyrostroma_ulmigenum           GAATAGGACG-TGCGGTCCTATTTTGTTGGTTTCTAGGACCGCCGTAATG
Tingoldiago_clavata             GAATAGGACG-TGCGGTCCTATTTTGTTGGTTTCTAGGACCGCCGTAATG
Trematosphaeria_grisea          AAATAGGACG--GCAGTTCTATTTTGTTGGTTTCTAGGACCGCCGTAATG

Acericola_italica               ATTAATAGGGACAGTC-GGGGGCATCAGTATTCAATTGTCAGAGGTGAAA
Alpinaria_rhododendri           ATTAATAGGGATAGTC-GGGGGCATCAGTATTCAATTGTCAGAGGTGAAA
Amniculicola_lignicola          --------------------------------------------------
Anastomitrabeculia_didymospora  ATTAATAGGGACAGTC-GGGGGCATCAGTATTCAATTGTCAGAGGTGAAA
Angustimassarina_camporesii     ATTAATAGGGATAGTC-GGGGGCATCAGTATTCAATTGTCAGA-GTGAAA
Anteaglonium_gordoniae          ATTAATAGGGATAGTC-GGGGGCATCAGTATTCAATTGTCAGAGGTGAAA
Aposphaeria_corallinolutea      ATTAATAGGGATAGTC-GGGGGCATCAGTATTCAATTGTCAGAGGTGAAA
Aquadictyospora_clematidis      ATTAATAGGGACAGTC-GGGGGCATCAGTATTCAATTGTCAGAGGTGAAA
Aquastroma_magniostiolatum      ATTAATAGGGACAGTC-GGGGGCATCAGTATTCAATTGTCAGAGGTGAAA
Aquatospora_cylindrica          ATTAATAGGGATAGTC-GGGGGCATCAGTATTCAATTGTCAGAGGTGAAA
Aquimassariosphaeria_kunmingen  ATTAATAGGGATAGTC-GGGGGCATCAGTATTCAATTGTCAGAGGTGAAA
Arundellina_typhae              ATTAATAGGGATAGTC-GGGGGCATCAGTATTCAATTGTCAGAGGTGAAA
Xenoastrosphaeriella_tornata    --------------------------------------------------
Brevicollum_hyalosporum         ATTAATAGGGACGGTT-GGGGGCATTAGTATTCAATTGTCAGAGGTGAAA
Brunneofusispora_inclinatiosti  ATTAATAGGGATAGTC-GGGGGCATCAGTATTCAATTGTCAGAGGTGAAA
Capulatispora_sagittiformis     ATTAATAGGGATAGTC-GGGGGCATCAGTATTCAATTGTCAGAGGTGAAA
Corynespora_nabanheensis        ATTAATAGGGACAGTC-GGGGGCATCAGTATTCAATTGTCAGAGGTGAAA
Dendryphiella_phitsanulokensis  ATTAATAGGGACAGTC-GGGGGCATCAGTATTCAATTGTCAGAGGTGAAA
Dictyocheirospora_clematidis    ATTAATAGGGACAGTC-GGGGGCATCAGTATTCAATTGTCAGAGGTGAAA
Dothidea_sambuci                ATTAATAGGGATAGTC-GGGGGCATCAGTATTCAATTGTCAGAGGTGAAA
Dothidotthia_robiniae           ATTAATAGGGACAGTC-GGGGGCATCAGTATTCAATTGTCAGAGGTGAAA
Emarellia_grisea                --------------------------------------------------
Falciformispora_senegalensis    ATTAATAGGGACAGTC-GGGGGCATCAGTATTCAATTGTCAGAGGTGAAA
Fissuroma_wallichiae            ATTAATAGGGATAGTC-GGGGGCATCCGTATTCAATTGTCAGAGGTGAAA
Flabellascoma_sichuanense       ATTAATAGGGATAGTC-GGGGGCATCAGTATTCAATTGTCAGAGGTGAAA
Flammeascoma_lignicola          ATTAATAGGGATAGTC-GGGGGCATCAGTATTCAATTGTCAGAGGTGAAA
Fuscosphaeria_hungarica         --------------------------------------------------
Fusiformispora_clematidis       ATTAATAGGGATAGTC-GGGGGCATCAGTATTCAATTGTCAGAGGTGAAA
Guttulispora_crataegi           ATTAATAGGGATAGNTCGGGGGCATCAGTATTCAATTGTCAGAGGTGAAA
Halomassarina_thalassiae        --------------------------------------------------
Halotthia_posidoniae            ATTAATAGGGATAGTC-GGGGGCATCAGTATTCAATTGTCAGAGGTGAAA
Helminthosporiella_stilbacea    ATTAATAGGGACAGTC-GGGGGCATCAGTATTCAATTGTCAGAGGTGAAA
Hermatomyces_subiculosus        ATTAATAGGGATAGTC-GGGGGCATCAGTATTCAATTGTCAGAGGTGAAA
Kazuakitanaka_lancangensis      ATTAATAGGGACAGTC-GGGGGCATCAGTATTCAATTGTCAGAGGTGAAA
Keissleriella_bambusicola       ATTAATAGGGACAGTC-GGGGGCATCAGTATTCAATTGTCAGAGGTGAAA
Longiostiolum_tectonae          ATTAATAGGGACAGTC-GGGGGCATCAGTATTCAATTGTCAGAGGTGAAA
Lonicericola_fuyuanensis        ATTAATAGGGACAGTC-GGGGGCATCAGTATTCAATTGTCAGAGGTGAAA
Massarina_cisti                 ATTAATAGGGACAGTC-GGGGGCATCAGTATTCAATTGTCAGAGGTGAAA
Mauritiana_rhizophorae          ATTAATAGGGACAGTC-GGGGGCATCCGTATTCAATTGTCAGAGGTGAAA
Meanderella_rijsii              ATTAATAGGGACAGTC-GGGGGCATCCGTATTCAATAGTCAGAGGTGAAA
Melanocamarosporium_galiicola   ATTAATAGGGATAGTC-GGGGGCATCAGTATTCAATTGTCAGAGGTGAAA
Multilocularia_bambusae         ATTAATAGGGACAGTC-GGGGGCATCAGTATTCAATTGTCAGAGGTGAAA
Murispora_cardui                ATTAATAGGGATAGTC-GGGGGCATCAGTATTCAATTGTCAGAGGTGAAA
Neoaquastroma_cylindricum       ATTAATAGGGACAGTCGGGGGGCATCAGTATTCAAT--------------
Neoastrosphaeriella_krabiensis  ATTAATAGGGATAGTC-GGGGGCATCCGTATTCAATTGTCAGAGGTGAAA
Neobrevicollum_oleae            ATTAATAGGGTCAGTT-GGGGGCATTAGTATTCAATTGTCAGAGGTGAAA
Neolophiotrema_xiaokongense     --------------------------------------------------
Neooccultibambusa_kaiyangensis  ATTAATAGGGATAGTC-GGGGGCATCAGTATTCAATTGTCAGAGGTGAAA
Neothyrostroma_encephalarti     --------------------------------------------------
Nigromargarita_tarda_H331       ATTAATAGGGACAGTC-GGGGGCATCAGTATTCAATTGTCAGAGGTGAAA
Nigromargarita_tarda_H263       ATTAATAGGGACAGTC-GGGGGCATCAGTATTCAATTGTCAGAGGTGAAA
Paramonodictys_hongheensis      ATTAATAGGGACAGTC-GGGGGCATCAGTATTCAATTGTCAGAGGTGAAA
Phaeosclera_dematioides         ATTAATAGGGATAGTC-GGGGGCATCCGTATTCAATTGTCAGAGGTGAAA
Purpureofaciens_aquatica        --------------------------------------------------
Quixadomyces_hongheensis        ATTAATAGGGACAGTC-GGGGGCATCAGTATTCAATTGTCAGAGGTGAAA
Shearia_formosa                 ATTAATAGGGACAGTC-GGGGGCATCAGTATTCAATTGTCAGAG------
Sulcatispora_berchemiae         ATTAATAGGGACAGTC-GGGGGCATCAGTATTCAATTGTCAGAGGTGAAA
Thyrostroma_ulmigenum           ATTAATAGGGACAGTC-GGGGGCATCAGTATTCAATTGTCAGAGGTGAAA
Tingoldiago_clavata             ATTAATAGGGACAGTC-GGGGGCATCAGTATTCAATTGTCAGAGGTGAAA
Trematosphaeria_grisea          ATTAATAGGGACAGTC-GGGGGCGTCAGTATTCAATTGTCAGAGGTGAAA

Acericola_italica               TTCTTGGATTTATTGAAGACTAACTACTGCGAAAGCATTTGCCAAGGATG
Alpinaria_rhododendri           TTCTTGGATTTATTGAAGACTAACTACTGCGAAAGCATTTGCCAAGGATG
Amniculicola_lignicola          --------------------------------------------------
Anastomitrabeculia_didymospora  TTCTTGGATTTATTGAAGACTAACTACTGCGAAAGCATTTGCCAAGGATG
Angustimassarina_camporesii     TTCTTAGA------------------------------------------
Anteaglonium_gordoniae          TTCTTGGATTTATTGAAGACTAACTACTGCGAAAGCATTTGCCAAGGATG
Aposphaeria_corallinolutea      TTCTTGGATTTATTGAAGACTAACTACTGCGAAAGCATTTGCCAAGGATG
Aquadictyospora_clematidis      TTCTTGGATTTATTGAAGACTAACTACTGCGAAAGCATTTGCCAAGGATG
Aquastroma_magniostiolatum      TTCTTGGATTTATTGAAGACTAACTACTGCGAAAGCATTTGCCAAGGATG
Aquatospora_cylindrica          TTCTTGGATTTATTGAAGACTAACTACTGCGAAAGCATTTGCCAAGGATG
Aquimassariosphaeria_kunmingen  TTCTTGGATTTATTGAAGACTAACTACTGCGAAAGCATTTGCCAAGGATG
Arundellina_typhae              TTCTTGGATTTATTGAAGACTAACTACTGCGAAAGCATTTGCCAAGGATG
Xenoastrosphaeriella_tornata    --------------------------------------------------
Brevicollum_hyalosporum         TTCTTGGATTTATTGAAGACTAACTACTGCGAAAGCATTTGCCAAAGATG
Brunneofusispora_inclinatiosti  TTCTTGGATTTATTGAAGACTAACTACTGCGAAAGCATTTGCCAAGGATG
Capulatispora_sagittiformis     TTCTTGGATTTATTGAAGACTAACTACTGCGAAAGCATTTGCCAAGGATG
Corynespora_nabanheensis        TTCTTGGATTTATTGAAGACTAACTACTGCGAAAGCATTTGCCAAGGATG
Dendryphiella_phitsanulokensis  TTCTTGGATTTATTGAAGACTAACTACTGCGAAAGCATTTGCCAAGGATG
Dictyocheirospora_clematidis    TTCTTGGATTTATTGAAGACTAACTACTGCGAAAGCATTTGCCAAGGATG
Dothidea_sambuci                TTCTTGGATTTATTGAAGACTAACTACTGCGAAAGCATTTGCCAAGGATG
Dothidotthia_robiniae           TTCTTGGATTTATTGAAGACTAACTACTGCGAAAGCATTTGCCAAGGATG
Emarellia_grisea                --------------------------------------------------
Falciformispora_senegalensis    TTCTTGGATTTATTGAAGACTAACTACTGCGAAAGCATTTGCCAAGGATG
Fissuroma_wallichiae            TTCTTGGATTTATTGAAGACGAACTACTGCGAAAGCATTTGCCAAGGATG
Flabellascoma_sichuanense       TTCTTGGATTTATTGAAGACTAACTACTGCGAAAGCATTTGCCAAGGATG
Flammeascoma_lignicola          TTCTTGGATTTATTGAAGACTAACTACTGCGAAAGCATTTGCCAAGGATG
Fuscosphaeria_hungarica         --------------------------------------------------
Fusiformispora_clematidis       TTCTTGGATTTATTGAAGACTAACTACTGCGAAAGCATTTGCCAAGGATG
Guttulispora_crataegi           TTCTTGGATTTATTGAAGACTAACTACTGCGAAAGCATTTGCCAAGGATG
Halomassarina_thalassiae        --------------------------------------------------
Halotthia_posidoniae            TTCTTGGATTTATTGAAGACTAACTACTGCGAAAGCATTTGCCAAGGATG
Helminthosporiella_stilbacea    TTCTTGGATTTATTGAAGACTAACTACTGCGAAAGCATTTGCCAAGGATG
Hermatomyces_subiculosus        TTCTTGGATTTATTGAAGACTAACTACTGCGAAAGCATTTGCCAAGGATG
Kazuakitanaka_lancangensis      TTCTTGGATTTATTGAAGACTAACTACTGCGAAAGCATTTGCCAAGGATG
Keissleriella_bambusicola       TTCTTGGATTTATTGAAGACTAACTACTGCGAAAGCATTTGCCAAGGATG
Longiostiolum_tectonae          TTCTTGGATTTATTGAAGACTAACTACTGCGAAAGCATTTGCCAAGGATG
Lonicericola_fuyuanensis        TTCTTGGATTTATTGAAGACTAACTACTGCGAAAGCATTTGCCAAGGATG
Massarina_cisti                 TTCTTGGATTTATTGAAGACTAACTACTGCGAAAGCATTTGCCAAGGATG
Mauritiana_rhizophorae          TTCTTGGATTTATTGAAGACGAACTACTGCGAAAGCATTTGCCAAGGATG
Meanderella_rijsii              TTCTTGGATTTATTGAAGACGAACTACTGCGAAAGCATTTGCCAAGGATG
Melanocamarosporium_galiicola   TTCTTGGATTTATTGAAGACTAACTACTGCGAAAGCATTTGCCAAGGATG
Multilocularia_bambusae         TTCTTGGATTTATTGAAGACTAACTACTGCGAAAGCATTTGCCAAGGATG
Murispora_cardui                TTCTTGGATTTATTGAAGACTAACTACTGCGAAAGCATTTGCCAAGGATG
Neoaquastroma_cylindricum       --------------------------------------------------
Neoastrosphaeriella_krabiensis  TTCTTGGATTTATTGAAGACGAACTACTGCGAAAGCATTTGCCAAGGATG
Neobrevicollum_oleae            TTCTTGGATTTATTGAAGACTAACTACTGCGAAAGC-TTTGGCAAAGATG
Neolophiotrema_xiaokongense     --------------------------------------------------
Neooccultibambusa_kaiyangensis  TTCTTGGATTTATTGAAGACTAACTACTGCGAAAGCATTTGCCAAGGATG
Neothyrostroma_encephalarti     --------------------------------------------------
Nigromargarita_tarda_H331       TTCTTGGATTTATTGAAGACTAACTACTGCGAAAGCATTTGCCAAGGATG
Nigromargarita_tarda_H263       TTCTTGGATTTATTGAAGACTAACTACTGCGAAAGCATTTGCCAAGGATG
Paramonodictys_hongheensis      TTCTTGGATTTATTGAAGACTAACTACTGCGAAAGCATTTGCCAAGGATG
Phaeosclera_dematioides         TTCTTGGATTTATTGAAGACGAACTACTGCGAAAGCATTTGCCAAGGATG
Purpureofaciens_aquatica        --------------------------------------------------
Quixadomyces_hongheensis        TTCTTGGATTTATTGAAGACTAACTACTGCGAAAGCATTTGCCAAGGATG
Shearia_formosa                 --------------------------------------------------
Sulcatispora_berchemiae         TTCTTGGATTTATTGAAGACTAACTACTGCGAAAGCATTTGCCAAGGATG
Thyrostroma_ulmigenum           TTCTTGGATTTATTGAAGACTAACTACTGCGAAAGCATTTGCCAAGGATG
Tingoldiago_clavata             TTCTTGGATTTATTGAAGACTAACTACTGCGAAAGCATTTGCCAAGGATG
Trematosphaeria_grisea          TTCTTGGATCAATTGAAGACTAACTACTGCGAAAGCATTCGCCAAGGATG

Acericola_italica               TTTTCATTAATCAGTGAACGAAAGTTAGGGGATCGAAGACGATCAGATAC
Alpinaria_rhododendri           TTTTCATTAATCAGTGAACGAAAGTTAGGGGATCGAAGACGATCAGATAC
Amniculicola_lignicola          --------------------------------------------------
Anastomitrabeculia_didymospora  TTTTCATTAATCAGTGAACGAAAGTTAGGGGATCGAAGACGATCAGATAC
Angustimassarina_camporesii     --------------------------------------------------
Anteaglonium_gordoniae          TTTTCATTAATCAGTGAACGAAAGTTAGGGGATCGAAGACGATCAGATAC
Aposphaeria_corallinolutea      TTTTCATTAATCAGTGAACGAAAGTTAGGGGATCGAAGACGATCAGATAC
Aquadictyospora_clematidis      TTTTCATTAATCAGTGAACGAAAGTTAGGGGATCGAAGACGATCAGATAC
Aquastroma_magniostiolatum      TTTTCATTAATCAGTGAACGAAAGTTAGGGGATCGAAGACGATCAGATAC
Aquatospora_cylindrica          TTTTCATTAATCAGTGAACGAAAGTTAGGGGATCGAAGACGATCAGATAC
Aquimassariosphaeria_kunmingen  TTTTCATTAATCAGTGAACGAAAGTTAGGGGATCGAAGACGATCAGATAC
Arundellina_typhae              TTTTCATTAATCAGTGAACGAAAGTTAGGGGATCGAAGACGATCAGATAC
Xenoastrosphaeriella_tornata    --------------------------------------------------
Brevicollum_hyalosporum         TTTTCATTAATCAGTGAACGAAAGTTAGGGGATCGAAAACGATCAGATAC
Brunneofusispora_inclinatiosti  TTTTCATTAATCAGTGAACGAAAGTTAGGGGATCGAAGACGATCAGATAC
Capulatispora_sagittiformis     TTTTCATTAATCAGTGAACGAAAGTTAGGGGATCGAAGACGATCAGATAC
Corynespora_nabanheensis        TTTTCATTAATCAGTGAACGAAAGTTAGGGGATCGAAGACGATCAGATAC
Dendryphiella_phitsanulokensis  TTTTCATTAATCAGTGAACGAAAGTTAGGGGATCGAAGACGATCAGATAC
Dictyocheirospora_clematidis    TTTTCATTAATCAGTGAACGAAAGTTAGGGGATCGAAGACGATCAGATAC
Dothidea_sambuci                TTTTCATTAATCAGTGAACGAAAGTTAGGGGATCGAAGACGATCAGATAC
Dothidotthia_robiniae           TTTTCATTAATCAGTGAACGAAAGTTAGGGGATCGAAGACGATCAGATAC
Emarellia_grisea                --------------------------------------------------
Falciformispora_senegalensis    TTTTCATTAATCAGTGAACGAAAGTTAGGGGATCGAAAACGATCAGATAC
Fissuroma_wallichiae            TTTTCATTAATCAGTGAACGAAAGTTAGGGGATCGAAGACGATCAGATAC
Flabellascoma_sichuanense       TTTTCATTAATCAGTGAACGAAAGTTAGGGGATCGAAGACGATCAGATAC
Flammeascoma_lignicola          TTTTCATTAATCAGTGAACGAAAGTTAGGGGATCGAAGACGATCAGATAC
Fuscosphaeria_hungarica         --------------------------------------------------
Fusiformispora_clematidis       TTTTCATTAATCAGTGAACGAAAGTTAGGGGATCGAAGACGATCAGATAC
Guttulispora_crataegi           TTTTCATTAATCAGTGAACGAAAGTTAGGGGATCGAAGACGATCAGATAC
Halomassarina_thalassiae        --------------------------------------------------
Halotthia_posidoniae            TTTTCATTAATCAGTGAACGAAAGTTAGGGGATCGAAGACGATCAGATAC
Helminthosporiella_stilbacea    TTTTCATTAATCAGTGAACGAAAGTTAGGGGATCGAAGACGATCAGATAC
Hermatomyces_subiculosus        TTTTCATTAATCAGTGAACGAAAGTTAGGGGATCGAAGACGATCAGATAC
Kazuakitanaka_lancangensis      TTTTCATTAATCAGTGAACGAAAGTTAGGGGATCGAAGACGATCAGATAC
Keissleriella_bambusicola       TTTTCATTAATCAGTGAACGAAAGTTAGGGGATCGAAGACGATCAGATAC
Longiostiolum_tectonae          TTTTCATTAATCAGTGAACGAAAGTTAGGGGATCGAAGACGATCAGATAC
Lonicericola_fuyuanensis        TTTTCATTAATCAGTGAACGAAAGTTAGGGGATCGAAGACGATCAGATAC
Massarina_cisti                 TTTTCATTAATCAGTGAACGAAAGTTAGGGGATCGAAGACGATCAGATAC
Mauritiana_rhizophorae          TTTTCATTAATCAGTGAACGAAAGTTAGGGGATCGAAGACGATCAGATTC
Meanderella_rijsii              TTTTCATTAATCAGTGAACGAAAGTTAGGGGATCGAAGACGATCAGATAC
Melanocamarosporium_galiicola   TTTTCATTAATCAGTGAACGAAAGTTAGGGGATCGAAGACGATCAGATAC
Multilocularia_bambusae         TTTTCATTAATCAGTGAACGAAAGTTAGGGGATCGAAGACGATCAGATAC
Murispora_cardui                TTTTCATTAATCAGTGAACGAAAGTTAGGGGATCGAAGACGATCAGATAC
Neoaquastroma_cylindricum       --------------------------------------------------
Neoastrosphaeriella_krabiensis  TTTTCATTAATCAGTGAACGAAAGTTAGGGGATCGAAGACGATCAGATAC
Neobrevicollum_oleae            TTTTCATTAATCAGTGAACGAAAGTTAGGGGATCGAAAC-----------
Neolophiotrema_xiaokongense     --------------------------------------------------
Neooccultibambusa_kaiyangensis  TTTTCATTAATCAGTGAACGAAAGTTAGGGGATCGAAGACGATCAGATAC
Neothyrostroma_encephalarti     --------------------------------------------------
Nigromargarita_tarda_H331       TTTTCATTAATCAGTGAACGAAAGTTAGGGGATCGAAGACGATCAGATAC
Nigromargarita_tarda_H263       TTTTCATTAATCAGTGAACGAAAGTTAGGGGATCGAAGACGATCAGATAC
Paramonodictys_hongheensis      TTTTCATTAATCAGTGAACGAAAGTTAGGGGATCGAAGACGATCAGATAC
Phaeosclera_dematioides         TTTTCATTAATCAGTGAACGAAAGTTAGGGGATCGAAGACGATCAGATAC
Purpureofaciens_aquatica        --------------------------------------------------
Quixadomyces_hongheensis        TTTTCATTAATCAGTGAACGAAAGTTAGGGGATCGAAGACGATCAGATAC
Shearia_formosa                 --------------------------------------------------
Sulcatispora_berchemiae         TTTTCATTAATCAGTGAACGAAAGTTAGGGGATCGAAGACGATCAGATAC
Thyrostroma_ulmigenum           TTTTCATTAATCAGTGAACGAAAGTTAGGGGATCGAAGACGATCAGATAC
Tingoldiago_clavata             TTTTCATTAATCAGTGAACGAAAGTTAGGGGATCGAAGACGATCAGATAC
Trematosphaeria_grisea          TTTTCATTAATCAGTGAACGAAAGTTAGGGGATCGAAGACGATCAGATAC

Acericola_italica               CGTCGTAGTCTTAACCGTAAACTATGCCGACTAGGGATCGGGCGATGCAT
Alpinaria_rhododendri           CGTCGTAGTCTTAACCGTAAACTATGCCGACTAGGGATCGGGCGATG---
Amniculicola_lignicola          -----------------------------------------------TAT
Anastomitrabeculia_didymospora  CGTCGTAGTCTTAACCGTAAACTATGCCGACTAGGGATCGGGCGATGGGC
Angustimassarina_camporesii     --------------------------------------------------
Anteaglonium_gordoniae          CGTCGTAGTCTTAACCGTAAACTATGCCGACTAGGGATCGGGCGGTG---
Aposphaeria_corallinolutea      CGTCGTAGTCTTAACCGTAAACTATGCCGACTAGGGATCGGGCGATG---
Aquadictyospora_clematidis      CGTCGTAGTCTTAACCATAAACTATGCCGACTAGGGATCGGGCGGTG---
Aquastroma_magniostiolatum      CGTCGTAGTCTTAACCATAAACTATGCCGACTAGGGATCGGGCGGCG---
Aquatospora_cylindrica          CGTCGTAGTCTTAACCGTAAACTATGCCGACTAGGGATCGGGCGATGACT
Aquimassariosphaeria_kunmingen  CGTCGTAGTCTTAACCGTAAACTATGCCGACTAGGGATCGGGCGATG---
Arundellina_typhae              CGTCGTAGTCTTAACCGTAAACTATGCCGACTAGGGATCGGGCGATG---
Xenoastrosphaeriella_tornata    --------------------------------------------------
Brevicollum_hyalosporum         CGTTGTAGTCTTAACCGTAAACTATGCCGACTAGGGATTGGACGGTG---
Brunneofusispora_inclinatiosti  CGTCGTAGTCTTAACCGTAAACTATGCCGACTAGGGATCGGGCGATG---
Capulatispora_sagittiformis     CGTCGTAGTCTTAACCGTAAACTATGCCGACTAGGGATCGGGCGATG---
Corynespora_nabanheensis        CGTCGTAGTCTTAACCGTAAACTATGCCGACTAGGGATCGGGCGATGTTG
Dendryphiella_phitsanulokensis  CGTCGTAGTCTTAACCATAAACTATGCCGACTAGGGATCGGGCGGTGAAT
Dictyocheirospora_clematidis    CGTCGTAGTCTTAACCATAAACTATGCCGACTAGGGATCGGGCGGTG---
Dothidea_sambuci                CGTCGTAGTCTTAACCATAAACTATGCCGACTAGGGATCGGGCGATG---
Dothidotthia_robiniae           CGTCGTAGTCTTAACCGTAAACTATGCCGACTAGGGATCGGGCGATG---
Emarellia_grisea                --------------------------------------------------
Falciformispora_senegalensis    CGTTGTAGTCTTAACCATAAACTATGCCGACTAGGGATCGGGCGGTG---
Fissuroma_wallichiae            CGTCGTAGTCTTAACCGTAAACTATGCCGACTAGGGATCGGGCGATGTGG
Flabellascoma_sichuanense       CGTCGTAGTCTTAACCGTAAACTATGCCGACTAGGGATCGGGCGATG---
Flammeascoma_lignicola          CGTCGTAGTCTTAACCGTAAACTATGCCGACTAGGGATCGGGCGGTGAAG
Fuscosphaeria_hungarica         -----------------------------------------------GAG
Fusiformispora_clematidis       CGTCGTAGTCTTAACCGTAAACTATGCCGACTAGGGATCGGGCGATG---
Guttulispora_crataegi           CGTCGTAGTCTTAACCGTAAACTATGCCGACTAGGGATCGGGCGATG---
Halomassarina_thalassiae        --------------------------------------------------
Halotthia_posidoniae            CGTCGTAGTCTTAACCATAAACTATGCCGACTAGGGATCGGGCGATG---
Helminthosporiella_stilbacea    CGTCGTAGTCTTAACCATAAACTATGCCGACTAGGGATCGGGCGGTG---
Hermatomyces_subiculosus        CGTCGTAGTCTTAACCGTAAACTATGCCGACTAGGGATCGGGCGATG---
Kazuakitanaka_lancangensis      CGTCGTAGTCTTAACCATAAACTATGCCGACTAGGGATCGGGCGGTG---
Keissleriella_bambusicola       CGTCGTAGTCTTAACCATAAACTATGCCGACTAGGGATCGGGCGGTG---
Longiostiolum_tectonae          CGTCGTAGTCTTAACCGTAAACTATGCCGACTAGGGATCGGGCGATG---
Lonicericola_fuyuanensis        CGTCGTAGTCTTAACCATAAACTATGCCGACTAGGGATCGGGCGGTG---
Massarina_cisti                 CGTCGTAGTCTTAACCATAAACTATGCCGACTAGGGATCGGGCGGTG---
Mauritiana_rhizophorae          CGTCGTAGTCTTAACCGTAAACTATGCCGACTAGGGATCGGGCGATG---
Meanderella_rijsii              CGTCGTAGTCTTAACCATAAACTATGCCGACTAGGGATCGGGCG-TG---
Melanocamarosporium_galiicola   CGTCGTAGTCTTAACCGTAAACTATGCCGACTAGGGATCGGGCGATG---
Multilocularia_bambusae         CGTCGTAGTCTTAACCATAAACTATGCCGACTAGGGATCGGGCGGTG---
Murispora_cardui                CGTCGTAGTCTTAACCGTAAACTATGCCGACTAGGGATCGGGCGATG---
Neoaquastroma_cylindricum       --------------------------------------------------
Neoastrosphaeriella_krabiensis  CGTCGTAGTCTTAACCGTAAACTATGCCGACTAGGGATCGGGCGATG---
Neobrevicollum_oleae            --------------------------------------------------
Neolophiotrema_xiaokongense     -----------------------------------------------AAA
Neooccultibambusa_kaiyangensis  CGTCGTAGTCTTAACCGTAAACTATGCCGACTAGGGATCGGGCGATG---
Neothyrostroma_encephalarti     --------------------------------------------------
Nigromargarita_tarda_H331       CGTCGTAGTCTTAACCATAAACTATGCCGACTAGGGATCGGGCGATGCCA
Nigromargarita_tarda_H263       CGTCGTAGTCTTAACCATAAACTATGCCGACTAGGGATCGGGCGATGCCA
Paramonodictys_hongheensis      CGTCGTAGTCTTAACCATAAACTATGCCGACTAGGGATCGGGCGGTGGAA
Phaeosclera_dematioides         CGTCGTAGTCTTAACCATAAACTATGCCGACTAGGGATCGGACGATG---
Purpureofaciens_aquatica        -----------------------------------------------CCG
Quixadomyces_hongheensis        CGTCGTAGTCTTAACCGTAAACTATGCCGACTAGGGATCGGGCGATG---
Shearia_formosa                 --------------------------------------------------
Sulcatispora_berchemiae         CGTCGTAGTCTTAACCATAAACTATGCCGACTAGGGATCGGGCGGTGTCG
Thyrostroma_ulmigenum           CGTCGTAGTCTTAACCGTAAACTATGCCGACTAGGGATCGGGCGATG---
Tingoldiago_clavata             CGTCGTAGTCTTAACCATAAACTATGCCGACTAGGGATCGGGCGG-----
Trematosphaeria_grisea          CGTCGTAGTCTTAACCATAAACTATGCCGACTAGGGATCGGGC-GTG---

Acericola_italica               TAAATACAGTAGATTTCTACTGATCGGGGGGGTGGAAAGTCTC------C
Alpinaria_rhododendri           -------------TAACAAGGTTTCCGTAGG--TGAACCTGCG------G
Amniculicola_lignicola          TGAGTTTGCCGTTAACAAACCGTTCCGTAGG--TGAACCTGCG------G
Anastomitrabeculia_didymospora  CTCTCTGCCGCCCCTGGAACTGTTCCGTAGG--TGAACCTGCG------G
Angustimassarina_camporesii     -------------TAACAAGGTTTCCGTAGG--TGAACCTGCG------G
Anteaglonium_gordoniae          --------------------------------------------------
Aposphaeria_corallinolutea      ------------GTAACAAGGTTTCCGTAGG--TGAACCTGCG------G
Aquadictyospora_clematidis      --------------AACAAGGTTTCCGTAGG--TGAACCTGCG------G
Aquastroma_magniostiolatum      --------------------------------------------------
Aquatospora_cylindrica          ATGCCCGTGGCGGACAAGAAGATGCAGTGGAGAGCGGTCAGCG------G
Aquimassariosphaeria_kunmingen  --------------------------------------------------
Arundellina_typhae              -------------------------------ATTGAGGCTTCGCCCGTTG
Xenoastrosphaeriella_tornata    --------------------------------------------------
Brevicollum_hyalosporum         ----------------------------------------GCG------G
Brunneofusispora_inclinatiosti  ------------------------CCGTAGGGGGCCACCCCCCCTCCG--
Capulatispora_sagittiformis     ------------------------------------ACCTGCG------G
Corynespora_nabanheensis        AAAGTAAAAAATGTAACAAGGTTTCCGTAGG--TGAACCTGCG------G
Dendryphiella_phitsanulokensis  TACAGCGAGACCAACGCAGCCGTTCCGTAGG--TGAACCTGCG------G
Dictyocheirospora_clematidis    ------------GTAACAAGGTTTCCGTAGG--TGAACCTGCG------G
Dothidea_sambuci                --------------------------------------------------
Dothidotthia_robiniae           ----------TCGTAACAAGGTTTCCGTAGG--TGAACCTGCG------G
Emarellia_grisea                --------------------------------------CTGCG------G
Falciformispora_senegalensis    --------------------------------------------------
Fissuroma_wallichiae            AAGTAAAAAATCGTAACAAGGTTTCCGTAGG--TGAACCTGCG------G
Flabellascoma_sichuanense       --------------------------------------------------
Flammeascoma_lignicola          TATTCAACCGTCGTCAATGATGGGACGGGGGGCTCGGCCTTTAGTGGCCA
Fuscosphaeria_hungarica         GAAGTAAAAGTCGTAACAAGGTTTCCGTAGG--TGAACCTGCG------G
Fusiformispora_clematidis       ---------------------------------GCCGCTCGTG-------
Guttulispora_crataegi           -------------------------------------CCTGCG------G
Halomassarina_thalassiae        --------------------------------------------------
Halotthia_posidoniae            --------------------------------------------------
Helminthosporiella_stilbacea    -----------CGTAACAAGGTTTCCGTAGG--TGAACCTGCG------G
Hermatomyces_subiculosus        --------------------------GTAGG--TGAACCTGCG------G
Kazuakitanaka_lancangensis      -----------------CGCTGTTCCGTAGG--TGAACCTGCG------G
Keissleriella_bambusicola       --------------------CGTTCCGTAGG--TGAACCTGCG------G
Longiostiolum_tectonae          -----------------------TCCGTAGG--TGAACCTGCG------G
Lonicericola_fuyuanensis        ------------------------------------ACCTGCG------G
Massarina_cisti                 -----------------------------------------CG------G
Mauritiana_rhizophorae          --------------------------------------------------
Meanderella_rijsii              -----------------------CCTTCGGGCTTCTACTTATT-------
Melanocamarosporium_galiicola   --------------------------------------------------
Multilocularia_bambusae         ------------GTAACAAGGTTTCCGTAGG--TGAACCTGCG------G
Murispora_cardui                ---------------------TTTCCGTAGG--TGAACCTGCG------G
Neoaquastroma_cylindricum       ----------------------------------TGACCTGCG------G
Neoastrosphaeriella_krabiensis  -------ATCCC-----GTGGTCGGCTTAGGCCTGGCCCCGCC------A
Neobrevicollum_oleae            --------------------GTGGGTCTTCTCTGAAGCCCGCG-------
Neolophiotrema_xiaokongense     TGTCGGGGGTGAGTTCCAACCGTTCCGTAGG--TGAACCTGCG------G
Neooccultibambusa_kaiyangensis  --------------------------------TTCTCCCCTCG-------
Neothyrostroma_encephalarti     -------------TAACAAGGTTTCCGTAGG--TGAACCTGCG------G
Nigromargarita_tarda_H331       TACACTCAGTGTGCCCTAGAGGCCCTGCGGGGCCGCGCTTGCAATAACCG
Nigromargarita_tarda_H263       TACACTCAGTGTGCCCTAGAGGCCCTGCGGGGCCGCGCTTGCAATAACCG
Paramonodictys_hongheensis      AARAAAAAAARTGTAACAAGGTTTCCGTAGG--TGAACCTGCG------G
Phaeosclera_dematioides         --------------------------------------------------
Purpureofaciens_aquatica        TGCATCCACGGGATAGAAAACGTTCCGTAGG--TGAACCTGCG------G
Quixadomyces_hongheensis        --------------AACAAGGTTTCCGTAGG--TGAACCTGCG------G
Shearia_formosa                 ------------GTAACAAGGTTTCCGTAGG--TGAACCTGCG------G
Sulcatispora_berchemiae         GAGAGTCTGGTGCTTAGTTAGTGTCGGTCTATGTCTGTCTGTGGTTGGCA
Thyrostroma_ulmigenum           -----------CGTAACAAGGTTTCCGTAGG--TGAACCTGCG------G
Tingoldiago_clavata             -------------------------------GCGGAAGGTACT------G
Trematosphaeria_grisea          --------------------------------------------------

Acericola_italica               CAGTTTGATTACTGGACCACGAGTAAGCCCCC------------------
Alpinaria_rhododendri           AAGGATCATTACCGTGGGGCTTCGGCCCCATTG-----------------
Amniculicola_lignicola          AAGGATCATTACTGTAGGGGGCTTTTGCCCCCGA----------------
Anastomitrabeculia_didymospora  AAGGATCATTACCAATTGCGGGCGAGGGATCCCTGCGGACCGGGCTGCGG
Angustimassarina_camporesii     AAGGATCATTATCGTAGGGCTTTTGTCCTGTCGAGATA------------
Anteaglonium_gordoniae          ----ATCATTGTAAAGTACCGCGGCTTGTCCGCGGGTCGGGGGGCCCCCT
Aposphaeria_corallinolutea      AAGGATCATTACCGTGGGGATTCGTCCCCATTG-----------------
Aquadictyospora_clematidis      AAGGATCATTACTTACTGTGCCATGCCGGTGGGTGCAAGCCTGCCGGTAT
Aquastroma_magniostiolatum      AAGGATCATTACCCAGTTGCCCGTCGTCTGCACGCGTGAGGAGCGCCTCT
Aquatospora_cylindrica          AAAAAGCATCACAATGTGGCCGCTTCGCACCCCCTCTATGATGGGAACAC
Aquimassariosphaeria_kunmingen  --------------------------------------------------
Arundellina_typhae              AGAGATCACCGTGCTTCCTAACCCCCATTCCCACTATTTAGGGGAGTGAA
Xenoastrosphaeriella_tornata    --------------------------------------------------
Brevicollum_hyalosporum         AAGGATCATTACTGTGGGTCTTCTCTGAAGCCCGCG--------------
Brunneofusispora_inclinatiosti  --------------------------------------------------
Capulatispora_sagittiformis     AAGGATCATTAAATGTTGAGGAGCGTGCTCCGAAGTGCCGTTTTACGAAT
Corynespora_nabanheensis        AAGGATCATTATCGTAGGGCGTCCGCGCCCTTCG----------------
Dendryphiella_phitsanulokensis  AAGGATCATTACCAAGTGCCCGGTATAGGTATGCCTACCAGCTGCCTCTA
Dictyocheirospora_clematidis    AAGGATCATTACACACTGCGCGATACCTGCTGTTTCAGCAGGTATCTG--
Dothidea_sambuci                ------CATTAAAAGAATGTTGGGGGACCCGGGGCAACCCGGACAATCCC
Dothidotthia_robiniae           AAGGATCATTACTGAGAGTACTGGGCTCTGCCTAGC--------------
Emarellia_grisea                AAGGATCATTACCAAAGGCGTCTCTCTGGGGCGCTT--------------
Falciformispora_senegalensis    ----ATCATTACTATATGCCTTGGCGTTCCTACG----------------
Fissuroma_wallichiae            AAGGATCATTAAAAAGAGGGGAGAGAAGTCCCGTGGTCGGCGCACCATTG
Flabellascoma_sichuanense       --------------------------------------------------
Flammeascoma_lignicola          GGCACTTTTCGAGATTGGGCCGCCCC------------------------
Fuscosphaeria_hungarica         AAGGATCATTACCAATATCCAGTGTGCCTTAGAGCCCTGCGGGGCCGCGC
Fusiformispora_clematidis       --------------------------------------------------
Guttulispora_crataegi           AAGGATCATTATTGTGGAACGCCCTTTCGAGGGTTAC-------------
Halomassarina_thalassiae        --------------------------------------------------
Halotthia_posidoniae            --------------------------------------------------
Helminthosporiella_stilbacea    AAGGATCATTACACCAAGGCGATGCCACTCCGCCGGCCAGGCGGGTGGAC
Hermatomyces_subiculosus        AAGGATCATTATCGAGGGGGCTTGCCCCCGTCAA----------------
Kazuakitanaka_lancangensis      AAGGATCATTATATGGGTCCCGTACCGTCGGTAGCCCTTGAATGGGCAGC
Keissleriella_bambusicola       AAGGATCATTACCTGGCCTTGGGCCGCTCTTGGGGGTTCGCCCCTGGGGG
Longiostiolum_tectonae          AAGGATCATTACTGTTGGGGCTTCCCCATCA-------------------
Lonicericola_fuyuanensis        AGGGATCATTGCTGGAACGCGCCCCAGGCGCA------------------
Massarina_cisti                 AAGGATCATTAGATATGCTCCATCCCATCCG-------------------
Mauritiana_rhizophorae          --------------------------------------------------
Meanderella_rijsii              --------------------------------------------------
Melanocamarosporium_galiicola   --------------------------------------------------
Multilocularia_bambusae         AAGGATCATTACAAGTTGACCGCCTGTTGGACTCCGCGGCCCGATCCTGC
Murispora_cardui                AAGGATCATTATCGTAGGGGGCTATGCCCCCG------------------
Neoaquastroma_cylindricum       AAGGATCATTACTGTTGGGCCGGCCTGCTAGTACGCGAACCCGCCTCGGC
Neoastrosphaeriella_krabiensis  GCGGGCCCGGAACCGAAGCGGACCCAAGACCCGCCG--------------
Neobrevicollum_oleae            --------------------------------------------------
Neolophiotrema_xiaokongense     AAGGATCATTAGAGAAAAAGTGAGCCGA----------------------
Neooccultibambusa_kaiyangensis  --------------------------------------------------
Neothyrostroma_encephalarti     AAGGATCATTATCGTAGGGCTTATGCCCTGTCGAGATAG-----------
Nigromargarita_tarda_H331       GAAGGCCAGGATCGTGTCCCCACCCCTTCCCCCCTTTCCGGGGTGGGGCA
Nigromargarita_tarda_H263       GAAGGCCAGGATCGTGTCCCCACCCCTTCCCCCCTTTCCGGGGTGGGGCA
Paramonodictys_hongheensis      AAGGATCATTATGTGTTTGCGGTTGCCAACCGCGTCTTCATCTCGTCGCA
Phaeosclera_dematioides         ----ATCATTAATGAGTGAGGGTCCTCACCGGCCC---------------
Purpureofaciens_aquatica        AAGGATCATTACAAAAAGTATCAATGGCGTAAATTGCCCATTGGGAAGAT
Quixadomyces_hongheensis        AAGGATCATTACATAATATTACGGGGGGCCGGACCCTCAAGTCTTCTGTC
Shearia_formosa                 AAGGATCATTACTGTATGGGCTATCCCATCG-------------------
Sulcatispora_berchemiae         AAGGTTCGCCTGCGCCATCCAGTCACTTCCCAACCTGAGCAATGATGCCC
Thyrostroma_ulmigenum           AAGGATCATTACTGAGAGTACTGGGCTCTGCCTAGCT-------------
Tingoldiago_clavata             CGGAGACATTACCTGGCCTTGGGCCGTTCCCGGGAAGTGTATGCCCTGTC
Trematosphaeria_grisea          ----ATCATTACCCAACAGCCCTTCGGGGTC-------------------

Acericola_italica               --------------------------------------------------
Alpinaria_rhododendri           --------------------------------------------------
Amniculicola_lignicola          --------------------------------------------------
Anastomitrabeculia_didymospora  CCCGGCCCGCGTTGATCGCTCCCCGC------------------------
Angustimassarina_camporesii     --------------------------------------------------
Anteaglonium_gordoniae          CGGGAGGCCCT---------------------------------------
Aposphaeria_corallinolutea      --------------------------------------------------
Aquadictyospora_clematidis      AG------------------------------------------------
Aquastroma_magniostiolatum      GCAGTGCGATCGTCTTCTCTCCCGTCAAGTCGCCCTGCGTGGGGCGGCGT
Aquatospora_cylindrica          TGTGATGAGACGCCCATGGCCTGCGGTAGCTGGGCAGCGAGCATAGCACT
Aquimassariosphaeria_kunmingen  --------------------------------------------------
Arundellina_typhae              TGCTCACTTGGCCATAGAACTGCTGTCAGTCGCGGACCTGGCAATCCGTC
Xenoastrosphaeriella_tornata    --------------------------------------------------
Brevicollum_hyalosporum         --------------------------------------------------
Brunneofusispora_inclinatiosti  --------------------------------------------------
Capulatispora_sagittiformis     CCGATTCG------------------------------------------
Corynespora_nabanheensis        --------------------------------------------------
Dendryphiella_phitsanulokensis  TCGCGTGCCA----------------------------------------
Dictyocheirospora_clematidis    --------------------------------------------------
Dothidea_sambuci                CTTA----------------------------------------------
Dothidotthia_robiniae           --------------------------------------------------
Emarellia_grisea                --------------------------------------------------
Falciformispora_senegalensis    --------------------------------------------------
Fissuroma_wallichiae            CATTAGTAGTGGTGCGTTCCCTAACC------------------------
Flabellascoma_sichuanense       --------------------------------------------------
Flammeascoma_lignicola          --------------------------------------------------
Fuscosphaeria_hungarica         TTGCAACAACCGGAAGGCCAGGATGGCAGTCTCTTTCCCCCCATCCCCCC
Fusiformispora_clematidis       --------------------------------------------------
Guttulispora_crataegi           --------------------------------------------------
Halomassarina_thalassiae        --------------------------------------------------
Halotthia_posidoniae            --------------------------------------------------
Helminthosporiella_stilbacea    --------------------------------------------------
Hermatomyces_subiculosus        --------------------------------------------------
Kazuakitanaka_lancangensis      CCCCAAGAGGCCTGGCACGTCTCGAAGGGGTGCCGGCGCCTACCAGTATG
Keissleriella_bambusicola       TGCTTAGCCC----------------------------------------
Longiostiolum_tectonae          --------------------------------------------------
Lonicericola_fuyuanensis        --------------------------------------------------
Massarina_cisti                 --------------------------------------------------
Mauritiana_rhizophorae          --------------------------------------------------
Meanderella_rijsii              --------------------------------------------------
Melanocamarosporium_galiicola   --------------------------------------------------
Multilocularia_bambusae         TGCCGGAGG-----------------------------------------
Murispora_cardui                --------------------------------------------------
Neoaquastroma_cylindricum       GGGACGCCAGGAATGCGGGTCGGCGAAACCATGGGCGCA-----------
Neoastrosphaeriella_krabiensis  --------------------------------------------------
Neobrevicollum_oleae            --------------------------------------------------
Neolophiotrema_xiaokongense     --------------------------------------------------
Neooccultibambusa_kaiyangensis  --------------------------------------------------
Neothyrostroma_encephalarti     --------------------------------------------------
Nigromargarita_tarda_H331       TCCCCCCTCGCAAACACTTTCCTGGAGCGCGGC-----------------
Nigromargarita_tarda_H263       TTCCCCCTCACGAACACTTTCCTGGAGCGCGGC-----------------
Paramonodictys_hongheensis      CGGAAACCCCACGGCCGTGGGCAGAAATGCCACCGGCCGCGGGCGGAAGT
Phaeosclera_dematioides         --------------------------------------------------
Purpureofaciens_aquatica        TCAGTTCTCAACTCTGGACCCCCCGGCAGCGTAAAGGCCAGCGGCCCGAG
Quixadomyces_hongheensis        TTCAAACCGCAGTGGGCTTGAGACCCGCCCTGTCTG--------------
Shearia_formosa                 --------------------------------------------------
Sulcatispora_berchemiae         TATCCGTACCGAGGCGAACCCACGGAAAAAGGGAAAGTGGCATACCCATA
Thyrostroma_ulmigenum           --------------------------------------------------
Tingoldiago_clavata             GTCGCTCTCCCGGGGGCGCTTAGCCC------------------------
Trematosphaeria_grisea          --------------------------------------------------

Acericola_italica               --------------------------------------------------
Alpinaria_rhododendri           --------------------------------------------------
Amniculicola_lignicola          --------------------------------------------------
Anastomitrabeculia_didymospora  --------------------------------------------------
Angustimassarina_camporesii     --------------------------------------------------
Anteaglonium_gordoniae          --------------------------------------------------
Aposphaeria_corallinolutea      --------------------------------------------------
Aquadictyospora_clematidis      --------------------------------------------------
Aquastroma_magniostiolatum      GCCGCGCACCGCTGCAAGGCCGAAGAGGCCCGCGGTCATGGGCCCGGAAA
Aquatospora_cylindrica          CAACCCCCCTCCCTTTCCTTGCGGGTTAGAAGCCCCTGCAAATCCAAA--
Aquimassariosphaeria_kunmingen  --------------------------------------------------
Arundellina_typhae              CTCCCTGCCGACGACGTTGGCAACCCCAGTACTGCTGGAATGCGTGCTAG
Xenoastrosphaeriella_tornata    --------------------------------------------------
Brevicollum_hyalosporum         --------------------------------------------------
Brunneofusispora_inclinatiosti  --------------------------------------------------
Capulatispora_sagittiformis     --------------------------------------------------
Corynespora_nabanheensis        --------------------------------------------------
Dendryphiella_phitsanulokensis  --------------------------------------------------
Dictyocheirospora_clematidis    --------------------------------------------------
Dothidea_sambuci                --------------------------------------------------
Dothidotthia_robiniae           --------------------------------------------------
Emarellia_grisea                --------------------------------------------------
Falciformispora_senegalensis    --------------------------------------------------
Fissuroma_wallichiae            --------------------------------------------------
Flabellascoma_sichuanense       --------------------------------------------------
Flammeascoma_lignicola          --------------------------------------------------
Fuscosphaeria_hungarica         CGAGACGCTTTCCTGGAGCGCGG---------------------------
Fusiformispora_clematidis       --------------------------------------------------
Guttulispora_crataegi           --------------------------------------------------
Halomassarina_thalassiae        --------------------------------------------------
Halotthia_posidoniae            --------------------------------------------------
Helminthosporiella_stilbacea    --------------------------------------------------
Hermatomyces_subiculosus        --------------------------------------------------
Kazuakitanaka_lancangensis      TGGTCGGTCTATGTCTCCGTGTCAGTACACGCTTGTCGCCGCGTGGAACT
Keissleriella_bambusicola       --------------------------------------------------
Longiostiolum_tectonae          --------------------------------------------------
Lonicericola_fuyuanensis        --------------------------------------------------
Massarina_cisti                 --------------------------------------------------
Mauritiana_rhizophorae          --------------------------------------------------
Meanderella_rijsii              --------------------------------------------------
Melanocamarosporium_galiicola   --------------------------------------------------
Multilocularia_bambusae         --------------------------------------------------
Murispora_cardui                --------------------------------------------------
Neoaquastroma_cylindricum       --------------------------------------------------
Neoastrosphaeriella_krabiensis  --------------------------------------------------
Neobrevicollum_oleae            --------------------------------------------------
Neolophiotrema_xiaokongense     --------------------------------------------------
Neooccultibambusa_kaiyangensis  --------------------------------------------------
Neothyrostroma_encephalarti     --------------------------------------------------
Nigromargarita_tarda_H331       --------------------------------------------------
Nigromargarita_tarda_H263       --------------------------------------------------
Paramonodictys_hongheensis      GCGATCGAGG----------------------------------------
Phaeosclera_dematioides         --------------------------------------------------
Purpureofaciens_aquatica        AAGCTGCCGCGTAGGGTCTGGGAA--------------------------
Quixadomyces_hongheensis        --------------------------------------------------
Shearia_formosa                 --------------------------------------------------
Sulcatispora_berchemiae         CCCTCGAGCCTAACAGCCAGCGGCTCCATAAATCGTCAACCGGGCTCCCC
Thyrostroma_ulmigenum           --------------------------------------------------
Tingoldiago_clavata             --------------------------------------------------
Trematosphaeria_grisea          --------------------------------------------------

Acericola_italica               --------------------------------------------------
Alpinaria_rhododendri           --------------------------------------------------
Amniculicola_lignicola          --------------------------------------------------
Anastomitrabeculia_didymospora  --------------------------------------------------
Angustimassarina_camporesii     --------------------------------------------------
Anteaglonium_gordoniae          --------------------------------------------------
Aposphaeria_corallinolutea      --------------------------------------------------
Aquadictyospora_clematidis      --------------------------------------------------
Aquastroma_magniostiolatum      ACCGGGTGCGCGGGTCGGGG------------------------------
Aquatospora_cylindrica          --------------------------------------------------
Aquimassariosphaeria_kunmingen  --------------------------------------------------
Arundellina_typhae              GGGGGGGAGGGGGGCTTGCTAGGCGCCGTAAGAGATCCTATAACCAG---
Xenoastrosphaeriella_tornata    --------------------------------------------------
Brevicollum_hyalosporum         --------------------------------------------------
Brunneofusispora_inclinatiosti  --------------------------------------------------
Capulatispora_sagittiformis     --------------------------------------------------
Corynespora_nabanheensis        --------------------------------------------------
Dendryphiella_phitsanulokensis  --------------------------------------------------
Dictyocheirospora_clematidis    --------------------------------------------------
Dothidea_sambuci                --------------------------------------------------
Dothidotthia_robiniae           --------------------------------------------------
Emarellia_grisea                --------------------------------------------------
Falciformispora_senegalensis    --------------------------------------------------
Fissuroma_wallichiae            --------------------------------------------------
Flabellascoma_sichuanense       --------------------------------------------------
Flammeascoma_lignicola          --------------------------------------------------
Fuscosphaeria_hungarica         --------------------------------------------------
Fusiformispora_clematidis       --------------------------------------------------
Guttulispora_crataegi           --------------------------------------------------
Halomassarina_thalassiae        --------------------------------------------------
Halotthia_posidoniae            --------------------------------------------------
Helminthosporiella_stilbacea    --------------------------------------------------
Hermatomyces_subiculosus        --------------------------------------------------
Kazuakitanaka_lancangensis      GCAGCCCTCGATCGTTCCCCCCACCAAGTTGCTCCTGCCAGGAGAGTGGA
Keissleriella_bambusicola       --------------------------------------------------
Longiostiolum_tectonae          --------------------------------------------------
Lonicericola_fuyuanensis        --------------------------------------------------
Massarina_cisti                 --------------------------------------------------
Mauritiana_rhizophorae          --------------------------------------------------
Meanderella_rijsii              --------------------------------------------------
Melanocamarosporium_galiicola   --------------------------------------------------
Multilocularia_bambusae         --------------------------------------------------
Murispora_cardui                --------------------------------------------------
Neoaquastroma_cylindricum       --------------------------------------------------
Neoastrosphaeriella_krabiensis  --------------------------------------------------
Neobrevicollum_oleae            --------------------------------------------------
Neolophiotrema_xiaokongense     --------------------------------------------------
Neooccultibambusa_kaiyangensis  --------------------------------------------------
Neothyrostroma_encephalarti     --------------------------------------------------
Nigromargarita_tarda_H331       --------------------------------------------------
Nigromargarita_tarda_H263       --------------------------------------------------
Paramonodictys_hongheensis      --------------------------------------------------
Phaeosclera_dematioides         --------------------------------------------------
Purpureofaciens_aquatica        --------------------------------------------------
Quixadomyces_hongheensis        --------------------------------------------------
Shearia_formosa                 --------------------------------------------------
Sulcatispora_berchemiae         GCCCCAGCAAAATTCACTTATAAATGGGGTGGTCGACTAATTATAGGTTT
Thyrostroma_ulmigenum           --------------------------------------------------
Tingoldiago_clavata             --------------------------------------------------
Trematosphaeria_grisea          --------------------------------------------------

Acericola_italica               --------------------------------------------------
Alpinaria_rhododendri           --------------------------------------------------
Amniculicola_lignicola          --------------------------------------------------
Anastomitrabeculia_didymospora  --------------------------------------------------
Angustimassarina_camporesii     --------------------------------------------------
Anteaglonium_gordoniae          --------------------------------------------------
Aposphaeria_corallinolutea      --------------------------------------------------
Aquadictyospora_clematidis      --------------------------------------------------
Aquastroma_magniostiolatum      --------------------------------------------------
Aquatospora_cylindrica          --------------------------------------------------
Aquimassariosphaeria_kunmingen  --------------------------------------------------
Arundellina_typhae              --------------------------------------------------
Xenoastrosphaeriella_tornata    --------------------------------------------------
Brevicollum_hyalosporum         --------------------------------------------------
Brunneofusispora_inclinatiosti  --------------------------------------------------
Capulatispora_sagittiformis     --------------------------------------------------
Corynespora_nabanheensis        --------------------------------------------------
Dendryphiella_phitsanulokensis  --------------------------------------------------
Dictyocheirospora_clematidis    --------------------------------------------------
Dothidea_sambuci                --------------------------------------------------
Dothidotthia_robiniae           --------------------------------------------------
Emarellia_grisea                --------------------------------------------------
Falciformispora_senegalensis    --------------------------------------------------
Fissuroma_wallichiae            --------------------------------------------------
Flabellascoma_sichuanense       --------------------------------------------------
Flammeascoma_lignicola          --------------------------------------------------
Fuscosphaeria_hungarica         --------------------------------------------------
Fusiformispora_clematidis       --------------------------------------------------
Guttulispora_crataegi           --------------------------------------------------
Halomassarina_thalassiae        --------------------------------------------------
Halotthia_posidoniae            --------------------------------------------------
Helminthosporiella_stilbacea    --------------------------------------------------
Hermatomyces_subiculosus        --------------------------------------------------
Kazuakitanaka_lancangensis      CGGTCTCGCGGTGCAGCCAACGGCTGCCGGAACA----------------
Keissleriella_bambusicola       --------------------------------------------------
Longiostiolum_tectonae          --------------------------------------------------
Lonicericola_fuyuanensis        --------------------------------------------------
Massarina_cisti                 --------------------------------------------------
Mauritiana_rhizophorae          --------------------------------------------------
Meanderella_rijsii              --------------------------------------------------
Melanocamarosporium_galiicola   --------------------------------------------------
Multilocularia_bambusae         --------------------------------------------------
Murispora_cardui                --------------------------------------------------
Neoaquastroma_cylindricum       --------------------------------------------------
Neoastrosphaeriella_krabiensis  --------------------------------------------------
Neobrevicollum_oleae            --------------------------------------------------
Neolophiotrema_xiaokongense     --------------------------------------------------
Neooccultibambusa_kaiyangensis  --------------------------------------------------
Neothyrostroma_encephalarti     --------------------------------------------------
Nigromargarita_tarda_H331       --------------------------------------------------
Nigromargarita_tarda_H263       --------------------------------------------------
Paramonodictys_hongheensis      --------------------------------------------------
Phaeosclera_dematioides         --------------------------------------------------
Purpureofaciens_aquatica        --------------------------------------------------
Quixadomyces_hongheensis        --------------------------------------------------
Shearia_formosa                 --------------------------------------------------
Sulcatispora_berchemiae         ACTATTTAAATAGGGGAGCCCTGAGGGATGGATTGTTCGTTCGCTCCTTC
Thyrostroma_ulmigenum           --------------------------------------------------
Tingoldiago_clavata             --------------------------------------------------
Trematosphaeria_grisea          --------------------------------------------------

Acericola_italica               -----------------------------------------TGTCTGCAC
Alpinaria_rhododendri           -----------------------------------------AGATAGCAC
Amniculicola_lignicola          -----------------------------------------AAAACATGC
Anastomitrabeculia_didymospora  -----------------------------------------GCAACCTCC
Angustimassarina_camporesii     -----------------------------------------GCGTCCTTG
Anteaglonium_gordoniae          -----------------------------------------GTCTGAACC
Aposphaeria_corallinolutea      -----------------------------------------AGATAGCAC
Aquadictyospora_clematidis      -----------------------------------------CCCAGCTAA
Aquastroma_magniostiolatum      -----------------------------------------TTTAGTAAA
Aquatospora_cylindrica          -----------------------------------------CCCCTTCTA
Aquimassariosphaeria_kunmingen  --------------------------------------------------
Arundellina_typhae              -----------------------------------------CTCCCGGAC
Xenoastrosphaeriella_tornata    --------------------------------------------------
Brevicollum_hyalosporum         -----------------------------------------AGATAGCAC
Brunneofusispora_inclinatiosti  -----------------------------------------AGATGCCAC
Capulatispora_sagittiformis     -----------------------------------------GATTCACCG
Corynespora_nabanheensis        -----------------------------------------AGATAGCAC
Dendryphiella_phitsanulokensis  -----------------------------------------TCCTTACCA
Dictyocheirospora_clematidis    -----------------------------------------CACAGCTAA
Dothidea_sambuci                -----------------------------------------TACTTCCCA
Dothidotthia_robiniae           -----------------------------------------TACTTTTAC
Emarellia_grisea                -----------------------------------------TGCTCTTAC
Falciformispora_senegalensis    -----------------------------------------CCGGCAACA
Fissuroma_wallichiae            -----------------------------------------GGGGGAAAC
Flabellascoma_sichuanense       -----------------------------------------GCAAGTATG
Flammeascoma_lignicola          -----------------------------------------TGTCGGCAC
Fuscosphaeria_hungarica         -----------------------------------------CTGTCTGAA
Fusiformispora_clematidis       ------------------------------------------AACCCAAT
Guttulispora_crataegi           -----------------------------------------CATCAACCT
Halomassarina_thalassiae        --------------------------------------------------
Halotthia_posidoniae            --------------------------------------------------
Helminthosporiella_stilbacea    -----------------------------------------CCCCCACAC
Hermatomyces_subiculosus        -----------------------------------------GATACCACC
Kazuakitanaka_lancangensis      -----------------------------------------TATTCGGAA
Keissleriella_bambusicola       -----------------------------------------TTGACTCTT
Longiostiolum_tectonae          -----------------------------------------AGATGCTAT
Lonicericola_fuyuanensis        -----------------------------------------CCCAGAAAC
Massarina_cisti                 -----------------------------------------GGTCAATAC
Mauritiana_rhizophorae          --------------------------------------------------
Meanderella_rijsii              -------------------------------------------------A
Melanocamarosporium_galiicola   --------------------------------------------------
Multilocularia_bambusae         -----------------------------------------CCGACTCCA
Murispora_cardui                -----------------------------------------AAAGGTATA
Neoaquastroma_cylindricum       -----------------------------------------TTGCCCCCA
Neoastrosphaeriella_krabiensis  -----------------------------------------TGGTCGAAC
Neobrevicollum_oleae            ------------------------------------------AGATAGCA
Neolophiotrema_xiaokongense     -----------------------------------------AAAGCACAC
Neooccultibambusa_kaiyangensis  -----------------------------------------AGATAGCAC
Neothyrostroma_encephalarti     -----------------------------------------CGTCCTTGC
Nigromargarita_tarda_H331       -----------------------------------------TGTCTGAAT
Nigromargarita_tarda_H263       -----------------------------------------TGTCTGAAT
Paramonodictys_hongheensis      -----------------------------------------CGAAGTACA
Phaeosclera_dematioides         -----------------------------------------GACCTCCAA
Purpureofaciens_aquatica        -----------------------------------------CAAACAAAC
Quixadomyces_hongheensis        -----------------------------------------ATATTCTAC
Shearia_formosa                 -----------------------------------------AGATGATAC
Sulcatispora_berchemiae         TGCCAGAAGCGTCGGGTTCAGTGGCGCGTATGCCGGGACATATTCGGAAC
Thyrostroma_ulmigenum           -----------------------------------------ACTTTTACC
Tingoldiago_clavata             -----------------------------------------TCGATCATT
Trematosphaeria_grisea          -----------------------------------------TGCTATCAA

Acericola_italica               CCTTGT--CTTTT-GCGTACT-------CATGTTTCCT--CGGTGGGCTT
Alpinaria_rhododendri           CCTTTG--TTTAT-GAGTACC-------CTTGTTTCCT--CGGCGGGCTT
Amniculicola_lignicola          CCCTTG--TCTAT-GAGCACT-------CTTGTTTCCT--CGGCAGGCTT
Anastomitrabeculia_didymospora  CATCCC--TCATG-GCGTACC------TCTTGTTTCCT--CGGCGGGCTT
Angustimassarina_camporesii     CCTATT--TTTTG-GAGCACC------GTTCGTTTCCT--CAGCAGGCTT
Anteaglonium_gordoniae          CTATGT--CATTG-TCGCACC------TCGCGTTTCCT--CGGCGGGCTC
Aposphaeria_corallinolutea      CCTTTG--TTTAT-GAGCACC-------ATTGTTTCCT--CGGCGGGCTT
Aquadictyospora_clematidis      CCCTTG--TTTAT-TTCTACC---ATTTGTAAATCCCT--CGGCAGGGAC
Aquastroma_magniostiolatum      CCCTTG--ACTAT-GAGTACC------TCTCGTTCCCT--CGGCGCGCGC
Aquatospora_cylindrica          CCCTTG--ACTAT-GAGTACC------TTTTGTTTCCT--CGGTAGGTTT
Aquimassariosphaeria_kunmingen  --------------------------------------------------
Arundellina_typhae              CCCTTG--TCTAT-GTGTACT-------CTCGTTTCCT--CGGCAGGCTC
Xenoastrosphaeriella_tornata    --------------------------------------------------
Brevicollum_hyalosporum         CCTTGC--CTTTT-GAGTACC------GCTTGTTTCCT--CGGCAGGCCC
Brunneofusispora_inclinatiosti  CCTTGC--TTTAT-GCTCAGA-------AGTATTCCCT--CGGCGGGGCT
Capulatispora_sagittiformis     TGTTCT--TTTTT-GCGTACC-------CCTGTTTCCT--CGGCAGCTTC
Corynespora_nabanheensis        CCTTTG--CCTTT-GAGTACC------TCTCGTTTCCT--CGGCAGGCTC
Dendryphiella_phitsanulokensis  CCCTTG--TCTAT-GTATACC-------TTTGTTATCCCTCGGCTAGGTT
Dictyocheirospora_clematidis    CCCTTG--TCTAT-TACTACC---ATATGTGAATCCCT--CGGCAGGGAC
Dothidea_sambuci                CCCTTT--GTTGT-TATAACT-----ACCTTGTTGCTT--TGGCGGGACC
Dothidotthia_robiniae           CCATGT--TTTTC-AAGCACC-------AAAGTTTCCT--CGGCGGCCTC
Emarellia_grisea                CCTTTG--CCTAT--TCTACC---TCTGTACGTCCCTT--CGGC------
Falciformispora_senegalensis    CCCTTG--TCTAT-GTGTACC---GTACGTTGTTCCCT--CGGCAGGGCC
Fissuroma_wallichiae            CCTTTG--TTCAT-GAGCACC------GTACGTTTCCT--CGGCAGGCCC
Flabellascoma_sichuanense       CACCCC--TTTGT-TCTTACTGCAACGTTTGTTTCCCT--TGGCTGCTCC
Flammeascoma_lignicola          CCTTTG--TCTTTGGAGCACC------GTACGTTTCCC--CGGCAGGTCC
Fuscosphaeria_hungarica         TCCTTG--TCTAT-GCGTACG-CTCTCGTCCGTTCCCT--CGGCGGGGTC
Fusiformispora_clematidis       CCCTTG--TCTAT-GAGTACC-----CTTCGTTTCCCT--CGGCAGGTGC
Guttulispora_crataegi           TGCCTT--TTTTT-GCGCACC------CTTTGTTTCCT--CGGCAGCTTT
Halomassarina_thalassiae        --------------------------------------------------
Halotthia_posidoniae            --------------------------------------------------
Helminthosporiella_stilbacea    CCTCTG--TCTAC-GTGTACC---TCTTGTTGTTTCCT--CGGCAGGCCC
Hermatomyces_subiculosus        CCTTGC--CTTTT-GAGTACC------GTCTGTTTCCT--CGGCAGGCTC
Kazuakitanaka_lancangensis      TCCTTG--ACTAT-GAGCACC-GTTTTGTTGATTCCTT--CGGTGGAGAC
Keissleriella_bambusicola       ACCTTG--ATTAT-GTGCACC----TTTGTTGTTCCCT--CGGCAGGCCT
Longiostiolum_tectonae          CCTTTG--TCTAC-TAGTACT------TGTTGTTTCCT--CGGCAGGCTC
Lonicericola_fuyuanensis        CCTTTG--TGAAC-TTATACC-----TTACTGTTGCCT--CGGCGAAGGC
Massarina_cisti                 CCTTTG--CCTAT-GCGTACC--GTTTTGTTGTTTCCT--CGGTGGGCTC
Mauritiana_rhizophorae          --------------------------------------------------
Meanderella_rijsii              CCCTTG--CCTAC-GCGTACCTGTACCGTCTTTTCCCTTCCGGCTGGCC-
Melanocamarosporium_galiicola   --------------------------------------------------
Multilocularia_bambusae         CCCTTG--ACTAC-GAGCACC---ATTTGTTGTTCCCT--CGGCGGGCTC
Murispora_cardui                CCCTTG--TATAT-GAGTACT-------ATTGTTTCCT--CGGCAAGCTT
Neoaquastroma_cylindricum       TCCTTG--TCCAC-GCGTACCTGTTTTGTTTGCTCCCT--CGGCGGGGTC
Neoastrosphaeriella_krabiensis  CCTCTG--TTCAT-GAGCACC-----CCTACGTTTCCT--CGGCAGGTCC
Neobrevicollum_oleae            CCCTTG--CTTGT-TAGTACC-------TCTGTTTCCT--CGGCAGGTCC
Neolophiotrema_xiaokongense     CCCTTT--GTCAT-TGCCGCA----ACCTGCGTCTCCT--CGGCGGGCTC
Neooccultibambusa_kaiyangensis  CCTTGA--TTTCT--AGTACC-----TTCGTGTTTCCT--CGGCGGGTTC
Neothyrostroma_encephalarti     CAGTTT--TTTTG-GAGCACT------CTTTGTTTCCT--CAGCGGGCTT
Nigromargarita_tarda_H331       CCTTTG--TCTAT-GCGTACT-CTCTTGTTTGCTCCCT--CGGCGGGTCA
Nigromargarita_tarda_H263       CCTTTG--TCTAT-GCGTACT-CTCTCGTTTGCTCCCT--CGGCGGGTCA
Paramonodictys_hongheensis      CCCTTG--ACTAC-AAGTACC------TCTTGTTCCCT--CGGCGGGCTC
Phaeosclera_dematioides         CCCTTT--GTCGT-TTAAACA-AAAACCCTTGTTGCTT--TGGCGGTGCC
Purpureofaciens_aquatica        CCTTGC--ATTGC-GCGTACC------GCATATTGCCC--CGGCAGGCCC
Quixadomyces_hongheensis        CCATGT--CTTTT-GCGTACT------TTATGTTTCCT--TGGTAGGCTT
Shearia_formosa                 CCTTTG--TCTAT-AAGTACT------TGTTGTTTCCT--CGGCAGGCTT
Sulcatispora_berchemiae         CCTTTG--ACTAT-CAGTACC-GTTACGTTGATTCCTT--CGGTGGATTC
Thyrostroma_ulmigenum           CATGTT--TTTTT-ACGTACC------CAAAGTTTCCT--CGGCGGCTTA
Tingoldiago_clavata             ACCTTG--ATTAT-ATGTACC--ATTTCGTTGTTTCCT--CGGCAGGGTC
Trematosphaeria_grisea          CCCTTG--ACTAT-GAGTACC--AAAATATACGTCCCT--CGGCGGGGTG

Acericola_italica               G---CCT---------------------------------GCCGAATGGA
Alpinaria_rhododendri           G---CCC---------------------------------GCCAGTAGGA
Amniculicola_lignicola          G---CCT---------------------------------GCCAACGGGG
Anastomitrabeculia_didymospora  G---CCC---------------------------------GCCAGCGAGG
Angustimassarina_camporesii     G---CCT---------------------------------GCTACTGGGG
Anteaglonium_gordoniae          G---CCC---------------------------------GCCAACGAGG
Aposphaeria_corallinolutea      G---CCC---------------------------------GCCGGTGGAC
Aquadictyospora_clematidis      G---CCT---------------------------------GCCGCTGGGA
Aquastroma_magniostiolatum      AGG-CGC---------------------------------GCCGATGGGC
Aquatospora_cylindrica          G---CCT---------------------------------GCCGGTGGAC
Aquimassariosphaeria_kunmingen  --------------------------------------------------
Arundellina_typhae              G---CCT---------------------------------GCCAATGGGG
Xenoastrosphaeriella_tornata    --------------------------------------------------
Brevicollum_hyalosporum         G---CCT---------------------------------GCCACGAGGA
Brunneofusispora_inclinatiosti  A---CCT---------------------------------GCCAGCGGGA
Capulatispora_sagittiformis     G---CCT---------------------------------GCCAACGGGG
Corynespora_nabanheensis        G---CCT---------------------------------GCCAACGGGG
Dendryphiella_phitsanulokensis  C-----------------------------GCGTAACCCAGCCGGTCGGG
Dictyocheirospora_clematidis    G---CCT---------------------------------GCCGCTGGGA
Dothidea_sambuci                GTTCGGTCATCCGAGCGCACCAGTCTTCGGACAGGTGAGCGCCTGCCAGA
Dothidotthia_robiniae           G---CCC---------------------------------GCCGATTGGA
Emarellia_grisea                ----CCTGGGTGCACCCCA---------------------GCCGAAGGGC
Falciformispora_senegalensis    CTC-CCT---------------------------------GCCACTGGGT
Fissuroma_wallichiae            G---CCT---------------------------------GCCAACGGGG
Flabellascoma_sichuanense       G---GGC---------------------------------GCCAATCGGG
Flammeascoma_lignicola          G---CCT---------------------------------GCCAGTGGGG
Fuscosphaeria_hungarica         A---CCC---------------------------------GTCGATGGGC
Fusiformispora_clematidis       G---CCT---------------------------------GCCGCAGGGA
Guttulispora_crataegi           G---CCT---------------------------------GCCAACGAGG
Halomassarina_thalassiae        --------------------------------------------------
Halotthia_posidoniae            --------------------------------------------------
Helminthosporiella_stilbacea    G---CCT---------------------------------GCCGACGGGA
Hermatomyces_subiculosus        G---CCT---------------------------------GCCAATGAGG
Kazuakitanaka_lancangensis      G---TCC---------------------------------GCCGATTGGA
Keissleriella_bambusicola       ----CCT---------------------------------GCCGCCAGGG
Longiostiolum_tectonae          G---CCT---------------------------------GCCAATGGGG
Lonicericola_fuyuanensis        TGGCCCCCCGGGGCCCCTCACCCTCACGGGTGTTGA----GCCGGCGGAC
Massarina_cisti                 G---CCC---------------------------------GCCGGCAGGA
Mauritiana_rhizophorae          --------------------------------------------------
Meanderella_rijsii              ----------------------------------------ACCGGAGGGG
Melanocamarosporium_galiicola   --------------------------------------------------
Multilocularia_bambusae         GCA-CCC---------------------------------GCCGACGGGC
Murispora_cardui                G---CTT---------------------------------GCCAATGGGG
Neoaquastroma_cylindricum       GCTACCC---------------------------------GCCGGTGTGC
Neoastrosphaeriella_krabiensis  G---CCT---------------------------------GCCA---GGA
Neobrevicollum_oleae            G---CCT---------------------------------GCCAATGGGG
Neolophiotrema_xiaokongense     G---CCC---------------------------------GCCTTCGAGG
Neooccultibambusa_kaiyangensis  G---CCC---------------------------------GCCGAAGGAC
Neothyrostroma_encephalarti     G---CCC---------------------------------GCTCTTGGGG
Nigromargarita_tarda_H331       ----TCC---------------------------------GTCGTTGGGT
Nigromargarita_tarda_H263       ----CCC---------------------------------GTCGTTGGGT
Paramonodictys_hongheensis      GCG-CTC---------------------------------GCCGCTGGGC
Phaeosclera_dematioides         GTCCGCCGGCCGGCCCTCTGTGGCCCTAGGCCGGGCGCCCGCCGGGGTGA
Purpureofaciens_aquatica        G---CCT---------------------------------GCCAGCGGGG
Quixadomyces_hongheensis        G---CCT---------------------------------GCCGATAGGA
Shearia_formosa                 G---CCT---------------------------------GCCAATGGGG
Sulcatispora_berchemiae         G---TTC---------------------------------GCCGACTGGA
Thyrostroma_ulmigenum           G---GCT---------------------------------GCCGGCTGGA
Tingoldiago_clavata             T---CCT---------------------------------GCCGCCAGGA
Trematosphaeria_grisea          CACACC----------------------------------GCCCATGGGC

Acericola_italica               CAACT--CTAAAACCCTT---TTAA-----TTTTTAA-TCA--GC--GTC
Alpinaria_rhododendri           CATTA----AAAACCCTT---TGTA-----GTAGCAG-TAA------CTT
Amniculicola_lignicola          ACGATACCAAACCTTTTT---TGCA-----GTAGTAG-TAGCCGT-----
Anastomitrabeculia_didymospora  ACCCCCAACAAACCTTTT---GCAG-----TAAGCAG-TAC--AC--GTC
Angustimassarina_camporesii     ACCCC---TCAAACGCTT---TGTA-----AATACAG-TAA--TC--GTC
Anteaglonium_gordoniae          ACCCCATACCAAACCCAT---TGCAGT---ATTGCAG-TAC--AC--GTC
Aposphaeria_corallinolutea      ATACC-----AAACCCTT---TGTA-----GTAGCAG-TAT------CTT
Aquadictyospora_clematidis      CCCCT-----AAACTCTACTGTATA-----AAAGCATCCAAACAT---TC
Aquastroma_magniostiolatum      CCATC--CGAACCCCCCT---TGCA-----GTAGCCG-TAC--AC--CTC
Aquatospora_cylindrica          CCTAT-TAAAAACGCCTT---TGTT-----TTAGCAG-TTT--CT--GTC
Aquimassariosphaeria_kunmingen  --------------------------------------------------
Arundellina_typhae              ACAAG-CCAAACCCTTTTTTTTGCA-----GTGGCAG-TGT--CT--GTA
Xenoastrosphaeriella_tornata    --------------------------------------------------
Brevicollum_hyalosporum         CATCC-----AAACCCTT---TGCA-----GTTGTAT-CAA--AC--GTC
Brunneofusispora_inclinatiosti  TCAAC---CAAACCCCTCCACTGTA-----ATAGTAG-TACG-----CTC
Capulatispora_sagittiformis     ACCCC--CAAAAACCCTT---TGCA-----ATTCAAG-TACAATT--TTC
Corynespora_nabanheensis        ACCACCAAACCAACTCTTGCATGTA-----CAAGCAG-TAT--AC--GTC
Dendryphiella_phitsanulokensis  ACCCT----AAACACCCT---TGTA-----ATTAAGCATTCTATT--TTC
Dictyocheirospora_clematidis    CCCCT----AAACTCCAC---TGTATG---CAAGCATCTAA--AA--TTC
Dothidea_sambuci                GTCCAACCAAACTCTTGT---TTTTAACCAGTC--------------GTC
Dothidotthia_robiniae           CTCAA---TCAAACCCTT---TGCA-----GTTGCAG-TCA--GC--GTC
Emarellia_grisea                CTTGA---TAAAACCTTC---TTTA-----TCGAAAGCCGTTTTC--TTC
Falciformispora_senegalensis    CTCCACCAAAAAACTCTTTGCAGCA-----AAAGCAG-TATACCT--GTC
Fissuroma_wallichiae            ACCCAAACCAAACCCTAA---TGTA-----GTTGCAG-TCT--TT--GTC
Flabellascoma_sichuanense       ACCCT----GAAACCCTC---TGTA-----ATCCAGTGTAC--CC--GTC
Flammeascoma_lignicola          ACCCCAATAGAAACACCT------------GTAGTATCCTGCAGT-----
Fuscosphaeria_hungarica         ACCTT---ACACACCCTT---TGCA-----GTAGCAG-TAT--AC--TTC
Fusiformispora_clematidis       CAAAA-GTCAAACCCTTT---TGCA-----ACACTTT----------GTC
Guttulispora_crataegi           ACCCC-CTAAAAACCTTT---TGCA-----ATCCCAG-TATAACT--TTC
Halomassarina_thalassiae        --------------------------------------------------
Halotthia_posidoniae            --------------------------------------------------
Helminthosporiella_stilbacea    CCCCC--CCTAAACCCTTTTGTATACGAGTATACCAA------AA--ATC
Hermatomyces_subiculosus        ACCACATCCAAACCTTTT---TGTA-----TCTGTAG-TAA--AC--GTC
Kazuakitanaka_lancangensis      ACCCC-CATGAACCCTTT---TGCA-----ATGGCATCTAT--TC--TTC
Keissleriella_bambusicola       ACCCC---AAAACCCATT---AGTA-----TAAGCAT-TAA--AC--TTC
Longiostiolum_tectonae          ACTTT--TTAAAACCTTT---TGCA-----ATAGCAG-TAT---T--TTC
Lonicericola_fuyuanensis        CCCCC----CAACCCCTT---TGCA-----GTAGCAGTAAC------TTC
Massarina_cisti                 ACCCC--CTAAACCCTTG---CAAT-----CCAGTAG-TAT--CT--CTC
Mauritiana_rhizophorae          --------------------------------------------------
Meanderella_rijsii              CTTTT-----AAACCCTT---GCAG-----TGAGCAG-TCTTACC--TTC
Melanocamarosporium_galiicola   --------------------------------------------------
Multilocularia_bambusae         ACCCA--CCAAACCCGTT---TGCA-----GTAGACG-TAC--AC--CTC
Murispora_cardui                ACTCC--ATCAAAACCTT---TTTT-----GTTGTTG-TAACCGT-----
Neoaquastroma_cylindricum       ATCCA-CCCCAAACCCTT---TGCA-----GTGGCAG-TATACCTCGCTC
Neoastrosphaeriella_krabiensis  CCCAAAACAGAAACCCTT---TGCA-----GTAGTGT-TCCAGTC--GTC
Neobrevicollum_oleae            ACTTC----AACCACCTT---TGTA-----GTTGCAATTAT------GTC
Neolophiotrema_xiaokongense     ACCCCAACCCAAACCCTG--ATGTG-----CCTGTAG-TACCAGT-----
Neooccultibambusa_kaiyangensis  CTCTT--CAAAACCTAGT---TGCA-----GTAGCAG-TACC-----TTC
Neothyrostroma_encephalarti     ACCCC--TTAAACTCTTT---GCAA-----AACGCAG-TAT--TC--GTC
Nigromargarita_tarda_H331       TAGCGTCCCACACCCTTT---TGCA-----GTGGCAG-TAT--AC--TTC
Nigromargarita_tarda_H263       TAGCTTCCCACACCCTTT---TGCA-----GTGGCAG-TAT--AC--TTC
Paramonodictys_hongheensis      CCATC---CAAACCCCTT---TGCA-----GTAGCCG-TAT--AC--CTC
Phaeosclera_dematioides         AACCA-------AACTCT---TGCGATGCAACCATAC----------GTC
Purpureofaciens_aquatica        CCCCAACACAAAACCTGT--TTGCA-----GTAGCCAGCAGTACC-----
Quixadomyces_hongheensis        CAGCT-TTTAAACCTTTT---TGTA-----ATTGCAA-TCA--GC--GTC
Shearia_formosa                 ACCAT--TTTCAACCCTT---TGCA-----ATAGCAG-TAG---C--CTC
Sulcatispora_berchemiae         ACTTT-TAAAACCCTTTT---TGCA-----ATAGCAT-TTAAACT--TTC
Thyrostroma_ulmigenum           CAACC---ATAAACCCTT---TGTA-----GTTGCAG-TCA--GC--GTC
Tingoldiago_clavata             ACCCCATCAGAACCCTAG---TGTA-----TAAGCAT-CAA--AC--TTG
Trematosphaeria_grisea          CTTTT-GAAAACACCTTT---TGCAGTATGCTAGTAT-------C--TTC

Acericola_italica               TGAA-----CAATTATAAT-AATTACAACTTTCAACAACGGATCTCTTGG
Alpinaria_rhododendri           CAGT-----TAATAACAAA-TATTAAAACTTTCAACAACGGATCTCTTGG
Amniculicola_lignicola          --------ATAGAAACAAA-AATCAAAACTTTCAACAACGGATCTCTTGG
Anastomitrabeculia_didymospora  TGAT---CAAACACGAATC-ATTTACAACTTTCAACAATGGATCTCTTGG
Angustimassarina_camporesii     TGAA---AAACAAACAAAA-AATCAAAACTTTCAACAATGGATCTCTTGG
Anteaglonium_gordoniae          TCAC-------AAACAATC-AATCAAAACTTTCAACAACGGATCTCTTGG
Aposphaeria_corallinolutea      CAGT-----AAAAAACAAA-TATTAAAACTTTCAACAACGGATCTCTTGG
Aquadictyospora_clematidis      TGAA----TATAACTAAAT-TATTACAACTTTCAACAATGGATCTCTTGG
Aquastroma_magniostiolatum      TGATCGTGGGCTCTTGAATCGTTTACAACTTTCAACAACGGATCTCTTGG
Aquatospora_cylindrica          TGAAAAATACAAGCAATTA-GTTTAAAACTTTCAACAACGGATCTCTTGG
Aquimassariosphaeria_kunmingen  --------------------------------------------------
Arundellina_typhae              TGGA---AAAAATCAATCT-TATTAAAACTTTCAACAACGGATCTCTTGG
Xenoastrosphaeriella_tornata    --------------------------------------------------
Brevicollum_hyalosporum         TGAA-----ACCTAGTAAT-CGTAACAACTTTCAACAATGGATCTCTTGG
Brunneofusispora_inclinatiosti  TGAT---AGACAAACAAAA-AGTCAAAACTTTCAACAACGGATCTCTTGG
Capulatispora_sagittiformis     TGAA------AACAAACAA-TATTAAAACTTTCAACAATGGATCTCTTGG
Corynespora_nabanheensis        AGAC-----AAACACAATT-ATTTACAACTTTCAACAACGGATCTCTTGG
Dendryphiella_phitsanulokensis  TGAT--ACCCTTTAAAAAA-AGTAACAACTTTCAACAATGGATCTCTTGG
Dictyocheirospora_clematidis    TGAA-AAAAAAAAACAATT-ATTTACAACTTTCAACAATGGATCTCTTGG
Dothidea_sambuci                TGAGTATAAAATTTTAATTAAATTAAAACTTTCAACAACGGATCTCTTGG
Dothidotthia_robiniae           AGTA-----AAAACTTAAT-AATTAAAACTTTCAACAACGGATCTCTTGG
Emarellia_grisea                TGATTGTGGGGTATGTCGA-ATTTACAACTTTCAACAATGGATCTCTTGG
Falciformispora_senegalensis    TGATTGTGGGCATCAAAAC-TATTACAACTTTCAACAACGGATCTCTTGG
Fissuroma_wallichiae            TGAA---TCAAACCCTTTT-TTTTAAAACTTTCAACAACGGATCTCTTGG
Flabellascoma_sichuanense       AGTT-------GTAAAAAT-CGTTAAAACTTTCAACAATGGATCTCTTGG
Flammeascoma_lignicola          AGACGTTAACTTTACAAAC-AATCAAAACTTTCAACAACGGATCTCTTGG
Fuscosphaeria_hungarica         TGAT---TTTTGCATGAAT-CGTTACAACTTTCAACAACGGATCTCTTGG
Fusiformispora_clematidis       TCAACCGTATCAAATCAAA-TCTTACAACTTTCAACAACGGATCTCTTGG
Guttulispora_crataegi           TGAA-----AACATAACAA-TATTAAAACTTTCAACAATGGATCTCTTGG
Halomassarina_thalassiae        --------------------------------------------------
Halotthia_posidoniae            --------------------------------------------------
Helminthosporiella_stilbacea    CGAT----AACTACCTAAT-TATCACAACTTTCAACAATGGATCTCTTGG
Hermatomyces_subiculosus        TGAT------AAAACAAAA-AATCAAAACTTTCAACAACGGATCTCTTGG
Kazuakitanaka_lancangensis      TGATA--CACAACGTAAAT-CGTTACAACTTTCAACAATGGATCTCTTGG
Keissleriella_bambusicola       TGAA--AACAAACCCAATT-ATTTACAACTTTCAACAATGGATCTCTTGG
Longiostiolum_tectonae          TGAA-----GATAAATAAT-TATTACAACTTTCAACAACGGATCTCTTGG
Lonicericola_fuyuanensis        TGATCG-TGGGATTTGAAT-CTTTACAACTTTCAACAACGGATCTCTTGG
Massarina_cisti                 CGAT----AAACAACCCAA-TATCACAACTTTCAACAATGGATCTCTTGG
Mauritiana_rhizophorae          --------------------------------------------------
Meanderella_rijsii              TGATACTACCTA--------ATTTACAACTTTCAACAATGGATCTCTTGG
Melanocamarosporium_galiicola   --------------------------------------------------
Multilocularia_bambusae         TGATCGTGGGCACTTGAAT-CTTTACAACTTTCAACAACGGATCTCTTGG
Murispora_cardui                -------AACCAAACAAAT-AATTAAAACTTTCAACAACGGATCTCTTGG
Neoaquastroma_cylindricum       TGATTGTGGGCAGTCGAAT-ACTTACAACTTTCAACAACGGATCTCTTGG
Neoastrosphaeriella_krabiensis  TGAT-----CTAGAAAACC-CTTCAAAACTTTCAACAACGGATCTCTTGG
Neobrevicollum_oleae            TGAA-----ATACCTTAAT-TATTACAACTTTCAACAACGGATCTCTTGG
Neolophiotrema_xiaokongense     -------GAACAACACACA-AATCAAAACTTTCAACAACGGATCTCTTGG
Neooccultibambusa_kaiyangensis  TGAT---AAACAAACAAAA-AGTCAAAACTTTCAACAACGGATCTCTTGG
Neothyrostroma_encephalarti     TGAG-TAAACAAACAAAAC-AATCAAAACTTTCAACAATGGATCTCTTGG
Nigromargarita_tarda_H331       TGAT---GTTGGCATGAAT-CGTTACAACTTTCAACAACGGATCTCTTGG
Nigromargarita_tarda_H263       TGAT---GTTGGCATGAAT-CGTTACAACTTTCAACAACGGATCTCTTGG
Paramonodictys_hongheensis      TGATCGTGGGCACTTGAAT-TTTTACAACTTTCAACAACGGATCTCTTGG
Phaeosclera_dematioides         CGAG---TAACCGATAAATCAATCAAAACTTTCAACAACGGATCTCTTGG
Purpureofaciens_aquatica        --CGTCACAAACACAACAC-AATCAAAACTTTCAACAATGGATCTCTTGG
Quixadomyces_hongheensis        TGAA---AAAACTTTTAAT-AGTTACAACTTTCAACAACGGATCTCTTGG
Shearia_formosa                 TGAT-----ACTAGTAATT-ATTTACAACTTTCAACAACGGATCTCTTGG
Sulcatispora_berchemiae         TGAT---ATAAACATAAAT-CGTTACAACTTTCAACAATGGATCTCTTGG
Thyrostroma_ulmigenum           TGAT-----AAAACAAAAT-AATTACAACTTTCAACAACGGATCTCTTGG
Tingoldiago_clavata             TGAA--ATCAAATACAATA-ATTTACAACTTTCAACAATGGATCTCTTGG
Trematosphaeria_grisea          TGATTCTGTGGGCATGAATTTTTTACAACTTTCAACAATGGATCTCTTGG

Acericola_italica               TTCTGGCATCGATGAAGAACGCAGCGAAATGCGATAAGTAGTGTGAATTG
Alpinaria_rhododendri           TTCTGGCATCGATGAAGAACGCAGCGAAATGCGATAAGTAGTGTGAATTG
Amniculicola_lignicola          TTCTGGCATCGATGAAGAACGCAGCGAAATGCGATAAGTAGTGTGAATTG
Anastomitrabeculia_didymospora  TTCTGGCATCGATGAAGAACGCAGCGAAATGCGATAAGTAGTGTGAATTG
Angustimassarina_camporesii     TTCTGGCATCGATGAAGAACGCAGCAAAATGCGATAAGTAGTGTGAATTG
Anteaglonium_gordoniae          TTCTGGCATCGATGAAGAACGCAGCGAAATGCGATAAGTAGTGTGAATTG
Aposphaeria_corallinolutea      TTCTGGCATCGATGAAGAACGCAGCGAAATGCGATAAGTAGTGTGAATTG
Aquadictyospora_clematidis      TTCTGGCATCGATGAAGAACGCAGCGAAATGCGATAAGTAGTGTGAATTG
Aquastroma_magniostiolatum      TTCTGGCATCGATGAAGAACGCAGCGAAATGCGATAAGTAGTGTGAATTG
Aquatospora_cylindrica          TTCTGGCATCGATGAAGAACGCAGCGAAATGCGATAAGTAGTGTGAATTG
Aquimassariosphaeria_kunmingen  --------------------------------------------------
Arundellina_typhae              TTCTGGCATCGATGAAGAACGCAGCGAAATGCGATAAGTAGTGTGAATTG
Xenoastrosphaeriella_tornata    --------------------------------------------------
Brevicollum_hyalosporum         TTCTGGCATCGATGAAGAACGCAGCGAAATGCGATAAGTAGTGTGAATTG
Brunneofusispora_inclinatiosti  TTCTGGCATCGATGAAGAACGCAGCGAAATGCGATAAGTAGTGTGAATTG
Capulatispora_sagittiformis     CTCTGGCATCGATGAAGAACGCAGCGAAATGCGATAAGTAGTGTGAATTG
Corynespora_nabanheensis        TTCTGGCATCGATGAAGAACGCAGCGAAATGCGATAAGTAGTGTGAATTG
Dendryphiella_phitsanulokensis  TTCTGGCATCGATGAAGAACGCAGCGAAATGCGATAAGTAGTGTGAATTG
Dictyocheirospora_clematidis    TTCTGGCATCGATGAAGAACGCAGCGAAATGCGATAAGTAGTGTGAATTG
Dothidea_sambuci                TTCTCGCATCGATGAAGAACGCAGCGAAATGCGATAAGTAATGTGAATTG
Dothidotthia_robiniae           TTCTGGCATCGATGAAGAACGCAGCGAAATGCGATAAGTAGTGTGAATTG
Emarellia_grisea                CTCTGGCATCGATGAAGAACGCAGC-------------------------
Falciformispora_senegalensis    TTCTGGCATCGATGAAGAACGCAGCGAAATGCGATAAGTAGTGTGAATTG
Fissuroma_wallichiae            CTCTGGCATCGATGAAGAACGCAGCGAAATGCGATAAGTAGTGTGAATTG
Flabellascoma_sichuanense       CTCTGGCATCGATGAAGAACGCAGCGAAATGCGATAAGTAGTGTGAATTG
Flammeascoma_lignicola          TTCTGGCATCGATGAAGAACGCAGCGAAATGCGATAAGTAGTGTGAATTG
Fuscosphaeria_hungarica         TTCTGGCATCGATGAAGAACGCAGCGAAATGCGATAAGTAGTGTGAATTG
Fusiformispora_clematidis       CTCTGGCATCGATGAAGAACGCAGCGAAATGCGATAAGTAGTGTGAATTG
Guttulispora_crataegi           CTCTGGCATCGATGAAGAACGCAGCGAAATGCGATAAGTAGTGTGAATTG
Halomassarina_thalassiae        --------------------------------------------------
Halotthia_posidoniae            --------------------------------------------------
Helminthosporiella_stilbacea    TTCTGGCATCGATGAAGAACGCAGCGAAATGCGAAAAGTAGTGTGAATTG
Hermatomyces_subiculosus        TTCTGGCATCGATGAAGAACGCAGCGAAATGCGATAAGTAGTGTGAATTG
Kazuakitanaka_lancangensis      TTCTGGCATCGATGAAGAACGCAGCGAAATGCGATAAGTAGTGTGAATTG
Keissleriella_bambusicola       TTCTGGCATCGATGAAGAACGCAGCGAAATGCGATAAGTAGTGTGAATTG
Longiostiolum_tectonae          TTCTGGCATCGATGAAGAACGCAGCGAAATGCGATAAGTAGTGTGAATTG
Lonicericola_fuyuanensis        TTCTGGCATCGATGAAGAACGCAGCGAAATGCGATAAGTAGTGTGAATTG
Massarina_cisti                 TTCTGGCATCGATGAAGAACGCAGCGAAATGCGAAAAGTAGTGTGAATTG
Mauritiana_rhizophorae          --------------------------------------------------
Meanderella_rijsii              CTCTGGCATCGATGAAGAACGCAGCGAACTGCGATAAGTAGTGTGAATTG
Melanocamarosporium_galiicola   --------------------------------------------------
Multilocularia_bambusae         TTCTGGCATCGATGAAGAACGCAGCGAAATGCGATAAGTAGTGTGAATTG
Murispora_cardui                TTCTGGCATCGATGAAGAACGCAGCGAAATGCGATAAGTAGTGTGAATTG
Neoaquastroma_cylindricum       TTCTGGCATCGATGAAGAACGCAGCGAAATGCGATAAGTAGTGTGAATTG
Neoastrosphaeriella_krabiensis  CTCTGGCATCGATGAAGAACGCAGCGAAATGCGATAAGTAGTGTGAATTG
Neobrevicollum_oleae            TTCTGGCATCGATGAAGAACGCAGCGAAATGCGATAAGTAGTGTGAATTG
Neolophiotrema_xiaokongense     CTCTGGCATCGATGAAGAACGCAGCGAAATGCGATAAGTAGTGTGAATTG
Neooccultibambusa_kaiyangensis  TTCTGGCATCGATGAAGAACGCAGCGAAATGCGATAAGTAGTGTGAATTG
Neothyrostroma_encephalarti     TTCTGGCATCGATGAAGAACGCAGCAAAATGCGATAAGTAGTGTGAATTG
Nigromargarita_tarda_H331       TTCTGGCATCGATGAAGAACGCAGCGAAATGCGATAAGTAGTGTGAATTG
Nigromargarita_tarda_H263       TTCTGGCATCGATGAAGAACGCAGCGAAATGCGATAAGTAGTGTGAATTG
Paramonodictys_hongheensis      TTCTGGCATCGATGAAGAACGCAGCGAAATGCGATAAGTAGTGTGAATTG
Phaeosclera_dematioides         TTCTGGCATCGATGAAGAACGCAGCGAAATGCGATAAGTAATGTGAATTG
Purpureofaciens_aquatica        TTCTGGCATCGATGAAGAACGCAGCGAAATGCGATAAGTAGTGTGAATTG
Quixadomyces_hongheensis        TTCTGGCATCGATGAAGAACGCAGCGAAATGCGATAAGTAGTGTGAATTG
Shearia_formosa                 TTCTGGCATCGATGAAGAACGCAGCGAAATGCGATAAGTAGTGTGAATTG
Sulcatispora_berchemiae         TTCTGGCATCGATGAAGAACGCAGCGAAATGCGATAAGTAGTGTGAATTG
Thyrostroma_ulmigenum           TTCTGGCATCGATGAAGAACGCAGCGAAATGCGATAAGTAGTGTGAATTG
Tingoldiago_clavata             TTCTGGCATCGATGAAGAACGCAGCGAAATGCGATAAGTAGTGTGAATTG
Trematosphaeria_grisea          CTCTGGCATCGATGAAGAACGCAGCGAAATGCGATAAGTAGTGTGAATTG

Acericola_italica               CAGAA-TTCAGTGAATCATCGAATCTTTGAACGCACATTGCGCCCCTTGG
Alpinaria_rhododendri           CAGAA-TTCAGTGAATCATCGAATCTTTGAACGCACATTGCGCCCTTCGG
Amniculicola_lignicola          CAGAA-TTCAGTGAATCATCGAATCTTTGAACGCACATTGCGCCCTGTGG
Anastomitrabeculia_didymospora  CAGAA-TTTAGCGAATCATCGAATCTTTGAACGCACATTGCGCCCCTTGG
Angustimassarina_camporesii     CAGAA-TTCAGTGAATCATCGAATCTTTGAACGCACATTGCGCCCTTTGG
Anteaglonium_gordoniae          CAGAA-TTCAGTGAATCATCGAATCTTTGAACGCACATTGCGCCCTTTGG
Aposphaeria_corallinolutea      CAGAA-TTCAGTGAATCATCGAATCTTTGAACGCACATTGCGCCCTTCGG
Aquadictyospora_clematidis      CAGAC-TTTAGTGAATCATCGAATCTTTGAACGCACATTGCGCCCCTTGG
Aquastroma_magniostiolatum      CAGAA-TTCAGTGAATCATCGAATCTTTGAACGCACATTGCGCCCCTCGG
Aquatospora_cylindrica          CAGAA-TTCAGTGAATCATCGAATTTTTGAACGCATATTGCGCCCCCTGG
Aquimassariosphaeria_kunmingen  --------------------------------------------------
Arundellina_typhae              CAGAA-TTCAGTGAATCATCGAATCTTTGAACGCACATTGCGCCCTTTGG
Xenoastrosphaeriella_tornata    --------------------------------------------------
Brevicollum_hyalosporum         CAGAA-TTCAGTGAATCATCGAATCTTTGAACGCACATTGCGCCCTTTGG
Brunneofusispora_inclinatiosti  CAGAA-TTCAGTGAATCATCGAATCTTTGAACGCACATTGCGCCCTTTGG
Capulatispora_sagittiformis     CAGAA-TTCAGTGAATCATCGAATCTTTGAACGCACATTGCGCCCTTTGG
Corynespora_nabanheensis        CAGAT-TTCAGTGAATCATCGAATCTTTGAACGCACATTGCGCCCTTTGG
Dendryphiella_phitsanulokensis  CAGAC-TTTAGTGAATCATCGAATCTTTGAACGCACATTGCGCCCCTTGG
Dictyocheirospora_clematidis    CAGAC-TTTAGTGAATCATCGAATCTTTGAACGCACATTGCGCCCCTTGG
Dothidea_sambuci                CAGAA-TTCAGTGAATCATCGAATCTTTGAACGCACATTGCGCCCCTTGG
Dothidotthia_robiniae           CAGAA-TTCAGTGAATCATCGAATCTTTGAACGCACATTGCACCTCTCGG
Emarellia_grisea                --------------------------------------------------
Falciformispora_senegalensis    CAGAA-TTCAGTGAATCATCGAATCTTTGAACGCACATTGCGCCCCTTGG
Fissuroma_wallichiae            CAGAA-TTCAGTGAATCATCGAATCTTTGAACGCACATTGCGCCCATTGG
Flabellascoma_sichuanense       CAGAA-TTCAGTGAATCATCGAATCTTTGAACGCACATTGCGCCCTTTGG
Flammeascoma_lignicola          CAGAA-TTCAGTGAATCATCGAATCTTTGAACGCACATTGCGCCCTTTGG
Fuscosphaeria_hungarica         CAGAA-TTCAGTGAATCATCGAATCTTTGAACGCACATTGCGCCCCTTGG
Fusiformispora_clematidis       CAGAA-TTCAGTGAATCATCGAATCTTTGAACGCACATTGCGCCCTATGG
Guttulispora_crataegi           CAGAA-TTCAGTGAATCATCGAATCTTTGAACGCACATTGCGCCCTTTGG
Halomassarina_thalassiae        --------------------------------------------------
Halotthia_posidoniae            --------------------------------------------------
Helminthosporiella_stilbacea    CAGAA-TTCCGTGAATCATCGAATCTTTGAACGCACATTGCGCCCCTCGG
Hermatomyces_subiculosus        CAGAA-TTCAGTGAATCATCGAATCTTTGAACGCACATTGCGCCCTTTGG
Kazuakitanaka_lancangensis      CAGAA-TTCAGTGAATCATCGAATCTTTGAACGCACATTGCGCCCCTTGG
Keissleriella_bambusicola       CAGAA-TTCAGTGAATCATCGAATCTTTGAACGCACATTGCGCCCCTTGG
Longiostiolum_tectonae          CAGAA-TTTAGTGAATCATCGAATCTTTGAACGCACATTGCGCCTCTTGG
Lonicericola_fuyuanensis        CAGAA-TTCAGTGAATCATCGAATCTTTGAACGCACATTGCGCCCCTCGG
Massarina_cisti                 CAGAA-TTCCGTGAATCATCGAATCTTTGAACGCACATTGCGCCCCTCGG
Mauritiana_rhizophorae          --------------------------------------------------
Meanderella_rijsii              CAGAACTCCAGTGAATCATCGAATCTTTGAACGCACATTGCGCCCCTTGG
Melanocamarosporium_galiicola   --------------------------------------------------
Multilocularia_bambusae         CAGAA-TTCAGTGAATCATCGAATCTTTGAACGCACATTGCGCCCCTTGG
Murispora_cardui                CAGAA-TTCAGTGAATCATCGAATCTTTGAACGCACATTGCGCCCTGTGG
Neoaquastroma_cylindricum       CAGAA-TTCAGTGAATCATCGAATCTTTGAACGCACATTGCGCCCCTTGG
Neoastrosphaeriella_krabiensis  CAGAA-TTCAGTGAATCATCGAATCTTTGAACGCACATTGCGCCCATTGG
Neobrevicollum_oleae            CAGAA-TTCAGTGAATCATCGAATCTTTGAACGCACATTGCGCCCTTTGG
Neolophiotrema_xiaokongense     CAGAA-TTCAGTGAATCATCGAATCTTTGAACGCACATTGCGCCCCTTGG
Neooccultibambusa_kaiyangensis  CAGAA-TTCAGTGAATCATCGAATCTTTGAACGCACATTGCGCCCTTTGG
Neothyrostroma_encephalarti     CAGAA-TTCAGTGAATCATCGAATCTTTGAACGCACATTGCGCCCTTTGG
Nigromargarita_tarda_H331       CAGAA-TTCAGTGAATCATCGAATCTTTGAACGCACATTGCGCCCCTTGG
Nigromargarita_tarda_H263       CAGAA-TTCAGTGAATCATCGAATCTTTGAACGCACATTGCGCCCCTTGG
Paramonodictys_hongheensis      CAGAA-TTCAGTGAATCATCGAATCTTTGAACGCACATTGCGCCCCTCGG
Phaeosclera_dematioides         CAGAA-TTCAGTGAATCATCGAATCTTTGAACGCACATTGCGCCCCTTGG
Purpureofaciens_aquatica        CAGAA-TTCAGTGAATCATCGAATCTTTGAACGCACATTGCGCCCTTTGG
Quixadomyces_hongheensis        CAGAA-TTCAGTGAATCATCGAATCTTTGAACGCACATTGCGCCCCTTGG
Shearia_formosa                 CAGAA-TTTAGTGAATCATCGAATCTTTGAACGCACATTGCGCCTCTTGG
Sulcatispora_berchemiae         CAGAA-TTCAGTGAATCATCGAATCTTTGAACGCACATTGCGCCCCTTGG
Thyrostroma_ulmigenum           CAGAA-TTCAGTGAATCATCGAATCTTTGAACGCACATTGCACCTCTCGG
Tingoldiago_clavata             CAGAA-TTCAGTGAATCATCGAATCTTTGAACGCACATTGCGCCCCTTGG
Trematosphaeria_grisea          CAGAA-TTCAGTGAATCATCGAATCTTTGAACGCACATTGCGCCCCTTGG

Acericola_italica               TATTCCATGGGGCATGCCTGTTCGAGCGTCATTTGTA-C-CCTCAAGCTA
Alpinaria_rhododendri           TATTCCGTTGGGCATGCCTGTTCGAGCGTCATTTAAA-C-CTTCAAGCTA
Amniculicola_lignicola          TATTCCGCAGGGCATGCCTGTTCGAGCGTCATTTACC-TACCTCAAGCTC
Anastomitrabeculia_didymospora  TATTCCATGGGGCATGCCTGTTCGAGCGTCATTTCAA-CCCCTCAAGCCT
Angustimassarina_camporesii     TATTCCTTAGGGCATGCCTGTTCGAGCGTCATTTACA-C-CCTCAAGCAC
Anteaglonium_gordoniae          TATTCCTTAGGGCATGCCTGTTCGAGCGTCATCTAAA-C-CCTCAAGCAC
Aposphaeria_corallinolutea      TATTCCGTTGGGCATGCCTGTTCGAGCGTCATTTAAA-C-CTTCAAGCTC
Aquadictyospora_clematidis      TATTCCATTGGGCATGCCTGTTCGAGCGTCATTTACA-C-CCTCAAGCAT
Aquastroma_magniostiolatum      TATTCCGTGGGGCATGCCTGTTCGAGCGTCATCACAC-C-CCTCAAGCTC
Aquatospora_cylindrica          CATTCCGGAGGGCATGCCTGTTCGAGCGTCGTTTCAA-C-CTTCAAGCAC
Aquimassariosphaeria_kunmingen  --------------------------------------------------
Arundellina_typhae              TATTCCATAGGGCATGCCTGTTCGAGCGTCGTTTCAAAC-CTTCAAGCCT
Xenoastrosphaeriella_tornata    --------------------------------------------------
Brevicollum_hyalosporum         TATTCCATAGGGCATGCCTGTTCGAGCGTCATTTACC-C-CCTCAAGCTC
Brunneofusispora_inclinatiosti  TATTCCTTAGGGCATGCCTGTTCGAGCGTCATTGACAAC-CCTCAAGCCC
Capulatispora_sagittiformis     TATTCCTTAGGGCATGCCTGTTCGAGCGTCATTTACA-A-CTTCAAGCTC
Corynespora_nabanheensis        TATTCCTTAGGGCATGCCTGTTCGAGCGTCATTTCAA-C-CCTCAAGCCT
Dendryphiella_phitsanulokensis  TATTCCATTGGGCATGCCTGTTCGAGCGTCATTTACA-C-CCTCAAGCAC
Dictyocheirospora_clematidis    TATTCCATTGGGCATGCCTGTTCGAGCGTCATTTAAC-C-CTTCAAGCAC
Dothidea_sambuci                TATTCCGAGGGGCATGCCTGTTCGAGCGTCATTACAC-C-ACTCAAGCAC
Dothidotthia_robiniae           TATTCCGGGAGGTATGCCTGTTCGAGCGTCATTTGTA-C-CCTCAAGCTC
Emarellia_grisea                --------------------------------------------------
Falciformispora_senegalensis    TATTCCTTGGGGCATGCCTGTTCGAGCGTCATTGACA-C-CCTCAAGCTG
Fissuroma_wallichiae            CATTCCTTTGGGCATGCCTGTTCGAGCGTCATTTCAAAC-CTTCAAGCGC
Flabellascoma_sichuanense       TATTCCTTAGGGCATGCCTGTTCGAGCGTCATCTAGCAC-ATTCAAGCTC
Flammeascoma_lignicola          CATTCCTTAGGGCATGCCTGTCCGAGCGTCATCTAAA-CCCTTCAAGCAC
Fuscosphaeria_hungarica         TATTCCATGGGGCATGCCTGTTCGAGCGTCATCGACA-CCCCTCAAGCTC
Fusiformispora_clematidis       TATTCCGTAGGGCATGCCTGTCCGAGCGTCATTTGAC-CTCTTCAAGCCC
Guttulispora_crataegi           TATTCCTTAGGGCATGCCTGTTCGAGCGTCATTTACA-A-ATTCAAGCTC
Halomassarina_thalassiae        --------------------------------------------------
Halotthia_posidoniae            --------------------------------------------------
Helminthosporiella_stilbacea    TATTCCGTGGGGCATGCCTGTTCGAGCGTCATTTACA-C-CCTCAAGCTC
Hermatomyces_subiculosus        TATTCCTTAGGGCATGCCTGTTCGAGCGTCATCTAAC-C-CTTCAAGCAT
Kazuakitanaka_lancangensis      TATTCCATGGGGCATGCCTGTTCGAGCGTCATTTACC-C-CCTCAAGCTC
Keissleriella_bambusicola       TATTCCATGGGGCATGCCTGTTCGAGCGTCATTTACA-C-CCTCAAGCTC
Longiostiolum_tectonae          TATTCCATGAGGCATGCCTGTTCGAGCGTCATATGTA-A-ATTCAAGCTT
Lonicericola_fuyuanensis        TATTCCGTGGGGCATGCCTGTTCGAGCGTCATTACAC-C-CCTCAAGCTC
Massarina_cisti                 TATTCCGTGGGGCATGCCTGTTCGAGCGTCATTTGGA-C-CCTCAAGCTC
Mauritiana_rhizophorae          --------------------------------------------------
Meanderella_rijsii              TATTCCATGGGGCATGCCTGTTCGAGCGTCATTGACA-CCCTTCAAGCTC
Melanocamarosporium_galiicola   --------------------------------------------------
Multilocularia_bambusae         TACTCCATGGGGCATGCCTGTTCGAGCGTCATTACAC-C-CCTCAAGCTC
Murispora_cardui                TATTCCGCAGGGCATGCCTGTTCGAGCGTCATTTAAC-CCCCTCAAGCTC
Neoaquastroma_cylindricum       TATTCCAGGGGGCATGCCTGTTCGAGCGTCATTTACAACCCCTCAAGCTC
Neoastrosphaeriella_krabiensis  TATTCCTTTGGGCATGCCTGTTCGAGCGTCATTTCAA-C-CTTCAAGCGC
Neobrevicollum_oleae            TATTCCATTGGGCATGCCTGTTCGAGCGTCATTTACC-C-CCTCAAGCCT
Neolophiotrema_xiaokongense     CATTCCTCGGGGCATGCCTGTTCGAGCGTCATCTAAA-C-CCTCAAGCCC
Neooccultibambusa_kaiyangensis  TATTCCTTAGGGCATGCCTGTTCGAGCGTCATTGAAA-C-CCTCAAGCGC
Neothyrostroma_encephalarti     TATTCCTTAGGGCATGCCTGTTCGAGCGTCATTTCAA-C-CCTCAAGCGC
Nigromargarita_tarda_H331       TATTCCATGGGGCATGCCTGTTCGAGCGTCATTGACA-C-CCTCAAGCTC
Nigromargarita_tarda_H263       TATTCCATGGGGCATGCCTGTTCGAGCGTCATTGACA-C-CCTCAAGCTC
Paramonodictys_hongheensis      TATTCCGTGGGGCATGCCTGTTCGAGCGTCATTACAC-C-CCTCAAGCTC
Phaeosclera_dematioides         TATTCCGGGGGGCATGCCTGTTCGAGCGTCATTACAC-C-AATCAAGCTC
Purpureofaciens_aquatica        TATTCCTTTGGGCATGCCTGTTCGAGCGTCATTGCAAAC-CCTCAAGCCC
Quixadomyces_hongheensis        TATTCCATGGGGCATGCCTGTTCGAGCGTCATTTGTA-C-CCTCAAGCTC
Shearia_formosa                 TATTCCATGAGGCATGCCTGTTCGAGCGTCATTAGAA-C-ACTCAAGCTC
Sulcatispora_berchemiae         TATTCCATGGGGCATGCCTGTTCGAGCGTCATTTACC-C-CTTCAAGCCC
Thyrostroma_ulmigenum           TATTCCGGGAGGTATGCCTGTTCGAGCGTCATTTGTA-C-CCTCAAGCTC
Tingoldiago_clavata             TATTCCATGGGGCATGCCTGTTCGAGCGTCATTTATA-T-CCTCAAGCTC
Trematosphaeria_grisea          TATTCCATGGGGCATGCCTGTTCGAGCGTCATTGACA-C-CCTCAAGCTC

Acericola_italica               T--------GCTTGGTGTTGGG-TGTTTGTCCTCTCCCTT----------
Alpinaria_rhododendri           T--------GCTTGGTGTTGGG-TGTTTGTTCCGCCTCA-----------
Amniculicola_lignicola          T--------GCTTGGTGTTGGG-CGTTTGTCCCGCCTTTT----------
Anastomitrabeculia_didymospora  CGTC-----GCTTGGTGTTGGG-CGCCTGTCCCGCCGTC-----------
Angustimassarina_camporesii     A--------GCTTGGTGTTGGG-CGTCTGTCCCGCTT-------------
Anteaglonium_gordoniae          C--------GCTTGATGTTGGG-CGCCTGTCCCGCCGC------------
Aposphaeria_corallinolutea      T--------GCTTGGTGTTGGG-TGTTTGTTCCGCCTCT-----------
Aquadictyospora_clematidis      T--------GCTTGGTGTTGGG-CGTTTGTCTGTGCTGT-----------
Aquastroma_magniostiolatum      T--------GCTTGGTGTTGGG-CCTCTGTCGCGCCTCTC----------
Aquatospora_cylindrica          T--------GCTTGGTGTTGGG-CACTTGTCCCGCCTCTTAC--------
Aquimassariosphaeria_kunmingen  --------------------------------------------------
Arundellina_typhae              A--------GCTTGGTGTTGGG-TGACTGTCCTTGGGGCCCTGT------
Xenoastrosphaeriella_tornata    --------------------------------------------------
Brevicollum_hyalosporum         T--------GCTTGGTGTTGGG-CGCTTGTCCCGCCGC------------
Brunneofusispora_inclinatiosti  CCCTTTCTGGCTTGGTGTTGGG-CGCTTGTCCCCCCGG------------
Capulatispora_sagittiformis     A--------GCTTGGTGATGGG-CGTCTGTCACACCTTT-----------
Corynespora_nabanheensis        C--------GCTTGGTGTTGGG-CGTTTGTCCCGCCTCCGC---------
Dendryphiella_phitsanulokensis  A--------GCTTGGTGTTGGG-CGTTTGTTCGTACCTTT----------
Dictyocheirospora_clematidis    T--------GCTTGGTGTTGGG-CGTTTGTCTGCGAAAT-----------
Dothidea_sambuci                C--------GCTTGGTATTGGG-CATCGTCCGCCG---------------
Dothidotthia_robiniae           T--------GCTTGGTGTTGGG-TGTTTGTTCCGCCTTT-----------
Emarellia_grisea                --------------------------------------------------
Falciformispora_senegalensis    T--------GCTTGGTGTTGGG-CGTCTGTTCCCGGCTT-----------
Fissuroma_wallichiae            A--------GCTTGGTGTTGGG-CGCCTGTCCCCTGGCC-----------
Flabellascoma_sichuanense       A--------GCTTGGTGGTGGG-TGTCTGTCCCGCCTCTT----------
Flammeascoma_lignicola          C--------GCTTGTTGTTGGG-CGTTTGTCCCGAGAATTTTGCCGTACG
Fuscosphaeria_hungarica         T--------GCTTGGTGTTGGG-CGGCTGTTCCGATCGTTTCGCACCCCA
Fusiformispora_clematidis       C--------GCTTGGTGTTGGG-CGCTTGTCCCGCTGATG----------
Guttulispora_crataegi           A--------GCTTGGTGATGGG-TGTCTGTCCCGCCTTT-----------
Halomassarina_thalassiae        --------------------------------------------------
Halotthia_posidoniae            --------------------------------------------------
Helminthosporiella_stilbacea    T--------GCTTGGTGTTGGG-CGTCTGTCCCGCCCCC-----------
Hermatomyces_subiculosus        T--------GCTTGGTGTTGGG-CGTTTGTCCCGCCTC------------
Kazuakitanaka_lancangensis      T--------GCTTGGTGTTGGG-CGTCTGTCCCGCCTGTTAC--------
Keissleriella_bambusicola       T--------GCTTGGTGTTGGG-CGTCTGTCCCGCTTC------------
Longiostiolum_tectonae          A--------GCTTGGTGTTGGG-TGTTTGTTCTCTT--------------
Lonicericola_fuyuanensis        T--------GCTTGGTGTTGGG-CCTCTGTCGCGACCGGCGCCCTTTTCC
Massarina_cisti                 T--------GCTTGGTGTTGGG-CGTCTGTCCCGCTCC------------
Mauritiana_rhizophorae          --------------------------------------------------
Meanderella_rijsii              T--------GCTTGGTGTTGGG-CGTCTGTTCCTCGGA------------
Melanocamarosporium_galiicola   --------------------------------------------------
Multilocularia_bambusae         T--------GCTTGGTGTTGGG-CCCCTGTCG------------------
Murispora_cardui                T--------GCTTGATGTTGGG-CGTTTGTTCTACCTTG-----------
Neoaquastroma_cylindricum       T--------GCTTGGTGTTGGG-CACCTGTCGCGCAGCCC----------
Neoastrosphaeriella_krabiensis  A--------GCTTGGTGTTGGG-CGCCTGCCCCCGGGGAC----------
Neobrevicollum_oleae            A--------GCTTGGTGTTGGG-TG-CTGTCCCGCG--------------
Neolophiotrema_xiaokongense     G--------GCTTGGTGTTGGG-CGCCTGTCCCCGCTGCAGA--------
Neooccultibambusa_kaiyangensis  A--------GCTTGGTGTTGGG-CGTCTGTCCTCCCCC------------
Neothyrostroma_encephalarti     A--------GCTTGGTGTTGGG-CGTCTGTTCTGCCGTCTT---------
Nigromargarita_tarda_H331       T--------GCTTGGTGTTGGG-CCGTTGTCGTTTCCCCGCCCCCCCCGG
Nigromargarita_tarda_H263       T--------GCTTGGTGTTGGGGCCGTTGTCGTTTCCCCGCCCCTCCCGG
Paramonodictys_hongheensis      T--------GCTTGGTGTTGGG-CCCCTGTCGCGCCTTC-----------
Phaeosclera_dematioides         T--------GCTTGGAGTTAGG-TCTTCGTCCCCCGT-------------
Purpureofaciens_aquatica        CG-------GCTTGGTGTTGGG-CGCCTGTCCCCCCTACCCGCG------
Quixadomyces_hongheensis        T--------GCTTGGTGTTGGG-TGTTTGTCCCTCCTTTT----------
Shearia_formosa                 T--------GCTTGGTGTTGGG-TGTCTGTCCCGCCTCTT----------
Sulcatispora_berchemiae         T--------GCTTGGTGTTGGG-TGTCTGTCCCGCCGCTT----------
Thyrostroma_ulmigenum           T--------GCTTGGTGTTGGG-TGTTTGTTCCGCCTTTT----------
Tingoldiago_clavata             T--------GCTTGGTGTTGGG-TGTTTGTCCCGCCTCGT----------
Trematosphaeria_grisea          T--------GCTTGGTGTTGGG-CGTCTGTCC------------------

Acericola_italica               -----GCGTTT-------GGACTCGCCTTAAAGAAA-TTGGCAGCC-AG-
Alpinaria_rhododendri           -----GTGCGT-------GGACTCGCCTCAAATTCA-TTGGCAGCC-GG-
Amniculicola_lignicola          -----TGGCAT-------GGACTCGCCTCAAATATA-TTGGCAGCC-GT-
Anastomitrabeculia_didymospora  -----GTGCGC-------GGACTCGCCTCAAAGACA-TTGGCGGCTGTTC
Angustimassarina_camporesii     -----CGGCGC-------GGACTCGCCTCAAAACGA-TTGGCAGCC-AC-
Anteaglonium_gordoniae          -----GCGCGC-------GGACTCGCCTCGAATAGA-TTGGCGGCC-TG-
Aposphaeria_corallinolutea      -----GCGCGT-------GGACTCGCCTCAAATTCA-TTGGCAGCC-GG-
Aquadictyospora_clematidis      -----TTGCGC-------AGACTCGCCCCAAAAACA-TTGGCAGCG---G
Aquastroma_magniostiolatum      -----CGGCGT-------CGACTGGCCCCAAATGCT-TCGGCAGCT-CCC
Aquatospora_cylindrica          -----ATGGCG-------AGACTTGCCTTAAAATCA-TCGGCGCCG--TA
Aquimassariosphaeria_kunmingen  --------------------------------------------------
Arundellina_typhae              -----GCCCCT-------GGACTCGCCCTAAATCTA-TTGGCAGCA-GAC
Xenoastrosphaeriella_tornata    --------------------------------------------------
Brevicollum_hyalosporum         -----GCGCGT-------GGACTCGCCTGAAAAGCA-TTGGCAGCC-GGG
Brunneofusispora_inclinatiosti  ------------------GGACTCGCCTCAAATGCA-TTGGCAGCC-GG-
Capulatispora_sagittiformis     -----GCGTGC-------GGACTCGCCTCAAATGCAGTTGGCAGCT-TG-
Corynespora_nabanheensis        -----GCGCAT-------GGACTCGCCTCAAAGTCA-TTGGCGGCC-TTC
Dendryphiella_phitsanulokensis  -----GCGTAC-------GGACTCGCCTTAAAGGTA-TTGGCAGCG-GCT
Dictyocheirospora_clematidis    -----CAGTGT-------AGACTCGCCCCAAAAACA-TTGGCAGCG---G
Dothidea_sambuci                -----AAAGGC-------GGGCGTGCCTCGAAGACC-TCGGCGGGG---T
Dothidotthia_robiniae           -----GCGTGT-------GAACTCGCCTTAAAACAA-TTGGCAGCC-GG-
Emarellia_grisea                --------------------------------------------------
Falciformispora_senegalensis    -----TCCCGG-------GGACTCGCCTCAAAGTCA-TTGGCGGCGTGTT
Fissuroma_wallichiae            -----ACCCGG-------GGACTCGCCTTGAAAACA-TTGGCGGCA---G
Flabellascoma_sichuanense       -----GCGCGT-------GGACTCGCCTCAAAAACAGTTGGCAGCT-TCC
Flammeascoma_lignicola          GAGT-TTGCACCGTACTGAGACTCGCCTCGAAACCA--AGGCGGCC--TG
Fuscosphaeria_hungarica         GCGAACGGGGG-------GAACTCGCCCCAAAGTCA-TTGGCGGCC-TTT
Fusiformispora_clematidis       -----CAGCGC-------GGACTCGCCTTCAAAGCA-TTGGCGGCC-GT-
Guttulispora_crataegi           -----GCGTGT-------GGACTCGCCTCAAATGCAGTTGGCAGCT-TA-
Halomassarina_thalassiae        --------------------------------------------------
Halotthia_posidoniae            --------------------------------------------------
Helminthosporiella_stilbacea    -----GCGCGT-------GGACTCGCCCCAAAGTCA-TTGGCAGCG-GTC
Hermatomyces_subiculosus        -----TGGCGT-------GGACTCGCCTCAAAGACA-TTGGCGGCC-TG-
Kazuakitanaka_lancangensis      -----GTGCGT-------GGACTCGCCCCAAAGTCA-TTGGCAGCG-GTC
Keissleriella_bambusicola       -----GCGCGC-------GGACTCGCCCCAAAGGTA-TTGGCAGCG-GT-
Longiostiolum_tectonae          -----CGGACC-------CTACACGCCTTAAAGTGGGTTGGCGGCGAGCC
Lonicericola_fuyuanensis        C----CCCGGGCGTCGTGCGACTGGCCTCAAATCCT-TCGGCAGCC---C
Massarina_cisti                 -----GCGCGC-------GGACTCGCCCCAAAGTCA-TTGGCAGCG-GT-
Mauritiana_rhizophorae          --------------------------------------------------
Meanderella_rijsii              -----AACGGG-------GGACTCGCCTTAAAGTCA-TTGGCAGCC---T
Melanocamarosporium_galiicola   --------------------------------------------------
Multilocularia_bambusae         -----GCGCGC-------CGACTGGCCCCAAATGCT-TCGGCAGCC-CCC
Murispora_cardui                -----TAGTAT-------GGACTCGCCTCAAAAATA-TTGGCAGCC-AC-
Neoaquastroma_cylindricum       -----ACGCGT-------CGACTTGCCCCGAATGAA-TTGGCAGCC-GCC
Neoastrosphaeriella_krabiensis  -----CGCCGG-------GGGCTCGCCTCGAAATCA-TTGGCGGCG-GA-
Neobrevicollum_oleae            -----TGTCGG-------CGACTCGCCTGAAAATGA-TTGGCAGCC-AG-
Neolophiotrema_xiaokongense     -----GCGCGG-------CGACTCGCCCCGAAGGCA-TTGGCGGCC-CG-
Neooccultibambusa_kaiyangensis  --------GGG-------GGACTCGCCTCAAATGCA-TTGGCAGCC-GG-
Neothyrostroma_encephalarti     -----CGGCAC-------GGACTCGCCTTAAAACGA-TTGGCAGCC-AC-
Nigromargarita_tarda_H331       CG---GCACAG-------CGACACCCCTCAAAGTCA-TTGGCAGCC-TTT
Nigromargarita_tarda_H263       CG---ACACAG-------CGACACCCCTCAAAGTCA-TTGGCGGCC-TTT
Paramonodictys_hongheensis      -----CCGCGC-------CGACTGGCCTCAAATGCT-TCGGCAGCC-TCC
Phaeosclera_dematioides         -----CAGGGC-------GGGCGTGCCTCAAAACAT-TCGGCGAAG---T
Purpureofaciens_aquatica        -----AGGGGG-------GGACTCGCCTCGAAAGCA-TTGGCAGCC-CGC
Quixadomyces_hongheensis        -----GCGTGT-------GGACTCGCCTTAAAGCAA-TTGGCAGCC-GG-
Shearia_formosa                 -----GTGCGT-------GGACTCGCCTTAAAGTCA-TTGGCAGCC-GCT
Sulcatispora_berchemiae         -----GCGCGC-------GGACTCGCCCTAAAAGTA-TTGGTAGCG-GAT
Thyrostroma_ulmigenum           -----GCGCGT-------GAACTCGCCTTAAAACAA-TTGGCAGCC-GG-
Tingoldiago_clavata             -----GCGCGC-------GGACTCGCCCCAAAGGCA-TTGGCAGCG-GT-
Trematosphaeria_grisea          -----CTGCGG-------GGACTCGCCCCAAAGTCA-TTGGCAGCC----

Acericola_italica               TGTATT-GGTATAGAAGCGCAGCACAATTTGCGA-------TTCTAGCTC
Alpinaria_rhododendri           TATGTT-GGC-TTCGTGCGCAGCACATTGCAAGC-----------GAATT
Amniculicola_lignicola          CACCCT-GGC-TTCGAGCGCAGCACATTTGCGCC----------TGATTT
Anastomitrabeculia_didymospora  CCCTCT-GGCTCGTAAGCGCAGCAAAGCCGGCGC--------CCGGGGCC
Angustimassarina_camporesii     TTCAGC-GGC-TTTGAGCGCAGCAGAATTGCGTC----------------
Anteaglonium_gordoniae          TGTGTT-GGC-CACGAGCGCAGCAGACCACGCGG-------CTCGTGCCC
Aposphaeria_corallinolutea      TAAGTT-GGC-TTCGTGCGCAGCACATTGCGTGT----------CGATTC
Aquadictyospora_clematidis      CTTGCC-AGC-CTCTTGCGCAGCACATTGCGATT-----TTAGAGACTTT
Aquastroma_magniostiolatum      CCCGCCGGCCCTCGCAGCGCAGCAGTTCGCGCCC------GCGAGCCGGC
Aquatospora_cylindrica          AGGGTC-GGT-ATCGAGCGCAGCAGATT----------------------
Aquimassariosphaeria_kunmingen  --------------------------------------------------
Arundellina_typhae              ACAGT--GGC-TGATTGCGCAGCACATAGCGCCT------------GACC
Xenoastrosphaeriella_tornata    --------------------------------------------------
Brevicollum_hyalosporum         TGCCTT-GGC-TTGGAGCGCAGCAGAGTCAGCGC---------GCCAGCC
Brunneofusispora_inclinatiosti  CACGTT-GGC-CCCGAGCGCAGCAGAAACGCGCC-----CGGCGTCTTGA
Capulatispora_sagittiformis     TTCCCC-GGC-TCTAAACGCAGCAGACTTGCGTC--------GAGCGCCT
Corynespora_nabanheensis        CTCAGC-AGGCCACGAGCGCAGCAGAGCACGCGC--------TATCGTGG
Dendryphiella_phitsanulokensis  CCTGTC-GGCTTCTTTGCGCAGCACTTGCGCTTC-----TCGAAGTACTG
Dictyocheirospora_clematidis    TTTGCC-AGC-CTCTCGCGCAGCACTTTGCGCTC------GTCGAGGCTC
Dothidea_sambuci                TTCTCC-AAC-TTCGGGCGTAGTAGAGTTAAATCGAACGTCTTATAAGCT
Dothidotthia_robiniae           CGTACT-TGTTTCGGAGCGCAGCACATTTTGCGC-------CCTGGACCA
Emarellia_grisea                --------------------------------------------------
Falciformispora_senegalensis    TCTGTC-TGCTTTCCCGCGCAGCACTTTGCGCACCATGGGAGGGATTTTT
Fissuroma_wallichiae            ACAGCC-GGC-CCTGAGCGCAGCAGAGCACGCGC-------CTCGGGGCC
Flabellascoma_sichuanense       TCCTTT-GGT-CCTACACGCAGCAGACTCGCGTC--------GGAACCCG
Flammeascoma_lignicola          TGTATC-GGC-TACGAGTGCAGAAGAATCTCGCC--------TCGACTCC
Fuscosphaeria_hungarica         TTGCCC-GGC-TCCCCGCGCAGCAGTGTGCGCTT------CGGGGGCCGT
Fusiformispora_clematidis       TACCCA-GGC-TTCGAGCGCAGCACATGCTTGCT---------CGGTCCA
Guttulispora_crataegi           TCCCTC-GGC-TCTAAACGCAGCAGATTTGCGTC--------GAGCGTCG
Halomassarina_thalassiae        --------------------------------------------------
Halotthia_posidoniae            --------------------------------------------------
Helminthosporiella_stilbacea    GTGCCC-GGCTTCTTCGTGCAGCACATTGCGCTT------CTCGAAGCCC
Hermatomyces_subiculosus        TGTATT-GGC-TTCGAGCGCAGCAGACTCGCGCG-------TCGTCCCCT
Kazuakitanaka_lancangensis      TTACCA-GGC--TCTCGCGCAGCAGTTTGCGCAC-----AGAGAGGCACT
Keissleriella_bambusicola       CTTGCC-AGC-TTCTCGCGCAGCACATTGCGTTT-----CTCGAAGCTTT
Longiostiolum_tectonae          TCTATC-AGCCTATAAGCGCAGCACAGCCCGCGCTTTATGTTGTAAGGCG
Lonicericola_fuyuanensis        CCTCTC-GGCCCCTCAGCGCAGCAGTTCGCGCCT-------GGGAGCCGG
Massarina_cisti                 CAAGCC-GGC-TCCTCGTGCAGCACTTGCGCGTC-------TGGGAGGCC
Mauritiana_rhizophorae          --------------------------------------------------
Meanderella_rijsii              TCCGCC-CGCTTTCTCGCGCAGTAGCGTAGCGCA------ATGGGGGAGC
Melanocamarosporium_galiicola   --------------------------------------------------
Multilocularia_bambusae         TCGCCG-GGCCTCCCAGCGCAGCAGAGTGCGCGT--------GGCGAGCC
Murispora_cardui                CTCCCT-GGC-TTCGAGCGCAGCACCTTTGCGTC--------CGGTACTT
Neoaquastroma_cylindricum       CTCACCGGCCCCCCCAGCGCAGCAGCGCGCGCGT-----GCGGTGCGCGG
Neoastrosphaeriella_krabiensis  GTCGTC-GGC-CCAGAGCGCAGCAGAGACGCGCC--------------TC
Neobrevicollum_oleae            -AGCCC-GGC-TGGGAGCGCAGCAGAATCCGCGC--------GCCCCGCC
Neolophiotrema_xiaokongense     CGCGTG-GGC-CACGAGCGCAGCAGACCCGCGCC-------TCGTGGCCC
Neooccultibambusa_kaiyangensis  CACGTT-GGC-CCCGAGCGCAGCAGAATCGCGCC------CGGCGTCTGG
Neothyrostroma_encephalarti     GTCAGC-GGC-TCGGAGCGCAGCAGAATTGCGTC---------TCCGGCG
Nigromargarita_tarda_H331       CTGCCC-GGC-TCCCCGCGCAGCAGTTAGCGCTT-----CGGAGACCCCT
Nigromargarita_tarda_H263       CTGCCC-GGC-TCCCCGCGCAGCAGTTAGCGCTT-----CGGAGACCCCT
Paramonodictys_hongheensis      TCGCCG-GCCCTCTCAGCGCAGCAGTTCGCGCCT-------GTGAGCCGG
Phaeosclera_dematioides         CACACC-GGC-TTTGGGCGTAGTAGAATCTTCAAAACGTCTAATGTGGCC
Purpureofaciens_aquatica        GTGGGA-GGC-TTCGAGCGCAGCACATTTGCGCC--------TCGCCCCT
Quixadomyces_hongheensis        CATATT-GGCCTTGGAGCGCAGCACATTTTGCGT--------TTCTAGTC
Shearia_formosa                 CTTGTA-GGCCTGGAAGCGCAGCAAAGTCCGCGC---------GGTAGGC
Sulcatispora_berchemiae         TAAGCA-AGCCTCCTCGCGCAGCAGTTTGCGTTG----------------
Thyrostroma_ulmigenum           CGTACT-TGTTTCGGAGCGCAGCACATTTTGCGC-------CCCAGATCA
Tingoldiago_clavata             CTAGCC-AGC-TTCTCGCGCAGCACATTGCGCTT------CTCGAGGCAT
Trematosphaeria_grisea          TCTGCC-CGC-TTCCCGCGCAGCACTGTCGCGCT-TTTGGGAGGACCTAC

Acericola_italica               ATAATTACTTGCAACCTCTGGCTCTT-----TT--AGAGTCCGAGTTGTA
Alpinaria_rhododendri           CAGCAGACCCCCTTCCTCTGGCCCTT-----TC--AGGGTCCGAGTTGTA
Amniculicola_lignicola          CTATGTGGTGGCTCCCTCTGGCTCCC-----TTG-GGGGTCCGAGTTGTA
Anastomitrabeculia_didymospora  GTGGGGTGCAGCATCCTCTGGCCCCT-----TC--GGGGTCCGAGTTGTA
Angustimassarina_camporesii     ----------------TCTGGCCTC------TTTGGGGGTCCGAGTTGTA
Anteaglonium_gordoniae          TCCCGCGCAGGCGCTCTCTGGCTCCC-----TTG-GGCGCCCGAGTTGTA
Aposphaeria_corallinolutea      CAGCCTGCCCCCTCCCTCTGGCTCTT-----TC--AGGGTCCGAGTTGTA
Aquadictyospora_clematidis      TGGCGGGCTAGCGTCCTCTGGCCTCC-----TTTGGTGGTCCGAGTTGTA
Aquastroma_magniostiolatum      GGGAGGCGCCGCCTCCTCTGGCCCCC-----TCCGGGGGTCCGAGTTGTA
Aquatospora_cylindrica          ----------------TCTGGCCCTC-----TT--GGGGTCCGAGTTGTA
Aquimassariosphaeria_kunmingen  ----------------TCTGGCTCCT-----TCC-GGGGTCCGAGTTGTA
Arundellina_typhae              CCCTCTGTCGGCTTTCTCTGGCTCCT-----TTC-GGGGCCCGAGTTGTA
Xenoastrosphaeriella_tornata    ----------------TCTGGCTCCC-C--GCCGCGGGACCCGAGTTGTA
Brevicollum_hyalosporum         AGGCGCCGCGGCGTCCTCTGGCTCCG-----CTCTGGGGTCCGAGTTGTA
Brunneofusispora_inclinatiosti  CGGTGTCCGGCTCTCCTCTGGCCCTT-----TC--AGGGTCCGAGTTGTA
Capulatispora_sagittiformis     TGTGGACCAGCTCTCCTCTGGCTCCT-------TTGGGGTCCGAGTTGTA
Corynespora_nabanheensis        CCGCCGGTCGGCGTACTCTGGCCCCC------TTGGGGGTCCGAGTTGTA
Dendryphiella_phitsanulokensis  ATAAGGGCTAGCGTCCTCTGGTCTCC-----TTTGGGGGCCCGAGTTGTA
Dictyocheirospora_clematidis    TGGTGAGCTTGCGTCCTCTGGCCTTC-----TTTGAGGGTCCGAGTTGTA
Dothidea_sambuci                TGGTGGGACTCCATTGGCTGGCTTAT-----------GGCCCGCATTGTA
Dothidotthia_robiniae           TTGTACCTCAGCATCCTCTGGCCTCT-----TT--GGGGTCCGAGTTGTA
Emarellia_grisea                --------------------------------------------------
Falciformispora_senegalensis    TGGGCAAGGCACGCGCTCTGGATTCC---TTGACTGGGTCCCGAGTTGTA
Fissuroma_wallichiae            CGGCGAGTCCGCAAGCTCTGGCCCGT-----CTC-CGGGTCCGAGTTGTA
Flabellascoma_sichuanense       TGGAAAGAGGCTCTCCTCTGGCTCCT-----TC--AGGGTCCGAGTTGTA
Flammeascoma_lignicola          TCACGCACAGGCGGCCTCTGGCGCCC-----TCG-GGCGTCCGAGTTGTA
Fuscosphaeria_hungarica         TCGCGAGCTGGCATCCTCTGGCTCCC----GTTTGGGGGTCCGAGTTGTA
Fusiformispora_clematidis       GTTGGTGACGGCTCCCTCTGGTCCTT-----CT--GGGGCCCGAGTTGTA
Guttulispora_crataegi           TGCGGACGGGCTCTCCTCTGGCTCCT-----TT--GGGGTCCGAGTTGTA
Halomassarina_thalassiae        ----------------TCGGGCTTGTGGATTCCCGTTAGTCCGAGTTGTA
Halotthia_posidoniae            ----------------TCTGGCCCTT-------TCAGGGTCCGAGTTGTA
Helminthosporiella_stilbacea    CGGTGGATCGGCGTCCTCTGGCTCCT-----TGTAGGGGTCCGAGTTGTA
Hermatomyces_subiculosus        CTAGCACCAGGTGTCCTCTGGCTCCT-----TT--GGGGTCCGAGTTGTA
Kazuakitanaka_lancangensis      GGAGAGGCCTGTATCCTCTGGCCTTT-----TCT-GGGGTCCGAGTTGTA
Keissleriella_bambusicola       TGGCGGATCGGCGTCCTCTGGCCTCC-----TTTGGGGGTCCGAGTTGTA
Longiostiolum_tectonae          ACGTGACCAGAAGTTC----------------------------------
Lonicericola_fuyuanensis        CAGGAGCGCGGCCTC-TCTGGCTCCC-----CCCGGGCGTCCGAGTTGTA
Massarina_cisti                 CGGCGGGCCCGCGTCCTCTGGCCCCG----TTCCCGGGGTCCGAGTTGTA
Mauritiana_rhizophorae          ----------------TCTGGCCCTT-------TTAGGGTCCGAGTTGTA
Meanderella_rijsii              GTGGCGGGGGGCATCCTCTGGCGCTC-C--CTTGGGGTGCCCGAGTTGTA
Melanocamarosporium_galiicola   --------------------------------------------------
Multilocularia_bambusae         GGAGAGGGCGGCCGCTTCTGGCTCCC-----TCTGGGTGTCCGAGTTGTA
Murispora_cardui                GGGGGTCGTGGCTCCCTCTGGCTCCC-----TTG-GGGGTCCGAGTTGTA
Neoaquastroma_cylindricum       TCCGAAGGCGGCGTCCTCTGGCCCTG-----TATTGGGGTCCGAGTTGTA
Neoastrosphaeriella_krabiensis  CGGGACCCCGACGGCCTCTGGCCCCT-----CT--GGGGCCCGAGTTGTA
Neobrevicollum_oleae            AGGCAGCATGGCGTCCTCTGGCTCCA-----CCTTGGGGTCCGAGTTGTA
Neolophiotrema_xiaokongense     GACCGCGCGGGTGCCCTCTGGCGCCC-----CGC-GGCGCCCGAGTTGTA
Neooccultibambusa_kaiyangensis  CGGTGCCCGGCTCTCCTCTGGCCCTT-----TC--AGGGCCCGAGTTGTA
Neothyrostroma_encephalarti     GCGGGCCGTGGCCTCCTCTGGCCCTC-----TTG-GGGGTCCGAGTTGTA
Nigromargarita_tarda_H331       GGGCAGGCTGGCATCCTCTGGCTTCC----GTTGGGGAGTCCGAGTTGTA
Nigromargarita_tarda_H263       GGGCAGGCTGGCATCCTCTGGCTTCC----GTTCGGGAGTCCGAGTTGTA
Paramonodictys_hongheensis      CGGGAGAGCCGCCTCCTCTGGCTCTC-----TTTGGGGGTCCGAGTTGTA
Phaeosclera_dematioides         GGGCGGGTCTTCTGCCTCTGGCCTC------------GGCCCGAGTTGTA
Purpureofaciens_aquatica        CCCCGCGCCGGCGTCCTCCGGCGCAC-----CC---GCGCCCGAGTTGTA
Quixadomyces_hongheensis        ATAATTGTTGGCATCCTCTGGCTCTT-----TC--AGAGTCCGAGTTGTA
Shearia_formosa                 TGTCATGGTGGCGTCCTCTGGCCCTT-----TT--AGGGTCCGAGTTGTA
Sulcatispora_berchemiae         ----------------TCTGGTCCTT-----CCT-AGGGTCCGAGTTGTA
Thyrostroma_ulmigenum           GCGTATGTTGGCATCCTCTGGCCTCT-----TTT-GGGGTCCGAGTTGTA
Tingoldiago_clavata             CGGCGAGCACGCATCCTCTGGCCTCC-----TTTGGGGGTCCGAGTTGTA
Trematosphaeria_grisea          GGGTGGACTGGCGTCCTCTGGCCCTC-CTTCTTGGGGGGTCCGAGTTGTA

Acericola_italica               ATTTGCAGAGGGCGCTTTGGCGT--TGGCAG-CGGTCTAAGTTCTTTGGA
Alpinaria_rhododendri           ATTTGCAGAGGGCGCTTTGGTGT--CGGCAG-CAGCCTAAGTTCCTTGGA
Amniculicola_lignicola          ATTTGTAGAGGGTGCTTTGGTAT--TAGCTG-TGGTCTAAGACCCTTGGA
Anastomitrabeculia_didymospora  ATTTGTAGAGGGTGCTTTGGCGT--TGGCCG-CGGTCTAAGTTCCTTGGA
Angustimassarina_camporesii     ATTTGCAGAGGGTGCTTTGGCGT--TGGCTG-TGGTCTAAGTTCCTTGGA
Anteaglonium_gordoniae          ATTTGCAGAGGGTGCTTTGGCGT--CGGCAG-CGGCCTAAGTTCCTTGGA
Aposphaeria_corallinolutea      ATTTGCAGAGGGCGCTTTGGCGT--CGGCAG-CAGCCTAAGTTCCTTGGA
Aquadictyospora_clematidis      ATTTGTAGAGGGCGCTTTGGCGT--CGGCAG-CGGTCTAAGTTCCTTGGA
Aquastroma_magniostiolatum      ATTTGAAGAGGGTGCTTTGGCGT--CGGCGG-CGGTCTAAGTCCCTTGGA
Aquatospora_cylindrica          ATTTGTAGAGGGTGCTTCGGCAT--TGACCA-TGGTCTAAGTCCTTTGGA
Aquimassariosphaeria_kunmingen  ATTTGTAGAGGGTGCTTTGGCGT--CGGCCA-TGGTCTAAGTTCCTTGGA
Arundellina_typhae              ATTTGTAGAGGGTGCTTTGGCGT--TGGGCA-TGGTCTAAGTTCCTTGGA
Xenoastrosphaeriella_tornata    ATTTGCAGAGGGTGCTTCGGCGC--CGGCCC-CGGCCTAAGTCCCTTGGA
Brevicollum_hyalosporum         CTTTGCAGAGGGCGCTTTGGCGT--CGGCAG-CAGTCTAAGTTCCTTGGA
Brunneofusispora_inclinatiosti  ATTTGTAGAGGGTGCTTTGGCGT--CGGCTG-CGGTCTAAGTTCCTTGGA
Capulatispora_sagittiformis     ATTTGTAGAGGGTGCTTTGGTGT--TGGCTG-TGGTCTAAGTTCCTTGGG
Corynespora_nabanheensis        ATTTGCAGAGGGTGCTTTGGCGT--CGGCAG-CGGTCTAAGTTCCTTGGA
Dendryphiella_phitsanulokensis  ATTTGCAGAGGGCGCTTTGGCGT--TGACAG-CGGTCTAAGTTCCTTGGA
Dictyocheirospora_clematidis    ATTTGCAGAGGGCGCTTTGGCGT--CGGCAG-CGGTCTAAGTTCCTTGGA
Dothidea_sambuci                ATTTGTAGAGGATGCTTTTAGGC--AGCCGC-CGGTCTAAGTTCCTTGGA
Dothidotthia_robiniae           ATTTGCAGAGGGCGCTTTGGTGT--CGGCAG-CGGTCCAAGTTCCTTGGA
Emarellia_grisea                --------------------------------------------------
Falciformispora_senegalensis    ATTTGCAGAGGGTGCTTTGGCGT--GGGCGG-CGGTCTAAGTTCCTTGGA
Fissuroma_wallichiae            ATTTGTAGAGGGTGCTTTGGCGT--TGGCGG-CGGTCCAAGTTCCTTGGA
Flabellascoma_sichuanense       ATTTGCAGAGGGTGCTTTGGCGT--TGGTTG-TGGTCTAAGTTCCTTGGA
Flammeascoma_lignicola          ATTTGTAGAGGGTGCTTTGGCGT--CGACCG-CGGCCTAAGTTCTTTGGA
Fuscosphaeria_hungarica         ATTTGCAGAGGGTGCTTTGGCGT--TGGTGG-CGGTCTAAGTTCCTTGGA
Fusiformispora_clematidis       ATTTGTAGAGGGTGCTTTGGCGT--TGGCCC-TGGTCTAAGTCCCCTGGA
Guttulispora_crataegi           ATTTGTAGAGGGTGCTTTGGCGT--TGGCTG-TGGTCTAAGTTCCTTGGA
Halomassarina_thalassiae        ATTTGCAGAGGGTGCTTTGGTGT--GGGTGG-CTGTCTAAGTTCCTTGGA
Halotthia_posidoniae            ATTTGCAGAGGGTGCTTTGGCGT--TGGTCG-CGGTCTAAGTTCCTTGGA
Helminthosporiella_stilbacea    ATTTGCAGAGGGTGCTTTGGTGTTATGGTGG-CGTTCTAAGTTCCTTGGA
Hermatomyces_subiculosus        ATTTGTAGAGGGTGCTTTGGTGT--CGGCTA-TGGCCTAAGTTCCTTGGA
Kazuakitanaka_lancangensis      ATTTGCAGAGGGTACTTTGGCGT--GGATAG-TGGCCTAAGTTCCTTGGA
Keissleriella_bambusicola       ATTTGCAGAGGGTGCTTTGGCGT--CGGCAG-CGGTCTAAGTTCCTTGGA
Longiostiolum_tectonae          --------------------------------------------------
Lonicericola_fuyuanensis        ATTTGAAGAGGGTGCTTTGGTGT--CGGCGG-CGGTCTAAGTCCCTTGGA
Massarina_cisti                 CTTTGCAGAGGGTGCTTTGGCGT--TGGTGG-CGGTCTAAGTTCCTTGGA
Mauritiana_rhizophorae          ATTTGCAGAGGGTGCTATGGCGT--TGGCCG-CGGTCTAAGTTCCTTGGA
Meanderella_rijsii              ATTTGCAGAGGGTGCTTTGGCGT--TGGCGG-CGGTCTAAGTTCCTTGGA
Melanocamarosporium_galiicola   ---------------------------------------------TTGGA
Multilocularia_bambusae         ATTTGAAGAGGGTGCTTTGGGGT--CGACGG-CGGTCTAAGTCCCTTGGA
Murispora_cardui                ATTTGTAGAGGGTGCTTTGGTGT--TAGCTG-TGGTCTAAGTCCCTTGGA
Neoaquastroma_cylindricum       ATTTGCAGAGGGTGCTTTGGCAT--CGGCGG-CGGTCCAAGTTCCTTGGA
Neoastrosphaeriella_krabiensis  ATTTGTAGAGGGCGCTTTGGCTT--TGGCCG-CGGTCCAAGTTCCTTGGG
Neobrevicollum_oleae            CTTTGCAGAGGGCGCTTTGGCGT--CGGCAG-CGGTCTAAGTTCCTTGGA
Neolophiotrema_xiaokongense     ATTTGCAGAGGGTGCTTTGGCGT--TGGCCG-CGGCCCAAGTTCCTTGGA
Neooccultibambusa_kaiyangensis  ATTTGTAGAGGGTGCTTTGGCGT--CGGCGG-CGGTCTGAGTTCCTTGGA
Neothyrostroma_encephalarti     ATTTGTAGAGGGTGCTTTGGCGT--TGGCTG-TGGTCTAAGTTCCTTGGA
Nigromargarita_tarda_H331       ATTTGCAGAGGGTGCTTTGGCGT--TGGTGG-CGGTCTAAGTTCCTTGGA
Nigromargarita_tarda_H263       ATTTGCAGAGGGTGCTTTGGCGT--TGGTGG-CGGTCTAAGTTCCTTGGA
Paramonodictys_hongheensis      ATTTGAAGAGGGTGCTTTGGCGT--CGACGG-CGGTCTAAGTCCCTTGGA
Phaeosclera_dematioides         ATTTGTAGAGGATGCTTTTGGGT--TGTCTGCCGGTCTAAGTTCCTTGGA
Purpureofaciens_aquatica        ATTTGCAGAGGGTGCTTTCGCGT--TGACTG-CGGCCTAAGTTCCTTGGA
Quixadomyces_hongheensis        ATTTGCAGAGGGCGCTTTGGCGT--TGGCAG-CGGTCCAAGTTCCTTGGA
Shearia_formosa                 ATTTGTAGAGGGTGCTTTGGAGT--CGGCAG-CGGTCTAAGTTCCTTGGA
Sulcatispora_berchemiae         ATTTGCAGAGGGCGCTTTGGCGT--CGGTAG-CGGTCTAAGTTCCTTGGA
Thyrostroma_ulmigenum           ATTTGCAGAGGGCGCTTTGGCGT--TGGCAG-CGGTCCAAGTTCCTTGGA
Tingoldiago_clavata             ATTTGCAGAGGGTGCTTTGGCGT--CGGCAG-CGGTCTAAGTTCCTTGGA
Trematosphaeria_grisea          ATTTGCAGAGGGTGCTTTGGCGT--TGGTGG-CGGTCTAAGTTCCTTGGA

Acericola_italica               ACAGGACGTCACAGAGGGTGAGAATCCCGTACGTGGTC--G--C-TAGCC
Alpinaria_rhododendri           ACAGGTCATCATAGAGGGTGAGAATCCCGTATGTGGCT--G--C-TTGTC
Amniculicola_lignicola          ACAGGGCGTCACAGAGGGTGAGAATCCCGTATGTGGCC--A--G-CAGCT
Anastomitrabeculia_didymospora  ACAGGACGTCACAGAGGGTGAGAATCCCGTACGTGGCC--G--CTCCGCC
Angustimassarina_camporesii     ACAGGACGTCGCAGAGGGTGAGAATCCCGTATGTGGCC--G--C-CAGTC
Anteaglonium_gordoniae          ACAGGGCGTCACAGAGGGTGAGAACCCCGTACGTGGCC--G--C-CGGCC
Aposphaeria_corallinolutea      ACAGGTCATCATAGAGGGTGAGAATCCCGTATGTGGCT--G--C-TTGTC
Aquadictyospora_clematidis      ACAGGACGTCACAGAGGGTGAGAATCCCGTACGTGGTC--G--C-CTGCC
Aquastroma_magniostiolatum      ACAGGGCATCGCAGAGGGTGAGAATCCCGTATGTGGCC--G--C-GAGCC
Aquatospora_cylindrica          ACAGGGCGTCATAGAGGGTGAGAATCCCGTATGTGGCC--G--C-CGGTC
Aquimassariosphaeria_kunmingen  ACAGGGCGTCACAGAGGGTGAGAATCCCGTACGTGGCC--G--C-TGGCC
Arundellina_typhae              ACAGGACGTCACAGAGGGTGAGAATCCCGTACGTGGCC--A--T-TGACC
Xenoastrosphaeriella_tornata    ACAGGGCGTCGCAGAGGGTGAGAATCCCGTACGCGGCC--G--G-CGGCC
Brevicollum_hyalosporum         ACAGGACGTCACAGAGGGTGAGAATCCCGTACGTGGCT--G--C-GTGCC
Brunneofusispora_inclinatiosti  ACAGGACGTCACAGAGGGTGAGAATCCCGTACGTGGCT--G--C-CAGTC
Capulatispora_sagittiformis     ACAGGACGTCACAGAGGGTGAGAATCCCGTACGTGGCC--G--C-CAGCC
Corynespora_nabanheensis        ACAGGACGTCACAGAGGGTGAGAATCCCGTATGTGGTC--G--C-TGGCC
Dendryphiella_phitsanulokensis  ACAGGACGTCACAGAGGGTGAGAATCCCGTACGTGGTC--G--C-CTGTC
Dictyocheirospora_clematidis    ACAGGACGTCACAGAGGGTGAGAATCCCGTACGTGGTC--G--C-CTGCC
Dothidea_sambuci                ACAGGACGTCATAGAGGGTGAGAATCCCGTATGTGACC-GG--C-TCTGG
Dothidotthia_robiniae           ACAGGACGTCACAGAGGGTGAGAATCCCGTACGTGGTC--G--C-TAGCC
Emarellia_grisea                --------------------------------------------------
Falciformispora_senegalensis    ACAGGACGTCACAGAGGGTGAGAATCCCGTACGTGGCT--G--CACTGCC
Fissuroma_wallichiae            ACAGGACGTCACAGAGGGTGAGAATCCCGTACGTGGCT--G--C-AGGCC
Flabellascoma_sichuanense       ACAGGACGTCGCAGAGGGTGAGAATCCCGTATGTGGCC--G--C-CGACC
Flammeascoma_lignicola          ACAGGGCGTCGCAGAGGGTGAGAACCCCGTACGTGGCC--G--C-TGGCC
Fuscosphaeria_hungarica         ACAGGACATCGCAGAGGGTGAGAATCCCGTATGTGGTC--G--C-CTGCC
Fusiformispora_clematidis       ACGGGGCGTCACAGAGGGTGAGAATCCCGTATGTGGCC--G--G-TGGCC
Guttulispora_crataegi           ACAGGACGTCACAGAGGGTGAGAATCCCGTACGTGGCC--G--C-CAGTC
Halomassarina_thalassiae        ACAGGTCATCATGGAGGGTGAGAATCCCGTATGTCGCCTGC--C-CGGCC
Halotthia_posidoniae            ACAGGGCGTCGCAGAGGGTGAGAACCCCGTACGTGGCC--G--C-CGGCC
Helminthosporiella_stilbacea    ACAGGACATCGCAGAGGGTGAGAATCCCGTTTGTGGCC--G--T-CGCCT
Hermatomyces_subiculosus        ACAGGACGTCACAGAGGGTGAGAACCCCGTATGTGGCT--G--C-TAGCC
Kazuakitanaka_lancangensis      ACAGGACGTCACAGAGGGTGAGAATCCCGTACGTGGTC--A--C-CTATC
Keissleriella_bambusicola       ACAGGACATCACAGAGGGTGAGAATCCCGTACGTGGTC--G--C-TCGCC
Longiostiolum_tectonae          --------------------------------------------------
Lonicericola_fuyuanensis        ACAGGGCATCGCAGAGGGTGAGAATCCCGTATGTGGCC--G--C-CAGCC
Massarina_cisti                 ACAGGACATCGCAGAGGGTGAGAATCCCGTTTGTGGTC--G--C-CTGCC
Mauritiana_rhizophorae          ACAGGGCGTCGCAGAGGGTGAGAACCCCGTACGTGGCC--G--C-CGGCC
Meanderella_rijsii              ACAGGCCATCACAGAGGGTGAGAATCCCGTACGTGGTC--G--C-CCGCC
Melanocamarosporium_galiicola   ACAGGTCATCATAGAGGGTGAGAATCCCGTATGTGGCT--G--C-TTGTC
Multilocularia_bambusae         ACAGGGCATCGCAGAGGGTGAGAATCCCGTATGTGGCC--G--C-ATGTC
Murispora_cardui                ACAGGGCGTCGCAGAGGGTGAGAATCCCGTATGTGGCC--A--G-CAGCT
Neoaquastroma_cylindricum       ACAGGACATCGCAGAGGGTGAGAATCCCGTATGCGGCC--G--C-TGGCC
Neoastrosphaeriella_krabiensis  ACAGGACGTCACAGAGGGTGAGAATCCCGTACGTGGCT--G--C-GGACC
Neobrevicollum_oleae            ACAGGACGTCACAGAGGGTGAGAATCCCGTACGTGGCT--G--C-GTGCC
Neolophiotrema_xiaokongense     ACAGGGCGTCGCAGAGGGTGAGAACCCCGTACATGGCC--G--C-GTGCC
Neooccultibambusa_kaiyangensis  ACAGGACGTCACAGAGGGTGAGAGCCCCATACGTGGCC--G--C-GCGTC
Neothyrostroma_encephalarti     ACAGGACGTCGCAGAGGGTGAGAATCCCGTATGTGGCC--G--C-CAGCC
Nigromargarita_tarda_H331       ACAGGACATCGCAGAGGGTGAGAATCCCGTATGTGGTC--G--C-CTGCC
Nigromargarita_tarda_H263       ACAGGACATCGCAGAGGGTGAGAATCCCGTATGTGGTC--G--C-CTGCC
Paramonodictys_hongheensis      ACAGGGCATCGCAGAGGGTGAGAATCCCGTATGTGGCC--G--C-AAGCC
Phaeosclera_dematioides         ACAGGACGTCGCAGAGGGTGAGAATCCCGTATGTGATC--G--G-TCAGG
Purpureofaciens_aquatica        ACAGGGCGTCACAGAGGGTGAGAACCCCGTACGTGGCC--GCAC-GGAGC
Quixadomyces_hongheensis        ACAGGACGTCACAGAGGGTGAGAATCCCGTACGTGGTC--G--C-TGGCC
Shearia_formosa                 ACAGGACATCACAGAGGGTGAGAATCCCGTACGTGGTC--G--C-TTGCC
Sulcatispora_berchemiae         ACAGGACGTCACAGAGGGTGAGAATCCCGTATGTGATC--G--C-TTACC
Thyrostroma_ulmigenum           ACAGGACGTCACAGAGGGTGAGAATCCCGTACGTGGTC--G--C-TGGCC
Tingoldiago_clavata             ACAGGACATCACAGAGGGTGAGAATCCCGTACGTGGTC--G--C-CTGCC
Trematosphaeria_grisea          ACAGGCCATCGCAGAGGGTGAGAATCCCGTATGTGGTC--G--C-CCGCC

Acericola_italica               TTCGCCGTGTAAAGCCCCTTCGACGAGTCGAGTTGTTTGGGAATGCAGCT
Alpinaria_rhododendri           TTCACCGTGTAAAGCCCCTTCGATGAGTCGAGTTGTTTGGGAATGCAGCT
Amniculicola_lignicola          CTTGCCTTGTAAAGCCCCTTCGACGAGTCGAGTTGTTTGGGAATGCAGCT
Anastomitrabeculia_didymospora  TTCGCCGTGTAAAGCCCCTTCGACGAGTCGAGTTGTTTGGGAATGCAGCT
Angustimassarina_camporesii     TTCGCCGTGTAAAGCCCCTTCGACGAGTCGAGTTGTTTGGGAATGCAGCT
Anteaglonium_gordoniae          TTCGCCGTGTAAAGCCCCTTCGACGAGTCGAGTTGTTTGGGAATGCAGCT
Aposphaeria_corallinolutea      TTCACCGTGTAAAGCCCCTTCGATGAGTCGAGTTGTTTGGGAATGCAGCT
Aquadictyospora_clematidis      TTCGCCGTGTAAAGCCCCTTCGACGAGTCGAGTTGTTTGGGAATGCAGCT
Aquastroma_magniostiolatum      TTCGCCGTGTAAAGCCCCTTCGACGAGTCGAGTTGTTTGGGAATGCAGCT
Aquatospora_cylindrica          TTCGCCATGTGAAGCCCCTTCGACGAGTCGAGTTGTTTGGGAATGCAGCT
Aquimassariosphaeria_kunmingen  TTCGCCATGTAAAGCCCCTTCGACGAGTCGAGTTGTTTGGGAATGCAGCT
Arundellina_typhae              TCCGCCGTGTAAAGCCCCTTCGACGAGTCGAGTTGTTTGGGAATGCAGCT
Xenoastrosphaeriella_tornata    TCCGCCTTGTGAAGCCCCTTCGACGAGTCGAGTTGTTTGGGAATGCAGCT
Brevicollum_hyalosporum         TTCGCCGTGTAAAGCCCCTTCGACGAGTCGTGTTGTTTGGGAATGCAGCA
Brunneofusispora_inclinatiosti  TTCGCCGTGTAAAGCCCCTTCGACGAGTCGAGTTGTTTGGGAATGCAGCT
Capulatispora_sagittiformis     TCCACCGTGTAAAGCCCCTTCGACGAGTCGAGTTGTTTGGGAATGCAGCT
Corynespora_nabanheensis        TTCGCCGTGTAAAGCCCCTTCGACGAGTCGAGTTGTTTGGGAATGCAGCT
Dendryphiella_phitsanulokensis  TTCGCCGTGTAAAGCCCCTTCGACGAGTCGAGTTGTTTGGGAATGCAGCT
Dictyocheirospora_clematidis    TTCGCCGTGTAAAGCCCCTTCGACGAGTCGAGTTGTTTGGGAATGCAGCT
Dothidea_sambuci                CACCTTATGTAAAGCTCCTTCGACGAGTCGAGTTGTTTGGGAATGCAGCT
Dothidotthia_robiniae           TTCACCGTGTAAAGCCCCTTCGACGAGTCGAGTTGTTTGGGAATGCAGCT
Emarellia_grisea                --------------------------------------------------
Falciformispora_senegalensis    CGCGCCGTGTAAAGCCCCTTCGACGAGTCGAGTTGTTTGGGAATGCAGCT
Fissuroma_wallichiae            CTCGCCGTGTAAAGCCCCTTCGACGAGTCGAGTTGTTTGGGAATGCAGCT
Flabellascoma_sichuanense       TCCGCCGTGTAAAGCCCCTTCGACGAGTCGAGTTGTTTGGGAATGCAGCT
Flammeascoma_lignicola          TTCGCCGTGTAAAGCCCCTTCGACGAGTCGAGTTGTTTGGGAATGCAGCT
Fuscosphaeria_hungarica         TTCGCCGTGTATAGCCCCTTCGACGAGTCGAGTTGTTTGGGAATGCAGCT
Fusiformispora_clematidis       CTCGCCTTGTAAAGCCCCTTCAACGAGTCGAGTTGTTTGGGAATGCAGCT
Guttulispora_crataegi           TTCGCCGTGTAAAGCCCCTTCGATGAGTCGAGTTGTTTGGGAATGCAGCT
Halomassarina_thalassiae        TACACTATGTAAAGCCCCCTCGAAGAGTCGCGTTGTTTGGGAATGCAGCG
Halotthia_posidoniae            CTCGCCGTGTATAACCCCTTCTACGAGTCTAGTTGTTTGGGAATGCAGCT
Helminthosporiella_stilbacea    TTCGCCGTGTAAAGCCCCTTCGACGAGTCGAGTTGTTTGGGAATGCAGCT
Hermatomyces_subiculosus        TTCACCGTGTAAAGCCCCTTCGACGAGTCGAGTTGTTTGGGAATGCAGCT
Kazuakitanaka_lancangensis      TTCGCCGTGTAAAGCCCCTTCGACGAGTCGAGTTGTTTGGGAATGCAGCT
Keissleriella_bambusicola       TTCGCCGTGTAAAGCCCCTTCGACGAGTCGAGTTGTTTGGGAATGCAGCT
Longiostiolum_tectonae          --------------------------------------------------
Lonicericola_fuyuanensis        TTCGCCGTGTAAAGCCCCTTCGACGAGTCGAGTTGTTTGGGAATGCAGCT
Massarina_cisti                 TTCGCCGTGTAAAGCCCCTTCGACGAGTCGAGTTGTTTGGGAATGCAGCT
Mauritiana_rhizophorae          CTCGCCGTGTATAGCCCCTTCGACGAGTCGAGTTGTTTGGGAATGCAGCT
Meanderella_rijsii              TTCGCCGTGTAAAGCCCCTTCGACGAGTCGCGTTGTTTGGGAATGCAGCG
Melanocamarosporium_galiicola   TTCACCGTGTAAAGCCCCTTCGATGAGTCGAGTTGTTTGGGAATGCAGCT
Multilocularia_bambusae         TTCGCCGTGTAAAGCCCCTTCGACGAGTCGAGTTGTTTGGGAATGCAGCT
Murispora_cardui                TTCGCCTTGTAAAGCCCCTTCGACGAGTCGAGTTGTTTGGGAATGCAGCT
Neoaquastroma_cylindricum       TTTGCCGTGTAAAGCCCCTTCGACGAGTCGAGTTGTTTGGGAATGCAGCT
Neoastrosphaeriella_krabiensis  TTTGCCGTGTAAAGCCCCTTCGACGAGTCGAGTTGTTTGGGAATGCAGCT
Neobrevicollum_oleae            GTCGCCGTGTAAAGCCCCTTCGACGAGTCGTGTTGTTTGGGAATGCAGCA
Neolophiotrema_xiaokongense     TCCGCCGTGTAAAGCCCCTTCGACGAGTCGAGTTGTTTGGGAATGCAGCT
Neooccultibambusa_kaiyangensis  TTCGCCGTGTAAAGCCCCTTCGACGAGTCGAGTTGTTTGGGAATGCAGCT
Neothyrostroma_encephalarti     TTCGCCGTGTAAAGCCCCTTCGACGAGTCGAGTTGTTTGGGAATGCAGCT
Nigromargarita_tarda_H331       TTCGCCGTGTAAAGCCCCTTCGACGAGTCGAGTTGTTTGGGAATGCAGCT
Nigromargarita_tarda_H263       TTCGCCGTGTAAAGCCCCTTCGACGAGTCGAGTTGTTTGGGAATGCAGCT
Paramonodictys_hongheensis      TTCGCCGTGTAAAGCCCCTTCGACGAGTCGAGTTGTTTGGGAATGCAGCT
Phaeosclera_dematioides         CTCCCTCCGTAAAGCTCCTTCGACGAGTCGGGTTGTTTGGGAATGCAGCC
Purpureofaciens_aquatica        AACGCGGTGTAAAGCCCCTTCGACGAGTCGAGTTGTTTGGGAATGCAGCT
Quixadomyces_hongheensis        TTCGCCGTGTAAAGCCCCTTCGACGAGTCGAGTTGTTTGGGAATGCAGCT
Shearia_formosa                 TTCGCCATGTAAAGCCCCTTCGACGAGTCGAGTTGTTTGGGAATGCAGCT
Sulcatispora_berchemiae         TTCGCCGTGTAAAGCCCCTTCGACGAGTCGAGTTGTTTGGGAATGCAGCT
Thyrostroma_ulmigenum           TTCGCCGTGTAAAGCCCCTTCGACGAGTCGAGTTGTTTGGGAATGCAGCT
Tingoldiago_clavata             TTCGCCGTGTAAAGCCCCTTCGACGAGTCGAGTTGTTTGGGAATGCAGCT
Trematosphaeria_grisea          TTCGCCGTGTAAAGCCCCTTCGACGAGTCGCGTTGTTTGGGAATGCAGCG

Acericola_italica               CTAAATGGGAGGTAAATTTCTTCTAAAGCTAAATACTGGCCAGAGACCGA
Alpinaria_rhododendri           CTAAATGGGAGGTAAATTTCTTCTAAAGCTAAATATTGGCCAGAGACCGA
Amniculicola_lignicola          CTAAATGGGAGGTAAATTTCTTCTAAAGCTAAATATTGGCCAGAGACCGA
Anastomitrabeculia_didymospora  CTAAATGGGAGGTAAATTTCTTCTAAAGCTAAATACCGGCCAGAGACCGA
Angustimassarina_camporesii     CTAAATGGGAGGTAAATTTCTTCTAAAGCTAAATATTGGCCAGAGACCGA
Anteaglonium_gordoniae          CTAAATGGGAGGTAAATTCCTTCTAAAGCTAAATACTGGCCAGAGACCGA
Aposphaeria_corallinolutea      CTAAATGGGAGGTAAATTTCTTCTAAAGCTAAATATTGGCCAGAGACCGA
Aquadictyospora_clematidis      CTAAATGGGAGGTAAATTTCTTCTAAAGCTAAATACTGGCCAGAGACCGA
Aquastroma_magniostiolatum      CTAAATGGGAGGTAAATATCTTCTAAAGCTAAATACTGGCCAGAGACCGA
Aquatospora_cylindrica          CTAAATGGGAGGTAAATTTCTTCTAAAGCTAAATACTGGCCAGAGACCGA
Aquimassariosphaeria_kunmingen  CTAAATGGGAGGTAAATTTCTTCTAAAGCTAAATATTGGCCAGAGACCGA
Arundellina_typhae              CTAAATGGGAGGTAAATTTCTTCTAAAGCTAAATATTGGCCAGAGACCGA
Xenoastrosphaeriella_tornata    CTAAATGGGAGGTAAATTTCTTCTAAAGCTAAATACCGGCCAGAGACCGA
Brevicollum_hyalosporum         CTAAATGGGAGGTAAATTTCTTCTAAAGCTAAATACTGGCCAGAGACCGA
Brunneofusispora_inclinatiosti  CTAAATGGGAGGTAAATTTCTTCTAAAGCTAAATATTGGCCAGAGACCGA
Capulatispora_sagittiformis     CTAAATGGGAGGTAAATTTCTTCTAAAGCTAAATATTTGCCAGAGACCGA
Corynespora_nabanheensis        CTAAATGGGAGGTAAATTTCTTCTAAAGCTAAATACTGGCCAGAGACCGA
Dendryphiella_phitsanulokensis  CTAAATGGGAGGTAAATTTCTTCTAAAGCTAAATACTGGCCAGAGACCGA
Dictyocheirospora_clematidis    CTAAATGGGAGGTAAATTTCTTCTAAAGCTAAATACTGGCCAGAGACCGA
Dothidea_sambuci                CTAAATGGGAGGTAAATTTCTTCTAAAGCTAAATACTGGCGAGAGACCGA
Dothidotthia_robiniae           CTAAATGGGAGGTAAATTTCTTCTAAAGCTAAATACTGGCCAGAGACCGA
Emarellia_grisea                ------GGGAGGTAAATTTCTTCTAAAGCTAAATACCGGCCAGAGACCGA
Falciformispora_senegalensis    CTAAATGGGAGGTAAATTTCTTCTAAAGCTAAATACTGGCCAGAGACCGA
Fissuroma_wallichiae            CTAAATGGGAGGTAAATTTCTTCTAAAGCTAAATACTGGCCAGAGACCGA
Flabellascoma_sichuanense       CTAAATGGGAGGTAAATTCCTTCTAAAGCTAAATATCTGCCAGAGACCGA
Flammeascoma_lignicola          CTAAATGGGAGGTAAATTCCTTCTAAAGCTAAATACTGGCCAGAGACCGA
Fuscosphaeria_hungarica         CTAAATGGGAGGTAAATTTCTTCTAAAGCTAAATACTGGCCAGAGACCGA
Fusiformispora_clematidis       CTAAATGGGAGGTAAATTTCTTCTAAAGCTAAATATTGGCCAGAGACCGA
Guttulispora_crataegi           CTAAATGGGAGGTAAATTTCTTCTAAAGCTAAATATTTGCCAGAGACCGA
Halomassarina_thalassiae        CTAAGTGGGAGGTAAATTTCTTCTAAAGCTAAATACTGGCCAGAGACCGA
Halotthia_posidoniae            CTCAATGGGAGGTAAATTTCTTCTAAAGCTAAATACTGGCCAGAGACCGA
Helminthosporiella_stilbacea    CTAAATGGGAGGTAAATTTCTTCTAAAGCTAAATACCGGCCAGAGACCGA
Hermatomyces_subiculosus        CTAAATGGGAGGTAAATTTCTTCTAAAGCTAAATATTGGCCAGAGACCGA
Kazuakitanaka_lancangensis      CTAAATGGGAGGTAAATTTCTTCTAAAGCTAAATACCGGCCAGAGACCGA
Keissleriella_bambusicola       CTAAATGGGAGGTAAATTTCTTCTAAAGCTAAATACCGGCCAGAGACCGA
Longiostiolum_tectonae          --------------------------------------------------
Lonicericola_fuyuanensis        CTAAATGGGAGGTAAATATCTTCTAAAGCTAAATACCGGCCAGAGACCGA
Massarina_cisti                 CTAAATGGGAGGTAAATTTCTTCTAAAGCTAAATACTGGCCAGAGACCGA
Mauritiana_rhizophorae          CTAAATGGGAGGTAAATTTCTTCTAAAGCTAAATACTGGCCAGAGACCGA
Meanderella_rijsii              CTAAATGGGAGGTAAATTTCTTCTAAAGCTAAATACCCGCCAGAGACCGA
Melanocamarosporium_galiicola   CTAAATGGGAGGTAAATTTCTTCTAAAGCTAAATATTGGCCAGAGACCGA
Multilocularia_bambusae         CTAAATGGGAGGTAAATATCTTCTAAAGCTAAATACCGGCCAGAGACCGA
Murispora_cardui                CTAAATGGGAGGTAAATTTCTTCTAAAGCTAAATATTGGCCAGAGACCGA
Neoaquastroma_cylindricum       CTAAATGGGAGGTAAATTTCTTCTAAAGCTAAATACTGGCCAGAGACCGA
Neoastrosphaeriella_krabiensis  CTAAATGGGAGGTAAATTTCTTCTAAAGCTAAATACCGGCCAGAGACCGA
Neobrevicollum_oleae            CTAAATGGGAGGTAAATTTCTTCTAAAGCTAAATACTGGCCAGAGACCGA
Neolophiotrema_xiaokongense     CTAAATGGGAGGTAAATTCCTTCTAAAGCTAAATACTGGCCAGAGACCGA
Neooccultibambusa_kaiyangensis  CTAAATGGGAGGTAAATTTCTTCTAAAGCTAAATATTGGCCAGAGACCGA
Neothyrostroma_encephalarti     CTAAATGGGAGGTAAATTTCTTCTAAAGCTAAATACTGGCCAGAGACCGA
Nigromargarita_tarda_H331       CTAAATGGGAGGTAAATTTCTTCTAAAGCTAAATACTGGCCAGAGACCGA
Nigromargarita_tarda_H263       CTAAATGGGAGGTAAATTTCTTCTAAAGCTAAATACTGGCCAGAGACCGA
Paramonodictys_hongheensis      CTAAATGGGAGGTAAATATCTTCTAAAGCTAAATACCGGCCAGAGACCGA
Phaeosclera_dematioides         CTAAATTGGAGGTAAATTTCTTCTAAAGCTAAATACCGGCCAGAGACCGA
Purpureofaciens_aquatica        CTAAATGGGAGGTAAATTCCTTCTAAAGCTAAATACCGGCCAGAGACCGA
Quixadomyces_hongheensis        CTAAATGGGAGGTAAATTTCTTCTAAAGCTAAATACTGGCCAGAGACCGA
Shearia_formosa                 CTAAATGGGAGGTAAATTTCTTCTAAAGCTAAATACTGGCCAGAGACCGA
Sulcatispora_berchemiae         CTAAATGGGAGGTAAATTTCTTCTAAAGCTAAATACCGGCCAGAGACCGA
Thyrostroma_ulmigenum           CTAAATGGGAGGTAAATTTCTTCTAAAGCTAAATACTGGCCAGAGACCGA
Tingoldiago_clavata             CTAAATGGGAGGTAAATTTCTTCTAAAGCTAAATACTGGCCAGAGACCGA
Trematosphaeria_grisea          CAAAATGGGAGGTAAATTTCTTCTAAAGCTAAATACTGGCCAGAGACCGA

Acericola_italica               TAGCGCACAAGTAGAGTGATCGAAAGATGAAAAGCACTTTGGAAAGAGAG
Alpinaria_rhododendri           TAGCGCACAAGTAGAGTGATCGAAAGATGAAAAGCACTTTGGAAAGAGAG
Amniculicola_lignicola          TAGCGCACAAGTAGAGTGATCGAAAGATGAAAAGCACTTTGGAAAGAGAG
Anastomitrabeculia_didymospora  TAGCGCACAAGTAGAGTGATCGAAAGATGAAAAGCACTTTGGAAAGAGAG
Angustimassarina_camporesii     TAGCGCACAAGTAGAGTGATCGAAAGATGAAAAGCACTTTGGAAAGAGAG
Anteaglonium_gordoniae          TAGCGCACAAGTAGAGTGATCGAAAGATGAAAAGCACTTTGGAAAGAGAG
Aposphaeria_corallinolutea      TAGCGCACAAGTAGAGTGATCGAAAGATGAAAAGCACTTTGGAAAGAGAG
Aquadictyospora_clematidis      TAGCGCACAAGTAGAGTGATCGAAAGATGAAAAGCACTTTGGAAAGAGAG
Aquastroma_magniostiolatum      TAGCGCACAAGTAGAGTGATCGAAAGATGAAAAGCACTTTGGAAAGAGAG
Aquatospora_cylindrica          TAGCGCACAAGTAGAGTGATCGAAAGATGAAAAGCACTTTGGAAAGAGAG
Aquimassariosphaeria_kunmingen  TAGCGCACAAGTAGAGTGATCGAAAGATGAAAAGCACTTTGGAAAGAGAG
Arundellina_typhae              TAGCGCACAAGTAGAGTGATCGAAAGATGAAAAGCACTTTGGAAAGAGAG
Xenoastrosphaeriella_tornata    TAGCGCACAAGTAGAGTGATCGAAAGATGAAAAGCACTTTGGAAAGAGAG
Brevicollum_hyalosporum         TAGCGCACAAGTAGAGTGATCGAAAGATGAAAAGCACTTTGGAAAGAGAG
Brunneofusispora_inclinatiosti  TAGCGCACAAGTAGAGTGATCGAAAGATGAAAAGCACTTTGGAAAGAGAG
Capulatispora_sagittiformis     TAGCGCACAAGTAGAGTGATCGAAAGATGAAAAGCACTTTGGAAAGAGAG
Corynespora_nabanheensis        TAGCGCACAAGTAGAGTGATCGAAAGATGAAAAGCACTTTGGAAAGAGAG
Dendryphiella_phitsanulokensis  TAGCGCACAAGTAGAGTGATCGAAAGATGAAAAGCACTTTGGAAAGAGAG
Dictyocheirospora_clematidis    TAGCGCACAAGTAGAGTGATCGAAAGATGAAAAGCACTTTGGAAAGAGAG
Dothidea_sambuci                TAGCGCACAAGTAGAGTGATCGAAAGATGAAAAGCACTTTGGAAAGAGAG
Dothidotthia_robiniae           TAGCGCACAAGTAGAGTGATCGAAAGATGAAAAGCACTTTGGAAAGAGAG
Emarellia_grisea                TAGCGCACAAGTAGAGTGATCGAAAGATGAAAAGCACTTTGGAAAGAGAG
Falciformispora_senegalensis    TAGCGCACAAGTAGAGTGATCGAAAGATGAAAAGCACTTTGGAAAGAGAG
Fissuroma_wallichiae            TAGCGCACAAGTAGAGTGATCGAAAGATGAAAAGCACTTTGGAAAGAGAG
Flabellascoma_sichuanense       TAGCGCACAAGTAGAGTGATCGAAAGATGAAAAGCACTTTGGAAAGAGAG
Flammeascoma_lignicola          TAGCGCACAAGTAGAGTGATCGAAAGATGAAAAGCACTTTGGAAAGAGAG
Fuscosphaeria_hungarica         TAGCGCACAAGTAGAGTGATCGAAAGATGAAAAGCACTTTGGAAAGAGAG
Fusiformispora_clematidis       TAGCGCACAAGTAGAGTGATCGAAAGATGAAAAGCACTTTGGAAAGAGAG
Guttulispora_crataegi           TAGCGCACAAGTAGAGTGATCGAAAGATGAAAAGCACTTTGGAAAGAGAG
Halomassarina_thalassiae        TAGCGCACAAGTAGAGTGATCGAAAGATGAAAAGCACTTTGGAAAGAGAG
Halotthia_posidoniae            TAGCGCACAAGTAGAGTGATCGAAAGATGAAAAGCACTTTGTAAAGAGAG
Helminthosporiella_stilbacea    TAGCGCACAAGTAGAGTGATCGAAAGATGAAAAGCACTTTGGAAAGAGAG
Hermatomyces_subiculosus        TAGCGCACAAGTAGAGTGATCGAAAGATGAAAAGCACTTTGGAAAGAGAG
Kazuakitanaka_lancangensis      TAGCGCACAAGTAGAGTGATCGAAAGATGAAAAGCACTTTGGAAAGAGAG
Keissleriella_bambusicola       TAGCGCACAAGTAGAGTGATCGAAAGATGAAAAGCACTTTGGAAAGAGAG
Longiostiolum_tectonae          --------------------------------------------------
Lonicericola_fuyuanensis        TAGCGCACAAGTAGAGTGATCGAAAGATGAAAAGCACTTTGGAAAGAGAG
Massarina_cisti                 TAGCGCACAAGTAGAGTGATCGAAAGATGAAAAGCACTTTGGAAAGAGAG
Mauritiana_rhizophorae          TAGCGCACAAGTAGAGTGATCGAAAGATGAAAAGCACTTTGGAAAGAGAG
Meanderella_rijsii              TAGCGCACAAGTAGAGTGATCGAAAGATGAAAAGCACTTTGGAAAGAGAG
Melanocamarosporium_galiicola   TAGCGCACAAGTAGAGTGATCGAAAGATGAAAAGCACTTTGGAAAGAGAG
Multilocularia_bambusae         TAGCGCACAAGTAGAGTGATCGAAAGATGAAAAGCACTTTGGAAAGAGAG
Murispora_cardui                TAGCGCACAAGTAGAGTGATCGAAAGATGAAAAGCACTTTGGAAAGAGAG
Neoaquastroma_cylindricum       TAGCGCACAAGTAGAGTGATCGAAAGATGAAAAGCACTTTGGAAAGAGAG
Neoastrosphaeriella_krabiensis  TAGCGCACAAGTAGAGTGATCGAAAGATGAAAAGCACTTTGGAAAGAGAG
Neobrevicollum_oleae            TAGCGCACAAGTAGAGTGATCGAAAGATGAAAAGCACTTTGGAAAGAGAG
Neolophiotrema_xiaokongense     TAGCGCACAAGTAGAGTGATCGAAAGATGAAAAGCACTTTGGAAAGAGAG
Neooccultibambusa_kaiyangensis  TAGCGCACAAGTAGAGTGATCGAAAGATGAAAAGCACTTTGGAAAGAGAG
Neothyrostroma_encephalarti     TAGCGCACAAGTAGAGTGATCGAAAGATGAAAAGCACTTTGGAAAGAGAG
Nigromargarita_tarda_H331       TAGCGCACAAGTAGAGTGATCGAAAGATGAAAAGCACTTTGGAAAGAGAG
Nigromargarita_tarda_H263       TAGCGCACAAGTAGAGTGATCGAAAGATGAAAAGCACTTTGGAAAGAGAG
Paramonodictys_hongheensis      TAGCGCACAAGTAGAGTGATCGAAAGATGAAAAGCACTTTGGAAAGAGAG
Phaeosclera_dematioides         TAGCGCACAAGTAGAGTGATCGAAAGATGAAAAGCACTTTGGAAAGAGAG
Purpureofaciens_aquatica        TAGCGCACAAGTAGAGTGATCGAAAGATGAAAAGCACTTTGGAAAGAGAG
Quixadomyces_hongheensis        TAGCGCACAAGTAGAGTGATCGAAAGATGAAAAGCACTTTGGAAAGAGAG
Shearia_formosa                 TAGCGCACAAGTAGAGTGATCGAAAGATGAAAAGCACTTTGGAAAGAGAG
Sulcatispora_berchemiae         TAGCGCACAAGTAGAGTGATCGAAAGATGAAAAGCACTTTGGAAAGAGAG
Thyrostroma_ulmigenum           TAGCGCACAAGTAGAGTGATCGAAAGATGAAAAGCACTTTGGAAAGAGAG
Tingoldiago_clavata             TAGCGCACAAGTAGAGTGATCGAAAGATGAAAAGCACTTTGGAAAGAGAG
Trematosphaeria_grisea          TAGCGCACAAGTAGAGTGATCGAAAGATGAAAAGCACTTTGGAAAGAGAG

Acericola_italica               TCAAACAGCACGTGAAATTGTTGAAAGGGAAGCGCTTGCAGCCAGACTTG
Alpinaria_rhododendri           TCAAAAAGCACGTGAAATTGTTGAAAGGGAAGCGCTTGCAGCCAGACGTG
Amniculicola_lignicola          TCAAAAAGCACGTGAAATTGTTGAAAGGGAAGCGCTTGCAGCCAGACTTG
Anastomitrabeculia_didymospora  TCAAAAAGCACGTGAAATTGTTGAAAGGGAAGCGCTTGCAGCCAGACGTG
Angustimassarina_camporesii     TCAAAAAGCACGTGAAATTGTTGAAAGGGAAGCGCTTGCAGCCAGACTTG
Anteaglonium_gordoniae          TCAAAAAGCACGTGAAATTGTTGAAAGGGAAGCGCTTGCAGCCAGACTTG
Aposphaeria_corallinolutea      TCAAAAAGCACGTGAAATTGTTGAAAGGGAAGCGCTTGCAGCCAGACGTG
Aquadictyospora_clematidis      TCAAACAGCACGTGAAATTGTTGAAAGGGAAGCGCTTGCCGCCAGACGTG
Aquastroma_magniostiolatum      TCAAACAGCACGTGAAATTGTTGAAAGGGAAGCGCTTGCAGCCAGACTTG
Aquatospora_cylindrica          TCAAAAAGCACGTGAAATTGTTGAAAGGGAAGCGCTTGCAGCCAGACTTG
Aquimassariosphaeria_kunmingen  TCAAAAAGCACGTGAAATTGTTGAAAGGGAAGCGCTTGCAGCCAGACTTG
Arundellina_typhae              TCAAAAAGCACGTGAAATTGTTGAAAGGGAAGCGCTTGCAGCCAGACTTG
Xenoastrosphaeriella_tornata    TCAAAAAGCACGTGAAATTGTTGAAAGGGAAGCGCTTGCAGCCAGACGCG
Brevicollum_hyalosporum         TCAAATAGCACGTGAAATTGTTGAAAGGGAAGCGCTTGCAGCCAGACTTG
Brunneofusispora_inclinatiosti  TCAAAAAGCACGTGAAATTGTTGAAAGGGAAGCGCTTGCAGCCAGACTCG
Capulatispora_sagittiformis     TCAAAAAGCACGTGAAATTGTTGAAAGGGAAGCGCTTGCAGCTAGACGTG
Corynespora_nabanheensis        TCAAACAGCACGTGAAATTGTTGAAAGGGAAGCGCTTGCAGCCAGACTTG
Dendryphiella_phitsanulokensis  TCAAACAGCACGTGAAATTGTTGAAAGGGAAGCGCTTGCAGCCAGACGTG
Dictyocheirospora_clematidis    TCAAACAGCACGTGAAATTGTTGAAAGGGAAGCGCTTGCCGCCAGACTTG
Dothidea_sambuci                TTAAAAAGCACGTGAAATTGTTGAAAGGGAAGCGCTTGCAATCAGACTTG
Dothidotthia_robiniae           TCAAACAGCACGTGAAATTGTTGAAAGGGAAGCGCTTGCAGCCAGACTTG
Emarellia_grisea                TCAAATAGCACGTGAAATTGTTGAAAGGGAAGCGCTTGCAGCCAGACGTG
Falciformispora_senegalensis    TCAAACAGCACGTGAAATTGTTGAAAGGGAAGCGCTTGCAGCCAGACTTG
Fissuroma_wallichiae            TCAAAAAGCACGTGAAATTGTTGAAAGGGAAGCGCTTGCAGCCAGACGTG
Flabellascoma_sichuanense       TCAAAAAGCACGTGAAATTGTTGAAAGGGAAGCGCTTGCAGTTAGACATG
Flammeascoma_lignicola          TCAAAAAGCACGTGAAATTGTTGAAAGGGAAGCGCTTGCAGCCAGACTTG
Fuscosphaeria_hungarica         TGAAATAGCACGTGAAATTGTTGAAAGGGAAGCGCTTGCAGCCAGACTTG
Fusiformispora_clematidis       TCAAAAAGCACGTGAAATTGTTGAAAGGGAAGCGCTTGCAGCCAGACTTG
Guttulispora_crataegi           TCAAAAAGCACGTGAAATTGTTGAAAGGGAAGCGCTTGCAGCTAGACGTG
Halomassarina_thalassiae        TGAAATAGCACGTGAAATTGTTGAAAGGGAAGCGCTTGCAGCCAGACATG
Halotthia_posidoniae            TCAAAAAGCATGTGAAATTGTTGAAAGGGAAGCGCTTGCAACCAGACTCT
Helminthosporiella_stilbacea    TCAAACAGCACGTGAAATTGTTGAAAGGGAAGCGCTTGCAGCCAGACTTG
Hermatomyces_subiculosus        TCAAAAAGCACGTGAAATTGTTGAAAGGGAAGCGCTTGCAGCCAGACTTG
Kazuakitanaka_lancangensis      TCAAATAGCACGTGAAATTGTTGAAAGGGAAGCGCTTGCAGTCAGACTTG
Keissleriella_bambusicola       TCAAACAGCACGTGAAATTGTTGAAAGGGAAGCGCTTGCAGCCAGACTTG
Longiostiolum_tectonae          --------------------------------------------------
Lonicericola_fuyuanensis        TCAAACAGCACGTGAAATTGTTGAAAGGGAAGCGCTTGCAGCCAGACTTG
Massarina_cisti                 TCAAACAGCACGTGAAATTGTTGAAAGGGAAGCGCTTGCCGCCAGACTTG
Mauritiana_rhizophorae          TCAAAAAGCATGTGAAATTGTTGAAAGGGAAGCGCTTGCAGCCAGACTCG
Meanderella_rijsii              TGAAACAGCACGTGAAATTGTTGAAAGGGAAGCGCTTGCAGCCAGACGTG
Melanocamarosporium_galiicola   TCAAAAAGCACGTGAAATTGTTGAAAGGGAAGCGCTTGCAGCCAGACGTG
Multilocularia_bambusae         TCAAACAGCACGTGAAATTGTTGAAAGGGAAGCGCTTGCAGCCAGACTCG
Murispora_cardui                TCAAAAAGCACGTGAAATTGTTGAAAGGGAAGCGCTTGCAGCCAGACTTG
Neoaquastroma_cylindricum       TCAAATAGCACGTGAAATTGTTGAAAGGGAAGCGCTTGCAGCCAGACGTG
Neoastrosphaeriella_krabiensis  TCAAAAAGCACGTGAAATTGTTGAAAGGGAAGCGCTTGCAGCCAGACGTG
Neobrevicollum_oleae            TCAAATAGCACGTGAAATTGTTGAAAGGGAAGCGCTTGCCGCCAGACTTG
Neolophiotrema_xiaokongense     TCAAAAAGCACGTGAAATTGTTGAAAGGGAAGCGCTTGCAGCCAGACTTG
Neooccultibambusa_kaiyangensis  TCAAAAAGCACGTGAAATTGTTGAAAGGGAAGCGCTTGCAGCCAGACTTG
Neothyrostroma_encephalarti     TCAAAAAGCACGTGAAATTGTTGAAAGGGAAGCGCTTGCAGCCAGACTTG
Nigromargarita_tarda_H331       TGAAATAGCACGTGAAATTGTTGAAAGGGAAGCGCTTGCAGCCAGACTTG
Nigromargarita_tarda_H263       TGAAATAGCACGTGAAATTGTTGAAAGGGAAGCGCTTGCAGCCAGACTTG
Paramonodictys_hongheensis      TCAAACAGCACGTGAAATTGTTGAAAGGGAAGCGCTTGCAGCCAGACTTG
Phaeosclera_dematioides         TTAAAAAGCACGTGAAATTGTTGAAAGGGAAGCGCTCGCAATCAGTCTCG
Purpureofaciens_aquatica        TCAAAAAGCACGTGAAATTGTTGAAAGGGAAGCGCTTGCAGCCAGACTCG
Quixadomyces_hongheensis        TCAAATAGCACGTGAAATTGTTGAAAGGGAAGCGCTTGCAGCCAGACTTG
Shearia_formosa                 TCAAAAAGCACGTGAAATTGTTGAAAGGGAAGCGCTGGCAGCCAGACTTG
Sulcatispora_berchemiae         TCAAATAGCACGTGAAATTGTTGAAAGGGAAGCGCTTGCAGTCAGACTTG
Thyrostroma_ulmigenum           TCAAACAGCACGTGAAATTGTTGAAAGGGAAGCGCTTGCAGCCAGACTTG
Tingoldiago_clavata             TCAAACAGCACGTGAAATTGTTGAAAGGGAAGCGCTTGCAGCCAGACTTG
Trematosphaeria_grisea          TCAAATAGCACGTGAAATTGTTGAAAGGGAAGCGCTTGCAGCCAGACGTG

Acericola_italica               CCTGTAGTTGCTTATCCGGA---CTTT---------------TGTCCGGT
Alpinaria_rhododendri           CCCGTAGTCGCTCAAATGGG---AATT---------------TCTTCTTT
Amniculicola_lignicola          CCCGTAGTTGTTCATCTAGG---CTCT---------------TGCCTAGT
Anastomitrabeculia_didymospora  CCTGTAGTTGCTCATCCGGG---CTCT---------------TGCCCGGT
Angustimassarina_camporesii     CTTGCAGTTGTTCAGCCGGG---CTCT---------------TGCCCGGT
Anteaglonium_gordoniae          CCCGCGGTCGTTC-------------------------------------
Aposphaeria_corallinolutea      CCCGCAGTTGCTCATCCGGG---GTTC---------------TCCCCGGT
Aquadictyospora_clematidis      CCCGTGGTGGTT--------------------------------------
Aquastroma_magniostiolatum      CTCGCAGTTGCTCATCCGGG---CCCG---------------CGCCCGGT
Aquatospora_cylindrica          CCTACAGTTGCTCATCCAGG---CTTA---------------TGCCTGGT
Aquimassariosphaeria_kunmingen  CCCGTAGTTGCTCATCCGGG---TTTC---------------GGCCCGGT
Arundellina_typhae              CCCGTAGTTGCTCATCCAGG---CTCC---------------GGCCTGGT
Xenoastrosphaeriella_tornata    CTCGCAGTTGCTCACCCGGG---CCCC--------------GCGCCCGGT
Brevicollum_hyalosporum         CCTGCGGTTGCTCATCCGGG---CTCT---------------TGCCCGGT
Brunneofusispora_inclinatiosti  CCTGTAGTTGCTCATCCGGT---CCTG----------------GACCGGT
Capulatispora_sagittiformis     CCTTGGGTTGATCAGCCGGA---CTTT---------------TGCTCGGT
Corynespora_nabanheensis        CCTGTAGTTGCTCAGCCTGG---CTTC---------------GGCCTGGT
Dendryphiella_phitsanulokensis  CCCGTGGTGGTT--------------------------------------
Dictyocheirospora_clematidis    CCCGTGAAGGTT--------------------------------------
Dothidea_sambuci                GACTTGGCTGTTCAACAGGT---CTTC---------------TGACCTGC
Dothidotthia_robiniae           CCTGTAGTTGCTCATCCGGA---CTTT---------------TGTCCGGT
Emarellia_grisea                CCTGCAGAAGCTCAGCCGGAGGGGCTT----------TGGCTCCCCCGGT
Falciformispora_senegalensis    CCTGCGGTTGCTCAGCCGGG---CCTC--------------GTGCCCGGT
Fissuroma_wallichiae            CCTGCAGTTGCTCACCCGGG---CCAA---------------CGCCCGGG
Flabellascoma_sichuanense       CCTTTAGTTGCTCAGCCGGG---CTTC---------------TGCCTGGT
Flammeascoma_lignicola          CCCGCGGTCGTTC-------------------------------------
Fuscosphaeria_hungarica         CTCGTAGTTGCTCATCCGGG---CTCC----------------GCCCGGT
Fusiformispora_clematidis       CTCGTAGTTGCTCATCCAGG---CTTC---------------TGCCTGGT
Guttulispora_crataegi           CCTTGGGTTGATCAGCCGGA---CTTT---------------TGCCCGGT
Halomassarina_thalassiae        CCTGCGGTTGCTCAGCTAGGCATCTTT---------------AGCCTGGT
Halotthia_posidoniae            CCCGCGGTTGCTCAACCGGG---CTTC---------------TGCCCGGT
Helminthosporiella_stilbacea    CCCGCAGTTGCTCACCTAGG---CTTT---------------TGCCTGGG
Hermatomyces_subiculosus        CCCGTAGTCGCTCATCCGAG---CTCT---------------TGCTCGGT
Kazuakitanaka_lancangensis      CCCGCAGTTGTTCACCCAGG---CTCT---------------TGCCTGGG
Keissleriella_bambusicola       CTCGCAGTTGCTCATCCGGG-----TC---------------CGCCCGGA
Longiostiolum_tectonae          --------------------------------------------------
Lonicericola_fuyuanensis        CTCGCAGTTGCTCATCCGGG---CTCC---------------CGCCCGGT
Massarina_cisti                 CCCGTGGTTGCTCACCTTGG---CTTC---------------TGCCTTGG
Mauritiana_rhizophorae          CCCGCGGTTGCTCAGCCGGG---CTTC---------------TGCCCGGT
Meanderella_rijsii              CCCGCGGTTGCTCAGCCGGT---GCCTCC-----------GGGCGCCGGT
Melanocamarosporium_galiicola   CCCGTAGTTGCTCATCTGGG---GTTC----------------CCCCAGT
Multilocularia_bambusae         CTCGCAGTTGCTCAACCGGG---CTCT---------------CGCCCGGT
Murispora_cardui                CCCGTAGTTGCTCATCCAGG---CCTT--------------GTGTCTGGT
Neoaquastroma_cylindricum       CCCGCAGTTGCTCACCCGGG---CCCC--------------GTGCCCGGT
Neoastrosphaeriella_krabiensis  CCCGCAGTTGCTCACCCGGG---CGCA---------------TGCCCGGC
Neobrevicollum_oleae            CCTGCGGTTGCTCATCCGGG---CTCT---------------TGCCCGGT
Neolophiotrema_xiaokongense     CCCGCGGCCGTTCTGCGG--------------------------------
Neooccultibambusa_kaiyangensis  CCTGTAGTTGCTCATCCGGG---CCCA---------------CGCCCGGT
Neothyrostroma_encephalarti     CATGCGGTTGCTTAGCCAGG---CTTC---------------TGCCTGGT
Nigromargarita_tarda_H331       CTCGCAGTTGCTCATCTGGG---CTCT---------------TGCCCGGT
Nigromargarita_tarda_H263       CTCGCAGTTGCTCATCTGGG---CCCT---------------TGCCCGGT
Paramonodictys_hongheensis      CTCGCAGTTGCTCATCCGGG---CTCT---------------CGCCCGGT
Phaeosclera_dematioides         ACTTTGGCTGTTCAGCCGGT---CTTC---------------TGACCGGT
Purpureofaciens_aquatica        CCCGCGGACGTT--------------------------------------
Quixadomyces_hongheensis        CCTGTAGTTGCTCATCCGGG---CTTT---------------TGCCCGGT
Shearia_formosa                 CCTGTAGTTGCTCATCTAGG---CTCT---------------TGCCTGGT
Sulcatispora_berchemiae         CCCGCAGTTGCTCACTCTGG---CTTT---------------TGCCTGGG
Thyrostroma_ulmigenum           CCTGTAGTTGCTCATCCGGG---CTTT---------------TGCCCGGT
Tingoldiago_clavata             CTCGCAGTTGCTCATCTGGG---CTTT---------------TGCCCAGA
Trematosphaeria_grisea          CCTGCGGTTGCTCAGCCGGG---CTCCCCCCTAAACCAGGGGCGCCCGGT

Acericola_italica               GCACTCTTCTGCG-GGCAGGCCAGCATCAGTTTGGGCGGTTGGATAAAGG
Alpinaria_rhododendri           GTACTCTTCTATG-GGCAGGCCAGCATCAGTTCGGGCGGTTGGATAAAGA
Amniculicola_lignicola          GCACTCTTCTGCG-GGCAGGCCAGCATCAGTCCAGGCGGTCGGATAAAGG
Anastomitrabeculia_didymospora  GCACTCTTCTGCA-GGCAGGCCAGCATCGGTTCGGGCGACTGGAGAATGA
Angustimassarina_camporesii     CTACTCTTCTGCT-CGCAGGCCAGCATCAGTCCGGGCGGTTGGATAAAGG
Anteaglonium_gordoniae          ---TTCTTCCGCG-GGCAGGCCAGCATCAGTCTGGGCGGTCGGATAAAGG
Aposphaeria_corallinolutea      GCACTCTTCTGTG-GGCAGGCCAGCATCAGTCCGGGCGGTTGGAGAAAGA
Aquadictyospora_clematidis      ---CTCCTCCGCG-GGCAGGCCAGCATCAGTTTGGGCGATCGGATAAAGG
Aquastroma_magniostiolatum      GCACTCTTCTGCG-GGCAGGCCAGCATCAGTTTGGGCAGCCGGAAAAAGA
Aquatospora_cylindrica          GCACTCTTCTGTG-GGCAGGCCAGCATCAGTTCGGGTGGCTGGATAAAGG
Aquimassariosphaeria_kunmingen  GCACTCTTCTGCG-GGCAGGCCAGCATCAGTTCAGGCGGTCGGATAAAGG
Arundellina_typhae              GCACTCTTCTGCG-GGCAGGCCAGCATCAGTCCAGGCGGTCGGATAAAGG
Xenoastrosphaeriella_tornata    GCACTCTTCTGCG-GGCGGGCCAGCATCGGTTCGGGCGGTTGGATAAAGG
Brevicollum_hyalosporum         GCACTCTTCCGCA-GGCAGGCCAGCATCAGTTTGGGCGACTGGAGAAAGG
Brunneofusispora_inclinatiosti  GCACTCTTCTGCA-GGCGGGCCAGCATCAGTTCAGGCGGCCGGACAAAGA
Capulatispora_sagittiformis     GCACTCTTCCTTT-GGCAGGCCAGCATCAGTTTGGGCGGCTGGATAAAGG
Corynespora_nabanheensis        GCACTCTTCTGCG-GGCAGGCCAGCATCAGTTTGGGCGGCCGGATAAAGA
Dendryphiella_phitsanulokensis  ---CTCCTCCGCG-GGCAGGCCAGCATCAGTTCGGGCGGTCGGATAAAGG
Dictyocheirospora_clematidis    ---CTCCTCCTCG-GGCAGGCCAGCATCAGTTTGAGCGATCGGATAATGG
Dothidea_sambuci                CTATTCAGTCTTG-TCCAGGCCAGCATCAGTTTCGGCGGCCGGATAAAGG
Dothidotthia_robiniae           GCACTCTTCTATG-GGCAGGCCAGCATCAGTTGGGGCGGTTGGATAAAGG
Emarellia_grisea                GCACTCTTCTGCG-GGCAGGCCAGCATCAGTTTGGGCGGCTGGAGAATGG
Falciformispora_senegalensis    GCACTCTTCCGCG-GGCAGGCCAGCATCAATTTGGGCGGCTGGAGAATGG
Fissuroma_wallichiae            GCACTCTTCTGCA-GGCAGGCCAGCATCAGTCCTGGCGGTCGGATAAAGG
Flabellascoma_sichuanense       GCACTCCTCTATT-GGCAGGCCAGCATCAGTTTGGGCGGTCGGATAAAGG
Flammeascoma_lignicola          ---TTCTCCCGCG-GGCAGGCCAGCATCAGTCTGGGCGGTCGGATAAAGG
Fuscosphaeria_hungarica         GCACTCTTCTGCG-GGCAGGCCAGCATCAGTTCGGGCGGCCGGATAATGG
Fusiformispora_clematidis       GCACTCTTCTGCG-GGCAGGCCAGCATCAGTCCGGGCGGTTGGATAAAGG
Guttulispora_crataegi           GCACTCTTCCTTT-GGCAGGCCAGCATCAGTTTGGGCGGCTGGATAAAGG
Halomassarina_thalassiae        GCACTCTTCCGTG-GGCAGGCCAGCATCAGTTTGGGCGGTTGGAGAATGG
Halotthia_posidoniae            GCACTCTTCCGCG-GGCGGGCCAGCATCAGTTCGGGCGGTCAGACAAACG
Helminthosporiella_stilbacea    GCATTCTTCTGCG-GGCAGGCCAGCATCAGTTTGGGCGGTCGGATAAAGG
Hermatomyces_subiculosus        GCACTCTTCTGCG-GGCAGGCCAGCATCAGTCCGGGCGGTCGGATAAAGG
Kazuakitanaka_lancangensis      GCACTCTTCTGCG-GGCAGGCCAGCATCAGTTTGGGCGACCGGATAAAGG
Keissleriella_bambusicola       GCACTCTTCTGCG-AGCAGGCCAGCATCAGTTTGGGCGACCGGATAAAGG
Longiostiolum_tectonae          --------------------------------------------------
Lonicericola_fuyuanensis        GCACTCTTCTGCG-GGCAGGCCAGCATCAGTTTGGGCAGCCGGATAAAGA
Massarina_cisti                 GCACTCTTCCGCG-GGCGGGCCAGCATCGGTTTGGGCGGTCGGATAAAGG
Mauritiana_rhizophorae          GCACTCTTCCGCG-GGCGGGCCAGCATCAGTTCGGGCGGTCAGACAAAGG
Meanderella_rijsii              GCACTCTTCCGTGCGGCAGGCCAGCATCAGTTCGGGCGGTTGGAGAATGG
Melanocamarosporium_galiicola   GCACTCTTCTATG-GGCAGGCCAGCATCAGTTCGGGCGGTTGGAGAAAGA
Multilocularia_bambusae         GTACTCTTCTGCG-GGCGGGCCAGCATCAGTTTGGGCAGCCGGATAAAGA
Murispora_cardui                GCACTCTTCTGCG-GGCAGGCCAGCATCAGTTCAGGCGGTCGGATAAAGG
Neoaquastroma_cylindricum       GCACTCTTCTGCG-GGCAGGCCAGCATCAGTTCGGGCAGCCGGATAAAGA
Neoastrosphaeriella_krabiensis  GCACTCTTCTGTG-GGCAGGCCAGCATCGGTTCGGGCGGTTGGAGAAAGG
Neobrevicollum_oleae            GCACTCTTCCGCA-GGCAGGCCAGCATCAGTTTGGGCGACTGGAGAAAGG
Neolophiotrema_xiaokongense     --------TCGCG-GGCAGGCCAGCATCGGTCTGGGCGGTCGGATAAAGG
Neooccultibambusa_kaiyangensis  GCACTCTTCTGCG-GGCAGGCCAGCATCAGTTCGAGCGGCCGGACAAAGA
Neothyrostroma_encephalarti     GTACTCTTCCGCA-TGCAGGCCAGCATCAGTCCGGGCGGTTGGATAAAGG
Nigromargarita_tarda_H331       GCACTCTTCTGCG-AGCAGGCCAGCATCGGTTCGGGCGGCTGGATAAAGG
Nigromargarita_tarda_H263       GCACTCTTCTGCG-AGCAGGCCAGCATCGGTTCGGGCGGCTGGATAAAGG
Paramonodictys_hongheensis      GCACTCTTCTGCG-KGCAGGCCAGCATCAGTTTGGGCAGCCGGATAAAGA
Phaeosclera_dematioides         CTACTCAGTCATC-GCCGGGTCAGCATCAGTTTTGGCGGCCGGACAAAGG
Purpureofaciens_aquatica        ---TTCGCCCGCG-GGCGGGCCAGCATCAGTCGTGGCGGCCCGATAAAGG
Quixadomyces_hongheensis        GCACTCTTCTGTA-GGCAGGCCAGCATCAGTTTGGACGGTTGGATAAAGG
Shearia_formosa                 GTACTCTTCTGCA-GGCAGGCCAGCATCAGTTTGGGCGGTTGGAGAATGG
Sulcatispora_berchemiae         GCACTCTTCTGCG-GGCAGGCCAGCATCAGTTTGGGCGACCGGATAAAGG
Thyrostroma_ulmigenum           GCACTCTTCTATA-GGCAGGCCAGCATCAGTTTGAGCGGTTAGATAAAGG
Tingoldiago_clavata             GCACTCTTCTGCG-AGCAGGCCAGCATCAGTTTGGGCGACCGGATAAAGG
Trematosphaeria_grisea          GCACTCTTCCGCA-GGCAGGCCAGCATCAGTTTGGGCGACTGGAGAAAGA

Acericola_italica               TCTCTG-TCATGTACCTCTCTT------------C---GGGGAGGCCTTA
Alpinaria_rhododendri           CCTGCG-TCATGTGTCTCTCTT------------C---GGGG-AGTGTTA
Amniculicola_lignicola          CCTTGG-GAATGTGGCTCCTTT------------C---GGGGAGTGTTAT
Anastomitrabeculia_didymospora  CCTCTG-TCATGTATCTTCCTT------------C---GGGATGACCTTA
Angustimassarina_camporesii     CCTATT-AAACGTACCTCCCCT------------C---GGGGAGGACTTA
Anteaglonium_gordoniae          CCTCGG-GAACGTAGCTCTCTC------------C---GGGGAGTGTTAT
Aposphaeria_corallinolutea      CCTGTG-TCATGTAGCTCTCTT------------C---GGGG-AGTGTTA
Aquadictyospora_clematidis      CCTCTG-TCATGTATCTCCCTT------------C---GGGGTGACCTTA
Aquastroma_magniostiolatum      CCTTGGATCATGTATCTTCCTG------------C---GGGATGACCTTA
Aquatospora_cylindrica          CTCTGG-GAATGTGGCTCTCTT------------C---GGGGAGTGTTAT
Aquimassariosphaeria_kunmingen  TCCCGG-GAATGTGGCTCTCTT------------C---GGGGAGTGTTAT
Arundellina_typhae              CCTTGG-GAATGTAGCTCTCTT------------C---GGGGAGTGTTAT
Xenoastrosphaeriella_tornata    CCCCGG-GAATGTGGCTCCCTC------------C---GGGGAGTGTTAT
Brevicollum_hyalosporum         CCTCTG-TCATGTATCTTCCTT------------C---GGGATGACCTTA
Brunneofusispora_inclinatiosti  CCTCTA-TCACGTATCTTCCTT------------C---GGGATGACCTTA
Capulatispora_sagittiformis     TCTGTT-AAACGTGACTTCCTT------------C---GGGGAGAGCTTA
Corynespora_nabanheensis        CCTCTG-TCACGTACCTCTCTT------------C---GGGGAGGCCTTA
Dendryphiella_phitsanulokensis  CCTCTG-TCACGTATCTACCTT------------C---GGGTTGACCTTA
Dictyocheirospora_clematidis    CCTCTG-TCATGTATCTTCCTT------------C---GGGATGACCTTA
Dothidea_sambuci                CTCTGG-GAATGTGGCTTTCCC------------TTCGGGGGAAGTGTTA
Dothidotthia_robiniae           TCTCTG-TCATGTACCTCTCTT------------C---GGGGAGGACTTA
Emarellia_grisea                CCTCTG-TCACGTATCTCCTATGCCTCGCAAGAGG---GGGATGGCCTTA
Falciformispora_senegalensis    CCTCTG-TCACGTACTACCCTT------------C---GGGGTAGCCTTA
Fissuroma_wallichiae            TCTTGG-GAATGTAGCTCCCTT------------C---GGGGAGTGTTAT
Flabellascoma_sichuanense       TCTATT-AAACGTGACTCCCCT------------C---GGGGAGAGCTTA
Flammeascoma_lignicola          CCCTGG-GAACGTGGCTCTCTC------------A---GGGGAGTGTTTA
Fuscosphaeria_hungarica         CCTCTG-TCAAGTATCTTCCTT------------C---GGGATGACCTTA
Fusiformispora_clematidis       TCCTGG-GAATGTGGCTCCTCT------------C---GGGGAGTGTTAT
Guttulispora_crataegi           TCTGTT-AAACGTGACTCCCTT------------C---GGGGAGAGCTTA
Halomassarina_thalassiae        CCTCTG-TCATGTATCTTCCTT------------T---GGGATGACCTTA
Halotthia_posidoniae            CACGCG-GCATGTACCCATCTA------------C---GGGTGGGACTTA
Helminthosporiella_stilbacea    CCTCTG-TCACGTATCTTCCTC------------C---GGGAAGACCTTA
Hermatomyces_subiculosus        CTCTGG-GAATGTAGCTCTCTT------------C---GGGGAGTGTTAT
Kazuakitanaka_lancangensis      CCTCTG-TCATGTATCTTCCTC------------C---GGGATGACCTTA
Keissleriella_bambusicola       CCTCTG-TCATGTATCTTCCTT------------C---GGGATGACCTTA
Longiostiolum_tectonae          --------------------------------------------------
Lonicericola_fuyuanensis        CCTCTG-TCACGTATCTTCCTT------------C---GGGATGACCTTA
Massarina_cisti                 CCTCTG-TCACGTATCATCCCT------------C---GGGATGACCTTA
Mauritiana_rhizophorae          CACGCG-GCAGGTACCCATCTA------------C---GGGTGGGACTTA
Meanderella_rijsii              CCTCTG-TCATGTATCTTCCTT------------C---GGGATGACCTTA
Melanocamarosporium_galiicola   CCTGTG-TCACGTAGCTCTCTT------------C---GGGG-AGTGTTA
Multilocularia_bambusae         CCTCTG-TCACGTATCTTCCTT------------C---GGGATGACCTTA
Murispora_cardui                CTCTGG-GAATGTGGCTCCTCT------------T---GGGGAGTGTTAT
Neoaquastroma_cylindricum       CCTCTG-TCACGTATCTTCCTT------------C---GGGATGACCCTA
Neoastrosphaeriella_krabiensis  CCCCGG-GAACGTGGCTCCCCC------------C---GGGGAGTGTTAT
Neobrevicollum_oleae            CCTCTG-TCACGTACCTTCCTC-----------------GGAAGGCCTTA
Neolophiotrema_xiaokongense     CCCCGG-GAGCGTAGCTCCCTC------------C---GGGGAGTGTTAT
Neooccultibambusa_kaiyangensis  CCTCTG-TCACGTATCTTCCTT------------C---GGGATGACCTTA
Neothyrostroma_encephalarti     CCTATT-AAATGTACCTCCCCT------------C---GGGGAGGACTTA
Nigromargarita_tarda_H331       CCTCTG-TCATGTATCTTCCTT------------C---GGGATGACCTTA
Nigromargarita_tarda_H263       CCTCTG-TCATGTATCTTCCTT------------C---GGGATGACCTTA
Paramonodictys_hongheensis      CCTCTG-TCACGTATCTTCCTT------------C---GGGATGACCTTA
Phaeosclera_dematioides         TCGCGG-GAACGTAGCTCCCTC------------G---GGAGTG---TTA
Purpureofaciens_aquatica        CCCCGG-GAACGTGGCTCCCTC------------C---GGGGAGTGTTAT
Quixadomyces_hongheensis        ACTCTG-TCACGTACCTCCTCT------------C---GGGGAGGCCTTA
Shearia_formosa                 CCTCTG-TCACGTATCTCTCTT------------C---GGAGAGACCTTA
Sulcatispora_berchemiae         CCTCTG-TCATGTATCTTCCTT------------C---GGGATGACCTTA
Thyrostroma_ulmigenum           TCTCTG-TCATGTACCTCTCTT------------C---GGGGAGAACTTA
Tingoldiago_clavata             CCTCTG-TCATGTATCTTCCTT------------C---GGGATGACCTTA
Trematosphaeria_grisea          CCTCTG-TCACGTATCTTCCTT------------C---GGGATGACCTTA

Acericola_italica               TAG-GGGAGACGACATGCAACCAGCCTG-GACTGA-GGT-----------
Alpinaria_rhododendri           TAG-GGCAGGTGGAATACAATCAGCCTG-GACTGA-GGT-----------
Amniculicola_lignicola          AGC-CCAGGGTGCCATGCGGCCAGCCTG-AACTGA-GGT-----------
Anastomitrabeculia_didymospora  TAG-GGGAGGTGTAACGCAGCCAGCCCG-GACCGA-GGA-----------
Angustimassarina_camporesii     TAG-GGTAGGCGACATGCAACCAGCCCG-GAATGA-GGT-----------
Anteaglonium_gordoniae          AGC-CCGGGGCGTCATGCGGCCAGCCCG-GACTGA-GGT-----------
Aposphaeria_corallinolutea      TAG-GGCAGGTGGAATGCAACCAGCCTG-GACTGA-GGT-----------
Aquadictyospora_clematidis      TAG-GGGAGGCGTAATGCGATCAGCCCG-GACTGA-GGT-----------
Aquastroma_magniostiolatum      TAG-GGGAGGTGCAATGCGGCTAGCCCG-GACTGA-GGT-----------
Aquatospora_cylindrica          AGC-CCGAGGTGTCATGCAGCCAGCCTG-GACTGA-GGT-----------
Aquimassariosphaeria_kunmingen  AGC-CCGGGGCGCAATGCGGCCAGCTTG-GACTGA-GGT-----------
Arundellina_typhae              AGC-CCAGGGTGTAATGCGGCCAGCCCTGGACTGA-GGT-----------
Xenoastrosphaeriella_tornata    AGC-CCGGGGCGGCATGCAGCCAGCCTG-GACCGA-GGA-----------
Brevicollum_hyalosporum         TAG-GGGAGGCGTAATGCAGCCAGTCCG-AACTGA-GGT-----------
Brunneofusispora_inclinatiosti  TAG-GGGAGGTGTAATGCGGCCAGCCTG-GATTGA-GGT-----------
Capulatispora_sagittiformis     TAG-GGCAGACGACATGCAGCCAGCCTG-AACTGA-GGT-----------
Corynespora_nabanheensis        TAG-GGGAGGTGAAATGCGGCCAGCCCG-GACTGA-GGT-----------
Dendryphiella_phitsanulokensis  TAG-GGGAGGCGTAATGCGATCAGCTCG-GACTGA-GGT-----------
Dictyocheirospora_clematidis    TAG-GGGAGTCGTAGTACGGTCAGCTTG-GACTGA-GGT-----------
Dothidea_sambuci                TAGCCCAGGGTGTAATACGGCCAGCTGG-GACTGA-GGT-----------
Dothidotthia_robiniae           TAG-GGGAGGCGACATGCAACCAGCTCC-GACTGA-GGT-----------
Emarellia_grisea                TAG-GGGAGGCGGAGTGCAGCCAGCCTG-GACTGA-GGCGTCCCGCGCTG
Falciformispora_senegalensis    TAG-GGGAGTCGTCATGCAGTCAGCCTG-GATTGA-GGA-----------
Fissuroma_wallichiae            AGC-CCAGGGCGCCATGCGGCCAGCCGG-GACTGA-GGT-----------
Flabellascoma_sichuanense       TAG-GGTAGGCGACATGCGACCAGCCCG-AACTGA-GGT-----------
Flammeascoma_lignicola          TAGCCCAGGGCGCCATGCGGCCAGCTCG-GACTGA-GGT-----------
Fuscosphaeria_hungarica         TAG-GGGAGGCGTAATGCGGTCAGCCCG-GACTGA-GGT-----------
Fusiformispora_clematidis       AGC-CCAGGGCGTCATGCAGCCAGCCCG-AACTGA-GGT-----------
Guttulispora_crataegi           TAG-GGCAGACGACATGCAGCCAGCCTG-AACTGA-GGT-----------
Halomassarina_thalassiae        TAG-GGGAGGTGTAATGCAGCCAGCCCA-GACTGA-GGT-----------
Halotthia_posidoniae            TGG-GGTGTGCGGCATATGCCCAGCCAC-GATTGA-GGT-----------
Helminthosporiella_stilbacea    TAG-GGGAGGTGTCATGCGACCAGCCTG-GACTGA-GGT-----------
Hermatomyces_subiculosus        AGC-CCAGGGTGTCATGCGACCAGTCTG-GACTGA-GGT-----------
Kazuakitanaka_lancangensis      TAG-GGGAGGTGTAATGCGGCCAGCCCG-GACTGA-GGT-----------
Keissleriella_bambusicola       TAG-GGGAGGCGTAATGCGGCCAGCCCG-GACTGA-GGT-----------
Longiostiolum_tectonae          --------------------------------------------------
Lonicericola_fuyuanensis        TAG-GGGAGGTGCAATGCGGCTAGCCTG-GACTGA-GGT-----------
Massarina_cisti                 TAG-GGGAGGCGACATGCGACCAGCCCG-GACCGA-GGA-----------
Mauritiana_rhizophorae          TAG-GGTGTGCGGCATATGACCAGCCAG-GATTGA-GGT-----------
Meanderella_rijsii              TAG-GGGAGTCGTAATGCAGCCAGCCCG-GGCTGA-GGA-----------
Melanocamarosporium_galiicola   TAG-GGCAGGTGGAATGCAACCAGCCTG-AACTGA-GGT-----------
Multilocularia_bambusae         TAG-GGGAGGTGCAATGCGGCTAGCCTG-GACTGA-GGT-----------
Murispora_cardui                AGC-CCAGGGTGCAATGCGGCCAGCTTG-GACTGA-GGT-----------
Neoaquastroma_cylindricum       TAG-GGGAGTTGTAATGCGGTTAGCCCG-GACTGA-GGT-----------
Neoastrosphaeriella_krabiensis  AGC-CCGGGGCGCCCTGCGGCCAGCCCG-GACCGA-GGA-----------
Neobrevicollum_oleae            TAG-GGGAGGCGTAATGCAGCCAGTCCG-AACTGA-GGT-----------
Neolophiotrema_xiaokongense     AGC-CCGGGGCGCCATGCGGCCAGCCCC-GACCGA-GGT-----------
Neooccultibambusa_kaiyangensis  TAG-GGGAGGTGTAATGCGGCCAGCTCG-GATTGA-GGC-----------
Neothyrostroma_encephalarti     TAG-GGTAGGTGACATGCAACCAGCCTG-GACTGA-GGT-----------
Nigromargarita_tarda_H331       TAG-GGGAGGCGTAATGCAGTCAGCCCG-GACCGA-GGT-----------
Nigromargarita_tarda_H263       TAG-GGGAGGCGTAATGCAGTCAGCCCG-GACCGA-GGT-----------
Paramonodictys_hongheensis      TAG-GGGAGGTGTAATGCGGTTAGCCTG-GACTGA-GGT-----------
Phaeosclera_dematioides         TAGCCCGCGGCGTAATACGGCCAGCCGG-GACTGA-GGT-----------
Purpureofaciens_aquatica        AGC-CCGGGGCGCCATGGGGCCAGCTCGCGACTGA-GGT-----------
Quixadomyces_hongheensis        TAG-GGGAGTCGTCATGCAACCAGTCTG-GACTGA-GGT-----------
Shearia_formosa                 TAG-GGGAGGCGTAATGCAACCAGCCTG-GACTGA-GGT-----------
Sulcatispora_berchemiae         TAG-GGGAGGTGTAATGCGGCCAGCCCG-GACTGA-GGT-----------
Thyrostroma_ulmigenum           TAG-GGGAGACGACATGTAACCAGCCCA-GATTGA-GGT-----------
Tingoldiago_clavata             TAG-GGGAGGCGTAATGCGGCCAGCCTG-GACTGA-GGT-----------
Trematosphaeria_grisea          TAG-GGGAGGTGTAATGCAGCCAGCCTG-GACTGAGGGA-----------

Acericola_italica               CCGCGC-----A----TC--T-GCTAGGATGCTGGCGTAATGGCTGTAAG
Alpinaria_rhododendri           CCGCGC-----A----TC--T-GCTAGGATGCTGGCGTAATGGCTGTAAG
Amniculicola_lignicola          CCGCGC-----T----TC--T-GCTAGGATGCTGGCGTAATGGCTGTAAG
Anastomitrabeculia_didymospora  CCGCGC-----A----TC--A-GCTAGGATGCTGGCGTAATGGCTGTAAG
Angustimassarina_camporesii     CCGCGC-----A----TC--T-GCTAGGATGCTGGCGTAATGGCTGTAAG
Anteaglonium_gordoniae          CCGCGC-----A----TC--T-GCTAGGATGCTGGCGTAATGGCTGTAAG
Aposphaeria_corallinolutea      CCGCGC-----A----TC--T-GCTAGGATGCTGGCGTAATGGCTGTAAG
Aquadictyospora_clematidis      CCGCGC-----A----TC--T-GCTAGGATGCTGGCGTAATGGCTGTAAG
Aquastroma_magniostiolatum      CCGCGC-----A----TT--TCGCTAGGATGCTGGCGTAATGGCTGTAAG
Aquatospora_cylindrica          CCGCGC-----A----TT--T-GCTAGGATGCTGGCGTAATGGCCGCAAG
Aquimassariosphaeria_kunmingen  CCGCGC-----A----TC--T-GCTAGGATGCTGGCGTAATGGCTGTAAG
Arundellina_typhae              CCGCGC-----A----TC--T-GCTAGGATGCTGGCGTAATGGCTGTAAG
Xenoastrosphaeriella_tornata    CCGCGC-----T----TC--G-GCGAGGATGCTGGCGTAATGGCCGCAAG
Brevicollum_hyalosporum         CCGCGC-----A----TC--T-GCTAGGATGCTGGCGTAATGGCTGTAAG
Brunneofusispora_inclinatiosti  CCGCGC-----A----TC--A-GCTAGGATGCTGGCGTAATGGCTGTAAG
Capulatispora_sagittiformis     CCGCGC-----A----TC--T-GCTAGGATGCTGGCGTAATAGCTGTAAG
Corynespora_nabanheensis        CCGCGC-----A----TC--T-GCTAGGATGCTGGCGTAATGGCTGTAAG
Dendryphiella_phitsanulokensis  CCGCGC-----A----TC--T-GCTAGGATGCTGGCGTAATGGCTGTAAG
Dictyocheirospora_clematidis    CCGCGC-----A----TT--T-GCTAGGATGCTGGCGTAATGGCTGCAAG
Dothidea_sambuci                CCGCGC-----T----TC--G-GCTAGGATGCTGGCGTAATGGTTGTAAG
Dothidotthia_robiniae           CCGCGC-----A----TTTAT-GCTAGGATGCTGGCGTAATGGCTGTAAG
Emarellia_grisea                CCGTTT-----G----GC--A-GCTAGGATGCTGGCATAATGGCTGCAAG
Falciformispora_senegalensis    CCGCGC-----T----TC--G-GCGAGGATGCTGGCGTAATGGCCGCAAG
Fissuroma_wallichiae            CCGCGC-----G----CA--T-GCTAGGATGCTGGCGTAATGGCTGTAAG
Flabellascoma_sichuanense       CCGCGC-----A----TC--T-GCTAGGATGCTGGCGTAATAGCTGTAAG
Flammeascoma_lignicola          CCGCGC-----A----TC--T-GCTAGGATGCTGGCGTAATGGCTGTAAG
Fuscosphaeria_hungarica         CCGCGC-----A----TC--C-GCCAGGATGCTGGCGTAATGGCTGTAAG
Fusiformispora_clematidis       CCGCGC-----A----TC--T-GCTAGGATGCTGGCGTAATGGCTGTAAG
Guttulispora_crataegi           CCGCGC-----A----TC--T-GCTAGGATGCTGGCGTAATAGCTGTAAG
Halomassarina_thalassiae        CTGCGC-----AGTCTTC--T-GCTAGGATGCTGGCATAATGGTGGCAAG
Halotthia_posidoniae            CCGCGC-----A----TC--T-GCTAGGATGCTGGCGTAATGGCTGTAAA
Helminthosporiella_stilbacea    CCGCGC-----A----TC--T-GCCAGGATGCTGGCGTAATGGCTGTAAG
Hermatomyces_subiculosus        CCGCGC-----A----TC--T-GCTAGGATGCTGGCGTAATGGCTGTAAG
Kazuakitanaka_lancangensis      CCGCGC-----T----TT--T-GCTAGGATGCTGGCGTAATGGCTGTAAG
Keissleriella_bambusicola       CCGCGC-----A----TC--T-GCTAGGATGCTGGCGTAATGGCTGTAAG
Longiostiolum_tectonae          --------------------------------------------------
Lonicericola_fuyuanensis        CCGCGC-----T----TC--T-GCTAGGATGCTGGCGTAATGGCTGTAAG
Massarina_cisti                 CCGCGC-----T----TC--G-GCTAGGATGCTGGCGTAATGGCGGTAAG
Mauritiana_rhizophorae          CCGCGC-----A----TC--T-GCTAGGATGCTGGCGTAATGGCTGTAAG
Meanderella_rijsii              CCGCGCAGTTTA----CC--T-GCTAGGATGCTGGCGTAATGGTGGCAAG
Melanocamarosporium_galiicola   CCGCGC-----A----TC----GCTAGGATGCTGGCGTAATGGCTGTAAG
Multilocularia_bambusae         CCGCGC-----A----TC--T-GCTAGGATGCTGGCGTAATGGCTGTAAG
Murispora_cardui                CCGCGC-----T----TC--T-GCTAGGATGCTGGCGTAATGGCTGTAAG
Neoaquastroma_cylindricum       CCGCGC-----A----TC--T-GCTAGGATGCTGGCGTAATGGTGGCAAG
Neoastrosphaeriella_krabiensis  CCGCGC-----G----TA--A-GCTAGGATGCTGGCGTAATGGCCGCAAG
Neobrevicollum_oleae            CCGCGC-----A----TC--T-GCTAGGATGCTGGCGTAATGGCTGCAAG
Neolophiotrema_xiaokongense     CCGCGC-----A----TC--C-GCTAGGATGCTGGCGTAATGGCTGCAAG
Neooccultibambusa_kaiyangensis  CCGCGC-----A----TC--T-GCTAGGATGCTGGCGTAATGGCTGTAAG
Neothyrostroma_encephalarti     CCGCGC--GCGA----TC--T-GCTAGGATGCTGGCGTAATGGCTGTAAG
Nigromargarita_tarda_H331       CCGCGC-----A----TC--T-GCTAGGATGCTGGCGTAATGGCTGTAAG
Nigromargarita_tarda_H263       CCGCGC-----A----TC--T-GCTAGGATGCTGGCGTAATGGCTGTAAG
Paramonodictys_hongheensis      CCGCGC-----A----TC--T-GCTAGGATGCTGGCGTAATGGCTGTAAG
Phaeosclera_dematioides         TCGCGC-----T----TC--G-GCTCGGATGCTGACAAAATGGTTGTGAG
Purpureofaciens_aquatica        CCGCGC-----G----CA--T-GCTAGGATGCTGGCGTAATGGCTGTAAG
Quixadomyces_hongheensis        CCGCGC-----A----TC--T-GCTAGGATGCTGGCGTAATGGCTGTAAG
Shearia_formosa                 CCGCGC-----A----TC--T-GCTAGGATGCTGGCGTAATGGCTGTCAG
Sulcatispora_berchemiae         CCGCGC-----T----TT--T-GCTAGGATGCTGGCGTAATGGCTGTAAG
Thyrostroma_ulmigenum           CCGCGC-----A----TT--T-GCTAGGATGCTGGCGTAATGGCTGTAAG
Tingoldiago_clavata             CCGCGC-----A----TC--T-GCTAGGATGCTGGCGTAATGGCTGTAAG
Trematosphaeria_grisea          CCGCGC-----T----TC--G-GCGAGGATGCTGGCGTAATGGCTGTAAG

Acericola_italica               CGGCCCGTCTTGAAACACGGACCAAGGAGTCTAACATCTATGCGAGTGTT
Alpinaria_rhododendri           CGGCCCGTCTTGAAACACGGACCAAGGAGTCTAACATCTATGCGAGTGTT
Amniculicola_lignicola          CGGCCCGTCTTGAAACACGGACCAAGGAGTCTAACATCTATGCGAGTGTT
Anastomitrabeculia_didymospora  CGGCCCGTCTTGAAACACGGACCAAGGAGTCTAACATCTATGCGAGTGTT
Angustimassarina_camporesii     CGGCCCGTCTTGAAACACGGACCAAGGAGTCTAACATCTATGCGAGTGTT
Anteaglonium_gordoniae          CGGCCCGTCTTGAAACACGGACCAAGGAGTCTAACATCTATGCGAGTGTT
Aposphaeria_corallinolutea      CGGCCCGTCTTGAAACACGGACCAAGGAGTCTAACATCTATGCGAGTGTT
Aquadictyospora_clematidis      CGGCCCGTCTTGAAACACGGACCAAGGAGTCTAACATCTATGCGAGTGTT
Aquastroma_magniostiolatum      CGGCCCGTCTTGAAACACGGACCAAGGAGTCTAACATCTATGCGAGTGTT
Aquatospora_cylindrica          CGGCCCGTCTTGAAACACGGACCAAGGAGTCTAACATCTATGCGAGTGTT
Aquimassariosphaeria_kunmingen  CGGCCCGTCTTGAAACACGGACCAAGGAGTCTAACATCTATGCGAGTGTT
Arundellina_typhae              CGGCCCGTCTTGAAACACGGACCAAGGAGTCTAACATCTATGCGAGTGTT
Xenoastrosphaeriella_tornata    CGGCCCGTCTTGAAACACGGACCAAGGAGTCTAACATCTATGCGAGTGTT
Brevicollum_hyalosporum         CGGCCCGTCTTGAAACACGGACCAAGGAGTCTAACATCTATGCGAGTGTT
Brunneofusispora_inclinatiosti  CGGCCCGTCTTGAAACACGGACCAAGGAGTCTAACATCTATGCGAGTGTT
Capulatispora_sagittiformis     CGGCCCGTCTTGAAACACGGACCAAGGAGTCTAACATCTATGCGAGTGTT
Corynespora_nabanheensis        CGGCCCGTCTTGAACCGCCCCCCGGGGGGAAAAA----------------
Dendryphiella_phitsanulokensis  CGGCCCGTCTTGAAACACGGACCAAGGAGTCTAACATCTATGCGAGTGTT
Dictyocheirospora_clematidis    CGGCCCGTCTTGAAACACGGACCAAGGAGTCTAACATCTATGCGAGTGTT
Dothidea_sambuci                CGGCCCGTCTTGAAACACGGACCAAGGAGTCTAACATCTATGCGAGTGTT
Dothidotthia_robiniae           CGGCCCGTCTTGAAACACGGACCAAGGAGTCTAACATCTATGCGAGTGTT
Emarellia_grisea                CGGCCCGTCTTGAAACACGGAC----------------------------
Falciformispora_senegalensis    CGGCCCGTCTTGAAACACGGACCAAGGAGTCTAACATCTATGCGAGTGTT
Fissuroma_wallichiae            CGGCCCGTCTTGAAACACGGACCAAGGAGTCTAACATCTATGCGAGTGTT
Flabellascoma_sichuanense       CGGCCCGTCTTGAAACACGGACCAAGGAGTCTAACATCTATGCGAGTGTT
Flammeascoma_lignicola          CGGCCCGTCTTGAAACACGGACCAAGGAGTCTAACATCTATGCGAGTGTT
Fuscosphaeria_hungarica         CGGCCCGTCTTGAAACACGGACCAAGGAGTCTAACATCTATGCGAGTGTT
Fusiformispora_clematidis       CGGCCCGTCTTGAAACACGGACCAAGGAGTCTAACATCTATGCGAGTGTT
Guttulispora_crataegi           CGGCCCGTCTTGAAACACGGACCAAGGAGTCTAACATCTATGCGAGTGTT
Halomassarina_thalassiae        CGGCCCGTCTTGAAACACGGACCAAGGAGTCTAACATCCATGCGAGTGTT
Halotthia_posidoniae            CGGCCCGTCTTGAAACACGGACCAAGGAGTCTAACATCTATGCAAGTGTT
Helminthosporiella_stilbacea    CGGCCCGTCTTGAAACACGGACCAAGGAGTCTAACATCTATGCGAGTGTT
Hermatomyces_subiculosus        CGGCCCGTCTTGAAACACGGACCAAGGAGTCTAACATCTATGCGAGTGTT
Kazuakitanaka_lancangensis      CGGCCCGTCTTGAAACACGGACCAAGGAGTCTAACATCTATGCGAGTGTT
Keissleriella_bambusicola       CGGCCCGTCTTGAAACACGGACCAAGGAGTCTAACATCTATGCGAGTGTT
Longiostiolum_tectonae          --------------------------------------------------
Lonicericola_fuyuanensis        CGGCCCGTCTTGAAACACGGACCAAGGAGTCTAACATCTATGCGAGTGTT
Massarina_cisti                 CGGCCCGTCTTGAAACACGGACCAAGGAGTCTAACATCTATGCGAGTGTT
Mauritiana_rhizophorae          CGGCCCGTCTTGAAACACGGACCAAGGAGTCTAACATCTATGCGAGTGTT
Meanderella_rijsii              CGGCCCGTCTTGAAACACGGACCAAGGAGTCTAACATCTATGCGAGTGTT
Melanocamarosporium_galiicola   CGGCCCGTCTTGAAACACGGACCAAGGAGTCTAACATCTATGCGAGTGTT
Multilocularia_bambusae         CGGCCCGTCTTGAAACACGGACCAAGGAGTCTAACATCTATGCGAGTGTT
Murispora_cardui                CGGCCCGTCTTGAAACACGGACCAAGGAGTCTAACATCTATGCGAGTGTT
Neoaquastroma_cylindricum       CGGCCCGTCTTGAAACACGGACCAAGGAGTCTAACATCTATGCGAGTGTT
Neoastrosphaeriella_krabiensis  CGGCCCGTCTTGAAACACGGACCAAGGAGTCTAACATCCATGCGAGTGTT
Neobrevicollum_oleae            CGGCCCGTCTTGAAACACGGACCAAGGAGTCTAACATCTATGCGAGTGTT
Neolophiotrema_xiaokongense     CGGCCCGTCTTGAAACACGGACCAAGGAGTCTAACATCTATGCGAGTGTT
Neooccultibambusa_kaiyangensis  CGGCCCGTCTTGAAACACGGACCAAGGAGTCTAACATCTATGCGAGTGTT
Neothyrostroma_encephalarti     CGGCCCGTCTTGAAACACGGACCAAGGAGTCTAACATCTATGCGAGTGTT
Nigromargarita_tarda_H331       CGGCCCGTCTTGAAACACGGACCAAGGAGTCTAACATCTATGCGAGTGTT
Nigromargarita_tarda_H263       CGGCCCGTCTTGAAACACGGACCAAGGAGTCTAACATCTATGCAAGTGTT
Paramonodictys_hongheensis      CGGCCCGTCTTGAAACACGGACCAAGGAGTCTAACATCTATGCGAGTGTT
Phaeosclera_dematioides         CGGCCCGTCTTGAAACACGGACCAAGGAGTCTAACATCTATGCGAGTGTT
Purpureofaciens_aquatica        CGGCCCGTCTTGAAACACGGACCAAGGAGTCTAACATCTATGCGAGTGTT
Quixadomyces_hongheensis        CGGCCCGTCTTGAAACACGGACCAAGGAGTCTAACATCTATGCGAGTGTT
Shearia_formosa                 CGGCCCGTCTTGAAACACGGACCAAGGAGTCTAACATCTATGCGAGTGTT
Sulcatispora_berchemiae         CGGCCCGTCTTGAAACACGGACCAAGGAGTCTAACATCTATGCGAGTGTT
Thyrostroma_ulmigenum           CGGCCCGTCTTGAAACACGGACCAAGGAGTCTAACATCTATGCGAGTGTT
Tingoldiago_clavata             CGGCCCGTCTTGAAACACGGACCAAGGAGTCTAACATCTATGCGAGTGTT
Trematosphaeria_grisea          CGGCCCGTCTTGAAACACGGACCAAGGAGTCTAACATCTATGCGAGTGTT

Acericola_italica               TGGGTGTC-AAGCCCAGACGCGTAATGAAAGTGAACGGAGGTGGGAACCC
Alpinaria_rhododendri           TGGGTGTC-AAGCCCGAGCGCGTAATGAAAGTGAACGGAGGTGGGAACCC
Amniculicola_lignicola          TGGGTGTC-AAGCCCGAGCGCGCAATGAAAGTGAACGGAGGTGGGAACCC
Anastomitrabeculia_didymospora  TGGGTGTC-AAGCCCGAGCGCGCAATGAAAGTGAACGGAGGTGGGAACCC
Angustimassarina_camporesii     TGGGTGTC-AAGCCCGAGCGCGTAATGAAAGTGAACGGAGGTGGGAACCT
Anteaglonium_gordoniae          TGGGTGTC-AAGCCCGGGCGCGCAATGAAAGTGAACGGAGGTGGGAACCC
Aposphaeria_corallinolutea      TGGGTGTC-AAGCCCGAGCGCGTAATGAAAGTGAACGGAGGTGGGAACCC
Aquadictyospora_clematidis      TGGGTGTC-AAGCCCGAGCGCGTAATGAAAGTGAACGGAGGTGGGAACCC
Aquastroma_magniostiolatum      TGGGTGTC-AAGCCCGGACGCGCAATGAAAGTGAACGGAGGTGGGAGCCC
Aquatospora_cylindrica          TGGGTGTC-AAGCCCGGGCGCGCAATGAAAGTGAACGGAGGTGGGAACCC
Aquimassariosphaeria_kunmingen  TGGGTGTC-AAGCCCGAGCGCGTAATGAAAGTGAACGGAGGTGGGAACCC
Arundellina_typhae              TGGGTGTC-AAGCCCGAGCGCGCAATGAAAGTGAACGGAGGTGGGAACCC
Xenoastrosphaeriella_tornata    TGGGTGTC-AAGCCCGGGCGCGCAATGAAAGTGAATGGAGGTGGGAACCC
Brevicollum_hyalosporum         TGGGTGTC-AAGCCCGAGCGCGCAATGAAAGTGAACGGAGGTGGGAACCC
Brunneofusispora_inclinatiosti  TGGGTGTC-AAGCCCGGGCGCGCAATGAAAGTGAACGGAGGTGGGAACCC
Capulatispora_sagittiformis     TGGGTGTC-AAGCCCGAGCGCGTAATGAAAGTAAACGGAGGTGGGAACCC
Corynespora_nabanheensis        --------------------------------------------------
Dendryphiella_phitsanulokensis  TGGGTGTC-AAGCCCGGGCGCGCAATGAAAGTGAACGGAGGTGGGAACCC
Dictyocheirospora_clematidis    TGGGTGTC-AAGCCCGAGCGCGCAATGAAAGTGAACGGAGGTGGGAACCC
Dothidea_sambuci                AGGGTGTC-AAACCCTTACGCGTAATGAAAGTGAACGGAGGTGAGAACCC
Dothidotthia_robiniae           TGGGTGTC-AAGCCCGAGCGCGCAATGAAAGTGAACGGAGGTGGGAACCC
Emarellia_grisea                --------------------------------------------------
Falciformispora_senegalensis    TGGGTGTC-AAGCCCGGGCGCGCAATGAAAGTGAACGGAGGTGGGAACCC
Fissuroma_wallichiae            TGGGTGTC-AAGCCCGGGCGCGCAATGAAAGTGAACGGAGGTGGGAACCC
Flabellascoma_sichuanense       TGGGTGCA-AAGCCCGGACGCGCAATGAAAGTAAACGGAGGTGGGATCCC
Flammeascoma_lignicola          TGGGTGTC-AAGCCCGGGCGCGCAATGAAAGTGAACGGAGGTGGGAACCC
Fuscosphaeria_hungarica         TGGGTATC-AAACCCGAGCGCGCAATGAAAGTGAACGGAGGTGGGAACCC
Fusiformispora_clematidis       TGGGTGTC-AAGCCCGGACGCGTAATGAAAGTGAACGGAGGTGGGAACCC
Guttulispora_crataegi           TGGGTGTC-AAGCCCGAGCGCGTAATGAAAGTAAACGGAGGTGGGAACCT
Halomassarina_thalassiae        TGGGTGTC-AAGCCCGGGCGCGCAATGAAAGTAAATGGAGGTGGGATCCC
Halotthia_posidoniae            TGGGTGTC-AAACCCGCGCGCGCAAAGAAATTGAACGGAGGTGGGATCCC
Helminthosporiella_stilbacea    TGGGTGTC-AAGCCCGAGCGCGTAATGAAAGTGAACGGAGGTGGGAACCC
Hermatomyces_subiculosus        TGGGTGTC-AAGCCCGGGCGCGCAATGAAAGTGAACGGAGGTGGGAACCC
Kazuakitanaka_lancangensis      TGGGTGTC-AAGCCCGGGCGCGCAATGAAAGTGAACGGAGGTGGGAACCC
Keissleriella_bambusicola       TGGGTGTC-AAGCCCGGGCGCGTAATGAAAGTGAACGGAGGTGGGAACCC
Longiostiolum_tectonae          --------------------------------------------------
Lonicericola_fuyuanensis        TGGGTGTC-AAGCCCGGGCGCGCAATGAAAGTGAACGGAGGTGGGAACCC
Massarina_cisti                 TGGGTGTC-AAGCCCGAGCGCGCAATGAAAGTGAACGGAGGTGGGAACCC
Mauritiana_rhizophorae          TGGGTGTC-AAGCCCGGGCGCGCAATGAAAGTGAACGGAGGTGGGATCCC
Meanderella_rijsii              TGGGTGTC-AAGCCCGGGCGCGCAGTGAAAGCAAACGCAGGTGGGATCCC
Melanocamarosporium_galiicola   TGGGTGTC-AAGCCCGAGCGCGTAATGAAAGTGAACGGAGGTGGGAACCC
Multilocularia_bambusae         TGGGTGTC-AAGCCCGGGCGCGCAATGAAAGTGAACGGAGGTGGGAACCC
Murispora_cardui                TGGGTGTC-AAGCCCGAGCGCGCAATGAAAGTGAACGGAGGTGGGAACCC
Neoaquastroma_cylindricum       TGGGTGTC-AAGCCCGGGCGCGCAATGAAAGTGAACGGAGGTGGGAACCC
Neoastrosphaeriella_krabiensis  TGGGTGTC-AAGCCCGGGCGCGCAATGAAAGTGAACGGAGGTGGGAACCC
Neobrevicollum_oleae            TGGGTGTC-AAGCCCGGGCGCGCAATGAAAGTGAACGGAGGTGGGACCCC
Neolophiotrema_xiaokongense     TGGGTGTC-AAGCCCGGGCGCGCAATGAAAGTGAACGGAGGTGGGAACCC
Neooccultibambusa_kaiyangensis  TGGGTGTC-AAGCCCGGGCGCGCAATGAAAGTGAACGGAGGTGGGAACCC
Neothyrostroma_encephalarti     TGGGTGTC-AAGCCCGAGCGCGTAATGAAAGTGAACGGAGGTGGGAACCC
Nigromargarita_tarda_H331       TGGGCATC-AAACCCGAGCGCGCAATGAAAGTGAACGGAGGTGGGAACCC
Nigromargarita_tarda_H263       TGGGCATC-AAACCCGAGCGCGCAATGAAAGTGAACGGAGGTGGGAACCC
Paramonodictys_hongheensis      TGGGTGTC-AAGCCCGGGCGCGCAATGAAAGTGAACGGAGGTGGGAGCCC
Phaeosclera_dematioides         CGGGTGTC-AAACCCCTACGCGTAATGAAAGTGAACGGAGGTGGGACCCC
Purpureofaciens_aquatica        TGGGTGTC-AAGCCCGGGCGCGCAATGAAAGTGAACGGAGGTGGGAACCC
Quixadomyces_hongheensis        TGGGTGTC-AAGCCCGAGCGCGCAATGAAAGTGAACGGAGGTGGGACCCC
Shearia_formosa                 TGGGTGTC-AAGCCCGAGCGCGCAATGAAAGTGAACGGAGGTGGGAACCC
Sulcatispora_berchemiae         TGGGTGTC-AAGCCCGGGCGCGCAATGAAAGTGAACGGAGGTGGGAACCT
Thyrostroma_ulmigenum           TGGGTGTC-AAGCCCGAGCGCGCAATGAAAGTGAACGGAGGTGGGAACCC
Tingoldiago_clavata             TGGGTGTC-AAGCCCGGGCGCGTAATGAAAGTGAACGGAGGTGGGAACTC
Trematosphaeria_grisea          TGGGTGTCAAAGCCCGGGCGCGCAATGAAAGTAAACGGAGGTGGGAACCT

Acericola_italica               -TT----T------GGGTGCACCATCGACCGATCCTGATGTCTTCGGATG
Alpinaria_rhododendri           -CT----C----G-GGGTGCACCATCGACCGATCCTGATGTCTTCGGATG
Amniculicola_lignicola          -CT----C----G-GGGTGCACCATCGACCGATCCTGATGTCTTCGGATG
Anastomitrabeculia_didymospora  -TC-----------GGGTGCACCATCGACCGATCCTGATGTCTTCGGATG
Angustimassarina_camporesii     -TT----C----G-GGGTGCACCATCGACCGATCCTGATGTCTTCGGATG
Anteaglonium_gordoniae          -CT----C----G-GGGCGCACCATCGACCGATCCTGATGTCTTCGGATG
Aposphaeria_corallinolutea      -CT----C----G-GGGTGCACCATCGACCGATCCTGATGTCTTCGGATG
Aquadictyospora_clematidis      -TTTCT-G----G-GGGTGCACCATCGACCGATCCTGATGTCTTCGGATG
Aquastroma_magniostiolatum      -TCTCGG-------GGGTGCACCATCGACCGATCCTGATGTCTTCGGATG
Aquatospora_cylindrica          -TT----T------GGGTGCACCATCGACCGATCCTGATGTCTTCGGATG
Aquimassariosphaeria_kunmingen  -GC----A----A-GGGCGCACCATCGACCGATCCTGATGTCTTCGGATG
Arundellina_typhae              -GC---------AAGGGCGCACCATCGACCGATCCTGATGTCTTCGGATG
Xenoastrosphaeriella_tornata    -TC-----------GGGTGCACCATCGACCGATCCTGAAGTCTTCGGATG
Brevicollum_hyalosporum         -TC-----------GGGTGCACCATCGACCGATCCTGATGTCTTCGGATG
Brunneofusispora_inclinatiosti  -TT----TTTTTG-GGGTGCACCATCGACCGATCCTGATGTCTTCGGATG
Capulatispora_sagittiformis     -TTT----------GGGTGCACCATCGACCGATCCTGATGTCTTCGGATG
Corynespora_nabanheensis        --------------------------------------------------
Dendryphiella_phitsanulokensis  -TTTCT-T----G-GGGTGCACCATCGACCGATCCTGAAGTCTTCGGATG
Dictyocheirospora_clematidis    -CTTTC------G-GGGTGCACCATCGACCGATCCTGAAGTCTTCGGATG
Dothidea_sambuci                -GCAA---------GGGTGCATCATCGACCGATCCTGATGTCTTCGGATG
Dothidotthia_robiniae           -CT----C----G-GGGCGCACCATCGACCGATCCTGATGTCTTCGGATG
Emarellia_grisea                --------------------------------------------------
Falciformispora_senegalensis    -CCTTG--------GGGCGCACCATCGACCGATCCTGATGTCTTCGGATG
Fissuroma_wallichiae            -CT----C----GAGGGCGCACCATCGACCGATCCTGATGTCTTCGGATG
Flabellascoma_sichuanense       -TT---------ACGGGTGCACCATCGACCGATCCTGATGTATTCGGATG
Flammeascoma_lignicola          CCT----C----G-GGGCGCACCATCGACCGATCCTGATGTCTTCGGATG
Fuscosphaeria_hungarica         -TC-----------GGGTGCACCATCGACCGATCCTGATGTCTTCGGATG
Fusiformispora_clematidis       -TT----T----G-GGGCGCACCATCGACCGATCCTGATGTCTTCGGATG
Guttulispora_crataegi           -TT----T------AGGTGCACCATCGACCGATCCTGATGTCTTCGGATG
Halomassarina_thalassiae        -CTTG---------GGGTGCACCATCGACCGATCCTGATGTCTTCGGATG
Halotthia_posidoniae            -TC-----------CAGTGCACCATTGACCGATCCTGATGTTTTCGGATG
Helminthosporiella_stilbacea    -TC-----------GGGTGCACCATCGACCGATCCTGATGTCTTCGGATG
Hermatomyces_subiculosus        -TT----C----G-GGGCGCACCATCGACCGATCCTGATGTCTTCGGATG
Kazuakitanaka_lancangensis      -TC-----------GGGTGCACCATCGACCGATCCTGATGTCTTCGGATG
Keissleriella_bambusicola       -TC----TTCGGG-GGGCGCACCATCGACCGATCCTGATGTCTTCGGATG
Longiostiolum_tectonae          --------------------------------------------------
Lonicericola_fuyuanensis        -TC----TC--GG-GGGCGCACCATCGACCGATCCTGATGTCTTCGGATG
Massarina_cisti                 -CTCGCG-------GGGCGCACCATCGACCGATCCTGATGTCTTCGGATG
Mauritiana_rhizophorae          -TC-----------GGGTGCACCATCGACCGATCCTGATGTCTTCGGATG
Meanderella_rijsii              -CTCTTCCGGGGG-GGGTGCACCATCGACCGATCCTGATGTCTTCGGATG
Melanocamarosporium_galiicola   --------------GGGTGCACCATCGACCGATCCTGATGTCTTCGGATG
Multilocularia_bambusae         -TC----AC--GG-GGGCGCACCATCGACCGATCCTGATGTCTTCGGATG
Murispora_cardui                -CT----T----G-GGGTGCACCATCGACCGATCCTGATGTCTTCGGATG
Neoaquastroma_cylindricum       -CC----TC--GG-GGGCGCACCATCGACCGATCCTGATGTCTTCGGATG
Neoastrosphaeriella_krabiensis  -CC----C----GAGGGCGCACCATCGACCGATCCTGATGTCTTCGGATG
Neobrevicollum_oleae            -GC----A----A-GGGCGCACCATCGACCGATCCTGATGTCTTCGGATG
Neolophiotrema_xiaokongense     -CT----C----G-GGGCGCACCATCGACCGATCCTGATGTCTTCGGATG
Neooccultibambusa_kaiyangensis  -CT----C----G-GGGCGCACCATCGACCGATCCTGATGTCTTCGGATG
Neothyrostroma_encephalarti     GTT----T----A-GGGTGCACCATCGACCGATCCTGATGTCTTCGGATG
Nigromargarita_tarda_H331       -TT-----------GGGTGCACCATCGACCGATCCTGATGTCTTCGGATG
Nigromargarita_tarda_H263       -TT-----------GGGTGCACCATCGACCGATCCTGATGTCTTCGGATG
Paramonodictys_hongheensis      -TC----TC--GG-GGGTGCACCATCGACCGATCCTGATGTCTTCGGATG
Phaeosclera_dematioides         -TCAC---------GGGTGCACCATCGACCGATCCTGATGTCTTCGGATG
Purpureofaciens_aquatica        -CT----C----G-GGGCGCACCATCGACCGATCCTGATGTCTTCGGATG
Quixadomyces_hongheensis        -GT----A----A-GGGTGCACCATCGACCGATCCTGATGTCTTCGGATG
Shearia_formosa                 -TC----T----G-GGGTGCACCATCGACCGATCCTGATGTCTTCGGATG
Sulcatispora_berchemiae         -TT-----------GGGTGCACCATCGACCGATCCTGATGTCTTCGGATG
Thyrostroma_ulmigenum           -CT----C----G-GGGTGCACCATCGACCGATCCTGATGTCTTCGGATG
Tingoldiago_clavata             -TC----TC--GG-GGGTGCACCATCGACCGATCCTGATGTCTTCGGATG
Trematosphaeria_grisea          -CTCCTCGCGGGG-GGGCGCACCATCGACCGATCCTGATGTCTTCGGATG

Acericola_italica               GATTTGAGTAAGAGCATGGCTGTTGGGACCCGAAAGATGGTGAACTACTG
Alpinaria_rhododendri           GATTTGAGTAAGAGCATAGCTGTTGGGACCCGAAAGATGGTGAAC-----
Amniculicola_lignicola          GATTTGAGTAAGAGCATAGCTGTTGGGACCCGAAAGATGGTGAAC-----
Anastomitrabeculia_didymospora  GATTTGAGTAAGAGCATAGCTGTTAGGACCCGAAAGATGGTGAAC-----
Angustimassarina_camporesii     GATTTGAGTAAGAGCATAGCTGTTGGGACCCGAAAGATGGTGAAC-----
Anteaglonium_gordoniae          GATTTGAGTAAGAGCATAGCTGTTGGGACCCGAAAGATGGTGAACTACTG
Aposphaeria_corallinolutea      GATTTGAGTAAGAGCATAGCTGTTGGGACCCGAAAGATGGTGAAC-----
Aquadictyospora_clematidis      GATTTGAGTAAGAGCATGGCTGTTGGGACCCGAAAGATGGTGAACTACCG
Aquastroma_magniostiolatum      GATTTGAGTAAGAGCATAGCTGTTGGGACCCGAAAGATGGTGAAC-----
Aquatospora_cylindrica          GATTTGAGTAAGAGCATAGCTGTTGGGACCCGAAAGATGGTGAACTACTG
Aquimassariosphaeria_kunmingen  GATTTGAGTAAGAGCATAGCTGTTGGGACCCGAAAGATGGTGAAC-----
Arundellina_typhae              GATTTGAGTAAGAGCATAGCTGTTGGGACCCGAAAGATGGTGAAC-----
Xenoastrosphaeriella_tornata    GATTTGAGTAAGAGCATAGCTGTTGGGACCCGAAAGATGGTGAAC----G
Brevicollum_hyalosporum         GATTTGAGTAAGAGCATAGCTGTTGGGACCCGAAAGATGGTGAAC-ACTG
Brunneofusispora_inclinatiosti  GATTTGAGTAAGAGCATAGCTGTTGGGACCCGAAAGATGGTGAACTACTG
Capulatispora_sagittiformis     GATTTGAGTAAGAGCATAGCTGTTGGGACCCGAAAGATGGTGAAC-----
Corynespora_nabanheensis        ---------------------------------------------TACTG
Dendryphiella_phitsanulokensis  GATTTGAGTAAGAGCATAGCTGTTGGGACCCGAAAGATGGTGAAC-----
Dictyocheirospora_clematidis    GATTTGAGTAAGAGCATGGCTGTTGGGACCCGAAAGATGGTGAAC-----
Dothidea_sambuci                GATTTGAGTAAGAGCATAGCTGTTGGGACCCGAAAGATGGTGAACTACTG
Dothidotthia_robiniae           GATTTGAGTAAGAGCATAGCTGTTGGGACCCGAAAGATGGTGAAC-----
Emarellia_grisea                ----------------------------------------------ACTG
Falciformispora_senegalensis    GATTTGAGTAAGAGCATAGCTGTTGGGACCCGAAAGATGGTGAACTACTG
Fissuroma_wallichiae            GATTTGAGTAAGAGCATAGCTGTTGGGACCCGAAAGATGGTGAACTACTG
Flabellascoma_sichuanense       GATTTGAGTAAGAGCATAGCTGTTGGGACCCGAAAGATGGTGAACTACTG
Flammeascoma_lignicola          GATTTGAGTAAGAGCATAGCTGTTGGGACCCGAAAGATGGTGAACTACTG
Fuscosphaeria_hungarica         GATTTGAGTAAGAGCATAGCTGTTGGGACCCGAAAGATGGTGAACCACTG
Fusiformispora_clematidis       GATTTGAGTAAGAGCATAGCTGTTGGGACCCGAAAGATGGTGAAC-----
Guttulispora_crataegi           GATTTGAGTAAGAGCATAGCTGTTGGGACCCGAAAGATGGTGAACTACTG
Halomassarina_thalassiae        GATTTGAGTAAGAGCATGGCTGTTGGGACCCGAAAGATGGTGAAC-----
Halotthia_posidoniae            GATTTGAGTAAGAGCATAGCTGTTGGGACCCGAAAGATGGTGAAA-----
Helminthosporiella_stilbacea    GATTTGAGTAAGAGCATAGCTGTTGGGACCCGAAAGATGGTGAACTACTG
Hermatomyces_subiculosus        GATTTGAGTAAGAGCATAGCTGTTGGGACCCGAAAGATGGTGAACCACTG
Kazuakitanaka_lancangensis      GATTTGAGTAAGAGCATAGCTGTTGGGACCCGAAAGATGGTGAACTACTG
Keissleriella_bambusicola       GATTTGAGTAAGAGCATAGCTGTTGGGACCCGAAAGATGGTGAACTACTG
Longiostiolum_tectonae          --------------------------------------------------
Lonicericola_fuyuanensis        GATTTGAGTAGGAGCATAGCTGTTGGGACCCGAAAGATGGTGAACTACTG
Massarina_cisti                 GATTTGAGTAAGAGCATAGCTGTTGGGACCCGAAAGATGGTGAACTACTG
Mauritiana_rhizophorae          GATTTGAGTAAGAGCATAGCTGTTGGGACCCGAAAGATGGTGAACTACTG
Meanderella_rijsii              GATTTGAGTAAGAGCATAGCTGTTGGGACCCGAAAGATGGTGAAC-----
Melanocamarosporium_galiicola   GATTTGAGTAAGAGCATAGCTGTTGGGACCCGAAAGATGGTGAAC-----
Multilocularia_bambusae         GATTTGAGTAAGAGCATAGCTGTTGGGACCCGAAAGATGGTGAACTACTG
Murispora_cardui                GATTTGAGTAAGAGCATAGCTGTTGGGACCCGAAAGATGGTGAAC-----
Neoaquastroma_cylindricum       GATTTGAGTAAGAGCATAGCTGTTGGGACCCGAAAGATGGTGAACTACTG
Neoastrosphaeriella_krabiensis  GATTTGAGTAAGAGCATGGCTGTTGGGACCCGAAAGATGGTGAAC-----
Neobrevicollum_oleae            GATTTGAGTAAGAGCATAGCTGTTGGGACCCGAAAGATGGTGAAC-----
Neolophiotrema_xiaokongense     GATTTGAGTAAGAGCATAGCTGTTGGGACCCGAAAGATGGTGAACTACTG
Neooccultibambusa_kaiyangensis  GATTTGAGTACGAGCATAGCTGTTGGGACCCGAAAGATGGTGAACTACTG
Neothyrostroma_encephalarti     GATTTGAGTAAGAGCATAGCTGTTGGGACCCGAAAGATGGTGAACTACTG
Nigromargarita_tarda_H331       GATTTGAGTAAGAGCATAGCTGTTGGGACCCGAAAGATGGTGAACTACTG
Nigromargarita_tarda_H263       GATTTGAGTAAGAGCATAGCTGTTGGGACCCGAAAGATGGTGAACTACTG
Paramonodictys_hongheensis      GATTTGAGTAAGAGCATAGCTGTTGGGACCCGAAAGATGGTGAACTACTG
Phaeosclera_dematioides         GATTTGAGTAAGAGCATAGCTGTTGGGGCCCGAAAGATGGTGAACTACTG
Purpureofaciens_aquatica        GATTTGAGTAAGAGCATAGCTGTTGGGACCCGAAAGATGGTGAACTACTG
Quixadomyces_hongheensis        GATTTGAGTAAGAGCATGGCTGTTGGGACCCGAAAGATGGTGAACTACTG
Shearia_formosa                 GATTTGAGTAAGAGCATAGCTGTTGGGACCCGAAAGATGGTGAAC-----
Sulcatispora_berchemiae         GATTTGAGTAAGAGCATAGCTGTTGGGACCCGAAAGATGGTGAACTACCG
Thyrostroma_ulmigenum           GATTTGAGTAAGAGCATAGCTGTTGGGACCCGAAAGATGGTGAAC-----
Tingoldiago_clavata             GATTTGAGTAAGAGCATAGCTGTTGGGACCCGAAAGATGGTGAAC-----
Trematosphaeria_grisea          GATTTGAGTAAGAGCATAGCTGTTGGGACCCGAAAGATGGTGAACTACTG

Acericola_italica               GTGAGTTCGAGGCTGGTATCTCCAAGGATGGCCAGACTCGTGAGCACGCC
Alpinaria_rhododendri           --------------------------------------------------
Amniculicola_lignicola          --------------------------------------------------
Anastomitrabeculia_didymospora  --------------------------------------------------
Angustimassarina_camporesii     --------------------------------------------------
Anteaglonium_gordoniae          GTGAGTTCGAGGCTGGTATCTCCAAGGATGGCCAGACTCGTGAGCACGCT
Aposphaeria_corallinolutea      ---------------------------------GAGAAGGTGAGCACACT
Aquadictyospora_clematidis      GTGAATTCGAAGCCGGTATCTCCAAGGATGGTCAGACTCGTGAGCACGCT
Aquastroma_magniostiolatum      --------------------------------------------------
Aquatospora_cylindrica          GTGAATTCGAAGCTGGTATCTCCAAGGATGGTCAGACTCGTGAGCACGCT
Aquimassariosphaeria_kunmingen  --------------------------------------------------
Arundellina_typhae              --------------------------------------------------
Xenoastrosphaeriella_tornata    GTGAGTTCGAAGCCGGTATCTCCAAGGATGGTCAGACTCGTGAGCACGCC
Brevicollum_hyalosporum         GTGAGTTCGAGGCTGGTATCTCCAAGGATGGTCAGACTCGTGAGCACGCT
Brunneofusispora_inclinatiosti  GTGAGTTCGAGGCTGGTATCTCCAAGGATGGCCAGACTCGTGAGCACGCC
Capulatispora_sagittiformis     --------------------------------------------------
Corynespora_nabanheensis        GTGAGTTCGAGGCTGGTATCTCCAAGGATGGCCAGACCCGTGAGCACGCC
Dendryphiella_phitsanulokensis  --------------------------------------------------
Dictyocheirospora_clematidis    --------------------------------------------------
Dothidea_sambuci                GTGAGTTCGAGGCTGGTATCTCCAAGGATGGCCAGACCCGTGAGCACGCT
Dothidotthia_robiniae           --------------------------------------------------
Emarellia_grisea                GTGAGTTCGAGGCTGGTATCTCCAAGGATGGCCAGACTCGTGAGCACGCC
Falciformispora_senegalensis    GTGAGTTCGAGGCTGGTATCTCCAAGGATGGCCAGACTCGTGAGCACGCC
Fissuroma_wallichiae            GTGAGTTCGAAGCTGGTATCTCCAAGGATGGCCAGACTCGTGAGCACGCT
Flabellascoma_sichuanense       GTGAGTTCGAGGCTGGTATCTCCAAGGACGGCCAGACCCGTGAGCACGCT
Flammeascoma_lignicola          GCGAGTTCGAGGCTGGTATCTCCAAGGATGGCCAGACTCGGGAGCACGCT
Fuscosphaeria_hungarica         GTGAGTTCGAGGCTGGTATCTCCAAGGATGGCCAGACTCGTGAGCACGCC
Fusiformispora_clematidis       --------------------------------------------------
Guttulispora_crataegi           GTGAGTTCGAGGCTGGTATCTCCAAGGATGGCCAGACTCGCGAGCACGCT
Halomassarina_thalassiae        --------------------------------------------------
Halotthia_posidoniae            --------------------------------------------------
Helminthosporiella_stilbacea    GTGAGTTCGAGGCTGGWAWCTCCAAGGATGGCCAGACCCGTGAGCACGCT
Hermatomyces_subiculosus        GTGAGTTCGAGGCTGGTATCTCCAAGGATGGCCAGACTCGTGAGCACGCT
Kazuakitanaka_lancangensis      GTGAGTTCGAAGCCGGTATCTCCAAGGATGGCCAGACTCGCGAGCACGCT
Keissleriella_bambusicola       GTGAGTTCGAGGCCGGTATCTCCAAGGATGGTCAGACTCGTGAGCACGCT
Longiostiolum_tectonae          --------------------------------------------------
Lonicericola_fuyuanensis        GTGAGTTCGAGGCTGGTATCTCCAAGGATGGCCAGACTCGTGAGCACGCC
Massarina_cisti                 GTGAGTTCGAGGCCGGTATCTCCAAGGACGGTCAGACCCGTGAGCACGCT
Mauritiana_rhizophorae          GTGAGTTCGAGGCTGGTATCTCCAAGGATGGTCAGACTCGTGAGCACGTT
Meanderella_rijsii              --------------------------------------------------
Melanocamarosporium_galiicola   --------------------------------------------------
Multilocularia_bambusae         GCGAGTTTGAGGCCGGCATCTCCAAGGATGGCCAGACTCGCGAGCACGCT
Murispora_cardui                ---------------GTATCTCCAAGGATGGCCAGACTCGTGAGCACGCT
Neoaquastroma_cylindricum       GTGAGTTCGAGGCTGGTATCTCCAAGGATGGCCAGACTCGTGAGCACGCC
Neoastrosphaeriella_krabiensis  --------------------------------------------------
Neobrevicollum_oleae            --------------------------------------------------
Neolophiotrema_xiaokongense     GTGAGTTCGAGGCCGGTATCTCCAAGGATGGTCAGACTCGTGAGCACGCT
Neooccultibambusa_kaiyangensis  GTGAGTTCGAGGCTGGTATCTCCAAGGATGGCCAGACTCGTGAGCACGCC
Neothyrostroma_encephalarti     GTGAGTTCGAGGCCGGTATCTCCAAGGACGGTCAGACTCGCGAGCACGCT
Nigromargarita_tarda_H331       GTGAGTTCGAGGCTGGTATCTCCAAGGATGGCCAGACTCGTGAGCACGCC
Nigromargarita_tarda_H263       GTGAGTTCGAGGCTGGTATCTCCAAGGATGGCCAGACTCGTGAGCACGCC
Paramonodictys_hongheensis      GTGAGTTCGAGGCTGGTATCTCCAAGGATGGCCAGACTCGTGAGCACGCA
Phaeosclera_dematioides         GTGAGTTCGAGGCTGGTATCTCCAAGGATGGCCAGACTCGTGAGCACGCC
Purpureofaciens_aquatica        GTGAGTTCGAGGCCGGTATCTCCAAGGATGGCCAGACCCGTGAGCACGCT
Quixadomyces_hongheensis        GTGAGTTCGAGGCTGGTATCTCCAAGGACGGCCAGACCCGTGAGCACGCT
Shearia_formosa                 --------------------------------------------------
Sulcatispora_berchemiae         GTGAGTTCGAAGCCGGTATCTCCAAGGATGGCCAGACTCGTGAGCACGCC
Thyrostroma_ulmigenum           --------------------------------------------------
Tingoldiago_clavata             --------------------------------------------------
Trematosphaeria_grisea          GTGAGTTCGAGGCCGGTATCTCCAAAGATGGCCAGACTCGTGAGCACGCT

Acericola_italica               CTCCTCGCTTACACCCTCGGTG---------------------------T
Alpinaria_rhododendri           --------------------------------------------------
Amniculicola_lignicola          --------------------------------------------------
Anastomitrabeculia_didymospora  CTGCTCTCTTACACCCTTGGTG---------------------------T
Angustimassarina_camporesii     --------------------------------------------------
Anteaglonium_gordoniae          CTTCTCGCCTACACTCTTGGTG---------------------------T
Aposphaeria_corallinolutea      TTTCTCTTTGATACCCGTTGCGCGCACACCGGGTGGCCTTTCTTTGCGCT
Aquadictyospora_clematidis      CTGCTTGCCTACACCCTCGGTG---------------------------T
Aquastroma_magniostiolatum      --------------------------------------------------
Aquatospora_cylindrica          CTTCTCGCCTACACTCTCGGTG---------------------------T
Aquimassariosphaeria_kunmingen  -------------------------------------------------T
Arundellina_typhae              --------------------------------------------------
Xenoastrosphaeriella_tornata    CTTCTTGCCTACACTCTCGGTG---------------------------T
Brevicollum_hyalosporum         CTCCTCGCTTACACCCTTGGTG---------------------------T
Brunneofusispora_inclinatiosti  CTCCTCGCCTACACTCTCGGTG---------------------------T
Capulatispora_sagittiformis     --------------------------------------------------
Corynespora_nabanheensis        CTTCTCGCCTACACTCTCGGTG---------------------------T
Dendryphiella_phitsanulokensis  --------------------------------------------------
Dictyocheirospora_clematidis    --------------------------------------------------
Dothidea_sambuci                CTGCTCGCCTACACCCTTGGTG---------------------------T
Dothidotthia_robiniae           --------------------------------------------------
Emarellia_grisea                CTCCTCGCCTACACTCTCGGTG---------------------------T
Falciformispora_senegalensis    CTTCTCGCCTACACCCTTGGTG---------------------------T
Fissuroma_wallichiae            CTTCTCGCCTATACCCTTGGTG---------------------------T
Flabellascoma_sichuanense       CTCCTCGCCTACACCCTCGGTG---------------------------T
Flammeascoma_lignicola          CTTCTCGCCTACACTCTCGGTG---------------------------T
Fuscosphaeria_hungarica         CTCCTCGCCTACACTCTCGGTG---------------------------T
Fusiformispora_clematidis       --------------------------------------------------
Guttulispora_crataegi           CTCCTCGCCTACACTCTCGGTG---------------------------T
Halomassarina_thalassiae        --------------------------------------------------
Halotthia_posidoniae            --------------------------------------------------
Helminthosporiella_stilbacea    CTTCTCGCCTACACTCTCGGTG---------------------------T
Hermatomyces_subiculosus        CTCCTCGCCTACACTCTTGGTG---------------------------T
Kazuakitanaka_lancangensis      CTGCTTGCCTACACTCTTGGTG---------------------------T
Keissleriella_bambusicola       CTTCTTGCCTACACCCTCGGTG---------------------------T
Longiostiolum_tectonae          --------------------------------------------------
Lonicericola_fuyuanensis        CTGCTCGCCTACACCCTGGGTG---------------------------T
Massarina_cisti                 CTTCTCGCCTACACCCTCGGTG---------------------------T
Mauritiana_rhizophorae          CTGTTCGCCTACACCTTGGGTG---------------------------T
Meanderella_rijsii              --------------------------------------------------
Melanocamarosporium_galiicola   --------------------------------------------------
Multilocularia_bambusae         CTCCTTGCCTACACCCTCGGCG---------------------------T
Murispora_cardui                CTTCTCGCCTACACCCTGGGTG---------------------------T
Neoaquastroma_cylindricum       CTTCTCGCTTACACCCTCGGTG---------------------------T
Neoastrosphaeriella_krabiensis  --------------------------------------------------
Neobrevicollum_oleae            --------------------------------------------------
Neolophiotrema_xiaokongense     CTTCTCGCCTACACTCTTGGTG---------------------------T
Neooccultibambusa_kaiyangensis  CTTCTCGCCTACACTCTCGGTG---------------------------T
Neothyrostroma_encephalarti     CTCCTTGCCTACACCCTCGGTG---------------------------T
Nigromargarita_tarda_H331       CTGCTAGCCTACACTCTGGGTG---------------------------T
Nigromargarita_tarda_H263       CTGCTAGCCTACACTCTGGGTG---------------------------T
Paramonodictys_hongheensis      CTCCTTGCTTACACCCTCGGTG---------------------------T
Phaeosclera_dematioides         CTTCTCGCCTTCACCCTTGGTG---------------------------T
Purpureofaciens_aquatica        CTGCTCGCCTACACACTTGGTG---------------------------T
Quixadomyces_hongheensis        CTGCTCGCCTACACCCTTGGTG---------------------------T
Shearia_formosa                 --------------------------------------------------
Sulcatispora_berchemiae         CTGCTTGCCTACACCCTGGGTG---------------------------T
Thyrostroma_ulmigenum           ---------------------G---------------------------T
Tingoldiago_clavata             --------------------------------------------------
Trematosphaeria_grisea          CTTCTCGCCTACACTCTCGGTG---------------------------T

Acericola_italica               CAAGC--------AGCTCATCGTTGCTATCAACAAGATGG----------
Alpinaria_rhododendri           --------------------------------------------------
Amniculicola_lignicola          --------------------------------------------------
Anastomitrabeculia_didymospora  TAGGC--------AGCTCATCGTCGCCATTAACAAGATGG----------
Angustimassarina_camporesii     --------------------------------------------------
Anteaglonium_gordoniae          CAAGC--------AACTCATCGTTGCCATCAACAAGATGG----------
Aposphaeria_corallinolutea      GAGCCAGAATTTTGGCTTATCGCACTGAGGGGCAATTTGG----------
Aquadictyospora_clematidis      GAAGC--------AGCTCATCGTCGCCATCAACAAGATGG----------
Aquastroma_magniostiolatum      --------------------------------------------------
Aquatospora_cylindrica          CAGGC--------AACTTATTGTGGCTATCAACAAGATGG----------
Aquimassariosphaeria_kunmingen  CAAGC--------AGCTCATCGTTGCCATCAACAAGATGG----------
Arundellina_typhae              --------------------------------------------------
Xenoastrosphaeriella_tornata    GCGGC--------AGATCATTGTCGCCATCAACAAGATGG----------
Brevicollum_hyalosporum         CAAGC--------AGCTCATCGTTGCCATCAACAAGATGG----------
Brunneofusispora_inclinatiosti  CAAGC--------AGCTCATCGTCGCCATCAACAAGATGG----------
Capulatispora_sagittiformis     --------------------------------------------------
Corynespora_nabanheensis        CAAGC--------AGCTCATCGTCGCCATCAACAAGATGG----------
Dendryphiella_phitsanulokensis  --------------------------------------------------
Dictyocheirospora_clematidis    --------------------------------------------------
Dothidea_sambuci                CAAGC--------AGCTCATCGTCGCCATCAACAAGATGG----------
Dothidotthia_robiniae           --------------------------------------------------
Emarellia_grisea                GCGAC--------AGATCATTGTCGCCATCAACAAGATGG----------
Falciformispora_senegalensis    GCGAC--------AGATCATTGTCGCCATCAACAAGATGG----------
Fissuroma_wallichiae            CAAGC--------AACTCATCGTTGCCATCAACAAGATGG----------
Flabellascoma_sichuanense       CAAGC--------AGCTCATCGTCGCCATCAACAAGATGG----------
Flammeascoma_lignicola          CAAGC--------AGCTCATCGTTGCCATCAACAAGATGG----------
Fuscosphaeria_hungarica         GAGGC--------AGATCATTGTCGCCATCAACAAGATGG----------
Fusiformispora_clematidis       --------------------------------------------------
Guttulispora_crataegi           CAAGC--------AGCTCATCGTTGCTATCAACAAGATGG----------
Halomassarina_thalassiae        ----------------------TCGCCATCAACAAGATGG----------
Halotthia_posidoniae            --------------------------------------------------
Helminthosporiella_stilbacea    CAGGC--------AGATCATCGTCGCCATCAACAAGATGG----------
Hermatomyces_subiculosus        CAAGC--------AACTTATCGTTGCCATCAACAAGATGG----------
Kazuakitanaka_lancangensis      GAAGC--------AGCTCATCGTCGCCATCAACAAGATGG----------
Keissleriella_bambusicola       GAAGC--------AGCTCATCGTCGCCATCAACAAGATGG----------
Longiostiolum_tectonae          --------------------------------------------------
Lonicericola_fuyuanensis        CAAGC--------AGCTCATCGTTGCCATCAACAAGATGG----------
Massarina_cisti                 TAGGC--------AGATCATCGTCGCTATCAACAAGATGG----------
Mauritiana_rhizophorae          CAAGC--------AATTCATCGTTGCTATCAACAAGATGG----------
Meanderella_rijsii              --------------------------------------------------
Melanocamarosporium_galiicola   --------------------------------------------------
Multilocularia_bambusae         GAAGC--------AGCTCATCGTCGCCATCAACAAGATGG----------
Murispora_cardui                CAAGC--------AGCTCATCGTCGCCATCAACAAGATGG----------
Neoaquastroma_cylindricum       CAAGC--------AGCTCATCGTTGCGATCAACAAGATGG----------
Neoastrosphaeriella_krabiensis  --------------------------------------------------
Neobrevicollum_oleae            --------------------------------------------------
Neolophiotrema_xiaokongense     CAAGC--------AACTCATCGTTGCCATCAACAAGATGG----------
Neooccultibambusa_kaiyangensis  CAAGC--------AACTCATCGTTGCCATCAACAAGATGG----------
Neothyrostroma_encephalarti     GAAGC--------AGCTCATTGTCGCCATCAACAAGATGG----------
Nigromargarita_tarda_H331       GAGGC--------AGATCATCGTCGCCATCAATAAGATGG----------
Nigromargarita_tarda_H263       GAGGC--------AGATCATCGTCGCCATCAATAAGATGG----------
Paramonodictys_hongheensis      GAAGC--------AGCTCATCGTCGCCATCAACAAGATGG----------
Phaeosclera_dematioides         CAAGC--------AGCTCATCGTCGCCATCAACAAGATGG----------
Purpureofaciens_aquatica        CAAGC--------AGCTCATCGTTGCTATCAACAAGATGG----------
Quixadomyces_hongheensis        CAAGC--------AGCTCATCGTCGCCATCAACAAGATGG----------
Shearia_formosa                 --------------------------------------------------
Sulcatispora_berchemiae         GAAGC--------AGCTCATCGTCGCCATTAACAAGATGG----------
Thyrostroma_ulmigenum           CAAGC--------AGCTCATCGTCGCTATCAACAAGATGG----------
Tingoldiago_clavata             --------------------------------------------------
Trematosphaeria_grisea          CCGAC--------AGATCATCGTCGCCATCAACAAGATGG----------

Acericola_italica               ---------------ACACCACCA-----AGTGGTCCGAGGCCCGTTTCC
Alpinaria_rhododendri           --------------------------------------------------
Amniculicola_lignicola          --------------------------------------------------
Anastomitrabeculia_didymospora  ---------------ACACCACCA-----AGTGGTCTGAGGACCGTTACC
Angustimassarina_camporesii     --------------------------------------------------
Anteaglonium_gordoniae          ---------------ACACCACCA-----AGTGGAGCGAGGACCGTTACA
Aposphaeria_corallinolutea      --------------------------------------------------
Aquadictyospora_clematidis      ---------------ACACCACCA-----AGTGGAGCGAGTCTCGTTTCC
Aquastroma_magniostiolatum      --------------------------------------------------
Aquatospora_cylindrica          ---------------ACACCACCA-----AGTGGAGCGAGGACCGATACA
Aquimassariosphaeria_kunmingen  ---------------ACACCACCA-----AGTGGAGCGAGGCCCGTTACC
Arundellina_typhae              --------------------------------------------------
Xenoastrosphaeriella_tornata    ---------------ACACCACCA-----AGTGGAGCGAGGATCGTTACA
Brevicollum_hyalosporum         ---------------ACACCACCA-----AGTGGTCCGAGGAGCGTTACC
Brunneofusispora_inclinatiosti  ---------------ACACCACCA-----AGTGGAGCGAGAGCCGTTTCC
Capulatispora_sagittiformis     --------------------------------------------------
Corynespora_nabanheensis        ---------------ACACCACCA-----AGTGGTCTGAGTCCCGTTTCC
Dendryphiella_phitsanulokensis  --------------------------------------------------
Dictyocheirospora_clematidis    ----------------------------------------TCTCGTTTCC
Dothidea_sambuci                ---------------ACACCACCA-----AGTGGTCTGAGGACCGTTACC
Dothidotthia_robiniae           --------------------------------------------------
Emarellia_grisea                ---------------ACACCACCA-----AGTGGAGCGAGGAGCGTTACC
Falciformispora_senegalensis    ---------------ACACCACCA-----AGTGGAGCGAGGACCGTTACC
Fissuroma_wallichiae            ---------------ACACGACCA-----AGTGGTCTGAGGAGCGTTACA
Flabellascoma_sichuanense       ---------------ACACCACCA-----AGTGGAGCGAGGGCCGTTTCA
Flammeascoma_lignicola          ---------------ACACTACCA-----AGTGGAGCGAGGAGCGTTTCA
Fuscosphaeria_hungarica         ---------------ACACCACCA-----AGTGGAGCGAGGAGCGCTTCC
Fusiformispora_clematidis       --------------------------------------------------
Guttulispora_crataegi           ---------------ACACCACCA-----AGTGGAGCGAGGAACGTTTCC
Halomassarina_thalassiae        ---------------ACACTACCA-----AGTGGAGCGAGGAGCGTTACC
Halotthia_posidoniae            --------------------------------------------------
Helminthosporiella_stilbacea    ---------------ACACCACCA-----AGTGGTCCGAGGCTCGTTACC
Hermatomyces_subiculosus        ---------------ACACCACCA-----AGTGGAGTGAGGACCGCTTCA
Kazuakitanaka_lancangensis      ---------------ACACCACCA-----AGTGGTCCGAGTCCCGTTTCC
Keissleriella_bambusicola       ---------------ACACCACCA-----AGTGGTCCGAGTCCCGTTTCC
Longiostiolum_tectonae          --------------------------------------------------
Lonicericola_fuyuanensis        ---------------ACACCACCA-----AGTGGTCCGAGTCCCGTTACC
Massarina_cisti                 ---------------ACACCACCA-----AGTGGTCCGAGGACCGTTACA
Mauritiana_rhizophorae          ---------------ACACCACCA-----AGTGGAGCGAGGACCGTTTCA
Meanderella_rijsii              --------------------------------------------------
Melanocamarosporium_galiicola   --------------------------------------------------
Multilocularia_bambusae         ---------------ACACCACCA-----AGTGGTCCGAGTCCCGTTTCC
Murispora_cardui                ---------------ACACCACCA-----AGTGGTCCAAGGACCGTTTCC
Neoaquastroma_cylindricum       ---------------ACACCACCA-----AGTGGTCTGAGGAGCGTTACC
Neoastrosphaeriella_krabiensis  --------------------------------------------------
Neobrevicollum_oleae            --------------------------------------------------
Neolophiotrema_xiaokongense     ---------------ACACCACTA-----AGTGGAGCGAGGACCGTTTCA
Neooccultibambusa_kaiyangensis  ---------------ACACCACCA-----AGTGGAGCGAGGACCGTTACC
Neothyrostroma_encephalarti     ---------------ACACCACCA-----AGTGGTCTGAGGAGCGTTACG
Nigromargarita_tarda_H331       ---------------ACACCACCA-----AGTGGAGCGAGGAGCGCTACC
Nigromargarita_tarda_H263       ---------------ACACCACCA-----AGTGGAGCGAGGAGCGCTACC
Paramonodictys_hongheensis      ---------------ACACCACCA-----AGTGGTCCGAGTCCCGTTTCC
Phaeosclera_dematioides         ---------------ACACCACCA-----AGTGGTCCGAGGACCGCTTCA
Purpureofaciens_aquatica        ---------------ACACCACCA-----AGTGGAGCGAAGACCGCTTCA
Quixadomyces_hongheensis        ---------------ACACCACCA-----AGTGGTCTGAGGACCGTTACC
Shearia_formosa                 -------------------------------TGGTCTGAGGACCGTTACC
Sulcatispora_berchemiae         ---------------ACACCACCA-----AGTGGTCCGAGTCCCGTTTCC
Thyrostroma_ulmigenum           ---------------ACACCACCA-----AGTGGTCTGAGGACCGTTACC
Tingoldiago_clavata             --------------------------------------------------
Trematosphaeria_grisea          ---------------ACACCACCA-----AGTGGAGCGAGGAGCGTTACA

Acericola_italica               AGGAGATCATCAAGGAGACCTCCAACTTCATCAAGAAGGTTGGATACAAC
Alpinaria_rhododendri           --------------------------------------------------
Amniculicola_lignicola          --------------------------------------------------
Anastomitrabeculia_didymospora  AGGAAATCATCAAGGAGACTTCCAACTTCATCAAGAAGGTCGGATACAAC
Angustimassarina_camporesii     --------------------------------------------------
Anteaglonium_gordoniae          ACGAGATCATCAAGGAGACCTCCAACTTCATCAAGAAGGTCGGATACAAC
Aposphaeria_corallinolutea      ----------------------------TTTTGGTGGGGTTGTGCGGATT
Aquadictyospora_clematidis      AGGAGATCATCAAGGAGACCTCCCCGTTCATCAAGAAGGTCGGCTACAAC
Aquastroma_magniostiolatum      --------------------------------------------------
Aquatospora_cylindrica          ACGAGATCATCAAAGAGACTTCCAACTTTATTAAGAAGGTTGGATACAAC
Aquimassariosphaeria_kunmingen  AGGAGATTATCAAGGAGACCTCCAACTTCATCAAGAAGGTCGGTTACAAC
Arundellina_typhae              --------------------------------------------------
Xenoastrosphaeriella_tornata    ACGAAATCATCAAGGAGACTTCCAACTTCATCAAGAAGGTTGGATACAAC
Brevicollum_hyalosporum         AGGAGATCATCAAGGAGACCTCCAACTTCATCAAGAAGGTCGGCTACAAC
Brunneofusispora_inclinatiosti  AGGAGATCATCAAGGAGACCTCCAACTTCATCAAGAAGGTCGGCTACAAT
Capulatispora_sagittiformis     --------------------------------------------------
Corynespora_nabanheensis        AGGAGATCATCAAGGAGACCTCCAACTTCATCAAGAAGGTCGGCTACAAC
Dendryphiella_phitsanulokensis  --------------------------------------------------
Dictyocheirospora_clematidis    AGGAAATCATCAAGGAGACCTCCAGCTTCATCAAGAAGGTCGGCTACAAC
Dothidea_sambuci                AGGAGATCATCAAGGAGACCTCCAACTTCATCAAGAAGGTCGGCTACAAC
Dothidotthia_robiniae           --------------------------------------------------
Emarellia_grisea                ACGAAATCGTCAAGGAGACTTCCAACTTCATCAAGAAGGTCGGCTACAAC
Falciformispora_senegalensis    ACGAAATCGTCAAGGAGACCTCCAACTTCATCAAGAAGGTCGGCTACAAC
Fissuroma_wallichiae            ACGAGATCATCAAGGAGACTAGCAACTTCATCAAGAAGGTTGGATACAAC
Flabellascoma_sichuanense       CCGAAATTATCAAGGAGACGTCCGGCTTCATTAAGAAGGTCGGCTTCAAC
Flammeascoma_lignicola          ACGAGATCATCAAGGAGACCTCCGGCTTCATCAAGAAGGTCGGCTTCAAC
Fuscosphaeria_hungarica         ACGAGATCGTCAAAGAGACGTCCAACTTCATTAAGAAGGTTGGATACAAC
Fusiformispora_clematidis       --------------------------------AAGAAGGTCGGCTACAAC
Guttulispora_crataegi           AAGAGATCATCAAGGAGACGTCCAACTTCATCAAGAAGGTCGGCTTCAAC
Halomassarina_thalassiae        ACGAAATCGTCAAGGAAACCTCCAACTTCATCAAGAAGGTCGGCTATAAC
Halotthia_posidoniae            --------------------------------------------------
Helminthosporiella_stilbacea    AGGAAATCGTCAAGGAGACGTCCAACTTCATCAAGAAGGTCGGCTTCAAC
Hermatomyces_subiculosus        ACGAAATCATTAAGGAGACCTCCAACTTCATCAAGAAGGTCGGCTACAAC
Kazuakitanaka_lancangensis      AGGAGATCATCAAGGAGACATCCAACTTCATCAAGAAGGTCGGATACAAC
Keissleriella_bambusicola       AGGAGATCATCAAGGAGACCACCAACTTCATCAAGAAGGTCGGCTACAAC
Longiostiolum_tectonae          --------------------------------------------------
Lonicericola_fuyuanensis        AGGAGATCATCAAGGAGACCTCCTCCTTCATCAAGAAGGTCGGCTACAAC
Massarina_cisti                 AGGAGATCGTCAAGGAGACTTCCAACTTCATCAAGAAGGTCGGCTTCAAC
Mauritiana_rhizophorae          ACGAGATCATCAAGGAGACGTCCAACTTCATCAAGAAGGTTGGCTACAAC
Meanderella_rijsii              --------------------------------------------------
Melanocamarosporium_galiicola   --------------------------------------------------
Multilocularia_bambusae         AGGAGATCATCAAGGAGACCTCCAACTTCATCAAGAAGGTTGGATACAAC
Murispora_cardui                AGGAGATCATCAAGGAGACCTCCTCCTTCATCAAGAAGGTCGGATACAAC
Neoaquastroma_cylindricum       AGGAGATCATCAAGGAGACCTCCAACTTCATCAAGAAGGTCGGCTACAAC
Neoastrosphaeriella_krabiensis  --------------------------------------------------
Neobrevicollum_oleae            --------------------------------------------------
Neolophiotrema_xiaokongense     ACGAGATCATCAAGGAGACCTCCAACTTCATCAAGAAGGTCGGCTACAAC
Neooccultibambusa_kaiyangensis  AGGAAATCATCAAGGAGACGTCTAACTTCATCAAGAAGGTCGGCTACAAC
Neothyrostroma_encephalarti     GCGAGATCATCAAGGAGACCTCCAACTTCATCAAGAAGGTTGGATACAAC
Nigromargarita_tarda_H331       ACGAGATCGTCAAAGAAACGTCCAACTTCATCAAGAAGGTTGGCTACAAC
Nigromargarita_tarda_H263       ACGAGATCGTCAAAGAAACGTCCAACTTCATCAAGAAGGTTGGCTACAAC
Paramonodictys_hongheensis      AGGAGATTATCAAGGAGACCTCCAACTTCATCAAGAAGGTTGGATACAAC
Phaeosclera_dematioides         ACGAGATCATCAAGGAGACCTCTTCCTTCATCAAGAAGGTCGGCTACAAC
Purpureofaciens_aquatica        ACGAGATCATCAAGGAGACCTCCAACTTCATCAAGAAGGTTGGATACAAC
Quixadomyces_hongheensis        AGGAGATCATCAAGGAGACCTCCAACTTCATCAAGAAGGTCGGATACAAC
Shearia_formosa                 AGGAAATCATCAAGGAGACGTCCAACTTCATCAAGAAGGTTGGCTACAAC
Sulcatispora_berchemiae         AGGAGATCATTAAGGAAACTTCCAACTTCATCAAGAAGGTTGGATACAAC
Thyrostroma_ulmigenum           AGGAGATCATCAAGGAGACCTCCAACTTCATCAAGAAGGTCGGATACAAC
Tingoldiago_clavata             --------------------------------------------------
Trematosphaeria_grisea          AGGAGATCGTTAAGGAGACCTCCAACTTCATCAAGAAGGTCGGCTACAAC

Acericola_italica               CCCAAGACTGTCCCCT--------TCGTCCCCATCTCCGGCTTC------
Alpinaria_rhododendri           --------------------------------------------------
Amniculicola_lignicola          --------------------------------------------------
Anastomitrabeculia_didymospora  CCCAAGCACGTCCCCT--------TCGTCCCCATCTCCGGTTTC------
Angustimassarina_camporesii     --------------------------------------------------
Anteaglonium_gordoniae          CCCAAGACCGTTCCTT--------TCGTCCCCATCTCTGGCTTC------
Aposphaeria_corallinolutea      TTTACGCGCTAGCGCT----------------------------------
Aquadictyospora_clematidis      CCCAAGACTGTGCCTT--------TCGTCCCCATCTCCGGCTTC------
Aquastroma_magniostiolatum      --------------------------------------------------
Aquatospora_cylindrica          CCTAAGGCCGTCCCCT--------TCGTCCCAATCTCTGGCTTC------
Aquimassariosphaeria_kunmingen  CCCAAGACCGTTCCCT--------TCGTCCCGATCTCCGGCTTC------
Arundellina_typhae              --------------------------------------------------
Xenoastrosphaeriella_tornata    CCCAAGACCGTCCCCT--------TCGTCCCAATCTCCGGTTTC------
Brevicollum_hyalosporum         CCCAAGCACGTTCCTT--------TCGTCCCCATCTCCGGTTTC------
Brunneofusispora_inclinatiosti  CCCAAGACCGTCCCCT--------TCGTCCCCATCTCTGGCTTC------
Capulatispora_sagittiformis     --------------------------------------------------
Corynespora_nabanheensis        CCCAAGACCGTTCCCT--------TCGTCCCCATCTCCGGCTTC------
Dendryphiella_phitsanulokensis  --------------------------------------------------
Dictyocheirospora_clematidis    CCCAAGCACGTCGCAT--------TCGTCCCCATCTCTGGCTTC------
Dothidea_sambuci                CCCAAGCACGTTCCCT--------TCGTGCCCATCTCCGGTTTC------
Dothidotthia_robiniae           --------------------------------------------------
Emarellia_grisea                CCGAAGCACGTCCCCT--------TCGTCCCGATCTCCGGCTTC------
Falciformispora_senegalensis    CCCAAGCACGTTCCCT--------TCGTCCCGATCTCTGGCTTC------
Fissuroma_wallichiae            CCTAAGACTGTCCCCT--------TCGTCCCCATCTCCGGCTTC------
Flabellascoma_sichuanense       CCCAAGCAGGTCCCCT--------TTGTCCCCATCTCCGGCTTC------
Flammeascoma_lignicola          CCCAAGACTGTTCCCT--------TCGTCCCCATCTCCGGTTTC------
Fuscosphaeria_hungarica         CCCAAGCACGTCCCAT--------TCGTCCCCATCTCCGGCTTC------
Fusiformispora_clematidis       CCCAAGCACGTCCCCT--------TCGTTCCCATCTCCGGCTTC------
Guttulispora_crataegi           CCCAAGCACGTTCCAT--------TCGTCCCCATCTCCGGCTTC------
Halomassarina_thalassiae        CCCAAGCACGTCCCCT--------TCGTTCCCATCTCCGGCTTC------
Halotthia_posidoniae            --------------------------------------------------
Helminthosporiella_stilbacea    CCCAAGCACATTCCCT--------TCGTGCCCATCTCCGGTTTC------
Hermatomyces_subiculosus        CCCAAGACTGTTCCTT--------TCGTCCCAATCTCCGGCTTC------
Kazuakitanaka_lancangensis      CCCAAGCACGTCCCCT--------TCGTGCCCATCTCCGGCTTC------
Keissleriella_bambusicola       CCCAAGCACGTTCCTT--------TCGTCCCCATCTCCGGCTTC------
Longiostiolum_tectonae          --------------------------------------------------
Lonicericola_fuyuanensis        CCCAAGCACGTTCCCT--------TCGTCCCCATCTCCGGCTTC------
Massarina_cisti                 CCCAAGCACATTCCCT--------TCGTCCCGATCTCTGGCTTC------
Mauritiana_rhizophorae          CCCAAGACCGTCCCTT--------TCGTCCCCATCTCCGGTTTC------
Meanderella_rijsii              --------------------------------------------------
Melanocamarosporium_galiicola   --------------------------------------------------
Multilocularia_bambusae         CCCAAGCACGTCCCCT--------TCGTCCCCATCTCCGGTTTC------
Murispora_cardui                CCCAAGCACGTCCCCT--------TCGTCCCCATCTCCGGCTTC------
Neoaquastroma_cylindricum       CCCAAGCACGTTCCCT--------TCGTCCCCATCTCCGGCTTC------
Neoastrosphaeriella_krabiensis  --------------------------------------------------
Neobrevicollum_oleae            --------------------------------------------------
Neolophiotrema_xiaokongense     CCCAAGACCGTTCCTT--------TCGTCCCCATCTCCGGTTTC------
Neooccultibambusa_kaiyangensis  CCCAAGACCGTCCCCT--------TCGTCCCCATCTCTGGCTTC------
Neothyrostroma_encephalarti     CCCAAGCACGTTCCCT--------TCGTTCCCATCTCCGGCTTC------
Nigromargarita_tarda_H331       CCCAAGCACGTCCCCT--------TCGTCCCCATCTCCGGCTTC------
Nigromargarita_tarda_H263       CCCAAGCACGTCCCCT--------TCGTCCCCATCTCCGGCTTC------
Paramonodictys_hongheensis      CCCAAGCATGTCCCCT--------TCGTCCCCATCTCCGGCTTC------
Phaeosclera_dematioides         CCAAAGCACGTCCCCT--------TTGTCCCAATCTCTGGCTTC------
Purpureofaciens_aquatica        CCCAAGACCGTCCCCT--------TCGTTCCCATCTCCGGCTTC------
Quixadomyces_hongheensis        CCCAAGCACGTCCCCT--------TCGTCCCCATCTCCGGTTTC------
Shearia_formosa                 CCCAAGCACGTCCCCT--------TCGTTCCCATCTCCGGCTTC------
Sulcatispora_berchemiae         CCCAAGCACGTCCCAT--------TCGTGCCCATCTCCGGCTTC------
Thyrostroma_ulmigenum           CCCAAGCACGTTCCCT--------TCGTGCCCATCTCCGGTTTC------
Tingoldiago_clavata             --------------------------------------------------
Trematosphaeria_grisea          CCTAAGCACGTCCCCT--------TCGTCCCGATCTCTGGCTTC------

Acericola_italica               ----------------AACGGCGACAACATGATCGACAACTCCCCCAACT
Alpinaria_rhododendri           --------------------------------------------------
Amniculicola_lignicola          --------------------------------------------------
Anastomitrabeculia_didymospora  ----------------CACGGTGACAACATGATTGAGGCTTCCACCAACT
Angustimassarina_camporesii     --------------------------------------------------
Anteaglonium_gordoniae          ----------------AACGGTGACAACATGATTGACGCCTCCTCCAACT
Aposphaeria_corallinolutea      -----------------------------------AAGCCTGTCTCGGCT
Aquadictyospora_clematidis      ----------------AACGGTGACAACATGATCGAGCCCTCCACCAACT
Aquastroma_magniostiolatum      --------------------------------------------------
Aquatospora_cylindrica          ----------------AACGGTGACAACATGATTGAGCCATCCACCAACT
Aquimassariosphaeria_kunmingen  ----------------AACGGTGACAACATGATCGACGTTTCCTCCAACT
Arundellina_typhae              --------------------------------------------------
Xenoastrosphaeriella_tornata    ----------------AACGGCGACAACATGATTGAGGCCTCCACCAACT
Brevicollum_hyalosporum         ----------------AACGGCGACAACATGATTGAGCCATCCACGAACT
Brunneofusispora_inclinatiosti  ----------------AACGGTGACAACATGATCGAGGTTTCCCCCAACT
Capulatispora_sagittiformis     --------------------------------------------------
Corynespora_nabanheensis        ----------------AACGGTGACAACATGATCGACGCCTCCTCCAACT
Dendryphiella_phitsanulokensis  --------------------------------------------------
Dictyocheirospora_clematidis    ----------------AACGGTGACAACATGATCGAGCCCTCCTCCAACT
Dothidea_sambuci                ----------------AACGGTGACAACATGATCGACAACTCCACCAACT
Dothidotthia_robiniae           --------------------------------------------------
Emarellia_grisea                ----------------AACGGCGACAACATGATTGAGCCGTCCAGCAACT
Falciformispora_senegalensis    ----------------AACGGCGACAACATGATTGAGCCGTCCACCAACT
Fissuroma_wallichiae            ----------------AACGGTGACAACATGATCGAGCCCTCCACCAACT
Flabellascoma_sichuanense       ----------------AACGGTGACAACATGATCGACGCCTCCCCCAACT
Flammeascoma_lignicola          ----------------AACGGCGACAATATGATCGATGTCTCCTCCAACT
Fuscosphaeria_hungarica         ----------------AACGGCGACAACATGATTGAGCCGTCGACCAACT
Fusiformispora_clematidis       ----------------AACGGCGACAACATGATCGAGCCCTCCAGCAACT
Guttulispora_crataegi           ----------------AACGGTGACAACATGATCGACGTCTCCACCAACT
Halomassarina_thalassiae        ----------------AACGGCGACAACATGATTGAGCCGTCCAGCAACT
Halotthia_posidoniae            --------------------------------------------------
Helminthosporiella_stilbacea    ----------------AACGGTGACAACATGATTGAGGCCTCCACCAACT
Hermatomyces_subiculosus        ----------------AACGGTGACAACATGATCGATGCCTCCAGCAACT
Kazuakitanaka_lancangensis      ----------------AACGGCGACAACATGATCGAGGCCTCCAGCAACG
Keissleriella_bambusicola       ----------------AACGGCGACAACATGATCGAGGCTTCCTCCAACT
Longiostiolum_tectonae          --------------------------------------------------
Lonicericola_fuyuanensis        ----------------AACGGCGACAACATGATCGACGCCTCCCCCAACT
Massarina_cisti                 ----------------AACGGTGACAACATGATTGAGCCCTCTTCCAACT
Mauritiana_rhizophorae          ----------------AACGGTGATAACATGATCGACGCCTCCTCCAACT
Meanderella_rijsii              --------------------------------------------------
Melanocamarosporium_galiicola   --------------------------------------------------
Multilocularia_bambusae         ----------------AACGGCGACAACATGATCGAGGCCTCCCCCAACT
Murispora_cardui                ----------------AACGGTGACAACATGATCGACGTCTCCCCCAACT
Neoaquastroma_cylindricum       ----------------AACGGCGACAACATGATCGAGCCATCCCCCAACT
Neoastrosphaeriella_krabiensis  --------------------------------------------------
Neobrevicollum_oleae            --------------------------------------------------
Neolophiotrema_xiaokongense     ----------------AACGGTGACAACATGATCGACGTCTCCCCCAACT
Neooccultibambusa_kaiyangensis  ----------------AACGGTGACAACATGATTGAGCCATCCACCAACT
Neothyrostroma_encephalarti     ----------------AACGGCGACAACATGATCGAGGCTTCCACCAACT
Nigromargarita_tarda_H331       ----------------AACGGCGACAACATGATTGAGCCGTCCAGCAACT
Nigromargarita_tarda_H263       ----------------AACGGCGACAACATGATTGAGCCGTCCAGCAACT
Paramonodictys_hongheensis      ----------------AACGGTGACAACATGATCGAGCCCTCCTCCAACT
Phaeosclera_dematioides         ----------------AACGGTGACAACATGATCGACAACTCCACCAACT
Purpureofaciens_aquatica        ----------------AACGGTGACAACATGATTGACGCCTCCCCCAACT
Quixadomyces_hongheensis        ----------------AACGGTGACAACATGATCGAGGCCTCCTCCAACT
Shearia_formosa                 ----------------AACGGCGACAACATGATCGACGCCTCTAGCAACT
Sulcatispora_berchemiae         ----------------AACGGTGACAACATGATCGAGGCCTCCAGCAACG
Thyrostroma_ulmigenum           ----------------AACGGTGACAACATGATCGACGTTTCCACCAACT
Tingoldiago_clavata             --------------------------------------------------
Trematosphaeria_grisea          ----------------AATGGCGACAACATGATTGAGCCCTCCCCCAACT

Acericola_italica               GCCCCTG---GTACAAGGGATGGGAGAAGGAGACCAAGACC---------
Alpinaria_rhododendri           --------------------------------------------------
Amniculicola_lignicola          --------------------------------------------------
Anastomitrabeculia_didymospora  GCCCCTG---GTACAAGGGTTGGGAGAAGGAGACCAAGGGC---------
Angustimassarina_camporesii     --------------------------------------------------
Anteaglonium_gordoniae          GCCCCTG---GTACAAGGGCTGGGAGAAGGAGACCAAGACC---------
Aposphaeria_corallinolutea      GTCCCTC-------------------------------------------
Aquadictyospora_clematidis      GCCCGTG---GTACAAGGGCTGGGAGAAGGAGACCAAGGCC---------
Aquastroma_magniostiolatum      --------------------------------------------------
Aquatospora_cylindrica          GCCCATG---GTACAAGGGATGGGTCAAGGAGACTAAGTCT---------
Aquimassariosphaeria_kunmingen  GCCCCTG---GTACAAGGGATGGGAGAAGGAGACCAAGACC---------
Arundellina_typhae              --------------------------------------------------
Xenoastrosphaeriella_tornata    GCCCGTG---GTACAAGGGCTGGGAGAAGGAGACCAAGACC---------
Brevicollum_hyalosporum         GCCCCTG---GTACAAGGGATGGGAGAAGGAGACCAAGTCT---------
Brunneofusispora_inclinatiosti  GCCCCTG---GTACAAGGGCTGGGAGAAGGAGACCAAGACC---------
Capulatispora_sagittiformis     --------------------------------------------------
Corynespora_nabanheensis        GCCCCTG---GTACAAGGGTTGGGAGAAGGAGACCAAGACC---------
Dendryphiella_phitsanulokensis  --------------------------------------------------
Dictyocheirospora_clematidis    GCCCGTG---GTACAAGGGCTGGGAGAAGGAGATCAAGGTC---------
Dothidea_sambuci                GCCCCTG---GTACAAGGGATGGGAGAAGGAGACCAAGACC---------
Dothidotthia_robiniae           --------------------------------------------------
Emarellia_grisea                GCCCGTG---GTACAAGGGTTGGGAGAAGGAGACCAAAACC---------
Falciformispora_senegalensis    GCCCGTG---GTACAAGGGCTGGGAGAAGGAGACGAAGACC---------
Fissuroma_wallichiae            GCCCCTG---GTACAAGGGTTGGGAGAAGGAGACCAAGACC---------
Flabellascoma_sichuanense       GCCCCTG---GTACAAGGGCTGGGAGAAGGAGCTCAAGGACTCCAAGGAC
Flammeascoma_lignicola          GCCCCTG---GTACAAGGGTTGGGAGAAGGAGACCAAGACC---------
Fuscosphaeria_hungarica         GCCCGTG---GTACAAGGGCTGGGAGAAGGAGACCAAGACC---------
Fusiformispora_clematidis       GCCCCTG---GTACACCGGCTGGGAGAAGGAGACCAGGCCC---------
Guttulispora_crataegi           GCCCCTG---GTACAAGGGCTGGGAGAAGGAGATCAAGGTC---------
Halomassarina_thalassiae        GCCCGTG---GTACAAGGGCTGGGAGAAGGAGACCAAGACC---------
Halotthia_posidoniae            --------------------------------------------------
Helminthosporiella_stilbacea    GCCCCTG---GTACAAGGGCTGGGAGAAGGAGGTCAAGTCC---------
Hermatomyces_subiculosus        GCCCATG---GTACAAGGGCTGGGAGAAGGAGACCAAGACC---------
Kazuakitanaka_lancangensis      CTCCCTG---GTACAAGGGCTGGGAGAAGGAGACCAAGACC---------
Keissleriella_bambusicola       GCCCCTG---GTACAAGGGCTGGGAGAAGGAGACCAAGGCC---------
Longiostiolum_tectonae          --------------------------------------------------
Lonicericola_fuyuanensis        GCCCCTG---GTACAAGGGCTGGGAGAAGGAGACCAAGGCC---------
Massarina_cisti                 GCCCCTG---GTACAAGGGCTGGGAGAAGGAGGTCAAGTCC---------
Mauritiana_rhizophorae          GCCCATG---GTACAAGGGCTGGGAGAAGGAGACCAAGACC---------
Meanderella_rijsii              --------------------------------------------------
Melanocamarosporium_galiicola   --------------------------------------------------
Multilocularia_bambusae         GCCCGTG---GTACAAGGGCTGGGAGAAGGAGACCAAGGCC---------
Murispora_cardui                GCCCGTG---GTACACTGGCTGGGAGAAGGAGACCAAGACT---------
Neoaquastroma_cylindricum       GCCCGTG---GTACAAGGGCTGGGAGAAGGAGACCAAGACC---------
Neoastrosphaeriella_krabiensis  --------------------------------------------------
Neobrevicollum_oleae            --------------------------------------------------
Neolophiotrema_xiaokongense     GCCCCTG---GTACAAGGGCTGGGAGAAGGAGACCAAGACC---------
Neooccultibambusa_kaiyangensis  GCCCCTG---GTACAAGGGCTGGGAGAAAGAGACCAAGACC---------
Neothyrostroma_encephalarti     GCCCGTG---GTACAAGGGTTGGGAGAAGGAGACCAAGGGC---------
Nigromargarita_tarda_H331       GCCCGTG---GTACAAGGGCTGGGAGAAGGAGACCAAGACC---------
Nigromargarita_tarda_H263       GCCCGTG---GTACAAGGGCTGGGAGAAGGAGACCAAGACC---------
Paramonodictys_hongheensis      GCCCGTG---GTACAAGGGCTGGGAGAAGGAGACTAAGTCC---------
Phaeosclera_dematioides         GCCCATG---GTACAAGGGCTGGGAGAAGGAGACCAAGTCC---------
Purpureofaciens_aquatica        GCCCCTG---GTACAAGGGCTGGGAGAAGGAGACCAAGACT---------
Quixadomyces_hongheensis        GCCCCTG---GTACAAGGGCTGGGAGAAGGAGACCAAGGCC---------
Shearia_formosa                 GCCCTTG---GTACAAGGGTTGGGAGAAGGAGACCAAGACC---------
Sulcatispora_berchemiae         CCCCCTG---GTACAAGGGCTGGGAGAAGGAGACCAAGACC---------
Thyrostroma_ulmigenum           GCCCCTG---GTACAAGGGATGGGAGAAGGAGACCAAGACC---------
Tingoldiago_clavata             --------------------------------------------------
Trematosphaeria_grisea          GCCCGTG---GTACAAGGGCTGGGAGAAGGAGACCAAGACC---------

Acericola_italica               ---------AAGACCACCGGCAAGACCCTCCTCGAGGCCATCGATGCCAT
Alpinaria_rhododendri           --------------------------------------------------
Amniculicola_lignicola          --------------------------------------------------
Anastomitrabeculia_didymospora  ---------AAGGTCACCGGTAAGACCCTGCTCGAGGCCATTGACAACAT
Angustimassarina_camporesii     --------------------------------------------------
Anteaglonium_gordoniae          ---------AAGTCTACCGGCAAGACCCTCCTCGAGGCCATCGATGCCAT
Aposphaeria_corallinolutea      ---------AACCTCAC---------------------------------
Aquadictyospora_clematidis      ---------AAGGCTTCCGGCAAGACTCTCCTCGAGGCTATCGATGCTAT
Aquastroma_magniostiolatum      --------------------------------------------------
Aquatospora_cylindrica          ---------AAATCTACTGGCAAGACTCTCCTCGAGGCCATCGATGCCAT
Aquimassariosphaeria_kunmingen  ---------AAGACCACCGGAAAGACGCTCCTCGAGGCCATTGATGCCAT
Arundellina_typhae              --------------------------------------------------
Xenoastrosphaeriella_tornata    ---------AAGTCCACTGGCAAGACCCTCCTCGAGGCCATCGATGCCAT
Brevicollum_hyalosporum         ---------AAGGTCACCGGCAAGACCCTCCTCGAGGCCATCGACAACAT
Brunneofusispora_inclinatiosti  ---------AAGTCCACCGGTAAGACTCTTCTCGAGGCCATTGACGCTAT
Capulatispora_sagittiformis     --------------------------------------------------
Corynespora_nabanheensis        ---------AAGTCCACTGGCAAGACCCTCCTTGAGGCCATCGATGCCAT
Dendryphiella_phitsanulokensis  --------------------------------------------------
Dictyocheirospora_clematidis    ---------AAGGCCTCTGGCAAGACCCTCCTCGAGGCCATCGATGCCAT
Dothidea_sambuci                ---------AAGACCACCGGAAAGACCCTCCTCGAGGCCATTGATGCCAT
Dothidotthia_robiniae           --------------------------------------------------
Emarellia_grisea                ---------AAGGTCACCGGTAAGACCCTCCTTGAGGCTATCGACAACAT
Falciformispora_senegalensis    ---------AAGGCCACCGGCAAGACCCTCCTCGAGGCCATCGATGCCAT
Fissuroma_wallichiae            ---------AAGTCTTCCGGCAAGACCCTTCTTGAGGCCATCGACAACAT
Flabellascoma_sichuanense       CCCTCCAAGAAGGCCAACGGCAAGACCCTCCTTGAGGCCATCGATGCCAT
Flammeascoma_lignicola          ---------AAGTCCAGTGGCAAGACCCTCCTCGAGGCCATCGATGCCAT
Fuscosphaeria_hungarica         ---------AAGTCCTCTGGCAAGACTCTGCTCGAAGCCATTGACAGCAT
Fusiformispora_clematidis       ---------AAGGCCACTGGCAAGACCCTCCTCGAGGCCATCGACGCCAT
Guttulispora_crataegi           ---------AAGGCCACCGGCAAGACCCTCCTTGAGGCCATCGATGCCAT
Halomassarina_thalassiae        ---------AAGGTCACCGGCAAGACCCTCCTTGAGGCGATCGACAACAT
Halotthia_posidoniae            --------------------------------------------------
Helminthosporiella_stilbacea    ---------AAGGTTACCGGAAAGACCCTCCTTGACGCCATTGACGCCAT
Hermatomyces_subiculosus        ---------AAGTCCACTGGCAAGACTCTCCTTGAGGCCATCGACGCCAT
Kazuakitanaka_lancangensis      ---------AAGGCTACTGGTAAGACTCTCCTTGAGGCCATCGACGCCAT
Keissleriella_bambusicola       ---------AAGGCCACTGGTAAGACCCTCCTCGAGGCCATCGATGCCAT
Longiostiolum_tectonae          --------------------------------------------------
Lonicericola_fuyuanensis        ---------AAGGCCACCGGCAAGACCCTCCTCGAGGCCATCGATGCCAT
Massarina_cisti                 ---------AAGGTTACCGGAAAGACTCTCCTCGAAGCCATCGATGCCAT
Mauritiana_rhizophorae          ---------AAGTCCACCGGTAAGACTCTTCTCGAGGCCATCGATGCCAT
Meanderella_rijsii              --------------------------------------------------
Melanocamarosporium_galiicola   --------------------------------------------------
Multilocularia_bambusae         ---------AAGGCCACCGGCAAGACCCTCCTCGAGGCCATCGACGCCAT
Murispora_cardui                ---------AAGTCCACCGGCAAGACCCTCCTCGAGGCCATTGACGCCAT
Neoaquastroma_cylindricum       ---------AAGGCCACCGGCAAGACCCTCCTTGAGGCCATCGACGCCAT
Neoastrosphaeriella_krabiensis  --------------------------------------------------
Neobrevicollum_oleae            --------------------------------------------------
Neolophiotrema_xiaokongense     ---------AAGTCTACTGGCAAGACTCTCCTCGAGGCCATCGATGCTAT
Neooccultibambusa_kaiyangensis  ---------AAGTCCTCTGGTAAGACTCTCCTCGAGGCCATCGACGCCAT
Neothyrostroma_encephalarti     ---------AAGGTCACCGGCAAGACCCTCCTTGAGGCCATCGACTCCAT
Nigromargarita_tarda_H331       ---------AAGGTCACCGGCAAGACCCTGCTCGAAGCCATTGACAACAT
Nigromargarita_tarda_H263       ---------AAGGTCACCGGCAAGACCCTGCTCGAAGCCATTGACAACAT
Paramonodictys_hongheensis      ---------AAGGCTACCGGCAAGACCCTCCTCGAGGCCATCGACGCCAT
Phaeosclera_dematioides         ---------AAGGCCACTGGCAAGACCCTGCTCGAGGCCATTGACGCCAT
Purpureofaciens_aquatica        ---------AAGTCCACCGGCAAGACCCTCCTTGAGGCCATCGATGCCAT
Quixadomyces_hongheensis        ---------AAGGCCACCGGTAAGACCCTTCTCGAGGCCATCGATGCTAT
Shearia_formosa                 ---------AAGGCCACTGGCAAGACTCTCCTCGAGGCCATCGATGCCAT
Sulcatispora_berchemiae         ---------AAGTCCACTGGCAAGACCCTCCTCGAGGCCATCGACGCCAT
Thyrostroma_ulmigenum           ---------AAGTCTACTGGTAAGACCCTCCTCGAGGCCATCGATGCCAT
Tingoldiago_clavata             --------------------------------------------------
Trematosphaeria_grisea          ---------AAGGTCACCGGCAAGACCCTCCTTGAGGCCATCGACAACAT

Acericola_italica               CGACCCCCCGTCCCGTCCCACCGACAAGCCTCTCCGCCTTCCC-------
Alpinaria_rhododendri           --------------------------------------------------
Amniculicola_lignicola          --------------------------------------------------
Anastomitrabeculia_didymospora  CGACCCCCCTACTCGTCCTTCCGAGAAGCCCCTCCGTCTTCCC-------
Angustimassarina_camporesii     --------------------------------------------------
Anteaglonium_gordoniae          TGACCCCCCGTCCCGCCCCGTCGACAAGCCCCTCCGTCTTCCC-------
Aposphaeria_corallinolutea      --------------------------------------------------
Aquadictyospora_clematidis      TGAGGCCCCTTCCCGTCCCTCCGACAAGCCCCTTCGTCTGCCC-------
Aquastroma_magniostiolatum      --------------------------------------------------
Aquatospora_cylindrica          CGATCCTCCAACCCGTCCTTCTGACAAGCCCCTCCGCCTTCCT-------
Aquimassariosphaeria_kunmingen  TGACCAGCCCGCCCGCCCGACCGACAAGCCTCTCCGCCTTCCC-------
Arundellina_typhae              --------------------------------------------------
Xenoastrosphaeriella_tornata    TGACCCCCCGTCCCGTCCGTCTGACAAGCCCCTCCGTCTCCCT-------
Brevicollum_hyalosporum         TGACCCCCCAAGCCGTCCCTCCGACAAGCCCCTTCGTCTTCCT-------
Brunneofusispora_inclinatiosti  TGATACTCCATCGCGTCCCTCCGACAAGCCTCTCCGTCTCCCC-------
Capulatispora_sagittiformis     --------------------------------------------------
Corynespora_nabanheensis        CGACCCCCCCAGCCGTCCTACCGACAAGCCCCTCCGCCTTCCC-------
Dendryphiella_phitsanulokensis  --------------------------------------------------
Dictyocheirospora_clematidis    TGAGCCTCCATCCCGTCCCTCCGACAAGCCCCTCCGTCTGCCC-------
Dothidea_sambuci                CGACCCTCCTTCGCGCCCTACCGACAAGCCCCTCCGTCTGCCC-------
Dothidotthia_robiniae           --------------------------------------------------
Emarellia_grisea                CGATCCCCCGGCTCGTCCCTCCGACAAGCCGCTCCGTCTGCCC-------
Falciformispora_senegalensis    CGACCCCCCGACCCGCCCGTCCGACAAGCCCCTCCGTCTGCCC-------
Fissuroma_wallichiae            TGACCCACCCAGCCGTCCCTCCGACAAGCCTCTCCGCCTTCCT-------
Flabellascoma_sichuanense       CGAGGAGCCTGTCCGCCCCAAATCCAAGCCGCTCCGTCTCCCC-------
Flammeascoma_lignicola          TGACCAGCCGTCCCGTCCCTCTGACAAACCCCTCCGTCTTCCT-------
Fuscosphaeria_hungarica         CGACCCCCCGACCCGTCCCTCTGACAAGCCCCTCCGTCTACCC-------
Fusiformispora_clematidis       TGACCCCCCATCCCGTCCCTCCGACAAGCCCCTCCGTCTTCCC-------
Guttulispora_crataegi           CGAGGCTCCCAAGCGTCCCTCTGACAAGCCCCTCCGTCTGCCC-------
Halomassarina_thalassiae        CGATCCCCCGACTCGTCCCTCCGACAAGCCCCTTCATCTGCCA-------
Halotthia_posidoniae            --------------------------------------------------
Helminthosporiella_stilbacea    CGACCCCCCGGCTCGTCCCTCCGACAAGCCCCTCCGTCTGCCC-------
Hermatomyces_subiculosus        CGACCCCCCCTCCCGCCCGTCTGACAAGCCTCTTCGTCTCCCA-------
Kazuakitanaka_lancangensis      CGACACCCCGACCCGTCCCTCGGACAAGCCTCTTCGTCTGCCT-------
Keissleriella_bambusicola       CGACCCCCCAAGCCGTCCCACCGACAAGCCCCTCCGTCTGCCC-------
Longiostiolum_tectonae          --------------------------------------------------
Lonicericola_fuyuanensis        CGACCCGCCGACCCGTCCTTCCGACAAGCCCCTCCGTCTTCCC-------
Massarina_cisti                 TGAGCCTCCATCCCGTCCCACCGACAAGCCCCTCCGTCTGCCC-------
Mauritiana_rhizophorae          CGACCCTCCCTCGCGTCCTTCCGACAAGCCCCTCCGTCTTCCC-------
Meanderella_rijsii              --------------------------------------------------
Melanocamarosporium_galiicola   --------------------------------------------------
Multilocularia_bambusae         CGACCCGCCTAGCCGTCCCTCCGACAAGCCCCTCCGTCTGCCC-------
Murispora_cardui                CGACATGCCCTCCCGCCCATCCGACAAGCCTCTCCGCCTTCCC-------
Neoaquastroma_cylindricum       CGACCCCCCGTCGCGTCCTTCGGACAAGCCCCTTCGTCTGCCG-------
Neoastrosphaeriella_krabiensis  --------------------------------------------------
Neobrevicollum_oleae            --------------------------------------------------
Neolophiotrema_xiaokongense     TGACAATCCTTCCCGTCCGTCCGATAAGCCCCTCCGCCTTCCT-------
Neooccultibambusa_kaiyangensis  TGATGCCCCAACTCGTCCCTCCGACAAGCCGCTCCGTCTTCCC-------
Neothyrostroma_encephalarti     TGACCCCCCGACCCGTCCCTCTGACAAGCCCCTCCGTCTTCCT-------
Nigromargarita_tarda_H331       CGACCCCCCGACCCGTCCGTCTGACAAGCCCCTCCGTCTGCCC-------
Nigromargarita_tarda_H263       CGACCCCCCGACCCGTCCGTCTGACAAGCCCCTCCGTCTGCCC-------
Paramonodictys_hongheensis      CGACCCGCCAAGCCGTCCCTCCGACAAGCCTCTCCGCCTTCCC-------
Phaeosclera_dematioides         TGACCCACCTGCGCGCCCAACTGACAAGCCTCTTCGTCTTCCC-------
Purpureofaciens_aquatica        CGACCCCCCCTCGCGTCCTTCCGACAAGCCCCTCCGTCTCCCT-------
Quixadomyces_hongheensis        CGACCCTCCTCAGCGTCCTACCGACAAGCCTCTCCGTCTTCCC-------
Shearia_formosa                 TGATCCCCCATCCCGTCCCACCGACAAGCCTCTCCGCCTGCCT-------
Sulcatispora_berchemiae         CGACACGCCAACCCGTCCTTCCGACAAGCCTCTTCGTCTGCCC-------
Thyrostroma_ulmigenum           CGACCCTCCTTCGCGTCCCACCGACAAGCCCCTCCGCCTGCCC-------
Tingoldiago_clavata             --------------------------------------------------
Trematosphaeria_grisea          CGACCCCCCGTCCCGTCCCTCCGACAAGCCCCTTCGTCTGCCT-------

Acericola_italica               -------CTCCAGGATGTGTACAAGATTGGCGGCATTGGCACGGTTCCCG
Alpinaria_rhododendri           --------------------------------------------------
Amniculicola_lignicola          --------------------------------------------------
Anastomitrabeculia_didymospora  -------CTTCAGGATGTGTACAAGATCGGTGGTATTGGCACGGTCCCTG
Angustimassarina_camporesii     --------------------------------------------------
Anteaglonium_gordoniae          -------CTCCAGGATGTGTACAAGATCGGCGGTATTGGCACGGTCCCCG
Aposphaeria_corallinolutea      -------CACTATGACGCGCATGGCATCGGT-------------TTTTCC
Aquadictyospora_clematidis      -------CTCCAGGATGTGTACAAGATTGGCGGTATTGGCACGGTTCCCG
Aquastroma_magniostiolatum      --------------------------------------------------
Aquatospora_cylindrica          -------CTTCAGGATGTGTACAAGATCGGTGGTATTGGCACGGTCCCAG
Aquimassariosphaeria_kunmingen  -------CTCCAGGATGTGTACAAGATTGGCGGTATTGGCACGGTTCCCG
Arundellina_typhae              --------------------------------------------------
Xenoastrosphaeriella_tornata    -------CTCCAGGATGTGTACAAGATTGGCGGTATTGGGACGGTCCCAG
Brevicollum_hyalosporum         -------CTCCAGGACGTGTACAAGATCGGTGGTATTGGCACGGTCCCCG
Brunneofusispora_inclinatiosti  -------CTCCAGGATGTGTACAAGATCGGTGGTATCGGCACTGTTCCCG
Capulatispora_sagittiformis     --------------------------------------------------
Corynespora_nabanheensis        -------CTCCAGGATGTGTACAAGATTGGCGGTATTGGCACGGTGCCCG
Dendryphiella_phitsanulokensis  --------------------------------------------------
Dictyocheirospora_clematidis    -------CTCCAGGATGTGTACAAGATTGGCGGTATTGGCACGGTCCCTG
Dothidea_sambuci                -------CTTCAGGACGTTTACAAGATTGGCGGCATTGGCACGGTGCCTG
Dothidotthia_robiniae           --------------------------------------------------
Emarellia_grisea                -------CTCCAGGATGTGTACAAGATCGGTGGTATTGGCACTGTTCCGG
Falciformispora_senegalensis    -------CTTCAGGATGTGTACAAGATCGGTGGTATCGGCACTGTTCCCG
Fissuroma_wallichiae            -------CTCCAGGATGTGTACAAGATCGGCGGTATTGGCACTGTCCCCG
Flabellascoma_sichuanense       -------CTCCAGGATGTGTACAAGATTGGCGGTATTGGCACGGTTCCCG
Flammeascoma_lignicola          -------CTCCAGGATGTCTACAAGATTGGCGGTATTGGCACGGTCCCCG
Fuscosphaeria_hungarica         -------CTTCAGGATGTGTACAAGATCGGTGGTATCGGCACGGTCCCTG
Fusiformispora_clematidis       -------CTCCAGGACGTGTACAAGATTGGTGGTATTGGCACGGTTCCCG
Guttulispora_crataegi           -------CTCCAGGATGTGTACAAGATCGGTGGTATTGGCACGGTTCCCG
Halomassarina_thalassiae        -------CTCCCGGATGTGTACAAGATCGGCGGTATTGGCACGGTCCCTG
Halotthia_posidoniae            --------------------------------------------------
Helminthosporiella_stilbacea    -------CTCCAGGATGTGTACAAGATCGGTGGTATTGGCACGGTTCCCG
Hermatomyces_subiculosus        -------CTCCAGGATGTGTACAAGATTGGTGGTATTGGCACGGTCCCTG
Kazuakitanaka_lancangensis      -------CTTCAGGATGTGTACAAGATCGGCGGTATTGGCACGGTCCCTG
Keissleriella_bambusicola       -------CTCCAGGATGTGTACAAGATTGGTGGCATTGGCACGGTTCCCG
Longiostiolum_tectonae          --------------------------------------------------
Lonicericola_fuyuanensis        -------CTCCAGGATGTGTACAAGATTGGCGGTATTGGCACGGTTCCCG
Massarina_cisti                 -------CTTCAGGATGTGTACAAGATCGGTGGCATTGGCACGGTTCCTG
Mauritiana_rhizophorae          -------CTCCAGGATGTGTACAAGATCGGTGGTATTGGCACGGTCCCTG
Meanderella_rijsii              --------------------------------------------------
Melanocamarosporium_galiicola   --------------------------------------------------
Multilocularia_bambusae         -------CTTCAGGATGTGTACAAGATTGGCGGTATTGGCACGGTTCCCG
Murispora_cardui                -------CTCCAGGATGTGTACAAGATTGGCGGTATTGGCACGGTGCCCG
Neoaquastroma_cylindricum       -------CTCCAGGATGTGTACAAGATTGGTGGTATTGGCACGGTCCCAG
Neoastrosphaeriella_krabiensis  --------------------------------------------------
Neobrevicollum_oleae            --------------------------------------------------
Neolophiotrema_xiaokongense     -------CTCCAGGATGTGTACAAGATTGGTGGTATTGGCACGGTCCCCG
Neooccultibambusa_kaiyangensis  -------CTCCAGGACGTGTACAAGATCGGTGGTATTGGCACGGTCCCAG
Neothyrostroma_encephalarti     -------CTCCAGGATGTGTACAAGATCGGTGGTAT--------------
Nigromargarita_tarda_H331       -------CTTCAGGATGTGTACAAGATCGGTGGTATCGGCACCGTCCCTG
Nigromargarita_tarda_H263       -------CTTCAGGATGTGTACAAGATCGGTGGTATCGGCACCGTCCCTG
Paramonodictys_hongheensis      -------CTCCAGGATGTGTACAAGATTGGCGGTATTGGCACGGTTCCCG
Phaeosclera_dematioides         -------CTCCAGGACGTCTACAAGATTGGTGGCATTGGCACAGTTCCCG
Purpureofaciens_aquatica        -------CTCCAGGATGTGTACAAGATTGGCGGTATTGGCACGGTCCCTG
Quixadomyces_hongheensis        -------CTCCAGGATGTTTACAAGATTGGCGGTATTGGCACGGTGCCCG
Shearia_formosa                 -------CTTCAGGATGTGTACAAGATTGGTGGTATTGGCACGGTCCCCG
Sulcatispora_berchemiae         -------CTTCAGGATGTGTACAAGATCGGCGGTATTGGCACTGTTCCTG
Thyrostroma_ulmigenum           -------CTCCAGGATGTTTACAAGATTGGCGGTATTGGCACGGTGCCCG
Tingoldiago_clavata             --------------------------------------------------
Trematosphaeria_grisea          -------CTCCAGGATGTGTACAAGATCGGTGGTATTGGCACTGTCCCTG

Acericola_italica               TCGGCCGTGTCGAGACTGGTATTATCAAGTCC------------------
Alpinaria_rhododendri           --------------------------------------------------
Amniculicola_lignicola          --------------------------------------------------
Anastomitrabeculia_didymospora  TCGGTCGTGTCGAGACCGGTACCATCAAGGCC------------------
Angustimassarina_camporesii     --------------------------------------------------
Anteaglonium_gordoniae          TCGGTCGTGTCGAGACCGGTGTCATCAAGGCC------------------
Aposphaeria_corallinolutea      TTGACCGTGTCGGCGCTTAC------------------------------
Aquadictyospora_clematidis      TCGGTCGTGTCGAGACTGGTGTCATCAAGGCC------------------
Aquastroma_magniostiolatum      --------------------------------------------------
Aquatospora_cylindrica          TCGGCCGTGTTGAGACCGGTGTCATCAAGGCT------------------
Aquimassariosphaeria_kunmingen  TCGGTCGTGTTGAGACTGGTATCATCAAGGCC------------------
Arundellina_typhae              --------------------------------------------------
Xenoastrosphaeriella_tornata    TCGGCCGTGTCGAGACCGGTGTCATCAAGGCC------------------
Brevicollum_hyalosporum         TCGGTCGTGTCGAGACCGGTACCATCAAGGCC------------------
Brunneofusispora_inclinatiosti  TCGGTCGTGTCGAGACCGGTGTCATCAAGGCC------------------
Capulatispora_sagittiformis     --------------------------------------------------
Corynespora_nabanheensis        TCGGTCGTGTCGAGACTGGTGTCATCAAGGCC------------------
Dendryphiella_phitsanulokensis  --------------------------------------------------
Dictyocheirospora_clematidis    TCGGTCGTGTCGAGACTGGTGTCATCAAGGCC------------------
Dothidea_sambuci                TCGGTCGTGTCGAGACCGGTATCATCAAGGCC------------------
Dothidotthia_robiniae           --------------------------------------------------
Emarellia_grisea                TCGGCCGTGTCGAGACCGGTACCATCAAGGCC------------------
Falciformispora_senegalensis    TCGGTCGTGTCGAGACCGGTACCATCAAGGCT------------------
Fissuroma_wallichiae            TCGGCCGTGTTGAGACTGGTGTCATCAAGGCT------------------
Flabellascoma_sichuanense       TCGGTCGTGTCGAAACTGGTTTCATCAAGGCC------------------
Flammeascoma_lignicola          TCGGTCGTGTCGAGACTGGTGTCATCAAGGCC------------------
Fuscosphaeria_hungarica         TCGGCCGTGTCGAGACCGGTACCATCAAGTCC------------------
Fusiformispora_clematidis       TCGGTCGTGTCGAGACTGGTACCATCAAGGCC------------------
Guttulispora_crataegi           TCGGTCGTGTCGAGACCGGTATCATCAAGTCC------------------
Halomassarina_thalassiae        TCGGCCGTGTCGAGACCGGTACCATTAAGGCC------------------
Halotthia_posidoniae            --------------------------------------------------
Helminthosporiella_stilbacea    TCGGTCGTGTCGAGACCGGTACCATCAAGGCC------------------
Hermatomyces_subiculosus        TCGGTCGTGTCGAGACCGGTGTCATCAAGGCC------------------
Kazuakitanaka_lancangensis      TCGGTCGTGTTGAGACTGGTGTCATCAAGGCC------------------
Keissleriella_bambusicola       TCGGTCGTGTCGAGACTGGTGTCATCAAGTCT------------------
Longiostiolum_tectonae          --------------------------------------------------
Lonicericola_fuyuanensis        TCGGTCGTGTCGAGACTGGTGTCATCAAGGCT------------------
Massarina_cisti                 TCGGCCGTGTCGAGACTGGTGTCATCAAGGCT------------------
Mauritiana_rhizophorae          TCGGCCGTGTCGAGACCGGTACCATCAAGGCC------------------
Meanderella_rijsii              --------------------------------------------------
Melanocamarosporium_galiicola   --------------------------------------------------
Multilocularia_bambusae         TCGGCCGTGTCGAGACCGGTACCATCAAGGCT------------------
Murispora_cardui                TCGGTCGTGTCGAGACCGGTGTCATCAAGGCC------------------
Neoaquastroma_cylindricum       TCGGTCGTGTCGAGACCGGTACCATCAAGGCC------------------
Neoastrosphaeriella_krabiensis  --------------------------------------------------
Neobrevicollum_oleae            --------------------------------------------------
Neolophiotrema_xiaokongense     TCGGTCGTGTCGAGACTGGTGTCATCAAGGCC------------------
Neooccultibambusa_kaiyangensis  TCGGTCGTGTCGAGACCGGTGTCATCAAGGCC------------------
Neothyrostroma_encephalarti     --------------------------------------------------
Nigromargarita_tarda_H331       TCGGCCGTGTGGAGACCGGTACCATCAAGGCT------------------
Nigromargarita_tarda_H263       TCGGCCGTGTGGAGACCGGTACCATCAAGGCT------------------
Paramonodictys_hongheensis      TCGGCCGTGTCGAGACCGGTACCATCAAGGCT------------------
Phaeosclera_dematioides         TCGGCCGTGTCGAGACCGGTATCATCAAGGCC------------------
Purpureofaciens_aquatica        TCGGTCGTGTTGAGACCGGTGTCATCAAGGCT------------------
Quixadomyces_hongheensis        TCGGTCGTGTCGAGACCGGTATCATCAAGGCC------------------
Shearia_formosa                 TCGGTCGTGTTGAGACCGGTACCATCAAGGCT------------------
Sulcatispora_berchemiae         TCGGTCGTGTCGAGACTGGTACCATCAAGTCC------------------
Thyrostroma_ulmigenum           TCGGTCGTGTCGAGACCGGTATCATCAAGGCC------------------
Tingoldiago_clavata             --------------------------------------------------
Trematosphaeria_grisea          TCGGCCGTGTCGAGACCGGTGTGATCAAGGCT------------------

Acericola_italica               --GGCATGGTCGTGACCTTCGCCCCCGCTGGTGTCACCACTGAAGTCAAG
Alpinaria_rhododendri           --------------------------------------------------
Amniculicola_lignicola          --------------------------------------------------
Anastomitrabeculia_didymospora  --GGTATGATCGTCACCTTCGCCCCTGCTGGTGTCACCACCGAAGTCAAG
Angustimassarina_camporesii     --------------------------------------------------
Anteaglonium_gordoniae          --GGTATGGTCGTCACCTTCGCTCCTTCCAACGTCACCACCGAAGTCAAG
Aposphaeria_corallinolutea      --------------------------------------------------
Aquadictyospora_clematidis      --GGTATGGTCGTCACTTTCGCTCCCGCTGGTGTGACCACTGAAGTCAAG
Aquastroma_magniostiolatum      --------------------------------------------------
Aquatospora_cylindrica          --GGTATGGTTGTGACCTTCGCTCCCGCTGGTGTCACCACTGAGGTAAAG
Aquimassariosphaeria_kunmingen  --GGTATGGTCGTCACTTTCGCCCCCGCTGGTGTGACCACTGAAGTCAAG
Arundellina_typhae              --------------------------------------------------
Xenoastrosphaeriella_tornata    --GGCATGGTCGTTACCTTTGCCCCCGCTGGTGTGACTACTGAAGTCAAG
Brevicollum_hyalosporum         --GGTATGGTCGTCACCTTCGCCCCTGCTGGTGTTACCACTGAAGTCAAG
Brunneofusispora_inclinatiosti  --GGTATGGTCGTCACCTTCGCTCCCGCTGGTGTCACTACTGAAGTCAAG
Capulatispora_sagittiformis     --------------------------------------------------
Corynespora_nabanheensis        --GGTATGGTCGTCACCTTCGCCCCCGCCAACGTCACCACTGAAGTCAAG
Dendryphiella_phitsanulokensis  --------------------------------------------------
Dictyocheirospora_clematidis    --GGTATGGTCGTTACTTTCGCCCCTGCCAACGTGACCACTGAAGTCAAG
Dothidea_sambuci                --GGTATGGTCGTCACCTTCGCCCCCGCTGGTGTGACCACTGAAGTCAAG
Dothidotthia_robiniae           --------------------------------------------------
Emarellia_grisea                --GGCATGGTCGTCACCTTCGCTCCGGCTGGCGTGACCACTGAAGTCAAG
Falciformispora_senegalensis    --GGTATGGTCGTCACATTTGCCCCGGCTGGTGTCACCACTGAAGTCAAG
Fissuroma_wallichiae            --GGTATGGTCGTTACCTTCGCGCCCGCTGGTGTCACTACTGAAGTGAAG
Flabellascoma_sichuanense       --GGTATGGTCGTCACCTTCGCCCCCGCTGGTGTCACCACCGAAGTCAAG
Flammeascoma_lignicola          --GGTATGGTCGTTACCTTCGCTCCGGCCAACGTGACTACCGAAGTCAAG
Fuscosphaeria_hungarica         --GGTATGGTCGTCACCTTCGCTCCTGCTGGTGTGACCACTGAAGTAAAG
Fusiformispora_clematidis       --GGTATGGTCGTCACCTTCGCCCCAGCTGGTGTGACCACTGAAGTCAAG
Guttulispora_crataegi           --GGTATGATCGTCACCTTCGCCCCGGCTGGTGTCACCACCGAAGTCAAG
Halomassarina_thalassiae        --GGTATGGTCGTCACCTTCGATCCGGCTGGTGTGACCACGGAAGTCAAG
Halotthia_posidoniae            --------------------------------------------------
Helminthosporiella_stilbacea    --GGTATGGTCGTCACCTTCGCCCCCGCTGGTGTCACCACTGAAGTCAAG
Hermatomyces_subiculosus        --GGTATGGTCGTCACCTTCGCCCCCGCCAACGTCACCACTGAAGTCAAG
Kazuakitanaka_lancangensis      --GGTATGGTAGTCACCTTCGCCCCTGCTGGTGTGACCACCGAAGTCAAG
Keissleriella_bambusicola       --GGTATGGTCGTCACCTTCGCCCCCGCTGGTGTGACCACTGAAGTCAAG
Longiostiolum_tectonae          --------------------------------------------------
Lonicericola_fuyuanensis        --GGCATGGTCGTCACCTTCGCCCCTGCTGGTGTGACCACTGAAGTCAAG
Massarina_cisti                 --GGTATGGTCGTCACCTTCGCCCCCGCTGGTGTGACCACTGAAGTCAAG
Mauritiana_rhizophorae          --GGTATGGTCGTTACCTTCGCCCCGGCTGGTGTCACGACTGAAGTCAAG
Meanderella_rijsii              --------------------------------------------------
Melanocamarosporium_galiicola   --------------------------------------------------
Multilocularia_bambusae         --GGTATGGTCGTCACCTTTGCTCCTGCTGGTGTGACCACTGAAGTCAAG
Murispora_cardui                --GGTATGGTCGTCACCTTCGCCCCCGCTGGTGTGACCACTGAAGTCAAG
Neoaquastroma_cylindricum       --GGTATGGTCGTCACCTTCGCCCCGGCTGGTGTGACGACTGAAGTCAAG
Neoastrosphaeriella_krabiensis  --------------------------------------------------
Neobrevicollum_oleae            --------------------------------------------------
Neolophiotrema_xiaokongense     --GGTATGGTCGTCACCTTCGCGCCCGCCAACGTCACCACTGAAGTCAAG
Neooccultibambusa_kaiyangensis  --GGTATGGTCGTCACTTTCGCCCCCGCTGGTGTTACCACTGAAGTCAAG
Neothyrostroma_encephalarti     --------------------------------------------------
Nigromargarita_tarda_H331       --GGTATGGTCGTCACCTTCGCTCCTGCTGGTGTGACCACTGAAGTCAAA
Nigromargarita_tarda_H263       --GGTATGGTCGTCACCTTCGCTCCTGCTGGTGTGACCACTGAAGTCAAA
Paramonodictys_hongheensis      --GGTATGGTCGTCACCTTCGCCCCTGCTGGTGTGACCACTGAAGTCAAG
Phaeosclera_dematioides         --GGCATGGTCGTCACCTTTGCTCCAGCTGGTGTCACCACCGAAGTCAAG
Purpureofaciens_aquatica        --GGTATGGTCGTCACTTTCGCCCCCTCCAACGTCACCACCGAAGTCAAG
Quixadomyces_hongheensis        --GGTATGGTCGTCACCTTCGCCCCCGCTGGTGTCACCACTGAAGTCAAG
Shearia_formosa                 --GGTATGGTCGTCACCTTCGCCCCCGCTGGTGTCACCACTGAAGTCAAG
Sulcatispora_berchemiae         --GGTATGGTCGTTACCTTCGCACCTGCTGGTGTGACCACTGAAGTCAAG
Thyrostroma_ulmigenum           --GGTATGGTCGTTACCTTCGCCCCCGCTGGTGTGACCACTGAAGTCAAG
Tingoldiago_clavata             --------------------------------------------------
Trematosphaeria_grisea          --GGTATGGTCGTCACCTTCGCTCCGGCTGGTGTGACCACTGAAGTCAAG

Acericola_italica               TCCGTCGAGATGCACCACGAACAGCTTGTCGAGGGTGTT---CCCGGTGA
Alpinaria_rhododendri           --------------------------------------------------
Amniculicola_lignicola          --------------------------------------------------
Anastomitrabeculia_didymospora  TCCGTCGAGATGCACCACGAGCAGCTGGCTCAGGGTCTT---CCCGGTGA
Angustimassarina_camporesii     --------------------------------------------------
Anteaglonium_gordoniae          TCCGTTGAGATGCACCACGAGCAGCTCGCTGATGGTGGC---CCCGGTGA
Aposphaeria_corallinolutea      --------------------------------------------------
Aquadictyospora_clematidis      TCCGTTGAAATGCACCACGAGCAGCTTACTGAGGGTGTC---CCCGGTGA
Aquastroma_magniostiolatum      --------------------------------------------------
Aquatospora_cylindrica          TCCGTCGAGATGCACCATGAGCAGCTCACCGAGGGTCTA---CCCGGTGA
Aquimassariosphaeria_kunmingen  TCCGTCGAGATGCACCACGAACAGCTCGTCGAGGGTGTC---CCCGGAGA
Arundellina_typhae              --------------------------------------------------
Xenoastrosphaeriella_tornata    TCCGTTGAGATGCACCACGAACAGCTCACCGAGGGTGTT---CCCGGCGA
Brevicollum_hyalosporum         TCCGTCGAGATGCACCACGAACAGCTCTCTGAGGGTGTC---CCCGGTGA
Brunneofusispora_inclinatiosti  TCCGTCGAAATGCACCACGAGCAGCTTACCGAGGGTGTT---CCCGGTGA
Capulatispora_sagittiformis     --------------------------------------------------
Corynespora_nabanheensis        TCGGTCGAGATGCACCACGAGCAGCTCGTCGAGGGTGTC---CCCGGTGA
Dendryphiella_phitsanulokensis  --------------------------------------------------
Dictyocheirospora_clematidis    TCCGTTGAGATGCACCACGAACAGCTTGTTGAGGGTGTC---CCCGGTGA
Dothidea_sambuci                TCCGTCGAGATGCACCACGAGCAGTTGGTCGAGGGTGTC---CCCGGTGA
Dothidotthia_robiniae           --------------------------------------------------
Emarellia_grisea                TCCGTCGAGATGCATCACGAGCAGCTTACCGAGGGTGTT---CCCGGCGA
Falciformispora_senegalensis    TCTGTCGAGATGCACCACGAGCAGCTTACCGAGGGTGTT---CCTGGCGA
Fissuroma_wallichiae            TCCGTCGAGATGCACCACGAACAGCTCGCTGAGGGTGTC---CCTGGTGA
Flabellascoma_sichuanense       TCCGTCGAGATGCACCACGAGCAGCTTGCCGAGGGTCTC---CCCGGAGA
Flammeascoma_lignicola          TCCGTCGAGATGCACCACGAGCAGCTTGCCGAGGGCCTT---CCCGGAGA
Fuscosphaeria_hungarica         TCCGTCGAGATGCACCACGAGCAGCTTACTGAGGGTCTC---CCCGGTGA
Fusiformispora_clematidis       TCCGTCGAGATGCACCACGAGCAGCTCACTGAGGGTGTT---CCCGGTGA
Guttulispora_crataegi           TCCGTCGAGATGCACCACGAGCAGCTTGTCGAGGGTACC---CCCGGTGA
Halomassarina_thalassiae        TCCGTCNAGATGCATCACGAGCAGCTGAGCGAGGGTGTC---CCCGGTGA
Halotthia_posidoniae            --------------------------------------------------
Helminthosporiella_stilbacea    TCCGTCGAGATGCACCACGAGCAGCTTCCCGAGGGTCTT---CCCGGAGA
Hermatomyces_subiculosus        TCTGTCGAGATGCACCACGAGCAGCTCGTTGAGGGTGTT---CCCGGTGA
Kazuakitanaka_lancangensis      TCTGTCGAGATGCACCACGAGCAGCTTACTGAGGGTGTC---CCCGGTGA
Keissleriella_bambusicola       TCCGTCGAGATGCACCACGAGCAGCTCACCGAGGGTGTC---CCCGGTGA
Longiostiolum_tectonae          --------------------------------------------------
Lonicericola_fuyuanensis        TCCGTCGAGATGCACCACGAGCAGCTTGTCGAGGGTGTC---CCCGGTGA
Massarina_cisti                 TCCGTCGAGATGCACCACGAGCAGCTTGTCGAGGGTCTC---CCTGGTGA
Mauritiana_rhizophorae          TCCGTCGAGATGCACCACGAGCAGCTGACCGAGGGTGTG---CCCGGTGA
Meanderella_rijsii              --------------------------------------------------
Melanocamarosporium_galiicola   --------------------------------------------------
Multilocularia_bambusae         TCCGTCGAAATGCACCACGAGCAGCTCACCGAGGGTGTC---CCCGGTGA
Murispora_cardui                TCCGTCGAGATGCATCACGAGCAGCTTGTTGAGGGTCTT---CCCGGAGA
Neoaquastroma_cylindricum       TCCGTCGAGATGCACCACGAGCAGCTTACTGAGGGCGTT---CCCGGTGA
Neoastrosphaeriella_krabiensis  --------------------------------------------------
Neobrevicollum_oleae            --------------------------------------------------
Neolophiotrema_xiaokongense     TCCGTCGAGATGCACCACGAGCAGCTCGTCGATGGTGGCAAGCCTGGTGA
Neooccultibambusa_kaiyangensis  TCCGTCGAAATGCATCATGAGCAGCTTGTCGAGGGTGTC---CCCGGAGA
Neothyrostroma_encephalarti     --------------------------------------------------
Nigromargarita_tarda_H331       TCCGTCGAGATGCACCACGAGCAGCTTACTGAGGGTCTT---CCCGGCGA
Nigromargarita_tarda_H263       TCCGTCGAGATGCACCACGAGCAGCTTACTGAGGGTCTT---CCCGGCGA
Paramonodictys_hongheensis      TCCGTCGAGATGCACCACGAGCAGCTTACGGAGGGTGTC---CCCGGTGA
Phaeosclera_dematioides         TCGGTCGAGATGCACCACGAGCAGCTCACCGAGGGTCTT---CCAGGTGA
Purpureofaciens_aquatica        TCCGTCGAGATGCACCACGAGCAGCTTGTCGAGGGTGTT---CCCGGTGA
Quixadomyces_hongheensis        TCCGTCGAGATGCACCACGAGCAGCTTGCTGAGGGTGTT---CCCGGTGA
Shearia_formosa                 TCCGTCGAAATGCACCACGAGCAGCTCACCGAGGGTGTT---CCTGGTGA
Sulcatispora_berchemiae         TCTGTCGAGATGCACCACGAGCAGCTTACCGAGGGTGTC---CCTGGTGA
Thyrostroma_ulmigenum           TCCGTCGAGATGCACCACGAGCAGCTTGTCGAGGGTGTC---CCCGGTGA
Tingoldiago_clavata             --------------------------------------------------
Trematosphaeria_grisea          TCTGTCGAGATGCACCACGAGCAGCTTGTTGAGGGTGTT---CCCGGCGA

Acericola_italica               CAACGTCGGCTTCAACGTCAAGAACGTCTCCGTCAAGGAGATCCGTCGTG
Alpinaria_rhododendri           --------------------------------------------------
Amniculicola_lignicola          --------------------------------------------------
Anastomitrabeculia_didymospora  CAACGTCGGCTTCAACGTCAAGAACGTTTCCGTCAAGGAAATCCGCCGTG
Angustimassarina_camporesii     --------------------------------------------------
Anteaglonium_gordoniae          CAACGTCGGCTTCAACGTCAAGAACGTCTCCGTCAAGGAGATTCGCCGTG
Aposphaeria_corallinolutea      ------------------------CGTCTTCATRACACCTGTTCGCCATG
Aquadictyospora_clematidis      CAACGTCGGCTTCAACGTCAAGAACGTCTCCGTCAAGGAGATTCGTCGTG
Aquastroma_magniostiolatum      --------------------------------------------------
Aquatospora_cylindrica          CAATGTCGGCTTCAATGTCAAGAACGTCTCCGTCAAGGAGATTCGTCGTG
Aquimassariosphaeria_kunmingen  CAACGTCGGCTTCAACGTCAAGAACGTCTCCGTCAAGGAAATCCGCCGTG
Arundellina_typhae              --------------------------------------------------
Xenoastrosphaeriella_tornata    CAACGTCGGCTTCAACGTCAAGAACGTCTCCGTTAAGGAGATTCGTCGTG
Brevicollum_hyalosporum         CAACGTTGGCTTCAACGTCAAGAACGTCTCCGTCAAAGAGATCCGTCGTG
Brunneofusispora_inclinatiosti  CAATGTCGGCTTCAACGTCAAGAACGTCTCCGTCAAGGAAATCCGTCGTG
Capulatispora_sagittiformis     --------------------------------------------------
Corynespora_nabanheensis        TAACGTCGGCTTCAACGTCAAGAACGTCTCCGTCAAGGAGATCCGTCGTG
Dendryphiella_phitsanulokensis  --------------------------------------------------
Dictyocheirospora_clematidis    CAACGTTGGCTTCAACGTCAAGAACGTGTCTGTCAAGGAGATTCGTCGTG
Dothidea_sambuci                CAACGTCGGCTTCAACGTCAAGAACGTCTCCGTCAAGGAGATCCGTCGTG
Dothidotthia_robiniae           --------------------------------------------------
Emarellia_grisea                CAACGTCGGCTTCAACGTCAAGAACGTCTCCGTCAAGGAGATCCGTCGTG
Falciformispora_senegalensis    CAACGTCGGCTTCAACGTCAAGAACGTATCCGTGAAGGAGATCCGTCGTG
Fissuroma_wallichiae            CAATGTCGGCTTCAACGTCAAGAACGTCTCCGTTAAGGAGATCCGTCGTG
Flabellascoma_sichuanense       CAACGTCGGCTTCAACGTCAAGAACGTCTCCGTCAAGGAGATCCGTCGTG
Flammeascoma_lignicola          CAACGTCGGCTTCAACGTTAAGAACGTCTCCGTCAAGGAGATCCGTCGTG
Fuscosphaeria_hungarica         CAACGTCGGCTTCAATGTCAAGAACGTCTCCGTCAAGGAGATTCGCCGTG
Fusiformispora_clematidis       CAACGTCGGCTTCAACGTCAAGAACGTCTCCGTCAAGGAGATCCGTCGTG
Guttulispora_crataegi           CAACGTCGGCTTCAACGTCAAGAACGTCTCCGTCAAGGAGATCCGTCGTG
Halomassarina_thalassiae        TAATGTCGGCTTCAACGTCAAGAACGTCTCCGTCAAGGAGATTCGCCGTG
Halotthia_posidoniae            --------------------------------------------------
Helminthosporiella_stilbacea    CAACGTCGGCTTCAACGTCAAGAACGTCTCCGTCAAGGAAATCCGTCGTG
Hermatomyces_subiculosus        CAACGTCGGCTTCAACGTCAAGAACGTCTCCGTCAAGGAGATTCGTCGTG
Kazuakitanaka_lancangensis      CAACGTCGGCTTCAACGTCAAGAACGTCTCCGTCAAGGAGATCCGTCGTG
Keissleriella_bambusicola       CAACGTCGGCTTCAACGTCAAGAACGTCTCCGTCAAGGAGATCCGTCGTG
Longiostiolum_tectonae          --------------------------------------------------
Lonicericola_fuyuanensis        CAACGTCGGCTTCAACGTCAAGAACGTCTCCGTCAAGGAGATCCGTCGTG
Massarina_cisti                 CAACGTTGGCTTCAACGTCAAGAACGTCTCCGTCAAGGAGATCCGTCGTG
Mauritiana_rhizophorae          CAACGTCGGCTTCAACGTCAAGAACGTCTCCGTCAAGGAGATCCGTCGTG
Meanderella_rijsii              --------------------------------------------------
Melanocamarosporium_galiicola   --------------------------------------------------
Multilocularia_bambusae         CAACGTCGGCTTCAATGTCAAGAACGTTTCCGTCAAGGAGATCCGCCGTG
Murispora_cardui                CAACGTCGGCTTCAACGTCAAGAACGTCTCCGTCAAGGAGATTCGTCGTG
Neoaquastroma_cylindricum       CAACGTCGGCTTCAACGTCAAGAACGTCTCCGTCAAGGAGATCCGTCGTG
Neoastrosphaeriella_krabiensis  --------------------------------------------------
Neobrevicollum_oleae            --------------------------------------------------
Neolophiotrema_xiaokongense     CAATGTCGGCTTCAACGTCAAGAACGTCTCCGTCAAGGAAATTCGTCGTG
Neooccultibambusa_kaiyangensis  CAACGTCGGCTTCAACGTCAAGAACGTCTCCGTCAAGGAGATCCGTCGTG
Neothyrostroma_encephalarti     --------------------------------------------------
Nigromargarita_tarda_H331       CAACGTCGGCTTCAACGTCAAGAACGTCTCCGTCAAGGAGATTCGTCGTG
Nigromargarita_tarda_H263       CAACGTCGGCTTCAACGTCAAGAACGTCTCCGTCAAGGAGATTCGTCGTG
Paramonodictys_hongheensis      CAACGTTGGCTTCAACGTCAAGAACGTCTCCGTCAAGGAGATTCGTCGTG
Phaeosclera_dematioides         CAACGTCGGCTTCAACGTCAAGAACGTCTCCGTCAAGGAGATTCGTCGTG
Purpureofaciens_aquatica        CAACGTCGGCTTCAACGTCAAGAACGTCTCCGTCAAGGAGATCCGTCGTG
Quixadomyces_hongheensis        CAACGTCGGCTTCAACGTGAAGAACGTCTCCGTCAAGGAGATCCGTCGTG
Shearia_formosa                 CAACGTCGGCTTCAACGTCAAGAACGTTTCCGTCAAGGAGATTCGTCGTG
Sulcatispora_berchemiae         CAACGTCGGCTTCAACGTGAAGAACGTCTCCGTCAAGGAGATCCGACGTG
Thyrostroma_ulmigenum           CAACGTCGGCTTCAACGTCAAGAACGTCTCCGTCAAGGAGATCCGTCGTG
Tingoldiago_clavata             --------------------------------------------------
Trematosphaeria_grisea          CAACGTCGGCTTCAACGTCAAGAACGTCTCCGTCAAGGAGATCCGTCGTG

Acericola_italica               GTAACGTTGCCGGTGACTCCAAGAACGACCCCCCCAAGGGTGCCGAGTCC
Alpinaria_rhododendri           --------------------------------------------------
Amniculicola_lignicola          --------------------------------------------------
Anastomitrabeculia_didymospora  GCAATGTCGCTGGTGACTCCAAGACCGACCCTCCCAAGGGCTGCGAGTCC
Angustimassarina_camporesii     --------------------------------------------------
Anteaglonium_gordoniae          GTAACGTTGCTGGTGACTCCAAGAACGACCCTCCCAAGGGTGCCGAGTCC
Aposphaeria_corallinolutea      CTGA----------------------------------------------
Aquadictyospora_clematidis      GCAACGTTGCTGGTGACTCCAAGACCGACCCTCCCAAGGGTGCTGAGTCC
Aquastroma_magniostiolatum      --------------------------------------------------
Aquatospora_cylindrica          GTAACGTCGCTGGTGATTCCAAGAACGACCCGCCGAAAGGTGCCGAGTCC
Aquimassariosphaeria_kunmingen  GTAACGTCGCTGGTGACTCCAAGAACGACCCCCCCAAGGGTGCCGAGTCC
Arundellina_typhae              --------------------------------------------------
Xenoastrosphaeriella_tornata    GCAACGTCGCCGGTGACTCTAAGAACGACCCACCAAAGGGTGCTGAGTCC
Brevicollum_hyalosporum         GCAACGTCGCTGGTGACTCCAAGAACGACCCTCCCAAGGGTGCTGAGTCC
Brunneofusispora_inclinatiosti  GTAACGTTGCCGGTGACTCCAAGAACGACCCACCAAAGGGCTGCGACTCC
Capulatispora_sagittiformis     --------------------------------------------------
Corynespora_nabanheensis        GCAACGTTGCCGGTGACTCCAAGAACGACCCCCCCAAGGGTGCCGAGTCG
Dendryphiella_phitsanulokensis  --------------------------------------------------
Dictyocheirospora_clematidis    GCAACGTCGCTGGTGACTCCAAGAACGACCCCCCCAAGGGTGCTGAGTCC
Dothidea_sambuci                GTAACGTTGCCGGTGACTCCAAGACCGACCCCCCCAAGGGCGCCGAGTCT
Dothidotthia_robiniae           --------------------------------------------------
Emarellia_grisea                GCAACGTCGCCGGTGACTCTAAGAACGACCCGCCTAAGGGTGCTGAGTCC
Falciformispora_senegalensis    GCAACGTCGCCGGTGACTCCAAGAATGACCCGCCCAAGGGTGCCGAGTCC
Fissuroma_wallichiae            GCAACGTCGCTGGTGACTCCAAGAACGACCCGCCAAAGGGTGCCGAGTCC
Flabellascoma_sichuanense       GCAACGTCGCCGGTGACTCCAAGAACGATCCCCCCAAGGGCTGCGACTCC
Flammeascoma_lignicola          GTAATGTTGCCGGTGACTCCAAGAACGATCCACCCAAGGGTGCCGAGTCC
Fuscosphaeria_hungarica         GTAACGTTGCTGGTGACTCCAAGAACGACCCTCCCAAGGGTGCCGAATCC
Fusiformispora_clematidis       GCAACGTCGCTGGTGACTCCAAGAACGACCCCCCCAAGGGTGCTGAGTCC
Guttulispora_crataegi           GCAACGTCGCTGGTGACTCCAAGAACGACCCCCCTAAGGGCTGCGACTCC
Halomassarina_thalassiae        GCAACGTCGCTGGTGACTCCAAGAATGACCCGCCCAAGGGCGCTGAGTCC
Halotthia_posidoniae            --------------------------------------------------
Helminthosporiella_stilbacea    GAAACGTTGCCGGTGACTCCAAGAACGACCCCCCCAAGGGTGCTGAGTCC
Hermatomyces_subiculosus        GAAACGTCGCTGGTGACTCCAAGAACGATCCCCCCAAGGGTGCCGAGTCC
Kazuakitanaka_lancangensis      GTAACGTCGCTGGTGACTCCAAGAACGACCCCCCCAAGGGTGCCGAGTCT
Keissleriella_bambusicola       GCAACGTTGCTGGTGACTCCAAGACCGACCCCCCCAAAGGCGCCGAGTCT
Longiostiolum_tectonae          --------------------------------------------------
Lonicericola_fuyuanensis        GTAACGTCGCTGGTGACTCCAAGAACGACCCCCCCAAGGGTGCTGAGTCC
Massarina_cisti                 GCAACGTCGCTGGTGACTCCAAGCAGGATCCCCCCAAGGGTGCCGAGTCC
Mauritiana_rhizophorae          GTAACGTCGCCGGTGACTCCAAGAACGACCCGCCCAAGGGCGCCGAGTCC
Meanderella_rijsii              --------------------------------------------------
Melanocamarosporium_galiicola   --------------------------------------------------
Multilocularia_bambusae         GCAACGTCGCTGGTGACTCCAAGAACGACCCGCCCAAGGGCGCCGAGTCC
Murispora_cardui                GCAACGTCGCTGGTGACTCCAAGAACGACCCCCCCAAGGGTGCCGAGTCC
Neoaquastroma_cylindricum       GCAACGTCGCTGGTGACTCCAAGAACGACCCGCCCAAGGGTGCCGAGTCC
Neoastrosphaeriella_krabiensis  --------------------------------------------------
Neobrevicollum_oleae            --------------------------------------------------
Neolophiotrema_xiaokongense     GCAACGTCGCTGGTGACTCCAAGAACGACCCTCCCAAGGGTGCCGAGTCC
Neooccultibambusa_kaiyangensis  GTAACGTCGCCGGTGACTCCAAGAACGATCCACCAAAGGGCTGCGACTCC
Neothyrostroma_encephalarti     --------------------------------------------------
Nigromargarita_tarda_H331       GTAACGTTGCTGGTGACTCTAAGAACGACCCTCCTAAGGGTGCTGAGTCC
Nigromargarita_tarda_H263       GTAACGTTGCTGGTGACTCTAAGAACGACCCTCCTAAGGGTGCTGAGTCC
Paramonodictys_hongheensis      GCAACGTCGCTGGTGACTCCAAGAACGACCCACCCAAGGGTGCTGAGTCA
Phaeosclera_dematioides         GCAACGTTGCCGGTGACTCCAAGACCGACCCTCCCAAGGGTTGCGACAGC
Purpureofaciens_aquatica        GCAACGTTGCCGGTGACTCCAAGAACGACCCGCCCAAGGGTGCCGAGTCC
Quixadomyces_hongheensis        GTAACGTTGCTGGTGACTCCAAGAACGACCCCCCCAAGGGTGCCGAGTCT
Shearia_formosa                 GCAACGTCGCTGGTGACTCCAAGAATGACCCGCCAAAGGGTGCTGAGTCC
Sulcatispora_berchemiae         GCAACGTTGCTGGTGATTCCAAGAACGACCCGCCCAAGGGTGCCGAGTCT
Thyrostroma_ulmigenum           GTAACGTTGCCGGTGACTCCAAGACCGACCCCCCCAAGGGTGCCGAGTCC
Tingoldiago_clavata             --------------------------------------------------
Trematosphaeria_grisea          GCAACGTCGCCGGTGACTCCAAGAACGACCCGCCCAAGGGTGCTGAGTCC

Acericola_italica               TTCAACGCCCAG--------------GTCATCGTCCTTAACCACCCCGGC
Alpinaria_rhododendri           --------------------------------------------------
Amniculicola_lignicola          --------------------------------------------------
Anastomitrabeculia_didymospora  TTCAACGCTCAG--------------GTCATCGTCCTCAACCACCCTGGC
Angustimassarina_camporesii     --------------------------------------------------
Anteaglonium_gordoniae          TTCAACGCCCAG--------------GTCATCGTCCTCAACCACCCCGGC
Aposphaeria_corallinolutea      --------------------------------------------------
Aquadictyospora_clematidis      TTCAACGCTCAG--------------GTCATCGTCCTCAACCACCCCGGT
Aquastroma_magniostiolatum      --------------------------------------------------
Aquatospora_cylindrica          TTCAATGCCCAG--------------GTCATCGTCCTCAACCATCCCGGC
Aquimassariosphaeria_kunmingen  TTCAACGCCCAG--------------GTCATCGTCCTGAACCACCCCGGT
Arundellina_typhae              --------------------------------------------------
Xenoastrosphaeriella_tornata    TTCAACGCTCAG--------------GTTATCGTCCTTAACCACCCTGGC
Brevicollum_hyalosporum         TTCAATGCCCAG--------------GTCATTGTCCTCAACCACCCTGGT
Brunneofusispora_inclinatiosti  TTCAACGCCCAG--------------GTTATCGTGCTCAACCACCCCGGC
Capulatispora_sagittiformis     --------------------------------------------------
Corynespora_nabanheensis        TTCAACGCTCAG--------------GTCATCGTCCTCAACCACCCTGGC
Dendryphiella_phitsanulokensis  --------------------------------------------------
Dictyocheirospora_clematidis    TTCAATGCCCAG--------------GTCATCGTCCTCAACCACCCCGGT
Dothidea_sambuci                TTCAACGCCCAG--------------GTCATCGTCCTTAACCACCCCGGT
Dothidotthia_robiniae           --------------------------------------------------
Emarellia_grisea                TTCAACGCCCAG--------------GTCATCGTCCTCAACCACCCCGGC
Falciformispora_senegalensis    TTCAACGCCCAG--------------GTCATCGTCCTTAACCATCCCGGC
Fissuroma_wallichiae            TTCAATGCCCAA--------------GTTATTGTCCTCAATCACCCCGGT
Flabellascoma_sichuanense       TTCAACGCCCAG--------------GTCATCGTCCTTAACCACCCCGGC
Flammeascoma_lignicola          TTCAACGCCCAG--------------GTCATCGTCCTCAACCATCCTGGT
Fuscosphaeria_hungarica         TTCAACGCCCAG--------------GTCATCGTTCTCAACCACCCCGGC
Fusiformispora_clematidis       TTCAACGCTCAG--------------GTCATCGTCCTCAACCACCCCGGT
Guttulispora_crataegi           TTCAACGCTCAG--------------GTCATCGTTCTCAACCACCCCGGC
Halomassarina_thalassiae        TTCAACGCCCAA--------------GTCATCGTCCTTAACCACCCCGGC
Halotthia_posidoniae            --------------------------------------------------
Helminthosporiella_stilbacea    TTCAACGCTCAG--------------GTCATCGTCCTCAACCACCCCGGT
Hermatomyces_subiculosus        TTCAACGCTCAG--------------GTCATTGTCCTCAACCACCCTGGC
Kazuakitanaka_lancangensis      TTCAACGCCCAG--------------GTTATCGTCCTTAACCACCCTGGT
Keissleriella_bambusicola       TTCAACGCTCAA--------------GTCATTGTCCTCAACCACCCTGGT
Longiostiolum_tectonae          --------------------------------------------------
Lonicericola_fuyuanensis        TTCAACGCCCAG--------------GTCATCGTCCTCAACCACCCTGGT
Massarina_cisti                 TTCAACGCCCAG--------------GTTATCGTCCTCAACCACCCCGGT
Mauritiana_rhizophorae          TTCAACGCCCAG--------------GTCATCGTCCTCAACCACCCCGGC
Meanderella_rijsii              --------------------------------------------------
Melanocamarosporium_galiicola   --------------------------------------------------
Multilocularia_bambusae         TTCAACGCTCAG--------------GTCATCGTCCTGAACCACCCCGGC
Murispora_cardui                TTCAACGCCCAG--------------GTCATCGTCCTTAACCACCCCGGC
Neoaquastroma_cylindricum       TTCAACGCCCAG--------------GTCATCGTTCTCAACCACCCCGGC
Neoastrosphaeriella_krabiensis  --------------------------------------------------
Neobrevicollum_oleae            --------------------------------------------------
Neolophiotrema_xiaokongense     TTCAACGCCCAG--------------GTCATCGTCCTCAACCACCCTGGT
Neooccultibambusa_kaiyangensis  TTCAACGCCCAG--------------GTCATCGTCCTTAACCACCCCGGC
Neothyrostroma_encephalarti     --------------------------------------------------
Nigromargarita_tarda_H331       TTCAACGCCCAG--------------GTCATCGTTCTCAACCATCCCGGC
Nigromargarita_tarda_H263       TTCAACGCCCAG--------------GTCATCGTTCTCAACCATCCCGGC
Paramonodictys_hongheensis      TTCAACGCCCAG--------------GTCATCGTCCTCAACCACCCCGGC
Phaeosclera_dematioides         TTCAACGCCCAG--------------GTCATTGTCTTGAACCACCCTGGT
Purpureofaciens_aquatica        TTCAACGCCCAG--------------GTCATCGTCCTCAACCACCCCGGT
Quixadomyces_hongheensis        TTCAACGCCCAG--------------GTCATCGTCCTCAACCACCCTGGT
Shearia_formosa                 TTCAACGCCCAG--------------GTCATCGTTCTTAACCACCCCGGC
Sulcatispora_berchemiae         TTCAACGCCCAG--------------GTCATTGTCCTCAACCACCCTGGC
Thyrostroma_ulmigenum           TTCAACGCCCAG--------------GTCATCGTCCTCAACCACCCTGGT
Tingoldiago_clavata             --------------------------------------------------
Trematosphaeria_grisea          TTCAACGCCCAG--------------GTCATCGTCCTTAACCACCCCGGC

Acericola_italica               CAGGTCGGTGCTGGTTACGCACCCGTCTTGGATTGCCACACTGCCCACA
Alpinaria_rhododendri           -------------------------------------------------
Amniculicola_lignicola          -------------------------------------------------
Anastomitrabeculia_didymospora  CAGGTCGGTGCTGGTTACGCTCCTGTCTTGGATTGCCACACTGCCCACA
Angustimassarina_camporesii     -------------------------------------------------
Anteaglonium_gordoniae          CAGGTCGGTGCTGGTTACGCTCCAGTCTTGGATTGCCACACTGCCCACA
Aposphaeria_corallinolutea      -------------------CTCCCATCCTAGGAAGCCGC----------
Aquadictyospora_clematidis      CAAGTCGGTGCTGGATACGCTCCCGTCCTCGATTGCCACACTGCCCACA
Aquastroma_magniostiolatum      -------------------------------------------------
Aquatospora_cylindrica          CAGGTCGGTGCTGGTTATGCTCCTGTTTTGGATTGCCACACCGCCCACA
Aquimassariosphaeria_kunmingen  CAGGTCGGTGCCGGCTACGCACCAGTCCTCGATTGCCACACTGCCCACA
Arundellina_typhae              -------------------------------------------------
Xenoastrosphaeriella_tornata    CAGGTTGGTGCTGGTTACGCCCCGGTGTTGGATTGCCACACTGCCCATA
Brevicollum_hyalosporum         CAGGTCGGTGCCGGATATGCTCCAGTCTTGGATTGCCACACTGCCCATA
Brunneofusispora_inclinatiosti  CAGGTCGGTGCTGGTTACGCCCCAGTCTTGGATTGCCACACTGCCCACA
Capulatispora_sagittiformis     -------------------------------------------------
Corynespora_nabanheensis        CAGGTTGGTGCTGGTTACGCTCCTGTCTTGGATTGCCACACTGCCCACA
Dendryphiella_phitsanulokensis  -------------------------------------------------
Dictyocheirospora_clematidis    CAAGTCGGTGCTGGATACGCTCCTGTCCTCGATTGCCACACTGCCCACA
Dothidea_sambuci                CAGGTCGGTGCCGGTTACGCACCAGTGTTGGATTGCCACACTGCCCACA
Dothidotthia_robiniae           -------------------------------------------------
Emarellia_grisea                CAGGTTGGTGCTGGTTACGCTCCCGTCCTCGACTGCCACACTGCCCACA
Falciformispora_senegalensis    CAGGTCGGTGCTGGTTACGCTCCCGTCCTCGACTGCCACACCGCGCACA
Fissuroma_wallichiae            CAGGTCGGTGCTGGTTACGCTCCGGTCCTCGACTGCCACACTGCACATA
Flabellascoma_sichuanense       CAGGTCGGTGCTGGTTATGCTCCTGTCTTGGATTGCCACACTGCCCACA
Flammeascoma_lignicola          CAGGTCGGTGCTGGTTATGCTCCTGTCTTGGATTGCCACACTGCCCACA
Fuscosphaeria_hungarica         CAGGTGGGTGCTGGTTATGCTCCTGTCCTCGACTGCCACACTGCCCACA
Fusiformispora_clematidis       CAGGTCGGTGCCGGTTACGCCCCCGTCTTGGATTGCCACACTGCCCACA
Guttulispora_crataegi           CAAGTCGGTGCTGGTTACGCTCCCGTCTTGGATTGCCACACTGCCCACA
Halomassarina_thalassiae        CAGGTCGGAGCTGGTTACGCACCCGTCCTCGACTGCCACACTGCCCACA
Halotthia_posidoniae            -------------------------------------------------
Helminthosporiella_stilbacea    CAGGTCGGTGCAGGCTACGCTCCCGTCCTTGACTGCCACACTGCCCACA
Hermatomyces_subiculosus        CAGGTCGGTGCTGGTTACGCTCCTGTCTTGGATTGCCACACTGCCCACA
Kazuakitanaka_lancangensis      CAGGTCGGTGCTGGCTACGCTCCTGTGCTCGACTGCCACACCGCCCACA
Keissleriella_bambusicola       CAGGTCGGTGCCGGTTACGCACCCGTCCTCGACTGCCACACCGCCCACA
Longiostiolum_tectonae          -------------------------------------------------
Lonicericola_fuyuanensis        CAGGTCGGTGCTGGTTACGCTCCAGTCCTCGACTGCCACACTGCCCACA
Massarina_cisti                 CAGGTCGGTGCTGGTTACGCCCCGGTTCTCGACTGCCACACTGCCCACA
Mauritiana_rhizophorae          CAGGTCGGTGCTGGTTACGCCCCTGTCTTGGATTGCCACACTGCCCACA
Meanderella_rijsii              -------------------------------------------------
Melanocamarosporium_galiicola   -------------------------------------------------
Multilocularia_bambusae         CAGGTCGGTGCTGGTTACGCTCCCGTCCTCGACTGCCACACTGCCCACA
Murispora_cardui                CAAGTCGGTGCTGGTTACGCTCCCGTCTTGGATTGCCACACCGCCCATA
Neoaquastroma_cylindricum       CAGGTCGGTGCTGGCTACGCTCCCGTTCTCGACTGCCACACTGCCCACA
Neoastrosphaeriella_krabiensis  -------------------------------------------------
Neobrevicollum_oleae            -------------------------------------------------
Neolophiotrema_xiaokongense     CAGGTCGGTGCCGGCTATGCTCCCGTCTTGGATTGCCACACTGCCCACA
Neooccultibambusa_kaiyangensis  CAGGTCGGTGCTGGTTACGCTCCAGTCTTGGATTGCCACACTGCCCACA
Neothyrostroma_encephalarti     -------------------------------------------------
Nigromargarita_tarda_H331       CAGGTCGGTGCTGGTTACGCTCCTGTCCTTGACTGCCACACTGCCCACA
Nigromargarita_tarda_H263       CAGGTCGGTGCTGGTTACGCTCCTGTCCTTGACTGCCACACTGCCCACA
Paramonodictys_hongheensis      CAGGTCGGTGCTGGTTACGCTCCCGTCCTCGACTGCCACACTGCCCACA
Phaeosclera_dematioides         CAGGTCGGTGCCGGATACGCACCAGTCCTCGACTGCCACACTGCCCACA
Purpureofaciens_aquatica        CAGGTTGGTGCTGGTTACGCTCCTGTCTTGGATTGCCACACCGCCCATA
Quixadomyces_hongheensis        CAGGTCGGTGCCGGTTACGCACCAGTCCTCGACTGCCACACTGCCCACA
Shearia_formosa                 CAGGTCGGAGCTG------------------------------------
Sulcatispora_berchemiae         CAGGTTGGTGCTGGTTACGCTCCCGTGCTCGACTGCCACACTGCCCACA
Thyrostroma_ulmigenum           CAGGTCGGTGCCGGTTACGCCCCAGTGTTGGATTGCCACACTGCCCACA
Tingoldiago_clavata             -------------------------------------------------
Trematosphaeria_grisea          CAGGTTGGAGCTGGTTACGCCCCTGTTCTCGACTGCCACACCGCCCACA
;
end;
BEGIN MRBAYES;

	Lset  nst=6  rates=invgamma;
	Prset statefreqpr=dirichlet(1,1,1,1);
mcmcp ngen=1000000 samplefreq=100; 
END;
