# Supplementary material for: ﻿Nigromargaritatarda gen. et sp. nov. and distribution of an intron position class within Pleosporales
Source: IMA Fungus. 2025 Feb 28;16:e145425. doi: 10.3897/imafungus.16.145425 (PMC11889510; doi:10.3897/imafungus.16.145425)
Supplement: Supplementary material 2 — ZIP-archive [file imafungus-16-e145425-s002.zip › comb60_MrBayes.nxs.con]

#NEXUS

[ID: 8120576185]
begin trees;
   [Note: This tree contains information on the topology, 
          branch lengths (if present), and the probability
          of the partition indicated by the branch.]
   tree con_50_majrule = (Acericola_italica:0.133142,Quixadomyces_hongheensis:0.069978,((((Alpinaria_rhododendri:0.044675,(Aposphaeria_corallinolutea:0.034074,Melanocamarosporium_galiicola:0.014224)0.82:0.016438)1.00:0.390878,((((((Amniculicola_lignicola:0.066831,Murispora_cardui:0.079590)1.00:0.045223,Fusiformispora_clematidis:0.179375)1.00:0.059564,(((((Anteaglonium_gordoniae:0.082963,Neolophiotrema_xiaokongense:0.169899)1.00:0.032733,(Flammeascoma_lignicola:0.206978,Purpureofaciens_aquatica:0.203102)0.74:0.014356)1.00:0.049615,Hermatomyces_subiculosus:0.103932)1.00:0.036349,((Aquatospora_cylindrica:0.229600,Xenoastrosphaeriella_tornata:0.198891)1.00:0.061237,(Fissuroma_wallichiae:0.096565,Neoastrosphaeriella_krabiensis:0.205117)1.00:0.133559)0.90:0.026747)0.90:0.021094,(Aquimassariosphaeria_kunmingen:0.054835,Arundellina_typhae:0.131958)1.00:0.127521)0.55:0.010414)1.00:0.022590,(Dothidea_sambuci:0.199224,Phaeosclera_dematioides:0.252996)1.00:0.318971)1.00:0.021765,((Angustimassarina_camporesii:0.041738,Neothyrostroma_encephalarti:0.089932)1.00:0.093771,((Capulatispora_sagittiformis:0.053180,Guttulispora_crataegi:0.040149)1.00:0.048328,Flabellascoma_sichuanense:0.183595)1.00:0.097536)1.00:0.040065)0.72:0.009414,((Brunneofusispora_inclinatiosti:0.108677,Neooccultibambusa_kaiyangensis:0.098227)1.00:0.080964,(Halotthia_posidoniae:0.169377,Mauritiana_rhizophorae:0.090740)1.00:0.249971)0.93:0.048167)0.99:0.018195)1.00:0.026398,((((Anastomitrabeculia_didymospora:0.231100,(Longiostiolum_tectonae:0.140415,Shearia_formosa:0.060745)1.00:0.057118)0.81:0.023520,(Brevicollum_hyalosporum:0.057716,Neobrevicollum_oleae:0.175129)1.00:0.145273)0.56:0.012550,((((((Aquadictyospora_clematidis:0.062820,Dictyocheirospora_clematidis:0.089819)1.00:0.055190,Dendryphiella_phitsanulokensis:0.177661)1.00:0.062576,(Keissleriella_bambusicola:0.037960,Tingoldiago_clavata:0.076921)1.00:0.051883)0.71:0.016742,(Kazuakitanaka_lancangensis:0.119626,Sulcatispora_berchemiae:0.182299)1.00:0.097835)1.00:0.033437,(((((Aquastroma_magniostiolatum:0.104572,Lonicericola_fuyuanensis:0.106096)0.55:0.019414,Paramonodictys_hongheensis:0.055282)1.00:0.028231,Multilocularia_bambusae:0.079010)1.00:0.082352,Neoaquastroma_cylindricum:0.136984)1.00:0.038317,(((Emarellia_grisea:0.180929,((Halomassarina_thalassiae:0.212481,Meanderella_rijsii:0.251168)0.91:0.051632,Trematosphaeria_grisea:0.116938)0.76:0.024026)0.99:0.038193,Falciformispora_senegalensis:0.219081)1.00:0.046042,(Fuscosphaeria_hungarica:0.089188,(Nigromargarita_tarda_H331:0.004517,Nigromargarita_tarda_H263:0.003664)1.00:0.151150)1.00:0.055904)1.00:0.037670)0.98:0.032381)0.56:0.017598,(Helminthosporiella_stilbacea:0.080243,Massarina_cisti:0.151147)1.00:0.094348)1.00:0.061860)0.68:0.014963,Corynespora_nabanheensis:0.141570)0.65:0.012410)1.00:0.083765,(Dothidotthia_robiniae:0.039404,Thyrostroma_ulmigenum:0.032044)1.00:0.064138)0.84:0.021959);

   [Note: This tree contains information only on the topology
          and branch lengths (mean of the posterior probability density).]
   tree con_50_majrule = (Acericola_italica:0.133142,Quixadomyces_hongheensis:0.069978,((((Alpinaria_rhododendri:0.044675,(Aposphaeria_corallinolutea:0.034074,Melanocamarosporium_galiicola:0.014224):0.016438):0.390878,((((((Amniculicola_lignicola:0.066831,Murispora_cardui:0.079590):0.045223,Fusiformispora_clematidis:0.179375):0.059564,(((((Anteaglonium_gordoniae:0.082963,Neolophiotrema_xiaokongense:0.169899):0.032733,(Flammeascoma_lignicola:0.206978,Purpureofaciens_aquatica:0.203102):0.014356):0.049615,Hermatomyces_subiculosus:0.103932):0.036349,((Aquatospora_cylindrica:0.229600,Xenoastrosphaeriella_tornata:0.198891):0.061237,(Fissuroma_wallichiae:0.096565,Neoastrosphaeriella_krabiensis:0.205117):0.133559):0.026747):0.021094,(Aquimassariosphaeria_kunmingen:0.054835,Arundellina_typhae:0.131958):0.127521):0.010414):0.022590,(Dothidea_sambuci:0.199224,Phaeosclera_dematioides:0.252996):0.318971):0.021765,((Angustimassarina_camporesii:0.041738,Neothyrostroma_encephalarti:0.089932):0.093771,((Capulatispora_sagittiformis:0.053180,Guttulispora_crataegi:0.040149):0.048328,Flabellascoma_sichuanense:0.183595):0.097536):0.040065):0.009414,((Brunneofusispora_inclinatiosti:0.108677,Neooccultibambusa_kaiyangensis:0.098227):0.080964,(Halotthia_posidoniae:0.169377,Mauritiana_rhizophorae:0.090740):0.249971):0.048167):0.018195):0.026398,((((Anastomitrabeculia_didymospora:0.231100,(Longiostiolum_tectonae:0.140415,Shearia_formosa:0.060745):0.057118):0.023520,(Brevicollum_hyalosporum:0.057716,Neobrevicollum_oleae:0.175129):0.145273):0.012550,((((((Aquadictyospora_clematidis:0.062820,Dictyocheirospora_clematidis:0.089819):0.055190,Dendryphiella_phitsanulokensis:0.177661):0.062576,(Keissleriella_bambusicola:0.037960,Tingoldiago_clavata:0.076921):0.051883):0.016742,(Kazuakitanaka_lancangensis:0.119626,Sulcatispora_berchemiae:0.182299):0.097835):0.033437,(((((Aquastroma_magniostiolatum:0.104572,Lonicericola_fuyuanensis:0.106096):0.019414,Paramonodictys_hongheensis:0.055282):0.028231,Multilocularia_bambusae:0.079010):0.082352,Neoaquastroma_cylindricum:0.136984):0.038317,(((Emarellia_grisea:0.180929,((Halomassarina_thalassiae:0.212481,Meanderella_rijsii:0.251168):0.051632,Trematosphaeria_grisea:0.116938):0.024026):0.038193,Falciformispora_senegalensis:0.219081):0.046042,(Fuscosphaeria_hungarica:0.089188,(Nigromargarita_tarda_H331:0.004517,Nigromargarita_tarda_H263:0.003664):0.151150):0.055904):0.037670):0.032381):0.017598,(Helminthosporiella_stilbacea:0.080243,Massarina_cisti:0.151147):0.094348):0.061860):0.014963,Corynespora_nabanheensis:0.141570):0.012410):0.083765,(Dothidotthia_robiniae:0.039404,Thyrostroma_ulmigenum:0.032044):0.064138):0.021959);
end;
