# Supplementary material for: ﻿Nigromargaritatarda gen. et sp. nov. and distribution of an intron position class within Pleosporales
Source: IMA Fungus. 2025 Feb 28;16:e145425. doi: 10.3897/imafungus.16.145425 (PMC11889510; doi:10.3897/imafungus.16.145425)
Supplement: Supplementary material 2 — ZIP-archive [file imafungus-16-e145425-s002.zip › Info_ASR_onlyintron_125.xlsx]

## Sheet: 125introns信息
Acc. no.	Identity Percent	Evalue	Max score	Species	Type	Intron	Family	Genus	Host	Country	Note	Habitat
PP564857	100			Nigermargarita tardus	-	IntronCarrying	Nigermargaritaceae	Nigermargarita	Gymnocarpos przewalskii	China	-	healthy root
MW209066	96.573	6.96e-146	531	Fuscosphaeria hungarica	-	IntronCarrying	Trematosphaeriaceae	Fuscosphaeria	Festuca vaginata	Hungary	-	healthy root
ON876672	94.006	1.54e-127	470	Laburnicola radiciphila	-	IntronCarrying	Didymosphaeriaceae	Laburnicola	Triticum aestivum	Kazakhstan	endophyte	healthy root
KY522725	92.212	5.57e-122	451	Pseudoasteromassaria spadicea	holotype	IntronCarrying	Latoruaceae	Pseudoasteromassaria	submerged wood	Thailand	-	-
NG_064842	91.85	3.35e-119	442	Dictyosporium olivaceosporum	holotype	IntronCarrying	Dictyosporiaceae	Dictyosporium	-	Japan	-	submerged woody plant
AB797222	91.304	7.26e-116	431	Dictyosporium digitatum	-	IntronCarrying	Dictyosporiaceae	Dictyosporium	-	Japan	-	dead wood
AB797229	90.741	9.39e-115	427	Dictyosporium tetrasporum	-	IntronCarrying	Dictyosporiaceae	Dictyosporium	-	Japan	-	dead wood
NG_064841	90.741	9.39e-115	427	Dictyocheirospora bannica	holotype	IntronCarrying	Dictyosporiaceae	Dictyocheirospora	-	Japan	-	dead wood
OP749878	90.994	3.38e-114	425	Dictyosporium tubulatum	-	IntronCarrying	Dictyosporiaceae	Dictyosporium	-	China	-	Submerged wood
GU261720	90.769	3.38e-114	425	Trematosphaeria wegeliniana	-	IntronCarrying	Trematosphaeriaceae	Trematosphaeria	-	-	-	-
OP526624	90.402	4.37e-113	422	Dictyocheirospora multiappendiculata	-	IntronCarrying	Dictyosporiaceae	Dictyocheirospora	-	China	-	submerged wood
OP526622	90.093	7.31e-111	414	Dictyocheirospora suae	-	IntronCarrying	Dictyosporiaceae	Dictyocheirospora	-	China	-	submerged wood
MH388310	89.815	9.46e-110	411	Dictyocheirospora xishuangbannaensis	holotype	IntronCarrying	Dictyosporiaceae	Dictyocheirospora	Pandanaceae	China	-	-
KC841034	90.093	9.46e-110	411	Ophiosphaerella korrae	-	IntronCarrying	Phaeosphaeriaceae	Ophiosphaerella	bermudagrass	USA	-	-
LC618853	89.815	9.46e-110	411	Herpotrichia macrotricha	-	IntronCarrying	Melanommataceae	Herpotrichia	-	Japan	-	-
MH381762	90.062	3.4e-109	409	Dictyosporium nigroapice	-	IntronCarrying	Dictyosporiaceae	Dictyosporium	-	Thailand	-	decaying wood in stream water
KU759580	89.783	1.58e-107	403	Seltsamia galinsogisoli (nom. inval.)	-	IntronCarrying	Cucurbitariaceae	Seltsamia	-	China	-	soil around root of Galinsoga
OP526621	89.752	1.58e-107	403	Dictyocheirospora chiangmaiensis	-	IntronCarrying	Dictyosporiaceae	Dictyocheirospora	-	Thailand	-	submerged wood
OP526625	89.198	2.05e-106	399	Dictyocheirospora aquadulcis	-	IntronCarrying	Dictyosporiaceae	Dictyocheirospora	-	Thailand	-	submerged wood
MG829140	88.496	7.36e-106	398	Neosetophoma rosae	-	IntronCarrying	Phaeosphaeriaceae	Neosetophoma	Rosa canina	Italy	-	dead aerial spines
MH381757	88.854	9.53e-105	394	Dictyocheirospora indica	-	IntronCarrying	Dictyosporiaceae	Dictyocheirospora	-	Thailand	-	decaying wood in stream water
KP690991	89.198	3.43e-104	392	Ophiosphaerella herpotricha	-	IntronCarrying	Phaeosphaeriaceae	Ophiosphaerella	-	USA	-	Bermudagrass
MK356327	89.198	3.43e-104	392	Parafenestella rosacearum	-	IntronCarrying	Cucurbitariaceae	Parafenestella	Rosa canina	Austria	-	-
KX641895	88.923	1.23e-103	390	Fusiconidium aquaticum	-	IntronCarrying	Melanommataceae	Fusiconidium	-	-	-	-
NG_065683	88.72	4.43e-103	388	Camarosporium quaternatum	holotype	IntronCarrying	Pleosporineae	Camarosporium	-	Hungary	-	Lycium barbarum
OR242657	88.889	1.59e-102	387	Neocucurbitaria pistaciicola	holotype	IntronCarrying	Cucurbitariaceae	Neocucurbitaria	-	China	-	dead branches
KP690979	88.889	1.59e-102	387	Ophiosphaerella narmari	-	IntronCarrying	Phaeosphaeriaceae	Ophiosphaerella	-	Australia	-	-
OR134404	89.097	5.73e-102	385	Dictyosporium karsti	holotype	IntronCarrying	Dictyosporiaceae	Dictyosporium	-	China	-	Dead branch of woody plant
OK161236	88.854	2.06e-101	383	Crassoascoma potentillae	-	IntronCarrying	Lentitheciaceae	Crassoascoma	Dasiphora fruticosa	China	-	-
NG_148891	88.58	7.42e-101	381	Parafenestella ulmi	holotype	IntronCarrying	Cucurbitariaceae	Parafenestella	Ulmus pumila	China	-	-
OL891807	88.58	7.42e-101	381	Parafenestella ulmicola	holotype	IntronCarrying	Cucurbitariaceae	Parafenestella	Ulmus pumila	China	-	-
OR253216	88.235	2.67e-100	379	Pseudothyridariella idesiae	holotype	IntronCarrying	Thyridariaceae	Pseudothyridariella	-	China	-	Dead branches
JN851818	88.037	1.24e-98	374	Kalmusia ebuli	neotype	IntronCarrying	Didymosphaeriaceae	Kalmusia	-	-	-	-
NG_073508	88.272	1.24e-98	374	Fenestella media	epitype	IntronCarrying	Cucurbitariaceae	Fenestella	Corylus avellana	Austria	-	-
NG_061079	87.059	4.46e-98	372	Neosetophoma samarorum	holotype	IntronCarrying	Phaeosphaeriaceae	Neosetophoma	Phlox paniculata	Netherlands	-	-
NG_068371	87.692	5.77e-97	368	Paraphaeosphaeria graminicola	epitype	IntronCarrying	Didymosphaeriaceae	Paraphaeosphaeria	Poaceae	Thailand	-	-
KY501126	86.765	2.08e-96	366	Neosetophoma garethjonesii	-	IntronCarrying	Phaeosphaeriaceae	Neosetophoma	unidentified plant	UK	-	forest soil
AB797261	87.73	2.08e-96	366	Pleomonodictys capensis	-	IntronCarrying	Pleomonodictydaceae	Pleomonodictys	Padus avium	Russia	-	-
MF795838	87.654	7.47e-96	364	Neocucurbitaria rhamni	ex epitype	IntronCarrying	Cucurbitariaceae	Neocucurbitaria	Frangula alnus	Austria	-	-
ON876674	87.888	7.47e-96	364	Laburnicola nematophila	holotype	IntronCarrying	Didymosphaeriaceae	Laburnicola	Heterodera filipjevi	Turkey	endophyte	eggs of the nematode
NG_061264	89.037	7.47e-96	364	Pseudocoleophoma calamagrostidis	holotype	IntronCarrying	Dictyosporiaceae	Pseudocoleophoma	Calamagrostis matsumurae	Japan	-	-
NG_242407	87.654	2.69e-95	363	Darksidea phi	holotype	IntronCarrying	Lentitheciaceae	Darksidea	Bouteloua dactyloides	USA	-	root
KP184076	87.654	2.69e-95	363	Darksidea beta	-	IntronCarrying	Lentitheciaceae	Darksidea	Festuca vaginata	Hungary	DSE	roots of host
NG_062189	87.654	2.69e-95	363	Darksidea gamma	holotype	IntronCarrying	Lentitheciaceae	Darksidea	Festuca vaginata	Hungary	-	roots of host
NG_062186	87.616	2.69e-95	363	Darksidea delta	holotype	IntronCarrying	Lentitheciaceae	Darksidea	Festuca vaginata	Hungary	-	roots of host
OP059014	87.385	2.69e-95	363	Septofusispora thailandica	-	IntronCarrying	Didymosphaeriaceae	Septofusispora	-	Thailand	-	dead wood
JF740098	87.117	3.48e-94	359	Heterospora dimorphospora	-	IntronCarrying	Leptosphaeriaceae	Heterospora	Chenopodium quinoa	Peru	-	-
HQ599454	87.188	1.25e-93	357	Massaria zanthoxyli	-	IntronCarrying	Massariaceae	Massaria	Zanthoxylum americanum	-	-	-
NG_060993	87.227	4.5e-93	355	Quadricrura septentrionalis	holotype	IntronCarrying	Tetraplosphaeriaceae	Quadricrura	Sasa kurilensis, culms	Japan	-	-
MG520986	85.965	1.62e-92	353	Parastagonospora minima	holotype	IntronCarrying	Phaeosphaeriaceae	Parastagonospora	Dactylis sp.	Italy	-	dead stem
NG_068368	85.965	1.62e-92	353	Parastagonospora poaceicola	holotype	IntronCarrying	Phaeosphaeriaceae	Parastagonospora	Dactylis glomerata	Italy	-	-
KU842390	85.965	1.62e-92	353	Parastagonospora cumpignensis	-	IntronCarrying	Phaeosphaeriaceae	Parastagonospora	Dactylis glomerata	Thailand	-	forest soil
OR134425	87.037	1.62e-92	353	Neoophiobolus fliformisporus	-	IntronCarrying	Phaeosphaeriaceae	Neoophiobolus	-	China	-	Dead culm of herbaceous plant
MT214391	88.372	5.82e-92	351	Xenoroussoella triseptata	holotype	IntronCarrying	Thyridariaceae	Xenoroussoella	Chromolaena odorata	Thailand	-	Dead aerial stems
EU754077	88.197	5.82e-92	351	Paracucurbitaria corni	-	IntronCarrying	Cucurbitariaceae	Paracucurbitaria	Olea europaea	Italy	-	-
NG_063628	86.81	2.09e-91	350	Camarosporidiella laburnicola	holotype	IntronCarrying	Pleosporineae	Camarosporidiella	-	-	-	-
OP378009	86.769	2.09e-91	350	Pseudoastrosphaeriella bambusae	-	IntronCarrying	Pseudoastrosphaeriellaceae	Pseudoastrosphaeriella	-	China	-	decaying wood in stream water
KM014663	88.119	7.52e-91	348	Ophiobolus cirsii	-	IntronCarrying	Phaeosphaeriaceae	Ophiobolus	-	Italy	-	dead wood
NG_062188	86.687	2.71e-90	346	Darksidea zeta	holotype	IntronCarrying	Lentitheciaceae	Darksidea	Festuca vaginata	Hungary	-	roots of host
MT226688	87.789	9.73e-90	344	Chaetosphaeronema clematidis	holotype	IntronCarrying	Phaeosphaeriaceae	Chaetosphaeronema	Clematis orientalis	Belgium	-	-
LC194308	86.834	9.73e-90	344	Cryptocoryneum condensatum	-	IntronCarrying	Pleosporales	Cryptocoryneum	-	-	-	-
NG_073509	86.544	9.73e-90	344	Synfenestella sorbi	holotype (epitype of Cucurbitaria sorbi)	IntronCarrying	Cucurbitariaceae	Synfenestella	Sorbus aucuparia	Austria	-	-
EU754045	87.829	9.73e-90	344	Chaetosphaeronema hispidulum	-	IntronCarrying	Phaeosphaeriaceae	Chaetosphaeronema	Anthyllis vulneraria	Germany	-	-
NG_061189	86.378	1.26e-88	340	Darksidea alpha	holotype	IntronCarrying	Lentitheciaceae	Darksidea	Festuca vaginata	Hungary	-	roots of host
NG_070660	87.459	4.53e-88	339	Chaetosphaeronema clematidicola	holotype	IntronCarrying	Phaeosphaeriaceae	Chaetosphaeronema	Clematis patens	Belgium	-	-
KY066741	86.293	4.53e-88	339	Longipedicellata aptrootii	-	IntronCarrying	Bambusicolaceae	Longipedicellata	submerged bamboo	Thailand	-	-
EU754097	86.859	1.63e-87	337	Chaetosphaeronema coonsii	-	IntronCarrying	Phaeosphaeriaceae	Chaetosphaeronema	Malus sylvestris	Japan	-	-
OL984031	85.981	5.86e-87	335	Plenodomus changchunensis	holotype	IntronCarrying	Leptosphaeriaceae	Plenodomus	Poaceae	China	-	-
MK522502	86.164	2.11e-86	333	Hydeomyces pinicola	-	IntronCarrying	Phaeosphaeriaceae	Hydeomyces	-	China	-	dead wood of Pinus sp.
NG_067692	86.25	2.11e-86	333	Hydeomyces desertipleosporoides	holotype	IntronCarrying	Phaeosphaeriaceae	Hydeomyces	-	Oman	-	-
OQ168227	85.802	2.11e-86	333	Teichospora parva	-	IntronCarrying	Teichosporaceae	Teichospora	-	China	-	dead wood
AB524483	86.452	2.72e-85	329	Roussoella intermedia	-	IntronCarrying	Thyridariaceae	Roussoella	Sasa kurilensis, culms	Japan	-	-
NG_065119	85.893	9.8e-85	327	Cryptocoryneum longicondensatum	holotype	IntronCarrying	Pleosporales	Cryptocoryneum	Fagus crenata	Japan	-	-
KX650513	85.404	1.27e-83	324	Ohleria modesta	-	IntronCarrying	Pleosporales	Ohleria	-	Spain	-	-
GQ925843	86.469	1.27e-83	324	Halomassarina thalassiae	-	IntronCarrying	Trematosphaeriaceae	Halomassarina	-	-	-	-
NG_065120	85.58	4.56e-83	322	Cryptocoryneum paracondensatum	holotype	IntronCarrying	Pleosporales	Cryptocoryneum	Fagus crenata	Japan	-	-
EU754073	85.358	4.56e-83	322	Neottiosporina paspali	-	IntronCarrying	Massarinaceae	Neottiosporina	Paspalum notatum	USA	-	-
OR134451	85.397	1.64e-82	320	Sulcatispora karsti	-	IntronCarrying	Sulcatisporaceae	Sulcatispora	-	China	-	Dead branch of woody plant
NG_064843	85.443	1.64e-82	320	Sulcatispora berchemiae	holotype	IntronCarrying	Sulcatisporaceae	Sulcatispora	Berchemia racemosa	Japan	-	-
OP749879	85.312	1.64e-82	320	Digitodesmium aquaticum	-	IntronCarrying	Pleosporales	Digitodesmium	-	Thailand	-	Submerged wood
OP377993	85.312	1.64e-82	320	Digitodesmium chishuiense	holotype	IntronCarrying	Pleosporales	Digitodesmium	-	China	-	decaying wood in stream water
NG_063678	85.22	2.12e-81	316	Dactylidina shoemakeri	holotype	IntronCarrying	Phaeosphaeriaceae	Dactylidina	Poa sp.	Italy	-	dead aerial stems
NG_061191	85.047	2.12e-81	316	Flavomyces fulophazii	holotype	IntronCarrying	Massarineae	Flavomyces	Festuca vaginata	Hungary	-	roots of host
LC014605	85.079	7.63e-81	315	Sulcatispora acerina	-	IntronCarrying	Sulcatisporaceae	Sulcatispora	Acer palmatum	Japan	-	-
NG_070154	85.531	2.74e-80	313	Pseudoroussoella chromolaenae	holotype	IntronCarrying	Thyridariaceae	Pseudoroussoella	Chromolaena odorata	Thailand	-	Dead aerial stems
FJ201991	86.149	2.74e-80	313	Trematosphaeria pertusa	epitype	IntronCarrying	Trematosphaeriaceae	Trematosphaeria	-	-	-	-
MH742331	85.256	1.28e-78	307	Pseudoroussoella elaeicola	-	IntronCarrying	Thyridariaceae	Pseudoroussoella	Elaeis guineensis	Thailand	-	dead of petiole
MT957899	84.81	1.28e-78	307	Neolophiotrema xiaokongense	holotype	IntronCarrying	Anteagloniaceae	Neolophiotrema	-	China	-	Dead wood
MT864298	85.161	1.28e-78	307	Longipedicellata aquatica	holotype	IntronCarrying	Bambusicolaceae	Longipedicellata	-	Thailand	-	submerged wood
OR933716	84.568	4.59e-78	305	Phragmocamarosporium sp. WT-2023a	extype	IntronCarrying	Lentitheciaceae	Phragmocamarosporium	Ginkgo biloba	China	-	stems
ON650177	83.648	1.29e-73	291	Acrocalymma arengae	holotype	IntronCarrying	Morosphaeriaceae	Acrocalymma	Arenga pinnata	Thailand	-	on dead rachis and petioles
JN941607	83.648	1.29e-73	291	Curvularia coicis	-	IntronCarrying	Pleosporaceae	Curvularia	-	Japan	-	-
EU848589	84.868	1.29e-73	291	Dendryphiella vinosa	-	IntronCarrying	Dictyosporiaceae	Dendryphiella	-	-	-	-
MK522504	84.281	5.98e-72	285	Hydeopsis verrucispora	-	IntronCarrying	Phaeosphaeriaceae	Hydeopsis	-	China	-	dead culms of unidentified herbaceous
NG_078740	83.333	5.98e-72	285	Neostagonosporella sichuanensis	holotype	IntronCarrying	Phaeosphaeriaceae	Neostagonosporella	-	China	-	branch
NG_061258	84.112	5.98e-72	285	Beverwykella pulmonaria	holotype	IntronCarrying	Melanommataceae	Beverwykella	Fagus sylvatica	Netherlands	-	-
EU754124	83.077	7.74e-71	281	Septoriella hirta	-	IntronCarrying	Phaeosphaeriaceae	Septoriella	Lolium multiflorum	Germany	-	-
KJ739608	82.875	3.6e-69	276	Roussoellopsis macrospora	-	IntronCarrying	Thyridariaceae	Roussoellopsis	bamboo	Thailand	-	living stem
KX650509	83.439	1.29e-68	274	Nigrograna fuscidula	-	IntronCarrying	Nigrogranaceae	Nigrograna	Sambucus nigra	Austria	-	-
KU872122	83.072	1.29e-68	274	Roussoella neopustulans	-	IntronCarrying	Thyridariaceae	Roussoella	bamboo	Thailand	-	-
OM764650	84.053	1.29e-68	274	Neoroussoella bambusae	-	IntronCarrying	Thyridariaceae	Neoroussoella	bamboo	China	-	-
KT376471	83.019	4.66e-68	272	Shrungabeeja longiappendiculata	-	IntronCarrying	Tetraplosphaeriaceae	Shrungabeeja	bamboo	-	-	-
NG_060999	82.803	4.66e-68	272	Magnicamarosporium iriomotense	holotype	IntronCarrying	Sulcatisporaceae	Magnicamarosporium	Diplospora dubia	Japan	-	-
KX650512	83.612	6.02e-67	268	Nigrograna obliqua	-	IntronCarrying	Nigrogranaceae	Nigrograna	Sambucus racemosa	Austria	-	-
MK358811	83.226	2.17e-66	267	Biatriospora borsei	-	IntronCarrying	Biatriosporaceae	Biatriospora	Avicennia marina	India	-	-
OP956053	82.943	2.8e-65	263	Periconia imperatae	holotype	IntronCarrying	Periconiaceae	Periconia	Imperata cylindrica	China	-	dead leaves and culms
NG_062999	82.372	2.8e-65	263	Parathyridaria percutanea	holotype	IntronCarrying	Thyridariaceae	Parathyridaria	Homo sapiens	Aruba	-	subcutaneous infection
KU872113	87.391	1.01e-64	261	Bambusicola thailandica	holotype	IntronCarrying	Bambusicolaceae	Bambusicola	bamboo	Thailand	-	-
NG_061081	82.903	1.01e-64	261	Nigrograna mackinnonii	holotype	IntronCarrying	Nigrogranaceae	Nigrograna	Homo sapiens; man	Venezuela	-	black grain mycetoma
NG_063679	82.895	3.63e-64	259	Dematiopleospora salsolae	holotype	IntronCarrying	Phaeosphaeriaceae	Dematiopleospora	Salsola sp.	Uzbekistan	-	trunk and branches
NG_065085	82.428	1.3e-63	257	Roussoella tuberculata	holotype	IntronCarrying	Thyridariaceae	Roussoella	bamboo	Thailand	-	-
OP956032	82.667	1.3e-63	257	Periconia spodiopogonis	holotype	IntronCarrying	Periconiaceae	Periconia	Spodiopogon sp. [S. ludingensis nom. inval.]	China	-	dead culms
MW886100	82.508	6.07e-62	252	Leptosphaeria chatkalica	-	IntronCarrying	Leptosphaeriaceae	Leptosphaeria	-	Uzbekistan	-	-
MW134600	81.562	6.07e-62	252	Roussoella siamensis	-	IntronCarrying	Thyridariaceae	Roussoella	-	-	-	-
NG_070135	84.646	2.18e-61	250	Keissleriella camporesiana	holotype	IntronCarrying	Lentitheciaceae	Keissleriella	Centaurea sp.	Italy	-	-
MN638850	82.55	7.85e-61	248	Pseudomurilentithecium camporesii	holotype	IntronCarrying	Lentitheciaceae	Pseudomurilentithecium	Vicia sp.	Italy	-	dead aerial stems
NG_063690	81.388	7.85e-61	248	Populocrescentia ammophilae	holotype	IntronCarrying	Phaeosphaeriaceae	Populocrescentia	Ammophila arenaria	Italy	-	dead aerial stems
KU314954	82.639	1.7e-57	237	Neoroussoella lignicola	holotype	IntronCarrying	Thyridariaceae	Neoroussoella	Padina pavonica	Italy	-	Mediterranean Sea
AB797306	83.658	1.7e-57	237	Keissleriella taminensis	-	IntronCarrying	Lentitheciaceae	Keissleriella	-	Japan	-	herbaceous plant
MN081891	81.35	2.2e-56	233	Nigrograna magnoliae	-	IntronCarrying	Nigrogranaceae	Nigrograna	Magnolia grandiflora	China	-	dead twigs
AB524484	80.556	7.9e-56	231	Roussoellopsis tosaensis	-	IntronCarrying	Thyridariaceae	Roussoellopsis	-	Japan	-	culms of bamboo
OR134390	80.192	1.32e-53	224	Astrosphaeriella bambusae	-	IntronCarrying	Astrosphaeriellaceae	Astrosphaeriella	-	China	-	Dead culm of bamboo
JN846741	80.192	1.32e-53	224	Astrosphaeriella stellata	-	IntronCarrying	Astrosphaeriellaceae	Astrosphaeriella	bamboo	Thailand	-	-
MN629353	80.333	6.15e-52	219	Astrosphaeriella neostellata	-	IntronCarrying	Astrosphaeriellaceae	Astrosphaeriella	-	-	-	-
NG_061001	83.265	6.15e-52	219	Clypeoloculus akitaensis	holotype	IntronCarrying	Morosphaeriaceae	Clypeoloculus	-	Japan	-	submerged woody plant
