# Supplementary material for: ﻿Nigromargaritatarda gen. et sp. nov. and distribution of an intron position class within Pleosporales
Source: IMA Fungus. 2025 Feb 28;16:e145425. doi: 10.3897/imafungus.16.145425 (PMC11889510; doi:10.3897/imafungus.16.145425)
Supplement: Supplementary material 2 — ZIP-archive [file imafungus-16-e145425-s002.zip › Info_Co-phylogeny-254.xlsx]

## Sheet: Sheet1
Acc. no.	Kingdom	Phylum	Class	Order	Family	Genus	Species
PP564857	Fungi	Ascomycota	Dothideomycetes	Pleosporales	Nigermargaritaceae	Nigermargarita	Nigermargarita tardus
MW209066	Fungi	Ascomycota	Dothideomycetes	Pleosporales	Trematosphaeriaceae	Fuscosphaeria	Fuscosphaeria hungarica
MW209065	Fungi	Ascomycota	Dothideomycetes	Pleosporales	Trematosphaeriaceae	Fuscosphaeria	Fuscosphaeria hungarica
MW209064	Fungi	Ascomycota	Dothideomycetes	Pleosporales	Trematosphaeriaceae	Fuscosphaeria	Fuscosphaeria hungarica
MW209063	Fungi	Ascomycota	Dothideomycetes	Pleosporales	Trematosphaeriaceae	Fuscosphaeria	Fuscosphaeria hungarica
MW209062	Fungi	Ascomycota	Dothideomycetes	Pleosporales	Trematosphaeriaceae	Fuscosphaeria	Fuscosphaeria hungarica
ON876672	Fungi	Ascomycota	Dothideomycetes	Pleosporales	Didymosphaeriaceae	Laburnicola	Laburnicola radiciphila
ON876673	Fungi	Ascomycota	Dothideomycetes	Pleosporales	Didymosphaeriaceae	Laburnicola	Laburnicola radiciphila
KY522725	Fungi	Ascomycota	Dothideomycetes	Pleosporales	Latoruaceae	Pseudoasteromassaria	Pseudoasteromassaria spadicea
NG_064842	Fungi	Ascomycota	Dothideomycetes	Pleosporales	Dictyosporiaceae	Dictyosporium	Dictyosporium olivaceosporum
AB797222	Fungi	Ascomycota	Dothideomycetes	Pleosporales	Dictyosporiaceae	Dictyosporium	Dictyosporium digitatum
MH381759	Fungi	Ascomycota	Dothideomycetes	Pleosporales	Dictyosporiaceae	Dictyocheirospora	Dictyocheirospora bannica
AB797229	Fungi	Ascomycota	Dothideomycetes	Pleosporales	Dictyosporiaceae	Dictyosporium	Dictyosporium tetrasporum
OP749878	Fungi	Ascomycota	Dothideomycetes	Pleosporales	Dictyosporiaceae	Dictyosporium	Dictyosporium tubulatum
GU261720	Fungi	Ascomycota	Dothideomycetes	Pleosporales	Trematosphaeriaceae	Trematosphaeria	Trematosphaeria wegeliniana
OP526624	Fungi	Ascomycota	Dothideomycetes	Pleosporales	Dictyosporiaceae	Dictyocheirospora	Dictyocheirospora multiappendiculata
OP526623	Fungi	Ascomycota	Dothideomycetes	Pleosporales	Dictyosporiaceae	Dictyocheirospora	Dictyocheirospora multiappendiculata
OP526622	Fungi	Ascomycota	Dothideomycetes	Pleosporales	Dictyosporiaceae	Dictyocheirospora	Dictyocheirospora suae
MH388310	Fungi	Ascomycota	Dothideomycetes	Pleosporales	Dictyosporiaceae	Dictyocheirospora	Dictyocheirospora xishuangbannaensis
KC841034	Fungi	Ascomycota	Dothideomycetes	Pleosporales	Phaeosphaeriaceae	Ophiosphaerella	Ophiosphaerella korrae
LC618853	Fungi	Ascomycota	Dothideomycetes	Pleosporales	Melanommataceae	Herpotrichia	Herpotrichia macrotricha
MH381762	Fungi	Ascomycota	Dothideomycetes	Pleosporales	Dictyosporiaceae	Dictyosporium	Dictyosporium nigroapice
KU759580	Fungi	Ascomycota	Dothideomycetes	Pleosporales	Cucurbitariaceae	Seltsamia	Seltsamia galinsogisoli
OP526621	Fungi	Ascomycota	Dothideomycetes	Pleosporales	Dictyosporiaceae	Dictyocheirospora	Dictyocheirospora chiangmaiensis
JQ345729	Fungi	Fungi	Fungi	Fungi	unclassified	fungal	fungal sp.
OR134406	Fungi	Ascomycota	Dothideomycetes	Pleosporales	Melanommataceae	Herpotrichia	Herpotrichia macrotricha
OR253187	Fungi	Ascomycota	Dothideomycetes	Pleosporales	Cucurbitariaceae	Neocucurbitaria	Neocucurbitaria pistaciicola
OP526625	Fungi	Ascomycota	Dothideomycetes	Pleosporales	Dictyosporiaceae	Dictyocheirospora	Dictyocheirospora aquadulcis
MG829140	Fungi	Ascomycota	Dothideomycetes	Pleosporales	Phaeosphaeriaceae	Neosetophoma	Neosetophoma rosae
EU754102	Fungi	Ascomycota	Dothideomycetes	Pleosporales	Pleosporales incertae sedis	Pseudodiplodia	Pseudodiplodia sp.
LC194325	Fungi	Ascomycota	Dothideomycetes	Pleosporales	Hermatomycetaceae	Hermatomyces	Hermatomyces sp.
MH381757	Fungi	Ascomycota	Dothideomycetes	Pleosporales	Dictyosporiaceae	Dictyocheirospora	Dictyocheirospora indica
OR900227	Fungi	Ascomycota	Sordariomycetes	Sordariomycetes incertae sedis	Sordariomycetes incertae sedis	Pseudoacrodictys	Pseudoacrodictys deightonii
KP690983	Fungi	Ascomycota	Dothideomycetes	Pleosporales	Phaeosphaeriaceae	Ophiosphaerella	Ophiosphaerella korrae
PP335105	Fungi	Ascomycota	Dothideomycetes	Pleosporales	Dictyosporiaceae	Dictyosporium	Dictyosporium sp.
KP690991	Fungi	Ascomycota	Dothideomycetes	Pleosporales	Phaeosphaeriaceae	Ophiosphaerella	Ophiosphaerella herpotricha
KC841073	Fungi	Ascomycota	Dothideomycetes	Pleosporales	Phaeosphaeriaceae	Ophiosphaerella	Ophiosphaerella herpotricha
KC841058	Fungi	Ascomycota	Dothideomycetes	Pleosporales	Phaeosphaeriaceae	Ophiosphaerella	Ophiosphaerella herpotricha
KC841030	Fungi	Ascomycota	Dothideomycetes	Pleosporales	Phaeosphaeriaceae	Ophiosphaerella	Ophiosphaerella herpotricha
KC841028	Fungi	Ascomycota	Dothideomycetes	Pleosporales	Phaeosphaeriaceae	Ophiosphaerella	Ophiosphaerella herpotricha
MK356327	Fungi	Ascomycota	Dothideomycetes	Pleosporales	Cucurbitariaceae	Parafenestella	Parafenestella rosacearum
MN587172	Fungi	Ascomycota	Dothideomycetes	Pleosporales	Phaeosphaeriaceae	Ophiosphaerella	Ophiosphaerella herpotricha
KX641895	Fungi	Ascomycota	Dothideomycetes	Pleosporales	Melanommataceae	Fusiconidium	Fusiconidium aquaticum
KP690992	Fungi	Ascomycota	Dothideomycetes	Pleosporales	Phaeosphaeriaceae	Ophiosphaerella	Ophiosphaerella herpotricha
KP690986	Fungi	Ascomycota	Dothideomycetes	Pleosporales	Phaeosphaeriaceae	Ophiosphaerella	Ophiosphaerella herpotricha
KC841046	Fungi	Ascomycota	Dothideomycetes	Pleosporales	Phaeosphaeriaceae	Ophiosphaerella	Ophiosphaerella herpotricha
NG_065683	Fungi	Ascomycota	Dothideomycetes	Pleosporales	Camarosporiaceae	Camarosporium	Camarosporium quaternatum
KY929122	Fungi	Ascomycota	Dothideomycetes	Pleosporales	Camarosporiaceae	Camarosporium	Camarosporium quaternatum
OR242657	Fungi	Ascomycota	Dothideomycetes	Pleosporales	Cucurbitariaceae	Neocucurbitaria	Neocucurbitaria pistaciicola
KP690979	Fungi	Ascomycota	Dothideomycetes	Pleosporales	Phaeosphaeriaceae	Ophiosphaerella	Ophiosphaerella narmari
KC841081	Fungi	Ascomycota	Dothideomycetes	Pleosporales	Phaeosphaeriaceae	Ophiosphaerella	Ophiosphaerella narmari
OR134404	Fungi	Ascomycota	Dothideomycetes	Pleosporales	Dictyosporiaceae	Dictyosporium	Dictyosporium karsti
KC841063	Fungi	Ascomycota	Dothideomycetes	Pleosporales	Phaeosphaeriaceae	Ophiosphaerella	Ophiosphaerella herpotricha
KC841077	Fungi	Ascomycota	Dothideomycetes	Pleosporales	Phaeosphaeriaceae	Ophiosphaerella	Ophiosphaerella korrae
OK161236	Fungi	Ascomycota	Dothideomycetes	Pleosporales	Lentitheciaceae	Crassoascoma	Crassoascoma potentillae
OK161233	Fungi	Ascomycota	Dothideomycetes	Pleosporales	Lentitheciaceae	Crassoascoma	Crassoascoma potentillae
KP690988	Fungi	Ascomycota	Dothideomycetes	Pleosporales	Phaeosphaeriaceae	Ophiosphaerella	Ophiosphaerella herpotricha
NG_148891	Fungi	Ascomycota	Dothideomycetes	Pleosporales	Cucurbitariaceae	Parafenestella	Parafenestella ulmi
OL891807	Fungi	Ascomycota	Dothideomycetes	Pleosporales	Cucurbitariaceae	Parafenestella	Parafenestella ulmicola
MT226666	Fungi	Ascomycota	Dothideomycetes	Pleosporales	Dictyosporiaceae	Dictyocheirospora	Dictyocheirospora xishuangbannaensis
OR253216	Fungi	Ascomycota	Dothideomycetes	Pleosporales	Thyridariaceae	Pseudothyridariella	Pseudothyridariella idesiae
GQ387519	Fungi	Ascomycota	Dothideomycetes	Pleosporales	Phaeosphaeriaceae	Neosetophoma	Neosetophoma samarorum
KC848508	Fungi	Ascomycota	Dothideomycetes	Pleosporales	Phaeosphaeriaceae	Ophiosphaerella	Ophiosphaerella narmari
OQ504481	Fungi	Ascomycota	Dothideomycetes	Pleosporales	Didymosphaeriaceae	Kalmusia	Kalmusia sp.
JN851818	Fungi	Ascomycota	Dothideomycetes	Pleosporales	Didymosphaeriaceae	Kalmusia	Kalmusia ebuli
NG_073508	Fungi	Ascomycota	Dothideomycetes	Pleosporales	Cucurbitariaceae	Fenestella	Fenestella media
MT659204	Fungi	Ascomycota	Dothideomycetes	Pleosporales	Pleosporales incertae sedis	Pleosporineae	Pleosporineae sp.
NG_061079	Fungi	Ascomycota	Dothideomycetes	Pleosporales	Phaeosphaeriaceae	Neosetophoma	Neosetophoma samarorum
JQ345728	Fungi	Fungi	Fungi	Fungi	unclassified	fungal	fungal sp.
NG_068371	Fungi	Ascomycota	Dothideomycetes	Pleosporales	Didymosphaeriaceae	Paraphaeosphaeria	Paraphaeosphaeria graminicola
KY501126	Fungi	Ascomycota	Dothideomycetes	Pleosporales	Phaeosphaeriaceae	Neosetophoma	Neosetophoma garethjonesii
AB797261	Fungi	Ascomycota	Dothideomycetes	Pleosporales	Pleomonodictydaceae	Pleomonodictys	Pleomonodictys capensis
MF795838	Fungi	Ascomycota	Dothideomycetes	Pleosporales	Cucurbitariaceae	Neocucurbitaria	Neocucurbitaria rhamni
ON876677	Fungi	Ascomycota	Dothideomycetes	Pleosporales	Didymosphaeriaceae	Laburnicola	Laburnicola nematophila
NG_061264	Fungi	Ascomycota	Dothideomycetes	Pleosporales	Dictyosporiaceae	Pseudocoleophoma	Pseudocoleophoma calamagrostidis
NG_242407	Fungi	Ascomycota	Dothideomycetes	Pleosporales	Lentitheciaceae	Darksidea	Darksidea phi
MT002098	Fungi	Ascomycota	Dothideomycetes	Pleosporales	Lentitheciaceae	Darksidea	Darksidea phi
MT002097	Fungi	Ascomycota	Dothideomycetes	Pleosporales	Lentitheciaceae	Darksidea	Darksidea phi
KP184076	Fungi	Ascomycota	Dothideomycetes	Pleosporales	Lentitheciaceae	Darksidea	Darksidea beta
NG_062186	Fungi	Ascomycota	Dothideomycetes	Pleosporales	Lentitheciaceae	Darksidea	Darksidea delta
OP059014	Fungi	Ascomycota	Dothideomycetes	Pleosporales	Didymosphaeriaceae	Septofusispora	Septofusispora thailandica
ON876678	Fungi	Ascomycota	Dothideomycetes	Pleosporales	Didymosphaeriaceae	Laburnicola	Laburnicola nematophila
JF740098	Fungi	Ascomycota	Dothideomycetes	Pleosporales	Leptosphaeriaceae	Heterospora	Heterospora dimorphospora
OK042303	Fungi	Ascomycota	Dothideomycetes	Pleosporales	Lentitheciaceae	Darksidea	Darksidea sp.
HQ599454	Fungi	Ascomycota	Dothideomycetes	Pleosporales	Massariaceae	Massaria	Massaria zanthoxyli
NG_060993	Fungi	Ascomycota	Dothideomycetes	Pleosporales	Tetraplosphaeriaceae	Quadricrura	Quadricrura septentrionalis
MG520986	Fungi	Ascomycota	Dothideomycetes	Pleosporales	Phaeosphaeriaceae	Parastagonospora	Parastagonospora minima
NG_068368	Fungi	Ascomycota	Dothideomycetes	Pleosporales	Phaeosphaeriaceae	Parastagonospora	Parastagonospora poaceicola
KU842390	Fungi	Ascomycota	Dothideomycetes	Pleosporales	Phaeosphaeriaceae	Parastagonospora	Parastagonospora cumpignensis
OR134425	Fungi	Ascomycota	Dothideomycetes	Pleosporales	Phaeosphaeriaceae	Neoophiobolus	Neoophiobolus fliformisporus
MT214391	Fungi	Ascomycota	Dothideomycetes	Pleosporales	Thyridariaceae	Xenoroussoella	Xenoroussoella triseptata
KM096179	Fungi	Ascomycota	Dothideomycetes	Pleosporales	unclassified	Pleosporales	Pleosporales sp.
GU296141	Fungi	Ascomycota	Dothideomycetes	Pleosporales	Camarosporiaceae	Camarosporium	Camarosporium quaternatum
EU754077	Fungi	Ascomycota	Dothideomycetes	Pleosporales	Cucurbitariaceae	Paracucurbitaria	Paracucurbitaria corni
NG_063628	Fungi	Ascomycota	Dothideomycetes	Pleosporales	Camarosporidiellaceae	Camarosporidiella	Camarosporidiella laburnicola
OP378009	Fungi	Ascomycota	Dothideomycetes	Pleosporales	Pseudoastrosphaeriellaceae	Pseudoastrosphaeriella	Pseudoastrosphaeriella bambusae
AB524477	Fungi	Ascomycota	Dothideomycetes	Pleosporales	Tetraplosphaeriaceae	Quadricrura	Quadricrura septentrionalis
KM014663	Fungi	Ascomycota	Dothideomycetes	Pleosporales	Phaeosphaeriaceae	Ophiobolus	Ophiobolus cirsii
MT002106	Fungi	Ascomycota	Dothideomycetes	Pleosporales	Lentitheciaceae	Darksidea	Darksidea alpha
MT002104	Fungi	Ascomycota	Dothideomycetes	Pleosporales	Lentitheciaceae	Darksidea	Darksidea phi
MT002102	Fungi	Ascomycota	Dothideomycetes	Pleosporales	Lentitheciaceae	Darksidea	Darksidea alpha
MT002101	Fungi	Ascomycota	Dothideomycetes	Pleosporales	Lentitheciaceae	Darksidea	Darksidea phi
OQ168202	Fungi	Ascomycota	Dothideomycetes	Pleosporales	Pleosporales incertae sedis	Camarosporidiella	Camarosporidiella sp.
NG_062188	Fungi	Ascomycota	Dothideomycetes	Pleosporales	Lentitheciaceae	Darksidea	Darksidea zeta
GQ387548	Fungi	Ascomycota	Dothideomycetes	Pleosporales	Cucurbitariaceae	Paracucurbitaria	Paracucurbitaria corni
MT226688	Fungi	Ascomycota	Dothideomycetes	Pleosporales	Phaeosphaeriaceae	Chaetosphaeronema	Chaetosphaeronema clematidis
LC194308	Fungi	Ascomycota	Dothideomycetes	Pleosporales	Pleosporales incertae sedis	Cryptocoryneum	Cryptocoryneum condensatum
NG_073509	Fungi	Ascomycota	Dothideomycetes	Pleosporales	Cucurbitariaceae	Synfenestella	Synfenestella sorbi
EU754045	Fungi	Ascomycota	Dothideomycetes	Pleosporales	Phaeosphaeriaceae	Chaetosphaeronema	Chaetosphaeronema hispidulum
MT177969	Fungi	Ascomycota	Dothideomycetes	Pleosporales	Phaeosphaeriaceae	Chaetosphaeronema	Chaetosphaeronema hispidulum
KM096231	Fungi	Ascomycota	Dothideomycetes	Pleosporales	Phaeosphaeriaceae	Ophiosphaerella	Ophiosphaerella herpotricha
MT002110	Fungi	Ascomycota	Dothideomycetes	Pleosporales	Lentitheciaceae	Darksidea	Darksidea zeta
MT002105	Fungi	Ascomycota	Dothideomycetes	Pleosporales	Lentitheciaceae	Darksidea	Darksidea alpha
MT002099	Fungi	Ascomycota	Dothideomycetes	Pleosporales	Lentitheciaceae	Darksidea	Darksidea alpha
MT002096	Fungi	Ascomycota	Dothideomycetes	Pleosporales	Lentitheciaceae	Darksidea	Darksidea alpha
MT002095	Fungi	Ascomycota	Dothideomycetes	Pleosporales	Lentitheciaceae	Darksidea	Darksidea alpha
KP184058	Fungi	Ascomycota	Dothideomycetes	Pleosporales	Lentitheciaceae	Darksidea	Darksidea alpha
KP184054	Fungi	Ascomycota	Dothideomycetes	Pleosporales	Lentitheciaceae	Darksidea	Darksidea alpha
NG_070660	Fungi	Ascomycota	Dothideomycetes	Pleosporales	Phaeosphaeriaceae	Chaetosphaeronema	Chaetosphaeronema clematidicola
MT002108	Fungi	Ascomycota	Dothideomycetes	Pleosporales	Lentitheciaceae	Darksidea	Darksidea phi
KY066741	Fungi	Ascomycota	Dothideomycetes	Pleosporales	Longipedicellataceae	Longipedicellata	Longipedicellata aptrootii
KY066740	Fungi	Ascomycota	Dothideomycetes	Pleosporales	Longipedicellataceae	Longipedicellata	Longipedicellata aptrootii
MT383993	Fungi	Ascomycota	Dothideomycetes	Pleosporales	Latoruaceae	Polyschema	Polyschema sp.
PP003825	Fungi	Ascomycota	Dothideomycetes	Pleosporales	Teichosporaceae	Teichospora	Teichospora sp.
EU754097	Fungi	Ascomycota	Dothideomycetes	Pleosporales	Phaeosphaeriaceae	Chaetosphaeronema	Chaetosphaeronema coonsii
MT002107	Fungi	Ascomycota	Dothideomycetes	Pleosporales	Lentitheciaceae	Darksidea	Darksidea alpha
KP184066	Fungi	Ascomycota	Dothideomycetes	Pleosporales	Lentitheciaceae	Darksidea	Darksidea alpha
OL984032	Fungi	Ascomycota	Dothideomycetes	Pleosporales	Leptosphaeriaceae	Plenodomus	Plenodomus changchunensis
OL984031	Fungi	Ascomycota	Dothideomycetes	Pleosporales	Leptosphaeriaceae	Plenodomus	Plenodomus changchunensis
MK522502	Fungi	Ascomycota	Dothideomycetes	Pleosporales	Phaeosphaeriaceae	Hydeomyces	Hydeomyces pinicola
NG_067692	Fungi	Ascomycota	Dothideomycetes	Pleosporales	Phaeosphaeriaceae	Hydeomyces	Hydeomyces desertipleosporoides
OQ168227	Fungi	Ascomycota	Dothideomycetes	Pleosporales	Teichosporaceae	Teichospora	Teichospora parva
MT002093	Fungi	Ascomycota	Dothideomycetes	Pleosporales	Lentitheciaceae	Darksidea	Darksidea alpha
AB524483	Fungi	Ascomycota	Dothideomycetes	Pleosporales	Thyridariaceae	Roussoella	Roussoella intermedia
LC194320	Fungi	Ascomycota	Dothideomycetes	Pleosporales	Pleosporales incertae sedis	Cryptocoryneum	Cryptocoryneum paracondensatum
LC194319	Fungi	Ascomycota	Dothideomycetes	Pleosporales	Pleosporales incertae sedis	Cryptocoryneum	Cryptocoryneum longicondensatum
NG_065119	Fungi	Ascomycota	Dothideomycetes	Pleosporales	Pleosporales incertae sedis	Cryptocoryneum	Cryptocoryneum longicondensatum
KX650513	Fungi	Ascomycota	Dothideomycetes	Pleosporales	Pleosporales incertae sedis	Ohleria	Ohleria modesta
GQ925843	Fungi	Ascomycota	Dothideomycetes	Pleosporales	Trematosphaeriaceae	Halomassarina	Halomassarina thalassiae
GQ925842	Fungi	Ascomycota	Dothideomycetes	Pleosporales	Trematosphaeriaceae	Halomassarina	Halomassarina thalassiae
NG_065120	Fungi	Ascomycota	Dothideomycetes	Pleosporales	Pleosporales incertae sedis	Cryptocoryneum	Cryptocoryneum paracondensatum
EU754073	Fungi	Ascomycota	Dothideomycetes	Pleosporales	Massarinaceae	Neottiosporina	Neottiosporina paspali
OR134451	Fungi	Ascomycota	Dothideomycetes	Pleosporales	Sulcatisporaceae	Sulcatispora	Sulcatispora karsti
NG_064843	Fungi	Ascomycota	Dothideomycetes	Pleosporales	Sulcatisporaceae	Sulcatispora	Sulcatispora berchemiae
OP749879	Fungi	Ascomycota	Dothideomycetes	Pleosporales	Pleosporales incertae sedis	Digitodesmium	Digitodesmium aquaticum
OP377993	Fungi	Ascomycota	Dothideomycetes	Pleosporales	Pleosporales incertae sedis	Digitodesmium	Digitodesmium sp.
MT177970	Fungi	Ascomycota	Dothideomycetes	Pleosporales	Phaeosphaeriaceae	Chaetosphaeronema	Chaetosphaeronema hispidulum
NG_063678	Fungi	Ascomycota	Dothideomycetes	Pleosporales	Phaeosphaeriaceae	Dactylidina	Dactylidina shoemakeri
NG_061191	Fungi	Ascomycota	Dothideomycetes	Pleosporales	Lentitheciaceae	Flavomyces	Flavomyces fulophazii
MW134611	Fungi	Ascomycota	Dothideomycetes	Pleosporales	Lentitheciaceae	Lentithecium	Lentithecium sp.
LC014605	Fungi	Ascomycota	Dothideomycetes	Pleosporales	Sulcatisporaceae	Sulcatispora	Sulcatispora acerina
NG_070154	Fungi	Ascomycota	Dothideomycetes	Pleosporales	Thyridariaceae	Pseudoroussoella	Pseudoroussoella chromolaenae
MZ538570	Fungi	Ascomycota	Dothideomycetes	Pleosporales	Longipedicellataceae	Longipedicellata	Longipedicellata aquatica
FJ201991	Fungi	Ascomycota	Dothideomycetes	Pleosporales	Trematosphaeriaceae	Trematosphaeria	Trematosphaeria pertusa
MN134581	Fungi	Ascomycota	Dothideomycetes	Pleosporales	Trematosphaeriaceae	Trematosphaeria	Trematosphaeria sp.
MH742331	Fungi	Ascomycota	Dothideomycetes	Pleosporales	Thyridariaceae	Pseudoroussoella	Pseudoroussoella elaeicola
MT957899	Fungi	Ascomycota	Dothideomycetes	Pleosporales	Anteagloniaceae	Neolophiotrema	Neolophiotrema xiaokongense
MT864298	Fungi	Ascomycota	Dothideomycetes	Pleosporales	Longipedicellataceae	Longipedicellata	Longipedicellata aquatica
OR933716	Fungi	Ascomycota	Dothideomycetes	Pleosporales	Lentitheciaceae	Phragmocamarosporium	Phragmocamarosporium sp.
MT214396	Fungi	Ascomycota	Dothideomycetes	Pleosporales	Thyridariaceae	Pseudoroussoella	Pseudoroussoella elaeicola
LC014606	Fungi	Ascomycota	Dothideomycetes	Pleosporales	Trematosphaeriaceae	Trematosphaeria	Trematosphaeria pertusa
AB797295	Fungi	Ascomycota	Dothideomycetes	Pleosporales	Trematosphaeriaceae	Trematosphaeria	Trematosphaeria pertusa
ON408351	Fungi	Ascomycota	Dothideomycetes	Pleosporales	Phaeosphaeriaceae	Ophiosphaerella	Ophiosphaerella herpotricha
MF071323	Fungi	Ascomycota	Dothideomycetes	Pleosporales	Didymellaceae	Phoma	Phoma sp.
MW134632	Fungi	Ascomycota	Dothideomycetes	Pleosporales	Tetraplosphaeriaceae	Triplosphaeria	Triplosphaeria sp.
MF071327	Fungi	Ascomycota	Dothideomycetes	Pleosporales	Didymellaceae	Phoma	Phoma sp.
ON650177	Fungi	Ascomycota	Dothideomycetes	Pleosporales	Acrocalymmaceae	Acrocalymma	Acrocalymma arengae
JN941607	Fungi	Ascomycota	Dothideomycetes	Pleosporales	Pleosporaceae	Curvularia	Curvularia coicis
EU848589	Fungi	Ascomycota	Dothideomycetes	Pleosporales	Dictyosporiaceae	Dendryphiella	Dendryphiella vinosa
AB524499	Fungi	Ascomycota	Dothideomycetes	Pleosporales	Tetraplosphaeriaceae	Triplosphaeria	Triplosphaeria sp.
MK522504	Fungi	Ascomycota	Dothideomycetes	Pleosporales	Phaeosphaeriaceae	Hydeopsis	Hydeopsis verrucispora
NG_078740	Fungi	Ascomycota	Dothideomycetes	Pleosporales	Phaeosphaeriaceae	Neostagonosporella	Neostagonosporella sichuanensis
NG_061258	Fungi	Ascomycota	Dothideomycetes	Pleosporales	Melanommataceae	Beverwykella	Beverwykella pulmonaria
ON650178	Fungi	Ascomycota	Dothideomycetes	Pleosporales	Acrocalymmaceae	Acrocalymma	Acrocalymma arengae
JX981503	Fungi	Ascomycota	Dothideomycetes	Pleosporales	Phaeosphaeriaceae	Wojnowicia	Wojnowicia sp.
EU754124	Fungi	Ascomycota	Dothideomycetes	Pleosporales	Phaeosphaeriaceae	Septoriella	Septoriella hirta
DQ678010	Fungi	Ascomycota	Dothideomycetes	Pleosporales	Phaeosphaeriaceae	Ophiosphaerella	Ophiosphaerella herpotricha
OM764655	Fungi	Ascomycota	Dothideomycetes	Pleosporales	Thyridariaceae	Roussoella	Roussoella sp.
MH051114	Fungi	Ascomycota	Sordariomycetes	Glomerellales	Glomerellaceae	Colletotrichum	Colletotrichum gloeosporioides
OL331094	Fungi	Ascomycota	Dothideomycetes	Pleosporales	Acrocalymmaceae	Acrocalymma	Acrocalymma sp.
KJ739608	Fungi	Ascomycota	Dothideomycetes	Pleosporales	Thyridariaceae	Roussoellopsis	Roussoellopsis macrospora
KX650509	Fungi	Ascomycota	Dothideomycetes	Pleosporales	Nigrogranaceae	Nigrograna	Nigrograna fuscidula
KU872122	Fungi	Ascomycota	Dothideomycetes	Pleosporales	Thyridariaceae	Roussoella	Roussoella neopustulans
KP114342	Fungi	Ascomycota	Dothideomycetes	Pleosporales	unclassified	Pleosporales	Pleosporales sp.
KP114339	Fungi	Ascomycota	Dothideomycetes	Pleosporales	unclassified	Pleosporales	Pleosporales sp.
OM891832	Fungi	Ascomycota	Dothideomycetes	Pleosporales	Thyridariaceae	Neoroussoella	Neoroussoella sp.
OM764650	Fungi	Ascomycota	Dothideomycetes	Pleosporales	Thyridariaceae	Neoroussoella	Neoroussoella bambusae
KT376471	Fungi	Ascomycota	Dothideomycetes	Pleosporales	Tetraplosphaeriaceae	Shrungabeeja	Shrungabeeja longiappendiculata
NG_060999	Fungi	Ascomycota	Dothideomycetes	Pleosporales	Sulcatisporaceae	Magnicamarosporium	Magnicamarosporium iriomotense
KT955455	Fungi	Ascomycota	Dothideomycetes	Pleosporales	Pseudoastrosphaeriellaceae	Pseudoastrosphaeriella	Pseudoastrosphaeriella bambusae
KP114346	Fungi	Ascomycota	Dothideomycetes	Pleosporales	unclassified	Pleosporales	Pleosporales sp.
KX650512	Fungi	Ascomycota	Dothideomycetes	Pleosporales	Nigrogranaceae	Nigrograna	Nigrograna obliqua
MK358811	Fungi	Ascomycota	Dothideomycetes	Pleosporales	Biatriosporaceae	Biatriospora	Biatriospora borsei
OR428382	Fungi	Ascomycota	Dothideomycetes	Pleosporales	Thyridariaceae	Pararoussoella	Pararoussoella sp.
OP956053	Fungi	Ascomycota	Dothideomycetes	Pleosporales	Periconiaceae	Periconia	Periconia imperatae
OP956052	Fungi	Ascomycota	Dothideomycetes	Pleosporales	Periconiaceae	Periconia	Periconia imperatae
NG_062999	Fungi	Ascomycota	Dothideomycetes	Pleosporales	Thyridariaceae	Parathyridaria	Parathyridaria percutanea
KF366450	Fungi	Ascomycota	Dothideomycetes	Pleosporales	Thyridariaceae	Parathyridaria	Parathyridaria percutanea
KU872113	Fungi	Ascomycota	Dothideomycetes	Pleosporales	Bambusicolaceae	Bambusicola	Bambusicola thailandica
OM891828	Fungi	Ascomycota	Dothideomycetes	Pleosporales	Thyridariaceae	Roussoella	Roussoella sp.
JX264155	Fungi	Ascomycota	Dothideomycetes	Pleosporales	Nigrogranaceae	Nigrograna	Nigrograna mackinnonii
GQ387553	Fungi	Ascomycota	Dothideomycetes	Pleosporales	Nigrogranaceae	Nigrograna	Nigrograna mackinnonii
NG_061081	Fungi	Ascomycota	Dothideomycetes	Pleosporales	Nigrogranaceae	Nigrograna	Nigrograna mackinnonii
NG_063679	Fungi	Ascomycota	Dothideomycetes	Pleosporales	Phaeosphaeriaceae	Dematiopleospora	Dematiopleospora salsolae
NG_065085	Fungi	Ascomycota	Dothideomycetes	Pleosporales	Thyridariaceae	Roussoella	Roussoella tuberculata
OP956032	Fungi	Ascomycota	Dothideomycetes	Pleosporales	Periconiaceae	Periconia	Periconia spodiopogonis
OM891834	Fungi	Ascomycota	Dothideomycetes	Pleosporales	Thyridariaceae	Roussoella	Roussoella sp.
MW886100	Fungi	Ascomycota	Dothideomycetes	Pleosporales	Leptosphaeriaceae	Leptosphaeria	Leptosphaeria chatkalica
MW134600	Fungi	Ascomycota	Dothideomycetes	Pleosporales	Thyridariaceae	Roussoella	Roussoella siamensis
NG_070135	Fungi	Ascomycota	Dothideomycetes	Pleosporales	Lentitheciaceae	Keissleriella	Keissleriella camporesiana
MN638850	Fungi	Ascomycota	Dothideomycetes	Pleosporales	Lentitheciaceae	Pseudomurilentithecium	Pseudomurilentithecium camporesii
NG_063690	Fungi	Ascomycota	Dothideomycetes	Pleosporales	Phaeosphaeriaceae	Populocrescentia	Populocrescentia ammophilae
AF503563	Fungi	Ascomycota	Ascomycota	Ascomycota	unclassified	fungal	fungal endophyte
MN556307	Fungi	Ascomycota	Dothideomycetes	Pleosporales	Thyridariaceae	Neoroussoella	Neoroussoella lignicola
PP407509	Fungi	Ascomycota	Dothideomycetes	Pleosporales	Pleosporales incertae sedis	Trichobotrys	Trichobotrys sp.
OM836764	Fungi	Ascomycota	Dothideomycetes	Pleosporales	Thyridariaceae	Roussoella	Roussoella sp.
OR428374	Fungi	Ascomycota	Dothideomycetes	Pleosporales	Occultibambusaceae	Neooccultibambusa	Neooccultibambusa sp.
OM836759	Fungi	Ascomycota	Dothideomycetes	Pleosporales	unclassified	Gregarithecium	Gregarithecium sp.
KU314954	Fungi	Ascomycota	Dothideomycetes	Pleosporales	Thyridariaceae	Neoroussoella	Neoroussoella lignicola
AB797306	Fungi	Ascomycota	Dothideomycetes	Pleosporales	Lentitheciaceae	Keissleriella	Keissleriella taminensis
MN081891	Fungi	Ascomycota	Dothideomycetes	Pleosporales	Nigrogranaceae	Nigrograna	Nigrograna magnoliae
AB524484	Fungi	Ascomycota	Dothideomycetes	Pleosporales	Thyridariaceae	Roussoellopsis	Roussoellopsis tosaensis
OR470695	Fungi	Ascomycota	Dothideomycetes	Pleosporales	Occultibambusaceae	Neooccultibambusa	Neooccultibambusa sp.
MW134631	Fungi	Ascomycota	Dothideomycetes	Pleosporales	Tetraplosphaeriaceae	Shrungabeeja	Shrungabeeja sp.
OR134390	Fungi	Ascomycota	Dothideomycetes	Pleosporales	Astrosphaeriellaceae	Astrosphaeriella	Astrosphaeriella bambusae
JN846741	Fungi	Ascomycota	Dothideomycetes	Pleosporales	Astrosphaeriellaceae	Astrosphaeriella	Astrosphaeriella stellata
MW134595	Fungi	Ascomycota	Dothideomycetes	Pleosporales	Astrosphaeriellaceae	Astrosphaeriella	Astrosphaeriella stellata
MN629353	Fungi	Ascomycota	Dothideomycetes	Pleosporales	Astrosphaeriellaceae	Astrosphaeriella	Astrosphaeriella neostellata
OR134389	Fungi	Ascomycota	Dothideomycetes	Pleosporales	Astrosphaeriellaceae	Astrosphaeriella	Astrosphaeriella bambusae
NG_061001	Fungi	Ascomycota	Dothideomycetes	Pleosporales	Morosphaeriaceae	Clypeoloculus	Clypeoloculus akitaensis
AB524451	Fungi	Ascomycota	Dothideomycetes	Pleosporales	Astrosphaeriellaceae	Astrosphaeriella	Astrosphaeriella stellata
MW134584	Fungi	Ascomycota	Dothideomycetes	Pleosporales	Astrosphaeriellaceae	Astrosphaeriella	Astrosphaeriella stellata
OR646287	Fungi	Ascomycota	Dothideomycetes	Pleosporales	Occultibambusaceae	Brunneofusispora	Brunneofusispora sp.
OR134391	Fungi	Ascomycota	Dothideomycetes	Pleosporales	Astrosphaeriellaceae	Astrosphaeriella	Astrosphaeriella stellata
NG_062411	Fungi	Ascomycota	Dothideomycetes	Pleosporales	Phaeosphaeriaceae	Neosetophoma	Neosetophoma clematidis
MK561993	Fungi	Ascomycota	Dothideomycetes	Acrospermales	Acrospermaceae	Acrospermum	Acrospermum leucocephalum
MK561991	Fungi	Ascomycota	Dothideomycetes	Acrospermales	Acrospermaceae	Acrospermum	Acrospermum leucocephalum
OR941079	Fungi	Ascomycota	Dothideomycetes	Pleosporales	Nigrogranaceae	Nigrograna	Nigrograna sp.
MT214395	Fungi	Ascomycota	Dothideomycetes	Pleosporales	Thyridariaceae	Pseudothyridariella	Pseudothyridariella chromolaenae
MF796236	Fungi	Ascomycota	Dothideomycetes	Pleosporales	Thyridariaceae	Roussoella	Roussoella sp.
OR941080	Fungi	Ascomycota	Dothideomycetes	Pleosporales	Nigrogranaceae	Nigrograna	Nigrograna sp.
OP562655	Fungi	Ascomycota	Dothideomycetes	Pleosporales	Nigrogranaceae	Nigrograna	Nigrograna sp.
OP584493	Fungi	Ascomycota	Dothideomycetes	Pleosporales	Nigrogranaceae	Nigrograna	Nigrograna heveae
OP584492	Fungi	Ascomycota	Dothideomycetes	Pleosporales	Nigrogranaceae	Nigrograna	Nigrograna heveae
MG520978	Fungi	Ascomycota	Dothideomycetes	Pleosporales	Phaeosphaeriaceae	Ophiobolus	Ophiobolus artemisiae
KX926419	Fungi	Ascomycota	Dothideomycetes	Pleosporales	Phaeosphaeriaceae	Parastagonospora	Parastagonospora poaceicola
NG_081382	Fungi	Ascomycota	Dothideomycetes	Acrospermales	Acrospermaceae	Acrospermum	Acrospermum urticae
OR198834	Fungi	Ascomycota	Dothideomycetes	Acrospermales	Acrospermaceae	Acrospermum	Acrospermum bolivianum
AF242257	Fungi	Ascomycota	Dothideomycetes	Acrospermales	Acrospermaceae	Acrospermum	Acrospermum compressum
OQ645274	Fungi	Ascomycota	Dothideomycetes	Pleosporales	Thyridariaceae	Neoroussoella	Neoroussoella sp.
NG_061077	Fungi	Ascomycota	Eurotiomycetes	Phaeomoniellales	Phaeomoniellaceae	Minutiella	Minutiella tardicola
NG_064996	Fungi	Ascomycota	Sordariomycetes	Pleurotheciales	Pleurotheciaceae	Pleurotheciella	Pleurotheciella centenaria
MW134675	Fungi	Ascomycota	Sordariomycetes	Pleurotheciales	Pleurotheciaceae	Pleurotheciella	Pleurotheciella centenaria
OL764416	Fungi	Ascomycota	Dothideomycetes	Pleosporales	Pleosporales incertae sedis	Neomassaria	Neomassaria sp.
