# Supplementary material for: ﻿Nigromargaritatarda gen. et sp. nov. and distribution of an intron position class within Pleosporales
Source: IMA Fungus. 2025 Feb 28;16:e145425. doi: 10.3897/imafungus.16.145425 (PMC11889510; doi:10.3897/imafungus.16.145425)
Supplement: Supplementary material 2 — ZIP-archive [file imafungus-16-e145425-s002.zip › Info_onlyintron_465.xlsx]

## Sheet: onlyintron_465
Acc. No.	Per Iden	E	Max score	Kingdom	Phylum	Class	Order	Species
MW209066	96.573	6.96e-146	531	Fungi	Ascomycota	Dothideomycetes	Pleosporales	Fuscosphaeria hungarica
MW209065	96.573	6.96e-146	531	Fungi	Ascomycota	Dothideomycetes	Pleosporales	Fuscosphaeria hungarica
MW209064	96.573	6.96e-146	531	Fungi	Ascomycota	Dothideomycetes	Pleosporales	Fuscosphaeria hungarica
MW209063	96.573	6.96e-146	531	Fungi	Ascomycota	Dothideomycetes	Pleosporales	Fuscosphaeria hungarica
MW209062	96.573	6.96e-146	531	Fungi	Ascomycota	Dothideomycetes	Pleosporales	Fuscosphaeria hungarica
ON876672	94.006	1.54e-127	470	Fungi	Ascomycota	Dothideomycetes	Pleosporales	Laburnicola radiciphila
ON876673	93.06	1.55e-122	453	Fungi	Ascomycota	Dothideomycetes	Pleosporales	Laburnicola radiciphila
KY522725	92.212	5.57e-122	451	Fungi	Ascomycota	Dothideomycetes	Pleosporales	Pseudoasteromassaria spadicea
NG_064842	91.85	3.35e-119	442	Fungi	Ascomycota	Dothideomycetes	Pleosporales	Dictyosporium olivaceosporum
AB797222	91.304	7.26e-116	431	Fungi	Ascomycota	Dothideomycetes	Pleosporales	Dictyosporium digitatum
MH381759	90.741	9.39e-115	427	Fungi	Ascomycota	Dothideomycetes	Pleosporales	Dictyocheirospora bannica
AB797229	90.741	9.39e-115	427	Fungi	Ascomycota	Dothideomycetes	Pleosporales	Dictyosporium tetrasporum
NG_064841	90.741	9.39e-115	427	Fungi	Ascomycota	Dothideomycetes	Pleosporales	Dictyocheirospora bannica
OP749878	90.994	3.38e-114	425	Fungi	Ascomycota	Dothideomycetes	Pleosporales	Dictyosporium tubulatum
GU261720	90.769	3.38e-114	425	Fungi	Ascomycota	Dothideomycetes	Pleosporales	Trematosphaeria wegeliniana
OP526624	90.402	4.37e-113	422	Fungi	Ascomycota	Dothideomycetes	Pleosporales	Dictyocheirospora multiappendiculata
OP526623	90.402	4.37e-113	422	Fungi	Ascomycota	Dothideomycetes	Pleosporales	Dictyocheirospora multiappendiculata
OP526622	90.093	7.31e-111	414	Fungi	Ascomycota	Dothideomycetes	Pleosporales	Dictyocheirospora suae
MH388310	89.815	9.46e-110	411	Fungi	Ascomycota	Dothideomycetes	Pleosporales	Dictyocheirospora xishuangbannaensis
KC841034	90.093	9.46e-110	411	Fungi	Ascomycota	Dothideomycetes	Pleosporales	Ophiosphaerella korrae
LC618853	89.815	9.46e-110	411	Fungi	Ascomycota	Dothideomycetes	Pleosporales	Herpotrichia macrotricha
MH381762	90.062	3.4e-109	409	Fungi	Ascomycota	Dothideomycetes	Pleosporales	Dictyosporium nigroapice
KU759580	89.783	1.58e-107	403	Fungi	Ascomycota	Dothideomycetes	Pleosporales	Seltsamia galinsogisoli
OP526621	89.752	1.58e-107	403	Fungi	Ascomycota	Dothideomycetes	Pleosporales	Dictyocheirospora chiangmaiensis
JQ345729	89.538	5.69e-107	401	Fungi	-	-	-	fungal sp.
OR134406	89.264	2.05e-106	399	Fungi	Ascomycota	Dothideomycetes	Pleosporales	Herpotrichia macrotricha
OR253187	89.506	2.05e-106	399	Fungi	Ascomycota	Dothideomycetes	Pleosporales	Neocucurbitaria pistaciicola
OP526625	89.198	2.05e-106	399	Fungi	Ascomycota	Dothideomycetes	Pleosporales	Dictyocheirospora aquadulcis
MG829140	88.496	7.36e-106	398	Fungi	Ascomycota	Dothideomycetes	Pleosporales	Neosetophoma rosae
EU754102	88.496	7.36e-106	398	Fungi	Ascomycota	Dothideomycetes	Pleosporales	Pseudodiplodia sp.
LC194325	87.931	2.65e-105	396	Fungi	Ascomycota	Dothideomycetes	Pleosporales	Hermatomyces sp.
MH381757	88.854	9.53e-105	394	Fungi	Ascomycota	Dothideomycetes	Pleosporales	Dictyocheirospora indica
OR900227	89.241	9.53e-105	394	Fungi	Ascomycota	Sordariomycetes	-	Pseudoacrodictys deightonii
OR900226	89.241	9.53e-105	394	Fungi	Ascomycota	Sordariomycetes	-	Pseudoacrodictys deightonii
KP690983	89.164	9.53e-105	394	Fungi	Ascomycota	Dothideomycetes	Pleosporales	Ophiosphaerella korrae
KP690982	89.164	9.53e-105	394	Fungi	Ascomycota	Dothideomycetes	Pleosporales	Ophiosphaerella korrae
KP690981	89.164	9.53e-105	394	Fungi	Ascomycota	Dothideomycetes	Pleosporales	Ophiosphaerella korrae
KC841071	89.164	9.53e-105	394	Fungi	Ascomycota	Dothideomycetes	Pleosporales	Ophiosphaerella korrae
KC841070	89.164	9.53e-105	394	Fungi	Ascomycota	Dothideomycetes	Pleosporales	Ophiosphaerella korrae
PP335105	89.13	3.43e-104	392	Fungi	Ascomycota	Dothideomycetes	Pleosporales	Dictyosporium sp.
KP690991	89.198	3.43e-104	392	Fungi	Ascomycota	Dothideomycetes	Pleosporales	Ophiosphaerella herpotricha
KP690989	89.198	3.43e-104	392	Fungi	Ascomycota	Dothideomycetes	Pleosporales	Ophiosphaerella herpotricha
KC841073	89.198	3.43e-104	392	Fungi	Ascomycota	Dothideomycetes	Pleosporales	Ophiosphaerella herpotricha
KC841066	89.198	3.43e-104	392	Fungi	Ascomycota	Dothideomycetes	Pleosporales	Ophiosphaerella herpotricha
KC841061	89.198	3.43e-104	392	Fungi	Ascomycota	Dothideomycetes	Pleosporales	Ophiosphaerella herpotricha
KC841058	89.198	3.43e-104	392	Fungi	Ascomycota	Dothideomycetes	Pleosporales	Ophiosphaerella herpotricha
KC841047	89.198	3.43e-104	392	Fungi	Ascomycota	Dothideomycetes	Pleosporales	Ophiosphaerella herpotricha
KC841043	89.198	3.43e-104	392	Fungi	Ascomycota	Dothideomycetes	Pleosporales	Ophiosphaerella herpotricha
KC841031	89.198	3.43e-104	392	Fungi	Ascomycota	Dothideomycetes	Pleosporales	Ophiosphaerella herpotricha
KC841030	89.198	3.43e-104	392	Fungi	Ascomycota	Dothideomycetes	Pleosporales	Ophiosphaerella herpotricha
KC841028	89.198	3.43e-104	392	Fungi	Ascomycota	Dothideomycetes	Pleosporales	Ophiosphaerella herpotricha
KC841027	89.198	3.43e-104	392	Fungi	Ascomycota	Dothideomycetes	Pleosporales	Ophiosphaerella herpotricha
MK356327	89.198	3.43e-104	392	Fungi	Ascomycota	Dothideomycetes	Pleosporales	Parafenestella rosacearum
MN587172	89.198	1.23e-103	390	Fungi	Ascomycota	Dothideomycetes	Pleosporales	Ophiosphaerella herpotricha
KX641895	88.923	1.23e-103	390	Fungi	Ascomycota	Dothideomycetes	Pleosporales	Fusiconidium aquaticum
KP690992	89.198	1.23e-103	390	Fungi	Ascomycota	Dothideomycetes	Pleosporales	Ophiosphaerella herpotricha
KP690990	89.198	1.23e-103	390	Fungi	Ascomycota	Dothideomycetes	Pleosporales	Ophiosphaerella herpotricha
KP690987	89.198	1.23e-103	390	Fungi	Ascomycota	Dothideomycetes	Pleosporales	Ophiosphaerella herpotricha
KP690986	89.198	1.23e-103	390	Fungi	Ascomycota	Dothideomycetes	Pleosporales	Ophiosphaerella herpotricha
KC848509	88.889	1.23e-103	390	Fungi	Ascomycota	Dothideomycetes	Pleosporales	Ophiosphaerella korrae
KC841050	89.198	1.23e-103	390	Fungi	Ascomycota	Dothideomycetes	Pleosporales	Ophiosphaerella herpotricha
KC841049	89.198	1.23e-103	390	Fungi	Ascomycota	Dothideomycetes	Pleosporales	Ophiosphaerella herpotricha
KC841046	89.198	1.23e-103	390	Fungi	Ascomycota	Dothideomycetes	Pleosporales	Ophiosphaerella herpotricha
KC841020	89.198	1.23e-103	390	Fungi	Ascomycota	Dothideomycetes	Pleosporales	Ophiosphaerella herpotricha
NG_065683	88.72	4.43e-103	388	Fungi	Ascomycota	Dothideomycetes	Pleosporales	Camarosporium quaternatum
KY929122	88.72	4.43e-103	388	Fungi	Ascomycota	Dothideomycetes	Pleosporales	Camarosporium quaternatum
OR242657	88.889	1.59e-102	387	Fungi	Ascomycota	Dothideomycetes	Pleosporales	Neocucurbitaria pistaciicola
KP690979	88.889	1.59e-102	387	Fungi	Ascomycota	Dothideomycetes	Pleosporales	Ophiosphaerella narmari
KC848510	88.889	1.59e-102	387	Fungi	Ascomycota	Dothideomycetes	Pleosporales	Ophiosphaerella narmari
KC841081	88.889	1.59e-102	387	Fungi	Ascomycota	Dothideomycetes	Pleosporales	Ophiosphaerella narmari
OR134404	89.097	5.73e-102	385	Fungi	Ascomycota	Dothideomycetes	Pleosporales	Dictyosporium karsti
KC841063	88.889	5.73e-102	385	Fungi	Ascomycota	Dothideomycetes	Pleosporales	Ophiosphaerella herpotricha
KC841077	88.545	2.06e-101	383	Fungi	Ascomycota	Dothideomycetes	Pleosporales	Ophiosphaerella korrae
OK161236	88.854	2.06e-101	383	Fungi	Ascomycota	Dothideomycetes	Pleosporales	Crassoascoma potentillae
OK161235	88.854	2.06e-101	383	Fungi	Ascomycota	Dothideomycetes	Pleosporales	Crassoascoma potentillae
OK161234	88.854	2.06e-101	383	Fungi	Ascomycota	Dothideomycetes	Pleosporales	Crassoascoma potentillae
OK161233	88.854	2.06e-101	383	Fungi	Ascomycota	Dothideomycetes	Pleosporales	Crassoascoma potentillae
KP690988	88.58	7.42e-101	381	Fungi	Ascomycota	Dothideomycetes	Pleosporales	Ophiosphaerella herpotricha
NG_148891	88.58	7.42e-101	381	Fungi	Ascomycota	Dothideomycetes	Pleosporales	Parafenestella ulmi
OL891807	88.58	7.42e-101	381	Fungi	Ascomycota	Dothideomycetes	Pleosporales	Parafenestella ulmicola
OL891806	88.58	7.42e-101	381	Fungi	Ascomycota	Dothideomycetes	Pleosporales	Parafenestella ulmi
MT226666	89.251	2.67e-100	379	Fungi	Ascomycota	Dothideomycetes	Pleosporales	Dictyocheirospora xishuangbannaensis
OR253216	88.235	2.67e-100	379	Fungi	Ascomycota	Dothideomycetes	Pleosporales	Pseudothyridariella idesiae
GQ387519	87.353	9.59e-100	377	Fungi	Ascomycota	Dothideomycetes	Pleosporales	Neosetophoma samarorum
KC848508	88.272	3.45e-99	375	Fungi	Ascomycota	Dothideomycetes	Pleosporales	Ophiosphaerella narmari
OQ504481	87.805	1.24e-98	374	Fungi	Ascomycota	Dothideomycetes	Pleosporales	Kalmusia sp.
JN851818	88.037	1.24e-98	374	Fungi	Ascomycota	Dothideomycetes	Pleosporales	Kalmusia ebuli
NG_073508	88.272	1.24e-98	374	Fungi	Ascomycota	Dothideomycetes	Pleosporales	Fenestella media
MK356326	88.272	1.24e-98	374	Fungi	Ascomycota	Dothideomycetes	Pleosporales	Fenestella media
MT659204	89.404	1.24e-98	374	Fungi	Ascomycota	Dothideomycetes	Pleosporales	Pleosporineae sp.
NG_061079	87.059	4.46e-98	372	Fungi	Ascomycota	Dothideomycetes	Pleosporales	Neosetophoma samarorum
JQ345728	89.865	1.61e-97	370	Fungi	-	-	-	fungal sp.
NG_068371	87.692	5.77e-97	368	Fungi	Ascomycota	Dothideomycetes	Pleosporales	Paraphaeosphaeria graminicola
KY501126	86.765	2.08e-96	366	Fungi	Ascomycota	Dothideomycetes	Pleosporales	Neosetophoma garethjonesii
AB797261	87.73	2.08e-96	366	Fungi	Ascomycota	Dothideomycetes	Pleosporales	Pleomonodictys capensis
MF795838	87.654	7.47e-96	364	Fungi	Ascomycota	Dothideomycetes	Pleosporales	Neocucurbitaria rhamni
ON876677	87.888	7.47e-96	364	Fungi	Ascomycota	Dothideomycetes	Pleosporales	Laburnicola nematophila
ON876676	87.888	7.47e-96	364	Fungi	Ascomycota	Dothideomycetes	Pleosporales	Laburnicola nematophila
ON876675	87.888	7.47e-96	364	Fungi	Ascomycota	Dothideomycetes	Pleosporales	Laburnicola nematophila
ON876674	87.888	7.47e-96	364	Fungi	Ascomycota	Dothideomycetes	Pleosporales	Laburnicola nematophila
NG_061264	89.037	7.47e-96	364	Fungi	Ascomycota	Dothideomycetes	Pleosporales	Pseudocoleophoma calamagrostidis
NG_242407	87.654	2.69e-95	363	Fungi	Ascomycota	Dothideomycetes	Pleosporales	Darksidea phi
MT002100	87.654	2.69e-95	363	Fungi	Ascomycota	Dothideomycetes	Pleosporales	Darksidea phi
MT002098	87.654	2.69e-95	363	Fungi	Ascomycota	Dothideomycetes	Pleosporales	Darksidea phi
MT002097	87.654	2.69e-95	363	Fungi	Ascomycota	Dothideomycetes	Pleosporales	Darksidea phi
KP184076	87.654	2.69e-95	363	Fungi	Ascomycota	Dothideomycetes	Pleosporales	Darksidea beta
NG_062189	87.654	2.69e-95	363	Fungi	Ascomycota	Dothideomycetes	Pleosporales	Darksidea gamma
NG_062186	87.616	2.69e-95	363	Fungi	Ascomycota	Dothideomycetes	Pleosporales	Darksidea delta
KP184067	87.616	2.69e-95	363	Fungi	Ascomycota	Dothideomycetes	Pleosporales	Darksidea delta
OP059014	87.385	2.69e-95	363	Fungi	Ascomycota	Dothideomycetes	Pleosporales	Septofusispora thailandica
OP059013	87.385	2.69e-95	363	Fungi	Ascomycota	Dothideomycetes	Pleosporales	Septofusispora thailandica
ON876678	87.616	9.66e-95	361	Fungi	Ascomycota	Dothideomycetes	Pleosporales	Laburnicola nematophila
JF740098	87.117	3.48e-94	359	Fungi	Ascomycota	Dothideomycetes	Pleosporales	Heterospora dimorphospora
OK042303	87.346	1.25e-93	357	Fungi	Ascomycota	Dothideomycetes	Pleosporales	Darksidea sp.
HQ599454	87.188	1.25e-93	357	Fungi	Ascomycota	Dothideomycetes	Pleosporales	Massaria zanthoxyli
NG_060993	87.227	4.5e-93	355	Fungi	Ascomycota	Dothideomycetes	Pleosporales	Quadricrura septentrionalis
MG520986	85.965	1.62e-92	353	Fungi	Ascomycota	Dothideomycetes	Pleosporales	Parastagonospora minima
NG_068368	85.965	1.62e-92	353	Fungi	Ascomycota	Dothideomycetes	Pleosporales	Parastagonospora poaceicola
KU842390	85.965	1.62e-92	353	Fungi	Ascomycota	Dothideomycetes	Pleosporales	Parastagonospora cumpignensis
OR134425	87.037	1.62e-92	353	Fungi	Ascomycota	Dothideomycetes	Pleosporales	Neoophiobolus fliformisporus
MT214391	88.372	5.82e-92	351	Fungi	Ascomycota	Dothideomycetes	Pleosporales	Xenoroussoella triseptata
KM096179	86.667	5.82e-92	351	Fungi	Ascomycota	Dothideomycetes	Pleosporales	Pleosporales sp.
GU296141	86.957	5.82e-92	351	Fungi	Ascomycota	Dothideomycetes	Pleosporales	Camarosporium quaternatum
EU754077	88.197	5.82e-92	351	Fungi	Ascomycota	Dothideomycetes	Pleosporales	Paracucurbitaria corni
NG_063628	86.81	2.09e-91	350	Fungi	Ascomycota	Dothideomycetes	Pleosporales	Camarosporidiella laburnicola
OP378009	86.769	2.09e-91	350	Fungi	Ascomycota	Dothideomycetes	Pleosporales	Pseudoastrosphaeriella bambusae
MW134585	86.769	2.09e-91	350	Fungi	Ascomycota	Dothideomycetes	Pleosporales	Pseudoastrosphaeriella bambusae
MT864301	86.769	2.09e-91	350	Fungi	Ascomycota	Dothideomycetes	Pleosporales	Pseudoastrosphaeriella bambusae
AB524477	86.916	2.09e-91	350	Fungi	Ascomycota	Dothideomycetes	Pleosporales	Quadricrura septentrionalis
KM014663	88.119	7.52e-91	348	Fungi	Ascomycota	Dothideomycetes	Pleosporales	Ophiobolus cirsii
MT002106	86.687	2.71e-90	346	Fungi	Ascomycota	Dothideomycetes	Pleosporales	Darksidea alpha
MT002104	86.728	2.71e-90	346	Fungi	Ascomycota	Dothideomycetes	Pleosporales	Darksidea phi
MT002102	86.687	2.71e-90	346	Fungi	Ascomycota	Dothideomycetes	Pleosporales	Darksidea alpha
MT002101	86.687	2.71e-90	346	Fungi	Ascomycota	Dothideomycetes	Pleosporales	Darksidea phi
OQ168202	86.728	2.71e-90	346	Fungi	Ascomycota	Dothideomycetes	Pleosporales	Camarosporidiella sp.
NG_062188	86.687	2.71e-90	346	Fungi	Ascomycota	Dothideomycetes	Pleosporales	Darksidea zeta
GQ387548	87.869	2.71e-90	346	Fungi	Ascomycota	Dothideomycetes	Pleosporales	Paracucurbitaria corni
MT226688	87.789	9.73e-90	344	Fungi	Ascomycota	Dothideomycetes	Pleosporales	Chaetosphaeronema clematidis
LC194308	86.834	9.73e-90	344	Fungi	Ascomycota	Dothideomycetes	Pleosporales	Cryptocoryneum condensatum
NG_073509	86.544	9.73e-90	344	Fungi	Ascomycota	Dothideomycetes	Pleosporales	Synfenestella sorbi
MK356328	86.544	9.73e-90	344	Fungi	Ascomycota	Dothideomycetes	Pleosporales	Synfenestella sorbi
EU754045	87.829	9.73e-90	344	Fungi	Ascomycota	Dothideomycetes	Pleosporales	Chaetosphaeronema hispidulum
MT177969	87.789	3.5e-89	342	Fungi	Ascomycota	Dothideomycetes	Pleosporales	Chaetosphaeronema hispidulum
KM096231	86.42	3.5e-89	342	Fungi	Ascomycota	Dothideomycetes	Pleosporales	Ophiosphaerella herpotricha
MT002110	86.378	1.26e-88	340	Fungi	Ascomycota	Dothideomycetes	Pleosporales	Darksidea zeta
MT002105	86.378	1.26e-88	340	Fungi	Ascomycota	Dothideomycetes	Pleosporales	Darksidea alpha
MT002103	86.378	1.26e-88	340	Fungi	Ascomycota	Dothideomycetes	Pleosporales	Darksidea alpha
MT002099	86.378	1.26e-88	340	Fungi	Ascomycota	Dothideomycetes	Pleosporales	Darksidea alpha
MT002096	86.378	1.26e-88	340	Fungi	Ascomycota	Dothideomycetes	Pleosporales	Darksidea alpha
MT002095	86.378	1.26e-88	340	Fungi	Ascomycota	Dothideomycetes	Pleosporales	Darksidea alpha
MT002094	86.378	1.26e-88	340	Fungi	Ascomycota	Dothideomycetes	Pleosporales	Darksidea alpha
KP184058	86.378	1.26e-88	340	Fungi	Ascomycota	Dothideomycetes	Pleosporales	Darksidea alpha
KP184054	86.378	1.26e-88	340	Fungi	Ascomycota	Dothideomycetes	Pleosporales	Darksidea alpha
KP184051	86.378	1.26e-88	340	Fungi	Ascomycota	Dothideomycetes	Pleosporales	Darksidea alpha
NG_061189	86.378	1.26e-88	340	Fungi	Ascomycota	Dothideomycetes	Pleosporales	Darksidea alpha
KP184044	86.378	1.26e-88	340	Fungi	Ascomycota	Dothideomycetes	Pleosporales	Darksidea alpha
NG_070660	87.459	4.53e-88	339	Fungi	Ascomycota	Dothideomycetes	Pleosporales	Chaetosphaeronema clematidicola
MT002108	86.154	4.53e-88	339	Fungi	Ascomycota	Dothideomycetes	Pleosporales	Darksidea phi
KY066741	86.293	4.53e-88	339	Fungi	Ascomycota	Dothideomycetes	Pleosporales	Longipedicellata aptrootii
KY066740	86.293	4.53e-88	339	Fungi	Ascomycota	Dothideomycetes	Pleosporales	Longipedicellata aptrootii
MT383993	86.322	1.63e-87	337	Fungi	Ascomycota	Dothideomycetes	Pleosporales	Polyschema sp.
PP003825	85.89	1.63e-87	337	Fungi	Ascomycota	Dothideomycetes	Pleosporales	Teichospora sp.
EU754097	86.859	1.63e-87	337	Fungi	Ascomycota	Dothideomycetes	Pleosporales	Chaetosphaeronema coonsii
MT002107	86.068	5.86e-87	335	Fungi	Ascomycota	Dothideomycetes	Pleosporales	Darksidea alpha
KP184066	86.068	5.86e-87	335	Fungi	Ascomycota	Dothideomycetes	Pleosporales	Darksidea alpha
OL984032	85.981	5.86e-87	335	Fungi	Ascomycota	Dothideomycetes	Pleosporales	Plenodomus changchunensis
OL984031	85.981	5.86e-87	335	Fungi	Ascomycota	Dothideomycetes	Pleosporales	Plenodomus changchunensis
MK522502	86.164	2.11e-86	333	Fungi	Ascomycota	Dothideomycetes	Pleosporales	Hydeomyces pinicola
NG_067692	86.25	2.11e-86	333	Fungi	Ascomycota	Dothideomycetes	Pleosporales	Hydeomyces desertipleosporoides
OQ168227	85.802	2.11e-86	333	Fungi	Ascomycota	Dothideomycetes	Pleosporales	Teichospora parva
MT002093	85.759	2.72e-85	329	Fungi	Ascomycota	Dothideomycetes	Pleosporales	Darksidea alpha
AB524483	86.452	2.72e-85	329	Fungi	Ascomycota	Dothideomycetes	Pleosporales	Roussoella intermedia
LC194320	85.893	9.8e-85	327	Fungi	Ascomycota	Dothideomycetes	Pleosporales	Cryptocoryneum paracondensatum
LC194319	85.893	9.8e-85	327	Fungi	Ascomycota	Dothideomycetes	Pleosporales	Cryptocoryneum longicondensatum
NG_065119	85.893	9.8e-85	327	Fungi	Ascomycota	Dothideomycetes	Pleosporales	Cryptocoryneum longicondensatum
KX650513	85.404	1.27e-83	324	Fungi	Ascomycota	Dothideomycetes	Pleosporales	Ohleria modesta
GQ925843	86.469	1.27e-83	324	Fungi	Ascomycota	Dothideomycetes	Pleosporales	Halomassarina thalassiae
GQ925842	86.469	1.27e-83	324	Fungi	Ascomycota	Dothideomycetes	Pleosporales	Halomassarina thalassiae
NG_065120	85.58	4.56e-83	322	Fungi	Ascomycota	Dothideomycetes	Pleosporales	Cryptocoryneum paracondensatum
EU754073	85.358	4.56e-83	322	Fungi	Ascomycota	Dothideomycetes	Pleosporales	Neottiosporina paspali
OR134451	85.397	1.64e-82	320	Fungi	Ascomycota	Dothideomycetes	Pleosporales	Sulcatispora karsti
NG_064843	85.443	1.64e-82	320	Fungi	Ascomycota	Dothideomycetes	Pleosporales	Sulcatispora berchemiae
OP749879	85.312	1.64e-82	320	Fungi	Ascomycota	Dothideomycetes	Pleosporales	Digitodesmium aquaticum
OP377993	85.312	1.64e-82	320	Fungi	Ascomycota	Dothideomycetes	Pleosporales	Digitodesmium sp.
MT177970	86.469	2.12e-81	316	Fungi	Ascomycota	Dothideomycetes	Pleosporales	Chaetosphaeronema hispidulum
NG_063678	85.22	2.12e-81	316	Fungi	Ascomycota	Dothideomycetes	Pleosporales	Dactylidina shoemakeri
NG_061191	85.047	2.12e-81	316	Fungi	Ascomycota	Dothideomycetes	Pleosporales	Flavomyces fulophazii
MW134611	87.413	2.12e-81	316	Fungi	Ascomycota	Dothideomycetes	Pleosporales	Lentithecium sp.
LC014605	85.079	7.63e-81	315	Fungi	Ascomycota	Dothideomycetes	Pleosporales	Sulcatispora acerina
NG_070154	85.531	2.74e-80	313	Fungi	Ascomycota	Dothideomycetes	Pleosporales	Pseudoroussoella chromolaenae
MT214393	85.531	2.74e-80	313	Fungi	Ascomycota	Dothideomycetes	Pleosporales	Pseudoroussoella chromolaenae
MZ538570	84.783	2.74e-80	313	Fungi	Ascomycota	Dothideomycetes	Pleosporales	Longipedicellata aquatica
FJ201991	86.149	2.74e-80	313	Fungi	Ascomycota	Dothideomycetes	Pleosporales	Trematosphaeria pertusa
MN134581	85.811	1.28e-78	307	Fungi	Ascomycota	Dothideomycetes	Pleosporales	Trematosphaeria sp.
MH742331	85.256	1.28e-78	307	Fungi	Ascomycota	Dothideomycetes	Pleosporales	Pseudoroussoella elaeicola
MT957899	84.81	1.28e-78	307	Fungi	Ascomycota	Dothideomycetes	Pleosporales	Neolophiotrema xiaokongense
MT864298	85.161	1.28e-78	307	Fungi	Ascomycota	Dothideomycetes	Pleosporales	Longipedicellata aquatica
OR933716	84.568	4.59e-78	305	Fungi	Ascomycota	Dothideomycetes	Pleosporales	Phragmocamarosporium sp.
MT214396	84.984	5.94e-77	302	Fungi	Ascomycota	Dothideomycetes	Pleosporales	Pseudoroussoella elaeicola
LC014606	85.473	5.94e-77	302	Fungi	Ascomycota	Dothideomycetes	Pleosporales	Trematosphaeria pertusa
AB797295	85.473	5.94e-77	302	Fungi	Ascomycota	Dothideomycetes	Pleosporales	Trematosphaeria pertusa
ON408351	84.211	2.14e-76	300	Fungi	Ascomycota	Dothideomycetes	Pleosporales	Ophiosphaerella herpotricha
MF071323	84.177	7.68e-76	298	Fungi	Ascomycota	Dothideomycetes	Pleosporales	Phoma sp.
MW134632	83.587	7.68e-76	298	Fungi	Ascomycota	Dothideomycetes	Pleosporales	Triplosphaeria sp.
MF071327	83.861	9.94e-75	294	Fungi	Ascomycota	Dothideomycetes	Pleosporales	Phoma sp.
ON650177	83.648	1.29e-73	291	Fungi	Ascomycota	Dothideomycetes	Pleosporales	Acrocalymma arengae
JN941607	83.648	1.29e-73	291	Fungi	Ascomycota	Dothideomycetes	Pleosporales	Curvularia coicis
JN941606	83.648	1.29e-73	291	Fungi	Ascomycota	Dothideomycetes	Pleosporales	Curvularia coicis
JN941605	83.648	1.29e-73	291	Fungi	Ascomycota	Dothideomycetes	Pleosporales	Curvularia coicis
JN941604	83.648	1.29e-73	291	Fungi	Ascomycota	Dothideomycetes	Pleosporales	Curvularia coicis
EU848589	84.868	1.29e-73	291	Fungi	Ascomycota	Dothideomycetes	Pleosporales	Dendryphiella vinosa
AB524499	83.706	1.66e-72	287	Fungi	Ascomycota	Dothideomycetes	Pleosporales	Triplosphaeria sp.
MK522504	84.281	5.98e-72	285	Fungi	Ascomycota	Dothideomycetes	Pleosporales	Hydeopsis verrucispora
NG_078740	83.333	5.98e-72	285	Fungi	Ascomycota	Dothideomycetes	Pleosporales	Neostagonosporella sichuanensis
NG_061258	84.112	5.98e-72	285	Fungi	Ascomycota	Dothideomycetes	Pleosporales	Beverwykella pulmonaria
ON650178	83.333	5.98e-72	285	Fungi	Ascomycota	Dothideomycetes	Pleosporales	Acrocalymma arengae
JX981503	83.077	7.74e-71	281	Fungi	Ascomycota	Dothideomycetes	Pleosporales	Wojnowicia sp.
EU754124	83.077	7.74e-71	281	Fungi	Ascomycota	Dothideomycetes	Pleosporales	Septoriella hirta
DQ678010	82.663	7.74e-71	281	Fungi	Ascomycota	Dothideomycetes	Pleosporales	Ophiosphaerella herpotricha
OM764655	83.072	1e-69	278	Fungi	Ascomycota	Dothideomycetes	Pleosporales	Roussoella sp.
MH051114	83.828	3.6e-69	276	Fungi	Ascomycota	Sordariomycetes	Glomerellales	Colletotrichum gloeosporioides
OL331094	83.934	3.6e-69	276	Fungi	Ascomycota	Dothideomycetes	Pleosporales	Acrocalymma sp.
KJ739608	82.875	3.6e-69	276	Fungi	Ascomycota	Dothideomycetes	Pleosporales	Roussoellopsis macrospora
KX650509	83.439	1.29e-68	274	Fungi	Ascomycota	Dothideomycetes	Pleosporales	Nigrograna fuscidula
KU872122	83.072	1.29e-68	274	Fungi	Ascomycota	Dothideomycetes	Pleosporales	Roussoella neopustulans
KP114342	83.172	1.29e-68	274	Fungi	Ascomycota	Dothideomycetes	Pleosporales	Pleosporales sp.
KP114339	83.172	1.29e-68	274	Fungi	Ascomycota	Dothideomycetes	Pleosporales	Pleosporales sp.
OM891832	84.053	1.29e-68	274	Fungi	Ascomycota	Dothideomycetes	Pleosporales	Neoroussoella sp.
OM891830	84.053	1.29e-68	274	Fungi	Ascomycota	Dothideomycetes	Pleosporales	Neoroussoella sp.
OM764650	84.053	1.29e-68	274	Fungi	Ascomycota	Dothideomycetes	Pleosporales	Neoroussoella bambusae
OM764648	84.053	1.29e-68	274	Fungi	Ascomycota	Dothideomycetes	Pleosporales	Neoroussoella bambusae
MT864316	84.053	1.29e-68	274	Fungi	Ascomycota	Dothideomycetes	Pleosporales	Neoroussoella bambusae
KT376471	83.019	4.66e-68	272	Fungi	Ascomycota	Dothideomycetes	Pleosporales	Shrungabeeja longiappendiculata
NG_060999	82.803	4.66e-68	272	Fungi	Ascomycota	Dothideomycetes	Pleosporales	Magnicamarosporium iriomotense
KT955455	89.352	1.68e-67	270	Fungi	Ascomycota	Dothideomycetes	Pleosporales	Pseudoastrosphaeriella bambusae
KP114346	87.083	1.68e-67	270	Fungi	Ascomycota	Dothideomycetes	Pleosporales	Pleosporales sp.
KX650512	83.612	6.02e-67	268	Fungi	Ascomycota	Dothideomycetes	Pleosporales	Nigrograna obliqua
MK358811	83.226	2.17e-66	267	Fungi	Ascomycota	Dothideomycetes	Pleosporales	Biatriospora borsei
OR428382	83.333	2.8e-65	263	Fungi	Ascomycota	Dothideomycetes	Pleosporales	Pararoussoella sp.
OR428381	83.333	2.8e-65	263	Fungi	Ascomycota	Dothideomycetes	Pleosporales	Pararoussoella sp.
OP956053	82.943	2.8e-65	263	Fungi	Ascomycota	Dothideomycetes	Pleosporales	Periconia imperatae
OP956052	82.943	2.8e-65	263	Fungi	Ascomycota	Dothideomycetes	Pleosporales	Periconia imperatae
OP956048	82.943	2.8e-65	263	Fungi	Ascomycota	Dothideomycetes	Pleosporales	Periconia imperatae
NG_062999	82.372	2.8e-65	263	Fungi	Ascomycota	Dothideomycetes	Pleosporales	Parathyridaria percutanea
KF366450	82.372	2.8e-65	263	Fungi	Ascomycota	Dothideomycetes	Pleosporales	Parathyridaria percutanea
KU872113	87.391	1.01e-64	261	Fungi	Ascomycota	Dothideomycetes	Pleosporales	Bambusicola thailandica
OM891828	83.056	1.01e-64	261	Fungi	Ascomycota	Dothideomycetes	Pleosporales	Roussoella sp.
OM836783	83.056	1.01e-64	261	Fungi	Ascomycota	Dothideomycetes	Pleosporales	Roussoella sp.
JX264155	82.903	1.01e-64	261	Fungi	Ascomycota	Dothideomycetes	Pleosporales	Nigrograna mackinnonii
GQ387553	82.903	1.01e-64	261	Fungi	Ascomycota	Dothideomycetes	Pleosporales	Nigrograna mackinnonii
NG_061081	82.903	1.01e-64	261	Fungi	Ascomycota	Dothideomycetes	Pleosporales	Nigrograna mackinnonii
NG_063679	82.895	3.63e-64	259	Fungi	Ascomycota	Dothideomycetes	Pleosporales	Dematiopleospora salsolae
NG_065085	82.428	1.3e-63	257	Fungi	Ascomycota	Dothideomycetes	Pleosporales	Roussoella tuberculata
KU872124	82.428	1.3e-63	257	Fungi	Ascomycota	Dothideomycetes	Pleosporales	Roussoella tuberculata
OP956032	82.667	1.3e-63	257	Fungi	Ascomycota	Dothideomycetes	Pleosporales	Periconia spodiopogonis
OM891834	82.428	1.3e-63	257	Fungi	Ascomycota	Dothideomycetes	Pleosporales	Roussoella sp.
OM764652	82.428	1.3e-63	257	Fungi	Ascomycota	Dothideomycetes	Pleosporales	Roussoella sp.
MW886100	82.508	6.07e-62	252	Fungi	Ascomycota	Dothideomycetes	Pleosporales	Leptosphaeria chatkalica
MW134600	81.562	6.07e-62	252	Fungi	Ascomycota	Dothideomycetes	Pleosporales	Roussoella siamensis
NG_070135	84.646	2.18e-61	250	Fungi	Ascomycota	Dothideomycetes	Pleosporales	Keissleriella camporesiana
MN401743	84.646	2.18e-61	250	Fungi	Ascomycota	Dothideomycetes	Pleosporales	Keissleriella camporesiana
MN638850	82.55	7.85e-61	248	Fungi	Ascomycota	Dothideomycetes	Pleosporales	Pseudomurilentithecium camporesii
NG_063690	81.388	7.85e-61	248	Fungi	Ascomycota	Dothideomycetes	Pleosporales	Populocrescentia ammophilae
AF503563	83.636	2.82e-60	246	Fungi	Ascomycota	-	-	fungal endophyte
MN556307	82.986	1.02e-59	244	Fungi	Ascomycota	Dothideomycetes	Pleosporales	Neoroussoella lignicola
PP407509	82.026	1.02e-59	244	Fungi	Ascomycota	Dothideomycetes	Pleosporales	Trichobotrys sp.
OM836764	81.505	1.02e-59	244	Fungi	Ascomycota	Dothideomycetes	Pleosporales	Roussoella sp.
OR428374	81.308	3.65e-59	243	Fungi	Ascomycota	Dothideomycetes	Pleosporales	Neooccultibambusa sp.
OR428373	81.308	3.65e-59	243	Fungi	Ascomycota	Dothideomycetes	Pleosporales	Neooccultibambusa sp.
OM836759	81.759	4.72e-58	239	Fungi	Ascomycota	Dothideomycetes	Pleosporales	Gregarithecium sp.
KU314954	82.639	1.7e-57	237	Fungi	Ascomycota	Dothideomycetes	Pleosporales	Neoroussoella lignicola
AB797306	83.658	1.7e-57	237	Fungi	Ascomycota	Dothideomycetes	Pleosporales	Keissleriella taminensis
MN081891	81.35	2.2e-56	233	Fungi	Ascomycota	Dothideomycetes	Pleosporales	Nigrograna magnoliae
AB524484	80.556	7.9e-56	231	Fungi	Ascomycota	Dothideomycetes	Pleosporales	Roussoellopsis tosaensis
OR470695	80.312	2.84e-55	230	Fungi	Ascomycota	Dothideomycetes	Pleosporales	Neooccultibambusa sp.
MW134631	80.503	3.68e-54	226	Fungi	Ascomycota	Dothideomycetes	Pleosporales	Shrungabeeja sp.
OR134390	80.192	1.32e-53	224	Fungi	Ascomycota	Dothideomycetes	Pleosporales	Astrosphaeriella bambusae
JN846741	80.192	1.32e-53	224	Fungi	Ascomycota	Dothideomycetes	Pleosporales	Astrosphaeriella stellata
MW134595	80.192	1.32e-53	224	Fungi	Ascomycota	Dothideomycetes	Pleosporales	Astrosphaeriella stellata
MN629353	80.333	6.15e-52	219	Fungi	Ascomycota	Dothideomycetes	Pleosporales	Astrosphaeriella neostellata
OR134389	79.872	6.15e-52	219	Fungi	Ascomycota	Dothideomycetes	Pleosporales	Astrosphaeriella bambusae
NG_061001	83.265	6.15e-52	219	Fungi	Ascomycota	Dothideomycetes	Pleosporales	Clypeoloculus akitaensis
AB524451	80.333	6.15e-52	219	Fungi	Ascomycota	Dothideomycetes	Pleosporales	Astrosphaeriella stellata
MW134584	80	2.86e-50	213	Fungi	Ascomycota	Dothideomycetes	Pleosporales	Astrosphaeriella stellata
OR646287	79.933	1.33e-48	207	Fungi	Ascomycota	Dothideomycetes	Pleosporales	Brunneofusispora sp.
OR646286	79.933	1.33e-48	207	Fungi	Ascomycota	Dothideomycetes	Pleosporales	Brunneofusispora sp.
OR134391	79.605	4.79e-48	206	Fungi	Ascomycota	Dothideomycetes	Pleosporales	Astrosphaeriella stellata
NG_062411	90.541	3.73e-44	193	Fungi	Ascomycota	Dothideomycetes	Pleosporales	Neosetophoma clematidis
KP684154	90.541	3.73e-44	193	Fungi	Ascomycota	Dothideomycetes	Pleosporales	Neosetophoma clematidis
MK561993	80.687	2.9e-40	180	Fungi	Ascomycota	Dothideomycetes	Acrospermales	Acrospermum leucocephalum
MK561991	80.769	2.9e-40	180	Fungi	Ascomycota	Dothideomycetes	Acrospermales	Acrospermum leucocephalum
OR941079	78.247	1.04e-39	178	Fungi	Ascomycota	Dothideomycetes	Pleosporales	Nigrograna sp.
MT214395	85.549	1.35e-38	174	Fungi	Ascomycota	Dothideomycetes	Pleosporales	Pseudothyridariella chromolaenae
MF796236	86.061	4.86e-38	172	Fungi	Ascomycota	Dothideomycetes	Pleosporales	Roussoella sp.
OR941080	77.922	4.86e-38	172	Fungi	Ascomycota	Dothideomycetes	Pleosporales	Nigrograna sp.
OP562655	84.127	1.75e-37	171	Fungi	Ascomycota	Dothideomycetes	Pleosporales	Nigrograna sp.
OP584493	77.742	2.26e-36	167	Fungi	Ascomycota	Dothideomycetes	Pleosporales	Nigrograna heveae
OP584492	77.742	2.26e-36	167	Fungi	Ascomycota	Dothideomycetes	Pleosporales	Nigrograna heveae
MG520978	77.233	8.13e-36	165	Fungi	Ascomycota	Dothideomycetes	Pleosporales	Ophiobolus artemisiae
KX926419	88.194	2.92e-35	163	Fungi	Ascomycota	Dothideomycetes	Pleosporales	Parastagonospora poaceicola
NG_081382	80.952	2.92e-35	163	Fungi	Ascomycota	Dothideomycetes	Acrospermales	Acrospermum urticae
MN597996	80.952	2.92e-35	163	Fungi	Ascomycota	Dothideomycetes	Acrospermales	Acrospermum urticae
OR198834	80.861	1.05e-34	161	Fungi	Ascomycota	Dothideomycetes	Acrospermales	Acrospermum bolivianum
AF242257	79.399	1.05e-34	161	Fungi	Ascomycota	Dothideomycetes	Acrospermales	Acrospermum compressum
OQ645274	80.349	3.78e-34	159	Fungi	Ascomycota	Dothideomycetes	Pleosporales	Neoroussoella sp.
NG_061077	77.736	1.06e-29	145	Fungi	Ascomycota	Eurotiomycetes	Phaeomoniellales	Minutiella tardicola
NG_064996	83.019	4.93e-28	139	Fungi	Ascomycota	Sordariomycetes	Pleurotheciales	Pleurotheciella centenaria
MW134675	83.019	4.93e-28	139	Fungi	Ascomycota	Sordariomycetes	Pleurotheciales	Pleurotheciella centenaria
OL764416	78.205	6.38e-27	135	Fungi	Ascomycota	Dothideomycetes	Pleosporales	Neomassaria sp.
DQ663688	82.081	6.38e-27	135	Fungi	Basidiomycota	Exobasidiomycetes	Entylomatales	Entyloma calendulae
DQ645529	82.081	6.38e-27	135	Fungi	Basidiomycota	Exobasidiomycetes	Entylomatales	Entyloma arnoseridis
DQ839600	80.729	2.29e-26	134	Fungi	Basidiomycota	Ustilaginomycetes	Ustilaginales	Ustanciosporium cf.
MK561992	78.713	8.25e-26	132	Fungi	Ascomycota	Dothideomycetes	Acrospermales	Acrospermum maxonii
MF766276	79.048	8.25e-26	132	Fungi	Ascomycota	Lichinomycetes	Lichinales	Peltula inversa
MH758758	81.437	2.97e-25	130	Fungi	Ascomycota	Leotiomycetes	Helotiales	Sclerotinia pseudotuberosa
MN632551	82.692	2.97e-25	130	Fungi	Ascomycota	Dothideomycetes	Pleosporales	Comoclathris galatellae
DQ257354	81.325	2.97e-25	130	Fungi	Ascomycota	Leotiomycetes	Helotiales	Sclerotinia pseudotuberosa
EU434858	82.424	1.07e-24	128	Fungi	Ascomycota	Leotiomycetes	Helotiales	Acephala sp.
NG_077397	80.838	1.38e-23	124	Fungi	Basidiomycota	Exobasidiomycetes	Entylomatales	Entyloma elstari
DQ234562	80.838	1.38e-23	124	Fungi	Basidiomycota	Exobasidiomycetes	Entylomatales	Entyloma elstari
FJ176837	80.473	4.96e-23	122	Fungi	Ascomycota	Eurotiomycetes	-	Eurotiomycetes sp.
KP322948	80.46	1.79e-22	121	Fungi	Basidiomycota	Exobasidiomycetes	Entylomatales	Entyloma calendulae
MN699385	81.013	6.42e-22	119	Fungi	Ascomycota	Sordariomycetes	Savoryellales	Dematiosporium aquaticum
MN699380	83.594	6.42e-22	119	Fungi	Ascomycota	-	-	Bactrodesmium pallidum
MN699379	83.594	6.42e-22	119	Fungi	Ascomycota	-	-	Bactrodesmium pallidum
OR743193	84.8	2.31e-21	117	Fungi	Ascomycota	Sordariomycetes	Savoryellales	Ascotaiwania sp.
DQ471030	79.651	8.31e-21	115	Fungi	Ascomycota	Leotiomycetes	Helotiales	Lambertella subrenispora
OP378031	79.141	3.86e-19	110	Fungi	Ascomycota	Sordariomycetes	Chaetosphaeriales	Nimesporella riisgaardii
MH194576.2	80.645	3.86e-19	110	Fungi	Ascomycota	Leotiomycetes	Helotiales	Sclerencoelia fascicularis
LC434586	78.723	1.39e-18	108	Fungi	Ascomycota	Leotiomycetes	Helotiales	Mollisia amenticola
KX686754	81.955	1.39e-18	108	Fungi	Ascomycota	Sordariomycetes	Microascales	Aniptodera longispora
DQ839595	78.378	1.39e-18	108	Fungi	Basidiomycota	Ustilaginomycetes	Urocystidales	Urocystis colchici
MH457171	77.103	5e-18	106	Fungi	Ascomycota	Sordariomycetes	Fuscosporellales	Mucispora infundibulata
NG_074960	82.308	5e-18	106	Fungi	Ascomycota	Sordariomycetes	Chaetosphaeriales	Zanclospora novae-zelandiae
MW151690	82.308	5e-18	106	Fungi	Ascomycota	Sordariomycetes	Chaetosphaeriales	Zanclospora novae-zelandiae
NG_073505	77.103	5e-18	106	Fungi	Ascomycota	Sordariomycetes	Fuscosporellales	Mucispora infundibulata
JN939658	79.63	5e-18	106	Fungi	Ascomycota	Sordariomycetes	Hypocreales	Thyronectria cucurbitula
JN939656	79.63	5e-18	106	Fungi	Ascomycota	Sordariomycetes	Hypocreales	Thyronectria cucurbitula
JQ031283	91.026	1.8e-17	104	Sar	Oomycota	-	Myzocytiopsidales	Chlamydomyzium dictyuchoides
MN385754	78.286	1.8e-17	104	Fungi	Ascomycota	Leotiomycetes	Helotiales	Rhexocercosporidium sp.
MN385753	78.286	1.8e-17	104	Fungi	Ascomycota	Leotiomycetes	Helotiales	Rhexocercosporidium sp.
MN385752	78.286	1.8e-17	104	Fungi	Ascomycota	Leotiomycetes	Helotiales	Rhexocercosporidium sp.
MN385751	78.286	1.8e-17	104	Fungi	Ascomycota	Leotiomycetes	Helotiales	Rhexocercosporidium sp.
MN385750	78.286	1.8e-17	104	Fungi	Ascomycota	Leotiomycetes	Helotiales	Rhexocercosporidium sp.
AJ864396	79.394	6.47e-17	102	Fungi	Ascomycota	Leotiomycetes	Helotiales	Rhexocercosporidium sp.
HF937361	81.395	2.33e-16	100	Fungi	Ascomycota	Sordariomycetes	Chaetosphaeriales	Zanclospora iberica
NG_074959	81.538	2.33e-16	100	Fungi	Ascomycota	Sordariomycetes	Chaetosphaeriales	Zanclospora falcata
MW151688	81.538	2.33e-16	100	Fungi	Ascomycota	Sordariomycetes	Chaetosphaeriales	Zanclospora falcata
JN941662	81.6	2.33e-16	100	Fungi	Ascomycota	Sordariomycetes	Microascales	Corollospora fusca
NG_070123	80.952	8.37e-16	99	Fungi	Ascomycota	Sordariomycetes	Chaetosphaeriales	Phialoturbella lunata
GQ120167	77.419	8.37e-16	99	Fungi	-	-	-	fungal sp.
MN699381	78.616	3.01e-15	97.1	Fungi	Ascomycota	-	-	Bactrodesmium spilomeum
NG_065794	92.647	3.01e-15	97.1	Fungi	Ascomycota	Leotiomycetes	Helotiales	Neomollisia gelatinosa
MK585021	92.647	3.01e-15	97.1	Fungi	Ascomycota	Leotiomycetes	Helotiales	Neomollisia gelatinosa
KU746396	79.618	3.01e-15	97.1	Fungi	Ascomycota	Sordariomycetes	Xylariales	Camporesia sambuci
EU434879	92.754	3.01e-15	97.1	Fungi	Ascomycota	Leotiomycetes	Helotiales	Phialocephala sphaeroides
DQ518980	77.914	3.01e-15	97.1	Fungi	Ascomycota	Saccharomycetes	Saccharomycetales	Lipomyces spencermartinsiae
KX686805	78.125	1.08e-14	95.3	Fungi	Ascomycota	Sordariomycetes	Microascales	Saagaromyces ratnagiriensis
NG_070789	80.62	1.08e-14	95.3	Fungi	Ascomycota	Sordariomycetes	Chaetosphaeriales	Zanclospora iberica
MW151689	80.62	1.08e-14	95.3	Fungi	Ascomycota	Sordariomycetes	Chaetosphaeriales	Zanclospora iberica
JX046459	77.143	1.4e-13	91.6	Fungi	Ascomycota	Lecanoromycetes	Ostropales	Diorygma antillarum
DQ470990	91.176	5.03e-13	89.8	Fungi	Ascomycota	Leotiomycetes	Helotiales	Mollisia cinerea
AF346543	89.855	5.03e-13	89.8	Fungi	Ascomycota	Sordariomycetes	Xylariales	Hypoxylon haematostroma
OR727530	80.8	1.81e-12	87.9	Fungi	Ascomycota	Sordariomycetes	Hypocreales	Perennicordyceps sp.
EU434865	79.333	1.81e-12	87.9	Fungi	Ascomycota	Leotiomycetes	Helotiales	Cystodendron sp.
NG_055349	77.16	1.81e-12	87.9	Fungi	Ascomycota	Saccharomycetes	Saccharomycetales	Lipomyces lipofer
DQ518976	76.829	6.51e-12	86.1	Fungi	Ascomycota	Saccharomycetes	Saccharomycetales	Lipomyces kockii
MF416625	80	2.34e-11	84.2	Fungi	Ascomycota	Sordariomycetes	Hypocreales	Polycephalomyces sp.
MF416624	80	2.34e-11	84.2	Fungi	Ascomycota	Sordariomycetes	Hypocreales	Pleurocordyceps nipponica
JN941751	80	2.34e-11	84.2	Fungi	Ascomycota	Sordariomycetes	Hypocreales	Pleurocordyceps nipponica
JN941752	80	2.34e-11	84.2	Fungi	Ascomycota	Sordariomycetes	Hypocreales	Pleurocordyceps nipponica
AB027325	80	2.34e-11	84.2	Fungi	Ascomycota	Sordariomycetes	Hypocreales	Polycephalomyces kanzashianus
MK585055	80.159	8.42e-11	82.4	Fungi	Ascomycota	Leotiomycetes	Helotiales	Banksiamyces sp.
KY696657	88.235	3.03e-10	80.5	Fungi	Ascomycota	Sordariomycetes	Hypocreales	Tolypocladium geodes
KT289794	88.235	3.03e-10	80.5	Fungi	-	-	-	fungal sp.
OP207715	88.235	3.03e-10	80.5	Fungi	Ascomycota	Sordariomycetes	Hypocreales	Tolypocladium subparadoxum
NG_081408	79.508	3.03e-10	80.5	Fungi	Ascomycota	Sordariomycetes	Hypocreales	Tolypocladium inusitaticapitatum
MW537733	79.508	3.03e-10	80.5	Fungi	Ascomycota	Sordariomycetes	Hypocreales	Tolypocladium inusitaticapitatum
JN941730	88.235	3.03e-10	80.5	Fungi	Ascomycota	Sordariomycetes	Hypocreales	Tolypocladium paradoxum
AY315426	88.235	3.03e-10	80.5	Fungi	Ascomycota	Sordariomycetes	Xylariales	Xylariales sp.
AY315424	88.235	3.03e-10	80.5	Fungi	Ascomycota	Sordariomycetes	Xylariales	Xylariales sp.
KF226249	79.032	1.09e-09	78.7	Fungi	Ascomycota	Sordariomycetes	Hypocreales	Cordyceps sp.
KF226245	79.032	1.09e-09	78.7	Fungi	Ascomycota	Sordariomycetes	Hypocreales	Cordyceps sp.
JN941704	77.778	1.09e-09	78.7	Fungi	Ascomycota	Sordariomycetes	Hypocreales	Ophiocordyceps rubiginosiperitheciata
AB294423	77.778	1.09e-09	78.7	Fungi	Ascomycota	Sordariomycetes	Hypocreales	Ophiocordyceps rubiginosiperitheciata
MK984566	86.957	3.92e-09	76.8	Fungi	Ascomycota	Sordariomycetes	Hypocreales	Tolypocladium reniformisporum
NG_087874	86.957	3.92e-09	76.8	Fungi	Ascomycota	Sordariomycetes	Hypocreales	Tolypocladium reniformisporum
AY315425	86.957	3.92e-09	76.8	Fungi	Ascomycota	Sordariomycetes	Xylariales	Daldinia sp.
MF766274	78.571	1.41e-08	75	Fungi	Ascomycota	Lichinomycetes	Lichinales	Peltula imbricata
JN985898	86.111	1.41e-08	75	Fungi	Ascomycota	Sordariomycetes	Hypocreales	Paraisaria gracilis
MT918426	86.111	1.41e-08	75	Fungi	Ascomycota	Sordariomycetes	Hypocreales	Paraisaria dubia
HM119588	86.111	1.41e-08	75	Fungi	Ascomycota	Sordariomycetes	Hypocreales	Paraisaria gracilis
KX686974	75.532	5.07e-08	73.1	Fungi	Basidiomycota	Ustilaginomycetes	Ustilaginales	Macalpinomyces australiensis
OQ172116	86.765	5.07e-08	73.1	Fungi	Ascomycota	Sordariomycetes	Hypocreales	Polycephalomyces sp.
OQ172115	86.765	5.07e-08	73.1	Fungi	Ascomycota	Sordariomycetes	Hypocreales	Polycephalomyces sp.
OP207711	76.19	5.07e-08	73.1	Fungi	Ascomycota	Sordariomycetes	Hypocreales	Tolypocladium capitatum
KJ443090	77.519	5.07e-08	73.1	Fungi	Ascomycota	Sordariomycetes	Sordariales	Thielavia sp.
JN941749	86.567	5.07e-08	73.1	Fungi	Ascomycota	Sordariomycetes	Hypocreales	Cordyceps pleuricapitata
JN941739	76.19	5.07e-08	73.1	Fungi	Ascomycota	Sordariomycetes	Hypocreales	Tolypocladium capitatum
JN941737	76.19	5.07e-08	73.1	Fungi	Ascomycota	Sordariomycetes	Hypocreales	Tolypocladium capitatum
AB027322	86.765	5.07e-08	73.1	Fungi	Ascomycota	Sordariomycetes	Hypocreales	Tolypocladium inegoense
AB027318	76.19	5.07e-08	73.1	Fungi	Ascomycota	Sordariomycetes	Hypocreales	Tolypocladium capitatum
KX686972	78.03	1.82e-07	71.3	Fungi	Basidiomycota	Ustilaginomycetes	Ustilaginales	Macalpinomyces australiensis
JN941707	78.226	1.82e-07	71.3	Fungi	Ascomycota	Sordariomycetes	Hypocreales	Perennicordyceps prolifica
JN941706	78.226	1.82e-07	71.3	Fungi	Ascomycota	Sordariomycetes	Hypocreales	Perennicordyceps prolifica
AB027324	78.226	1.82e-07	71.3	Fungi	Ascomycota	Sordariomycetes	Hypocreales	Perennicordyceps prolifica
MH362734	83.333	6.56e-07	69.4	Fungi	Ascomycota	Sordariomycetes	Xylariales	Pestalotiopsis sp.
MH362730	83.333	6.56e-07	69.4	Fungi	Ascomycota	Sordariomycetes	Xylariales	Daldinia eschscholtzii
KX686981	77.778	6.56e-07	69.4	Fungi	Basidiomycota	Ustilaginomycetes	Ustilaginales	Macalpinomyces eriachnes
KX686980	77.778	6.56e-07	69.4	Fungi	Basidiomycota	Ustilaginomycetes	Ustilaginales	Macalpinomyces eendrachtslandiae
KX686979	77.778	6.56e-07	69.4	Fungi	Basidiomycota	Ustilaginomycetes	Ustilaginales	Macalpinomyces terrae-australis
KX686978	77.778	6.56e-07	69.4	Fungi	Basidiomycota	Ustilaginomycetes	Ustilaginales	Macalpinomyces thuemenii
KX686976	77.778	6.56e-07	69.4	Fungi	Basidiomycota	Ustilaginomycetes	Ustilaginales	Macalpinomyces muelleri
KX686973	77.778	6.56e-07	69.4	Fungi	Basidiomycota	Ustilaginomycetes	Ustilaginales	Macalpinomyces eriachnes
KX686971	77.778	6.56e-07	69.4	Fungi	Basidiomycota	Ustilaginomycetes	Ustilaginales	Macalpinomyces eriachnes
KX686970	77.778	6.56e-07	69.4	Fungi	Basidiomycota	Ustilaginomycetes	Ustilaginales	Macalpinomyces vankyi
KU304334	83.333	6.56e-07	69.4	Fungi	Ascomycota	Sordariomycetes	Xylariales	Daldinia eschscholtzii
KM652081	78.846	6.56e-07	69.4	Fungi	Ascomycota	Sordariomycetes	Hypocreales	Hirsutella rhossiliensis
KM652080	78.846	6.56e-07	69.4	Fungi	Ascomycota	Sordariomycetes	Hypocreales	Hirsutella rhossiliensis
KM652079	78.846	6.56e-07	69.4	Fungi	Ascomycota	Sordariomycetes	Hypocreales	Hirsutella rhossiliensis
KM652078	78.846	6.56e-07	69.4	Fungi	Ascomycota	Sordariomycetes	Hypocreales	Hirsutella rhossiliensis
KM652075	78.846	6.56e-07	69.4	Fungi	Ascomycota	Sordariomycetes	Hypocreales	Hirsutella sp.
ON312935	83.333	6.56e-07	69.4	Fungi	Ascomycota	Sordariomycetes	Xylariales	Daldinia eschscholtzii
KJ878923	84.722	6.56e-07	69.4	Fungi	Ascomycota	Sordariomycetes	Hypocreales	Paraisaria gracilis
MT918427	84.722	6.56e-07	69.4	Fungi	Ascomycota	Sordariomycetes	Hypocreales	Paraisaria gracilis
AY993928	83.333	6.56e-07	69.4	Fungi	Ascomycota	Dothideomycetes	Pleosporales	Pleospora sp.
AB109760	78.846	6.56e-07	69.4	Fungi	Ascomycota	Sordariomycetes	Hypocreales	Hirsutella rhossiliensis
ON006406	78.641	2.36e-06	67.6	Fungi	Ascomycota	Sordariomycetes	Hypocreales	Ophiocordyceps robertsii
GQ154630	77.444	2.36e-06	67.6	Fungi	Ascomycota	Leotiomycetes	Phacidiales	Collophorina africana
MH991638	84.286	8.48e-06	65.8	Fungi	Ascomycota	Eurotiomycetes	Chaetothyriales	Cladophialophora bantiana
KY415596	84.848	8.48e-06	65.8	Fungi	Ascomycota	Sordariomycetes	Hypocreales	Ophiocordyceps retorta
KU928132	84.286	8.48e-06	65.8	Fungi	Ascomycota	Eurotiomycetes	Chaetothyriales	Cladophialophora bantiana
AB671438	81.928	8.48e-06	65.8	Fungi	Ascomycota	-	-	Kendrickiella phycomyces
FJ358335	97.368	8.48e-06	65.8	Fungi	Ascomycota	Eurotiomycetes	Chaetothyriales	Chaetothyriales sp.
FJ358330	97.368	8.48e-06	65.8	Fungi	Ascomycota	Eurotiomycetes	Chaetothyriales	Chaetothyriales sp.
AY316152	83.333	8.48e-06	65.8	Fungi	Ascomycota	Eurotiomycetes	Chaetothyriales	Capronia pilosella
OR527540	83.824	3.05e-05	63.9	Fungi	Ascomycota	Sordariomycetes	Hypocreales	Ophiocordyceps sp.
OR527539	83.824	3.05e-05	63.9	Fungi	Ascomycota	Sordariomycetes	Hypocreales	Ophiocordyceps sp.
KC417458	83.824	3.05e-05	63.9	Fungi	Ascomycota	Sordariomycetes	Hypocreales	Ophiocordyceps lanpingensis
JN941721	84.058	3.05e-05	63.9	Fungi	Ascomycota	Sordariomycetes	Hypocreales	Perennicordyceps cuboidea
JN941701	84.058	3.05e-05	63.9	Fungi	Ascomycota	Sordariomycetes	Hypocreales	Perennicordyceps ryogamiensis
AF281668	77.982	3.05e-05	63.9	Fungi	Ascomycota	Sordariomycetes	Hypocreales	Ophiocordyceps bispora
KM652095	77.451	0.00011	62.1	Fungi	Ascomycota	Sordariomycetes	Hypocreales	Hirsutella thompsonii
AB671437	80.952	0.00011	62.1	Fungi	Ascomycota	-	-	Kendrickiella phycomyces
EF053568	75	0.00011	62.1	Fungi	-	-	-	uncultured fungal
MT512647	100	0.000395	60.2	Fungi	Basidiomycota	Agaricomycetes	Agaricales	Mycena pura
AB671439	81.013	0.000395	60.2	Fungi	Ascomycota	-	-	Kendrickiella phycomyces
AB027331	83.333	0.000395	60.2	Fungi	Ascomycota	Sordariomycetes	Hypocreales	Ophiocordyceps cochlidiicola
OQ968804	97.059	0.001	58.4	Fungi	Ascomycota	Sordariomycetes	Hypocreales	Pleurocordyceps sp.
OR236375	77.273	0.001	58.4	Fungi	Ascomycota	Sordariomycetes	Hypocreales	Hirsutella thompsonii
OR236373	77.273	0.001	58.4	Fungi	Ascomycota	Sordariomycetes	Hypocreales	Hirsutella thompsonii
OR236372	77.273	0.001	58.4	Fungi	Ascomycota	Sordariomycetes	Hypocreales	Hirsutella thompsonii
KP276658	97.059	0.001	58.4	Fungi	Ascomycota	Sordariomycetes	Hypocreales	Pleurocordyceps agarica
KP276657	97.059	0.001	58.4	Fungi	Ascomycota	Sordariomycetes	Hypocreales	Pleurocordyceps agarica
KP276655	97.059	0.001	58.4	Fungi	Ascomycota	Sordariomycetes	Hypocreales	Pleurocordyceps agarica
OP207712	97.059	0.001	58.4	Fungi	Ascomycota	Sordariomycetes	Hypocreales	Tolypocladium japonicum
KM652093	77.064	0.001	58.4	Fungi	Ascomycota	Sordariomycetes	Hypocreales	Hirsutella thompsonii
KM652091	77.064	0.001	58.4	Fungi	Ascomycota	Sordariomycetes	Hypocreales	Hirsutella thompsonii
KM652090	77.273	0.001	58.4	Fungi	Ascomycota	Sordariomycetes	Hypocreales	Hirsutella thompsonii
ON493544	81.69	0.001	58.4	Fungi	Ascomycota	Sordariomycetes	Hypocreales	Torrubiellomyces zombiae
JN941711	97.059	0.001	58.4	Fungi	Ascomycota	Sordariomycetes	Hypocreales	Perennicordyceps paracuboidea
JN941710	97.059	0.001	58.4	Fungi	Ascomycota	Sordariomycetes	Hypocreales	Perennicordyceps paracuboidea
AB296169	97.059	0.001	58.4	Fungi	Ascomycota	Sordariomycetes	Hypocreales	Perennicordyceps cuboidea
AB027320	97.059	0.001	58.4	Fungi	Ascomycota	Sordariomycetes	Hypocreales	Tolypocladium japonicum
