# Supplementary material for: ﻿Nigromargaritatarda gen. et sp. nov. and distribution of an intron position class within Pleosporales
Source: IMA Fungus. 2025 Feb 28;16:e145425. doi: 10.3897/imafungus.16.145425 (PMC11889510; doi:10.3897/imafungus.16.145425)
Supplement: Supplementary material 2 — ZIP-archive [file imafungus-16-e145425-s002.zip › Info_species_ratio.xlsx]

## Sheet: 379vs288
Acc. No.	Class	Order	Family	Genus	Species	intron
ON650177	Dothideomycetes	Pleosporales	Acrocalymmaceae	Acrocalymma	Acrocalymma arengae	intron
ON650178	Dothideomycetes	Pleosporales	Acrocalymmaceae	Acrocalymma	Acrocalymma arengae	intron
OR134389	Dothideomycetes	Pleosporales	Astrosphaeriellaceae	Astrosphaeriella	Astrosphaeriella bambusae	intron
OR134390	Dothideomycetes	Pleosporales	Astrosphaeriellaceae	Astrosphaeriella	Astrosphaeriella bambusae	intron
MN629353	Dothideomycetes	Pleosporales	Astrosphaeriellaceae	Astrosphaeriella	Astrosphaeriella neostellata	intron
AB524451	Dothideomycetes	Pleosporales	Astrosphaeriellaceae	Astrosphaeriella	Astrosphaeriella stellata	intron
JN846741	Dothideomycetes	Pleosporales	Astrosphaeriellaceae	Astrosphaeriella	Astrosphaeriella stellata	intron
MW134584	Dothideomycetes	Pleosporales	Astrosphaeriellaceae	Astrosphaeriella	Astrosphaeriella stellata	intron
MW134595	Dothideomycetes	Pleosporales	Astrosphaeriellaceae	Astrosphaeriella	Astrosphaeriella stellata	intron
OR134391	Dothideomycetes	Pleosporales	Astrosphaeriellaceae	Astrosphaeriella	Astrosphaeriella stellata	intron
JN846733	Dothideomycetes	Pleosporales	Astrosphaeriellaceae	Astrosphaeriella	Astrosphaeriella stellata	nointron
KU872113	Dothideomycetes	Pleosporales	Bambusicolaceae	Bambusicola	Bambusicola thailandica	intron
NG_061258	Dothideomycetes	Pleosporales	Melanommataceae	Beverwykella	Beverwykella pulmonaria	intron
KY190005	Dothideomycetes	Pleosporales	Melanommataceae	-	Beverwykella pulmonaria	nointron
MK358811	Dothideomycetes	Pleosporales	Biatriosporaceae	Biatriospora	Biatriospora borsei	intron
NG_063628	Dothideomycetes	Pleosporales	Camarosporidiellaceae	Camarosporidiella	Camarosporidiella laburnicola	intron
KY497781	Dothideomycetes	Pleosporales	-	-	Camarosporidiella laburnicola	nointron
GU296141	Dothideomycetes	Pleosporales	Camarosporiaceae	Camarosporium	Camarosporium quaternatum	intron
KY929122	Dothideomycetes	Pleosporales	Camarosporiaceae	Camarosporium	Camarosporium quaternatum	intron
NG_065683	Dothideomycetes	Pleosporales	Camarosporiaceae	Camarosporium	Camarosporium quaternatum	intron
KY929123	Dothideomycetes	Pleosporales	-	-	Camarosporium quaternatum	nointron
KY929124	Dothideomycetes	Pleosporales	-	-	Camarosporium quaternatum	nointron
NG_070660	Incertae sedis	Incertae sedis	Incertae sedis	Chaetosphaeronema	Chaetosphaeronema clematidicola	intron
MT226687	Dothideomycetes	Pleosporales	Phaeosphaeriaceae	Chaetosphaeronema	Chaetosphaeronema clematidicola	nointron
MT226688	Incertae sedis	Incertae sedis	Incertae sedis	Chaetosphaeronema	Chaetosphaeronema clematidis	intron
EU754097	Incertae sedis	Incertae sedis	Incertae sedis	Chaetosphaeronema	Chaetosphaeronema coonsii	intron
GQ387514	Dothideomycetes	Pleosporales	Phaeosphaeriaceae	Chaetosphaeronema	Chaetosphaeronema coonsii	nointron
EU754045	Incertae sedis	Incertae sedis	Incertae sedis	Chaetosphaeronema	Chaetosphaeronema hispidulum	intron
MT177969	Incertae sedis	Incertae sedis	Incertae sedis	Chaetosphaeronema	Chaetosphaeronema hispidulum	intron
MT177970	Incertae sedis	Incertae sedis	Incertae sedis	Chaetosphaeronema	Chaetosphaeronema hispidulum	intron
EU754046	Dothideomycetes	Pleosporales	Phaeosphaeriaceae	Chaetosphaeronema	Chaetosphaeronema hispidulum	nointron
NG_061001	Dothideomycetes	Pleosporales	Morosphaeriaceae	Clypeoloculus	Clypeoloculus akitaensis	intron
AB797253	Dothideomycetes	Pleosporales	Morosphaeriaceae	Clypeoloculus	Clypeoloculus akitaensis	nointron
MH051114	Sordariomycetes	Glomerellales	Glomerellaceae	Colletotrichum	Colletotrichum gloeosporioides	intron
OK161233	Dothideomycetes	Pleosporales	Lentitheciaceae	Crassoascoma	Crassoascoma potentillae	intron
OK161234	Dothideomycetes	Pleosporales	Lentitheciaceae	Crassoascoma	Crassoascoma potentillae	intron
OK161235	Dothideomycetes	Pleosporales	Lentitheciaceae	Crassoascoma	Crassoascoma potentillae	intron
OK161236	Dothideomycetes	Pleosporales	Lentitheciaceae	Crassoascoma	Crassoascoma potentillae	intron
LC194308	Dothideomycetes	Pleosporales	Pleosporales incertae sedis	Cryptocoryneum	Cryptocoryneum condensatum	intron
LC194309	Dothideomycetes	Pleosporales	-	-	Cryptocoryneum condensatum	nointron
LC194310	Dothideomycetes	Pleosporales	-	-	Cryptocoryneum condensatum	nointron
LC194319	Dothideomycetes	Pleosporales	Pleosporales incertae sedis	Cryptocoryneum	Cryptocoryneum longicondensatum	intron
NG_065119	Dothideomycetes	Pleosporales	Pleosporales incertae sedis	Cryptocoryneum	Cryptocoryneum longicondensatum	intron
LC194318	Dothideomycetes	Pleosporales	-	-	Cryptocoryneum longicondensatum	nointron
LC194320	Dothideomycetes	Pleosporales	Pleosporales incertae sedis	Cryptocoryneum	Cryptocoryneum paracondensatum	intron
NG_065120	Dothideomycetes	Pleosporales	Pleosporales incertae sedis	Cryptocoryneum	Cryptocoryneum paracondensatum	intron
LC194321	Dothideomycetes	Pleosporales	-	-	Cryptocoryneum paracondensatum	nointron
JN941604	Dothideomycetes	Pleosporales	Pleosporaceae	Curvularia	Curvularia coicis	intron
JN941605	Dothideomycetes	Pleosporales	Pleosporaceae	Curvularia	Curvularia coicis	intron
JN941606	Dothideomycetes	Pleosporales	Pleosporaceae	Curvularia	Curvularia coicis	intron
JN941607	Dothideomycetes	Pleosporales	Pleosporaceae	Curvularia	Curvularia coicis	intron
NG_063678	Dothideomycetes	Pleosporales	Phaeosphaeriaceae	Dactylidina	Dactylidina shoemakeri	intron
MG829114	Dothideomycetes	Pleosporales	Phaeosphaeriaceae	Dactylidina	Dactylidina shoemakeri	nointron
KP184044	Dothideomycetes	Pleosporales	Lentitheciaceae	Darksidea	Darksidea alpha	intron
KP184051	Dothideomycetes	Pleosporales	Lentitheciaceae	Darksidea	Darksidea alpha	intron
KP184054	Dothideomycetes	Pleosporales	Lentitheciaceae	Darksidea	Darksidea alpha	intron
KP184058	Dothideomycetes	Pleosporales	Lentitheciaceae	Darksidea	Darksidea alpha	intron
KP184066	Dothideomycetes	Pleosporales	Lentitheciaceae	Darksidea	Darksidea alpha	intron
MT002093	Dothideomycetes	Pleosporales	Lentitheciaceae	Darksidea	Darksidea alpha	intron
MT002094	Dothideomycetes	Pleosporales	Lentitheciaceae	Darksidea	Darksidea alpha	intron
MT002095	Dothideomycetes	Pleosporales	Lentitheciaceae	Darksidea	Darksidea alpha	intron
MT002096	Dothideomycetes	Pleosporales	Lentitheciaceae	Darksidea	Darksidea alpha	intron
MT002099	Dothideomycetes	Pleosporales	Lentitheciaceae	Darksidea	Darksidea alpha	intron
MT002102	Dothideomycetes	Pleosporales	Lentitheciaceae	Darksidea	Darksidea alpha	intron
MT002103	Dothideomycetes	Pleosporales	Lentitheciaceae	Darksidea	Darksidea alpha	intron
MT002105	Dothideomycetes	Pleosporales	Lentitheciaceae	Darksidea	Darksidea alpha	intron
MT002106	Dothideomycetes	Pleosporales	Lentitheciaceae	Darksidea	Darksidea alpha	intron
MT002107	Dothideomycetes	Pleosporales	Lentitheciaceae	Darksidea	Darksidea alpha	intron
NG_061189	Dothideomycetes	Pleosporales	Lentitheciaceae	Darksidea	Darksidea alpha	intron
KP184045	Dothideomycetes	Pleosporales	Lentitheciaceae	Darksidea	Darksidea alpha	nointron
KP184046	Dothideomycetes	Pleosporales	Lentitheciaceae	Darksidea	Darksidea alpha	nointron
KP184047	Dothideomycetes	Pleosporales	Lentitheciaceae	Darksidea	Darksidea alpha	nointron
KP184048	Dothideomycetes	Pleosporales	Lentitheciaceae	Darksidea	Darksidea alpha	nointron
KP184049	Dothideomycetes	Pleosporales	Lentitheciaceae	Darksidea	Darksidea alpha	nointron
KP184050	Dothideomycetes	Pleosporales	Lentitheciaceae	Darksidea	Darksidea alpha	nointron
KP184052	Dothideomycetes	Pleosporales	Lentitheciaceae	Darksidea	Darksidea alpha	nointron
KP184053	Dothideomycetes	Pleosporales	Lentitheciaceae	Darksidea	Darksidea alpha	nointron
KP184055	Dothideomycetes	Pleosporales	Lentitheciaceae	Darksidea	Darksidea alpha	nointron
KP184056	Dothideomycetes	Pleosporales	Lentitheciaceae	Darksidea	Darksidea alpha	nointron
KP184057	Dothideomycetes	Pleosporales	Lentitheciaceae	Darksidea	Darksidea alpha	nointron
KP184059	Dothideomycetes	Pleosporales	Lentitheciaceae	Darksidea	Darksidea alpha	nointron
KP184060	Dothideomycetes	Pleosporales	Lentitheciaceae	Darksidea	Darksidea alpha	nointron
KP184061	Dothideomycetes	Pleosporales	Lentitheciaceae	Darksidea	Darksidea alpha	nointron
KP184062	Dothideomycetes	Pleosporales	Lentitheciaceae	Darksidea	Darksidea alpha	nointron
KP184063	Dothideomycetes	Pleosporales	Lentitheciaceae	Darksidea	Darksidea alpha	nointron
KP184064	Dothideomycetes	Pleosporales	Lentitheciaceae	Darksidea	Darksidea alpha	nointron
KP184065	Dothideomycetes	Pleosporales	Lentitheciaceae	Darksidea	Darksidea alpha	nointron
KP184076	Dothideomycetes	Pleosporales	Lentitheciaceae	Darksidea	Darksidea beta	intron
KP184074	Dothideomycetes	Pleosporales	Lentitheciaceae	Darksidea	Darksidea beta	nointron
KP184075	Dothideomycetes	Pleosporales	Lentitheciaceae	Darksidea	Darksidea beta	nointron
NG_062190	Dothideomycetes	Pleosporales	Lentitheciaceae	Darksidea	Darksidea beta	nointron
KP184067	Dothideomycetes	Pleosporales	Lentitheciaceae	Darksidea	Darksidea delta	intron
NG_062186	Dothideomycetes	Pleosporales	Lentitheciaceae	Darksidea	Darksidea delta	intron
KP184068	Dothideomycetes	Pleosporales	Lentitheciaceae	Darksidea	Darksidea delta	nointron
KP184069	Dothideomycetes	Pleosporales	Lentitheciaceae	Darksidea	Darksidea delta	nointron
NG_062189	Dothideomycetes	Pleosporales	Lentitheciaceae	Darksidea	Darksidea gamma	intron
KP184072	Dothideomycetes	Pleosporales	Lentitheciaceae	Darksidea	Darksidea gamma	nointron
KP184073	Dothideomycetes	Pleosporales	Lentitheciaceae	Darksidea	Darksidea gamma	nointron
MT002097	Dothideomycetes	Pleosporales	Lentitheciaceae	Darksidea	Darksidea phi	intron
MT002098	Dothideomycetes	Pleosporales	Lentitheciaceae	Darksidea	Darksidea phi	intron
MT002100	Dothideomycetes	Pleosporales	Lentitheciaceae	Darksidea	Darksidea phi	intron
MT002101	Dothideomycetes	Pleosporales	Lentitheciaceae	Darksidea	Darksidea phi	intron
MT002104	Dothideomycetes	Pleosporales	Lentitheciaceae	Darksidea	Darksidea phi	intron
MT002108	Dothideomycetes	Pleosporales	Lentitheciaceae	Darksidea	Darksidea phi	intron
NG_242407	Dothideomycetes	Pleosporales	Lentitheciaceae	Darksidea	Darksidea phi	intron
MT002109	Dothideomycetes	Pleosporales	Lentitheciaceae	Darksidea	Darksidea phi	nointron
MT002111	Dothideomycetes	Pleosporales	Lentitheciaceae	Darksidea	Darksidea phi	nointron
MT002110	Dothideomycetes	Pleosporales	Lentitheciaceae	Darksidea	Darksidea zeta	intron
NG_062188	Dothideomycetes	Pleosporales	Lentitheciaceae	Darksidea	Darksidea zeta	intron
KP184071	Dothideomycetes	Pleosporales	Lentitheciaceae	Darksidea	Darksidea zeta	nointron
MW209047	Dothideomycetes	Pleosporales	Delitschiaceae	-	Delitschia chaetomioides	nointron
MW209048	Dothideomycetes	Pleosporales	Delitschiaceae	-	Delitschia chaetomioides	nointron
MW209049	Dothideomycetes	Pleosporales	Delitschiaceae	-	Delitschia chaetomioides	nointron
MW209050	Dothideomycetes	Pleosporales	Delitschiaceae	-	Delitschia chaetomioides	nointron
MW209051	Dothideomycetes	Pleosporales	Delitschiaceae	-	Delitschia chaetomioides	nointron
NG_063679	Dothideomycetes	Pleosporales	Phaeosphaeriaceae	Dematiopleospora	Dematiopleospora salsolae	intron
MG829118	Dothideomycetes	Pleosporales	Phaeosphaeriaceae	Dematiopleospora	Dematiopleospora salsolae	nointron
EU848589	Dothideomycetes	Pleosporales	Dictyosporiaceae	Dendryphiella	Dendryphiella vinosa	intron
OP526625	Dothideomycetes	Pleosporales	Dictyosporiaceae	Dictyocheirospora	Dictyocheirospora aquadulcis	intron
MH381759	Dothideomycetes	Pleosporales	Dictyosporiaceae	Dictyocheirospora	Dictyocheirospora bannica	intron
NG_064841	Dothideomycetes	Pleosporales	Dictyosporiaceae	Dictyocheirospora	Dictyocheirospora bannica	intron
AB797223	Dothideomycetes	Pleosporales	Dictyosporiaceae	Dictyocheirospora	Dictyocheirospora bannica	nointron
OP526621	Dothideomycetes	Pleosporales	Dictyosporiaceae	Dictyocheirospora	Dictyocheirospora chiangmaiensis	intron
MH381757	Dothideomycetes	Pleosporales	Dictyosporiaceae	Dictyocheirospora	Dictyocheirospora indica	intron
OP526623	Dothideomycetes	Pleosporales	Dictyosporiaceae	Dictyocheirospora	Dictyocheirospora multiappendiculata	intron
OP526624	Dothideomycetes	Pleosporales	Dictyosporiaceae	Dictyocheirospora	Dictyocheirospora multiappendiculata	intron
OP526622	Dothideomycetes	Pleosporales	Dictyosporiaceae	Dictyocheirospora	Dictyocheirospora suae	intron
MH388310	Dothideomycetes	Pleosporales	Dictyosporiaceae	Dictyocheirospora	Dictyocheirospora xishuangbannaensis	intron
MT226666	Dothideomycetes	Pleosporales	Dictyosporiaceae	Dictyocheirospora	Dictyocheirospora xishuangbannaensis	intron
AB797222	Dothideomycetes	Pleosporales	Dictyosporiaceae	Dictyosporium	Dictyosporium digitatum	intron
AB797225	Dothideomycetes	Pleosporales	Dictyosporiaceae	Dictyosporium	Dictyosporium digitatum	nointron
AB797228	Dothideomycetes	Pleosporales	Dictyosporiaceae	Dictyosporium	Dictyosporium digitatum	nointron
MH388311	Dothideomycetes	Pleosporales	Dictyosporiaceae	Dictyosporium	Dictyosporium digitatum	nointron
PP335104	Dothideomycetes	Pleosporales	Dictyosporiaceae	Dictyosporium	Dictyosporium digitatum	nointron
OR134404	Dothideomycetes	Pleosporales	Dictyosporiaceae	Dictyosporium	Dictyosporium karsti	intron
MH381762	Dothideomycetes	Pleosporales	Dictyosporiaceae	Dictyosporium	Dictyosporium nigroapice	intron
NG_064842	Dothideomycetes	Pleosporales	Dictyosporiaceae	Dictyosporium	Dictyosporium olivaceosporum	intron
AB797224	Dothideomycetes	Pleosporales	Dictyosporiaceae	Dictyosporium	Dictyosporium olivaceosporum	nointron
AB797229	Dothideomycetes	Pleosporales	Dictyosporiaceae	Dictyosporium	Dictyosporium tetrasporum	intron
OP749878	Dothideomycetes	Pleosporales	Dictyosporiaceae	Dictyosporium	Dictyosporium tubulatum	intron
OP749879	Dothideomycetes	Pleosporales	Pleosporales incertae sedis	Digitodesmium	Digitodesmium aquaticum	intron
MK356326	Dothideomycetes	Pleosporales	Cucurbitariaceae	Fenestella	Fenestella media	intron
NG_073508	Dothideomycetes	Pleosporales	Cucurbitariaceae	Fenestella	Fenestella media	intron
NG_061191	Dothideomycetes	Pleosporales	Lentitheciaceae	Flavomyces	Flavomyces fulophazii	intron
KP184081	Dothideomycetes	Pleosporales	-	-	Flavomyces fulophazii	nointron
KP184082	Dothideomycetes	Pleosporales	-	-	Flavomyces fulophazii	nointron
MW209062	Dothideomycetes	Pleosporales	Trematosphaeriaceae	Fuscosphaeria	Fuscosphaeria hungarica	intron
MW209063	Dothideomycetes	Pleosporales	Trematosphaeriaceae	Fuscosphaeria	Fuscosphaeria hungarica	intron
MW209064	Dothideomycetes	Pleosporales	Trematosphaeriaceae	Fuscosphaeria	Fuscosphaeria hungarica	intron
MW209065	Dothideomycetes	Pleosporales	Trematosphaeriaceae	Fuscosphaeria	Fuscosphaeria hungarica	intron
MW209066	Dothideomycetes	Pleosporales	Trematosphaeriaceae	Fuscosphaeria	Fuscosphaeria hungarica	intron
KX641895	Dothideomycetes	Pleosporales	Melanommataceae	Fusiconidium	Fusiconidium aquaticum	intron
GQ925842	Dothideomycetes	Pleosporales	Trematosphaeriaceae	Halomassarina	Halomassarina thalassiae	intron
GQ925843	Dothideomycetes	Pleosporales	Trematosphaeriaceae	Halomassarina	Halomassarina thalassiae	intron
LC618853	Dothideomycetes	Pleosporales	Melanommataceae	Herpotrichia	Herpotrichia macrotricha	intron
OR134406	Dothideomycetes	Pleosporales	Melanommataceae	Herpotrichia	Herpotrichia macrotricha	intron
JF740098	Dothideomycetes	Pleosporales	Leptosphaeriaceae	Heterospora	Heterospora dimorphospora	intron
GU238213	Dothideomycetes	Pleosporales	Leptosphaeriaceae	Heterospora	Heterospora dimorphospora	nointron
NG_062789	Dothideomycetes	Pleosporales	Leptosphaeriaceae	Heterospora	Heterospora dimorphospora	nointron
NG_067692	Dothideomycetes	Pleosporales	Phaeosphaeriaceae	Hydeomyces	Hydeomyces desertipleosporoides	intron
MK290843	Dothideomycetes	Pleosporales	Phaeosphaeriaceae	Hydeomyces	Hydeomyces desertipleosporoides	nointron
MK290844	Dothideomycetes	Pleosporales	Phaeosphaeriaceae	Hydeomyces	Hydeomyces desertipleosporoides	nointron
MK522502	Dothideomycetes	Pleosporales	Phaeosphaeriaceae	Hydeomyces	Hydeomyces pinicola	intron
MK522504	Dothideomycetes	Pleosporales	Phaeosphaeriaceae	Hydeopsis	Hydeopsis verrucispora	intron
JN851818	Dothideomycetes	Pleosporales	Didymosphaeriaceae	Kalmusia	Kalmusia ebuli	intron
MN401743	Dothideomycetes	Pleosporales	Lentitheciaceae	Keissleriella	Keissleriella camporesiana	intron
NG_070135	Dothideomycetes	Pleosporales	Lentitheciaceae	Keissleriella	Keissleriella camporesiana	intron
AB797306	Dothideomycetes	Pleosporales	Lentitheciaceae	Keissleriella	Keissleriella taminensis	intron
AB797305	Dothideomycetes	Pleosporales	Lentitheciaceae	Keissleriella	Keissleriella taminensis	nointron
AB797307	Dothideomycetes	Pleosporales	Lentitheciaceae	Keissleriella	Keissleriella taminensis	nointron
ON876674	Dothideomycetes	Pleosporales	Didymosphaeriaceae	Laburnicola	Laburnicola nematophila	intron
ON876675	Dothideomycetes	Pleosporales	Didymosphaeriaceae	Laburnicola	Laburnicola nematophila	intron
ON876676	Dothideomycetes	Pleosporales	Didymosphaeriaceae	Laburnicola	Laburnicola nematophila	intron
ON876677	Dothideomycetes	Pleosporales	Didymosphaeriaceae	Laburnicola	Laburnicola nematophila	intron
ON876678	Dothideomycetes	Pleosporales	Didymosphaeriaceae	Laburnicola	Laburnicola nematophila	intron
ON876672	Dothideomycetes	Pleosporales	Didymosphaeriaceae	Laburnicola	Laburnicola radiciphila	intron
ON876673	Dothideomycetes	Pleosporales	Didymosphaeriaceae	Laburnicola	Laburnicola radiciphila	intron
ON876670	Dothideomycetes	Pleosporales	Didymosphaeriaceae	Laburnicola	Laburnicola radiciphila	nointron
ON876671	Dothideomycetes	Pleosporales	Didymosphaeriaceae	Laburnicola	Laburnicola radiciphila	nointron
MW886100	Dothideomycetes	Pleosporales	Leptosphaeriaceae	Leptosphaeria	Leptosphaeria chatkalica	intron
KY066740	Dothideomycetes	Pleosporales	Longipedicellataceae	Longipedicellata	Longipedicellata aptrootii	intron
KY066741	Dothideomycetes	Pleosporales	Longipedicellataceae	Longipedicellata	Longipedicellata aptrootii	intron
KU238895	Dothideomycetes	Pleosporales	Bambusicolaceae	Longipedicellata	Longipedicellata aptrootii	nointron
MT864298	Dothideomycetes	Pleosporales	Longipedicellataceae	Longipedicellata	Longipedicellata aquatica	intron
MZ538570	Dothideomycetes	Pleosporales	Longipedicellataceae	Longipedicellata	Longipedicellata aquatica	intron
MT864338	Dothideomycetes	Pleosporales	Bambusicolaceae	Longipedicellata	Longipedicellata aquatica	nointron
MT864339	Dothideomycetes	Pleosporales	Bambusicolaceae	Longipedicellata	Longipedicellata aquatica	nointron
MZ538571	Dothideomycetes	Pleosporales	Bambusicolaceae	Longipedicellata	Longipedicellata aquatica	nointron
OP378038	Dothideomycetes	Pleosporales	Bambusicolaceae	Longipedicellata	Longipedicellata aquatica	nointron
OP378039	Dothideomycetes	Pleosporales	Bambusicolaceae	Longipedicellata	Longipedicellata aquatica	nointron
NG_060999	Dothideomycetes	Pleosporales	Sulcatisporaceae	Magnicamarosporium	Magnicamarosporium iriomotense	intron
AB797219	Dothideomycetes	Pleosporales	Sulcatisporaceae	Magnicamarosporium	Magnicamarosporium iriomotense	nointron
HQ599454	Dothideomycetes	Pleosporales	Massariaceae	Massaria	Massaria zanthoxyli	intron
FJ201985	Dothideomycetes	Pleosporales	Melanommataceae	-	Melanomma pulvis-pyrius	nointron
FJ201987	Dothideomycetes	Pleosporales	Melanommataceae	-	Melanomma pulvis-pyrius	nointron
FJ201989	Dothideomycetes	Pleosporales	Melanommataceae	-	Melanomma pulvis-pyrius	nointron
OR242657	Dothideomycetes	Pleosporales	Cucurbitariaceae	Neocucurbitaria	Neocucurbitaria pistaciicola	intron
OR253187	Dothideomycetes	Pleosporales	Cucurbitariaceae	Neocucurbitaria	Neocucurbitaria pistaciicola	intron
MF795838	Dothideomycetes	Pleosporales	Cucurbitariaceae	Neocucurbitaria	Neocucurbitaria rhamni	intron
MT957899	Dothideomycetes	Pleosporales	Anteagloniaceae	Neolophiotrema	Neolophiotrema xiaokongense	intron
OR134425	Dothideomycetes	Pleosporales	Phaeosphaeriaceae	Neoophiobolus	Neoophiobolus fliformisporus	intron
MT864316	Dothideomycetes	Pleosporales	Thyridariaceae	Neoroussoella	Neoroussoella bambusae	intron
OM764648	Dothideomycetes	Pleosporales	Thyridariaceae	Neoroussoella	Neoroussoella bambusae	intron
OM764650	Dothideomycetes	Pleosporales	Thyridariaceae	Neoroussoella	Neoroussoella bambusae	intron
KU314954	Dothideomycetes	Pleosporales	Thyridariaceae	Neoroussoella	Neoroussoella lignicola	intron
MN556307	Dothideomycetes	Pleosporales	Thyridariaceae	Neoroussoella	Neoroussoella lignicola	intron
MN556308	Dothideomycetes	Pleosporales	Thyridariaceae	-	Neoroussoella lignicola	nointron
KY501126	Dothideomycetes	Pleosporales	Phaeosphaeriaceae	Neosetophoma	Neosetophoma garethjonesii	intron
MG829140	Dothideomycetes	Pleosporales	Phaeosphaeriaceae	Neosetophoma	Neosetophoma rosae	intron
MG829141	Dothideomycetes	Pleosporales	Phaeosphaeriaceae	Neosetophoma	Neosetophoma rosae	nointron
GQ387519	Dothideomycetes	Pleosporales	Phaeosphaeriaceae	Neosetophoma	Neosetophoma samarorum	intron
NG_061079	Dothideomycetes	Pleosporales	Phaeosphaeriaceae	Neosetophoma	Neosetophoma samarorum	intron
GQ387517	Dothideomycetes	Pleosporales	Phaeosphaeriaceae	Neosetophoma	Neosetophoma samarorum	nointron
GQ387518	Dothideomycetes	Pleosporales	Phaeosphaeriaceae	Neosetophoma	Neosetophoma samarorum	nointron
KJ812349	Dothideomycetes	Pleosporales	Phaeosphaeriaceae	Neosetophoma	Neosetophoma samarorum	nointron
NG_078740	Dothideomycetes	Pleosporales	Phaeosphaeriaceae	Neostagonosporella	Neostagonosporella sichuanensis	intron
MH368088	Dothideomycetes	Pleosporales	Phaeosphaeriaceae	Neostagonosporella	Neostagonosporella sichuanensis	nointron
MH368089	Dothideomycetes	Pleosporales	Phaeosphaeriaceae	Neostagonosporella	Neostagonosporella sichuanensis	nointron
MK296469	Dothideomycetes	Pleosporales	Phaeosphaeriaceae	Neostagonosporella	Neostagonosporella sichuanensis	nointron
EU754073	Dothideomycetes	Pleosporales	Massarinaceae	Neottiosporina	Neottiosporina paspali	intron
PP564857	Dothideomycetes	Pleosporales	Nigromargaritaceae	Nigromargarita	Nigermargarita tardus	intron
PP564856	Dothideomycetes	Pleosporales	Nigromargaritaceae	Nigromargarita	Nigermargarita tardus	nointron
KX650509	Dothideomycetes	Pleosporales	Nigrogranaceae	Nigrograna	Nigrograna fuscidula	intron
GQ387553	Dothideomycetes	Pleosporales	Nigrogranaceae	Nigrograna	Nigrograna mackinnonii	intron
JX264155	Dothideomycetes	Pleosporales	Nigrogranaceae	Nigrograna	Nigrograna mackinnonii	intron
NG_061081	Dothideomycetes	Pleosporales	Nigrogranaceae	Nigrograna	Nigrograna mackinnonii	intron
GQ387552	Dothideomycetes	Pleosporales	Nigrogranaceae	-	Nigrograna mackinnonii	nointron
LN626675	Dothideomycetes	Pleosporales	Nigrogranaceae	-	Nigrograna mackinnonii	nointron
LN626678	Dothideomycetes	Pleosporales	Nigrogranaceae	-	Nigrograna mackinnonii	nointron
LN626679	Dothideomycetes	Pleosporales	Nigrogranaceae	-	Nigrograna mackinnonii	nointron
MN081891	Dothideomycetes	Pleosporales	Nigrogranaceae	Nigrograna	Nigrograna magnoliae	intron
MT159634	Dothideomycetes	Pleosporales	Nigrogranaceae	-	Nigrograna magnoliae	nointron
MT159635	Dothideomycetes	Pleosporales	Nigrogranaceae	-	Nigrograna magnoliae	nointron
NG_074912	Dothideomycetes	Pleosporales	Nigrogranaceae	-	Nigrograna magnoliae	nointron
OM293751	Dothideomycetes	Pleosporales	Nigrogranaceae	-	Nigrograna magnoliae	nointron
OM293752	Dothideomycetes	Pleosporales	Nigrogranaceae	-	Nigrograna magnoliae	nointron
OQ168217	Dothideomycetes	Pleosporales	Nigrogranaceae	-	Nigrograna magnoliae	nointron
OR900228	Dothideomycetes	Pleosporales	Nigrogranaceae	-	Nigrograna magnoliae	nointron
KX650512	Dothideomycetes	Pleosporales	Nigrogranaceae	Nigrograna	Nigrograna obliqua	intron
KX650513	Dothideomycetes	Pleosporales	Pleosporales incertae sedis	Ohleria	Ohleria modesta	intron
KM014663	Dothideomycetes	Pleosporales	Phaeosphaeriaceae	Ophiobolus	Ophiobolus cirsii	intron
DQ678010	Dothideomycetes	Pleosporales	Phaeosphaeriaceae	Ophiosphaerella	Ophiosphaerella herpotricha	intron
KC841020	Dothideomycetes	Pleosporales	Phaeosphaeriaceae	Ophiosphaerella	Ophiosphaerella herpotricha	intron
KC841027	Dothideomycetes	Pleosporales	Phaeosphaeriaceae	Ophiosphaerella	Ophiosphaerella herpotricha	intron
KC841028	Dothideomycetes	Pleosporales	Phaeosphaeriaceae	Ophiosphaerella	Ophiosphaerella herpotricha	intron
KC841030	Dothideomycetes	Pleosporales	Phaeosphaeriaceae	Ophiosphaerella	Ophiosphaerella herpotricha	intron
KC841031	Dothideomycetes	Pleosporales	Phaeosphaeriaceae	Ophiosphaerella	Ophiosphaerella herpotricha	intron
KC841043	Dothideomycetes	Pleosporales	Phaeosphaeriaceae	Ophiosphaerella	Ophiosphaerella herpotricha	intron
KC841046	Dothideomycetes	Pleosporales	Phaeosphaeriaceae	Ophiosphaerella	Ophiosphaerella herpotricha	intron
KC841047	Dothideomycetes	Pleosporales	Phaeosphaeriaceae	Ophiosphaerella	Ophiosphaerella herpotricha	intron
KC841049	Dothideomycetes	Pleosporales	Phaeosphaeriaceae	Ophiosphaerella	Ophiosphaerella herpotricha	intron
KC841050	Dothideomycetes	Pleosporales	Phaeosphaeriaceae	Ophiosphaerella	Ophiosphaerella herpotricha	intron
KC841058	Dothideomycetes	Pleosporales	Phaeosphaeriaceae	Ophiosphaerella	Ophiosphaerella herpotricha	intron
KC841061	Dothideomycetes	Pleosporales	Phaeosphaeriaceae	Ophiosphaerella	Ophiosphaerella herpotricha	intron
KC841063	Dothideomycetes	Pleosporales	Phaeosphaeriaceae	Ophiosphaerella	Ophiosphaerella herpotricha	intron
KC841066	Dothideomycetes	Pleosporales	Phaeosphaeriaceae	Ophiosphaerella	Ophiosphaerella herpotricha	intron
KC841073	Dothideomycetes	Pleosporales	Phaeosphaeriaceae	Ophiosphaerella	Ophiosphaerella herpotricha	intron
KM096231	Dothideomycetes	Pleosporales	Phaeosphaeriaceae	Ophiosphaerella	Ophiosphaerella herpotricha	intron
KP690986	Dothideomycetes	Pleosporales	Phaeosphaeriaceae	Ophiosphaerella	Ophiosphaerella herpotricha	intron
KP690987	Dothideomycetes	Pleosporales	Phaeosphaeriaceae	Ophiosphaerella	Ophiosphaerella herpotricha	intron
KP690988	Dothideomycetes	Pleosporales	Phaeosphaeriaceae	Ophiosphaerella	Ophiosphaerella herpotricha	intron
KP690989	Dothideomycetes	Pleosporales	Phaeosphaeriaceae	Ophiosphaerella	Ophiosphaerella herpotricha	intron
KP690990	Dothideomycetes	Pleosporales	Phaeosphaeriaceae	Ophiosphaerella	Ophiosphaerella herpotricha	intron
KP690991	Dothideomycetes	Pleosporales	Phaeosphaeriaceae	Ophiosphaerella	Ophiosphaerella herpotricha	intron
KP690992	Dothideomycetes	Pleosporales	Phaeosphaeriaceae	Ophiosphaerella	Ophiosphaerella herpotricha	intron
MN587172	Dothideomycetes	Pleosporales	Phaeosphaeriaceae	Ophiosphaerella	Ophiosphaerella herpotricha	intron
ON408351	Dothideomycetes	Pleosporales	Phaeosphaeriaceae	Ophiosphaerella	Ophiosphaerella herpotricha	intron
DQ767650	Dothideomycetes	Pleosporales	Phaeosphaeriaceae	Ophiosphaerella	Ophiosphaerella herpotricha	nointron
MF340643	Dothideomycetes	Pleosporales	Phaeosphaeriaceae	Ophiosphaerella	Ophiosphaerella herpotricha	nointron
MF340656	Dothideomycetes	Pleosporales	Phaeosphaeriaceae	Ophiosphaerella	Ophiosphaerella herpotricha	nointron
MF340676	Dothideomycetes	Pleosporales	Phaeosphaeriaceae	Ophiosphaerella	Ophiosphaerella herpotricha	nointron
MF340728	Dothideomycetes	Pleosporales	Phaeosphaeriaceae	Ophiosphaerella	Ophiosphaerella herpotricha	nointron
MF340745	Dothideomycetes	Pleosporales	Phaeosphaeriaceae	Ophiosphaerella	Ophiosphaerella herpotricha	nointron
MF340760	Dothideomycetes	Pleosporales	Phaeosphaeriaceae	Ophiosphaerella	Ophiosphaerella herpotricha	nointron
MF340782	Dothideomycetes	Pleosporales	Phaeosphaeriaceae	Ophiosphaerella	Ophiosphaerella herpotricha	nointron
MF340833	Dothideomycetes	Pleosporales	Phaeosphaeriaceae	Ophiosphaerella	Ophiosphaerella herpotricha	nointron
MF340854	Dothideomycetes	Pleosporales	Phaeosphaeriaceae	Ophiosphaerella	Ophiosphaerella herpotricha	nointron
MF341600	Dothideomycetes	Pleosporales	Phaeosphaeriaceae	Ophiosphaerella	Ophiosphaerella herpotricha	nointron
MF341669	Dothideomycetes	Pleosporales	Phaeosphaeriaceae	Ophiosphaerella	Ophiosphaerella herpotricha	nointron
KC841034	Dothideomycetes	Pleosporales	Phaeosphaeriaceae	Ophiosphaerella	Ophiosphaerella korrae	intron
KC841070	Dothideomycetes	Pleosporales	Phaeosphaeriaceae	Ophiosphaerella	Ophiosphaerella korrae	intron
KC841071	Dothideomycetes	Pleosporales	Phaeosphaeriaceae	Ophiosphaerella	Ophiosphaerella korrae	intron
KC841077	Dothideomycetes	Pleosporales	Phaeosphaeriaceae	Ophiosphaerella	Ophiosphaerella korrae	intron
KC848509	Dothideomycetes	Pleosporales	Phaeosphaeriaceae	Ophiosphaerella	Ophiosphaerella korrae	intron
KP690981	Dothideomycetes	Pleosporales	Phaeosphaeriaceae	Ophiosphaerella	Ophiosphaerella korrae	intron
KP690982	Dothideomycetes	Pleosporales	Phaeosphaeriaceae	Ophiosphaerella	Ophiosphaerella korrae	intron
KP690983	Dothideomycetes	Pleosporales	Phaeosphaeriaceae	Ophiosphaerella	Ophiosphaerella korrae	intron
AF102187	Dothideomycetes	Pleosporales	Phaeosphaeriaceae	Ophiosphaerella	Ophiosphaerella korrae	nointron
AF102188	Dothideomycetes	Pleosporales	Phaeosphaeriaceae	Ophiosphaerella	Ophiosphaerella korrae	nointron
AF102189	Dothideomycetes	Pleosporales	Phaeosphaeriaceae	Ophiosphaerella	Ophiosphaerella korrae	nointron
MF340817	Dothideomycetes	Pleosporales	Phaeosphaeriaceae	Ophiosphaerella	Ophiosphaerella korrae	nointron
KC841081	Dothideomycetes	Pleosporales	Phaeosphaeriaceae	Ophiosphaerella	Ophiosphaerella narmari	intron
KC848508	Dothideomycetes	Pleosporales	Phaeosphaeriaceae	Ophiosphaerella	Ophiosphaerella narmari	intron
KC848510	Dothideomycetes	Pleosporales	Phaeosphaeriaceae	Ophiosphaerella	Ophiosphaerella narmari	intron
KP690979	Dothideomycetes	Pleosporales	Phaeosphaeriaceae	Ophiosphaerella	Ophiosphaerella narmari	intron
AF102178	Dothideomycetes	Pleosporales	Phaeosphaeriaceae	Ophiosphaerella	Ophiosphaerella narmari	nointron
AF102179	Dothideomycetes	Pleosporales	Phaeosphaeriaceae	Ophiosphaerella	Ophiosphaerella narmari	nointron
AF102180	Dothideomycetes	Pleosporales	Phaeosphaeriaceae	Ophiosphaerella	Ophiosphaerella narmari	nointron
AF102181	Dothideomycetes	Pleosporales	Phaeosphaeriaceae	Ophiosphaerella	Ophiosphaerella narmari	nointron
AF102182	Dothideomycetes	Pleosporales	Phaeosphaeriaceae	Ophiosphaerella	Ophiosphaerella narmari	nointron
AF102183	Dothideomycetes	Pleosporales	Phaeosphaeriaceae	Ophiosphaerella	Ophiosphaerella narmari	nointron
AF102184	Dothideomycetes	Pleosporales	Phaeosphaeriaceae	Ophiosphaerella	Ophiosphaerella narmari	nointron
AF102185	Dothideomycetes	Pleosporales	Phaeosphaeriaceae	Ophiosphaerella	Ophiosphaerella narmari	nointron
AF102186	Dothideomycetes	Pleosporales	Phaeosphaeriaceae	Ophiosphaerella	Ophiosphaerella narmari	nointron
AF102190	Dothideomycetes	Pleosporales	Phaeosphaeriaceae	Ophiosphaerella	Ophiosphaerella narmari	nointron
AF102191	Dothideomycetes	Pleosporales	Phaeosphaeriaceae	Ophiosphaerella	Ophiosphaerella narmari	nointron
AF102192	Dothideomycetes	Pleosporales	Phaeosphaeriaceae	Ophiosphaerella	Ophiosphaerella narmari	nointron
AF102193	Dothideomycetes	Pleosporales	Phaeosphaeriaceae	Ophiosphaerella	Ophiosphaerella narmari	nointron
AF102194	Dothideomycetes	Pleosporales	Phaeosphaeriaceae	Ophiosphaerella	Ophiosphaerella narmari	nointron
AF102195	Dothideomycetes	Pleosporales	Phaeosphaeriaceae	Ophiosphaerella	Ophiosphaerella narmari	nointron
AF102196	Dothideomycetes	Pleosporales	Phaeosphaeriaceae	Ophiosphaerella	Ophiosphaerella narmari	nointron
AF102197	Dothideomycetes	Pleosporales	Phaeosphaeriaceae	Ophiosphaerella	Ophiosphaerella narmari	nointron
EU754077	Dothideomycetes	Pleosporales	Cucurbitariaceae	Paracucurbitaria	Paracucurbitaria corni	intron
GQ387548	Dothideomycetes	Pleosporales	Cucurbitariaceae	Paracucurbitaria	Paracucurbitaria corni	intron
GQ387547	Dothideomycetes	Pleosporales	Cucurbitariaceae	Paracucurbitaria	Paracucurbitaria corni	nointron
MK356327	Dothideomycetes	Pleosporales	Cucurbitariaceae	Parafenestella	Parafenestella rosacearum	intron
NG_148891	Dothideomycetes	Pleosporales	Cucurbitariaceae	Parafenestella	Parafenestella ulmi	intron
OL891806	Dothideomycetes	Pleosporales	Cucurbitariaceae	Parafenestella	Parafenestella ulmi	intron
OL891807	Dothideomycetes	Pleosporales	Cucurbitariaceae	Parafenestella	Parafenestella ulmicola	intron
NG_068371	Dothideomycetes	Pleosporales	Didymosphaeriaceae	Paraphaeosphaeria	Paraphaeosphaeria graminicola	intron
KX986342	Dothideomycetes	Pleosporales	Didymosphaeriaceae	Paraphaeosphaeria	Paraphaeosphaeria graminicola	nointron
KU842390	Dothideomycetes	Pleosporales	Phaeosphaeriaceae	Parastagonospora	Parastagonospora cumpignensis	intron
MG520986	Dothideomycetes	Pleosporales	Phaeosphaeriaceae	Parastagonospora	Parastagonospora minima	intron
NG_068368	Dothideomycetes	Pleosporales	Phaeosphaeriaceae	Parastagonospora	Parastagonospora poaceicola	intron
KX926419	Dothideomycetes	Pleosporales	Phaeosphaeriaceae	Parastagonospora	Parastagonospora poaceicola	nointron
KX950404	Dothideomycetes	Pleosporales	Phaeosphaeriaceae	Parastagonospora	Parastagonospora poaceicola	nointron
KF366450	Dothideomycetes	Pleosporales	Thyridariaceae	Parathyridaria	Parathyridaria percutanea	intron
NG_062999	Dothideomycetes	Pleosporales	Thyridariaceae	Parathyridaria	Parathyridaria percutanea	intron
KF366451	Dothideomycetes	Pleosporales	Thyridariaceae	-	Parathyridaria percutanea	nointron
OP956048	Dothideomycetes	Pleosporales	Periconiaceae	Periconia	Periconia imperatae	intron
OP956052	Dothideomycetes	Pleosporales	Periconiaceae	Periconia	Periconia imperatae	intron
OP956053	Dothideomycetes	Pleosporales	Periconiaceae	Periconia	Periconia imperatae	intron
OP956032	Dothideomycetes	Pleosporales	Periconiaceae	Periconia	Periconia spodiopogonis	intron
OL984031	Dothideomycetes	Pleosporales	Leptosphaeriaceae	Plenodomus	Plenodomus changchunensis	intron
OL984032	Dothideomycetes	Pleosporales	Leptosphaeriaceae	Plenodomus	Plenodomus changchunensis	intron
AB797261	Dothideomycetes	Incertae sedis	Pleomonodictydaceae	Pleomonodictys	Pleomonodictys capensis	intron
NG_063690	Dothideomycetes	Pleosporales	Phaeosphaeriaceae	Populocrescentia	Populocrescentia ammophilae	intron
MG829164	Dothideomycetes	Pleosporales	Phaeosphaeriaceae	Populocrescentia	Populocrescentia ammophilae	nointron
OR900226	Sordariomycetes	Sordariomycetes incertae sedis	Sordariomycetes incertae sedis	Pseudoacrodictys	Pseudoacrodictys deightonii	intron
OR900227	Sordariomycetes	Sordariomycetes incertae sedis	Sordariomycetes incertae sedis	Pseudoacrodictys	Pseudoacrodictys deightonii	intron
KX033520	-	-	-	-	Pseudoacrodictys deightonii	nointron
KX033521	-	-	-	-	Pseudoacrodictys deightonii	nointron
KX033527	-	-	-	-	Pseudoacrodictys deightonii	nointron
KX033542	-	-	-	-	Pseudoacrodictys deightonii	nointron
KX033544	-	-	-	-	Pseudoacrodictys deightonii	nointron
KY522725	Dothideomycetes	Pleosporales	Latoruaceae	Pseudoasteromassaria	Pseudoasteromassaria spadicea	intron
KT955455	Dothideomycetes	Pleosporales	Pseudoastrosphaeriellaceae	Pseudoastrosphaeriella	Pseudoastrosphaeriella bambusae	intron
MT864301	Dothideomycetes	Pleosporales	Pseudoastrosphaeriellaceae	Pseudoastrosphaeriella	Pseudoastrosphaeriella bambusae	intron
MW134585	Dothideomycetes	Pleosporales	Pseudoastrosphaeriellaceae	Pseudoastrosphaeriella	Pseudoastrosphaeriella bambusae	intron
OP378009	Dothideomycetes	Pleosporales	Pseudoastrosphaeriellaceae	Pseudoastrosphaeriella	Pseudoastrosphaeriella bambusae	intron
OP377854	Dothideomycetes	Pleosporales	Pseudoastrosphaeriellaceae	Pseudoastrosphaeriella	Pseudoastrosphaeriella bambusae	nointron
NG_061264	Dothideomycetes	Pleosporales	Dictyosporiaceae	Pseudocoleophoma	Pseudocoleophoma calamagrostidis	intron
LC014604	Dothideomycetes	Pleosporales	Dictyosporiaceae	Pseudocoleophoma	Pseudocoleophoma calamagrostidis	nointron
MN638850	Dothideomycetes	Pleosporales	Lentitheciaceae	Pseudomurilentithecium	Pseudomurilentithecium camporesii	intron
MT214393	Dothideomycetes	Pleosporales	Thyridariaceae	Pseudoroussoella	Pseudoroussoella chromolaenae	intron
NG_070154	Dothideomycetes	Pleosporales	Thyridariaceae	Pseudoroussoella	Pseudoroussoella chromolaenae	intron
MT226703	Dothideomycetes	Pleosporales	Thyridariaceae	-	Pseudoroussoella chromolaenae	nointron
MH742331	Dothideomycetes	Pleosporales	Thyridariaceae	Pseudoroussoella	Pseudoroussoella elaeicola	intron
MT214396	Dothideomycetes	Pleosporales	Thyridariaceae	Pseudoroussoella	Pseudoroussoella elaeicola	intron
MT226704	Dothideomycetes	Pleosporales	Thyridariaceae	-	Pseudoroussoella elaeicola	nointron
OR253216	Dothideomycetes	Pleosporales	Thyridariaceae	Pseudothyridariella	Pseudothyridariella idesiae	intron
AB524477	Dothideomycetes	Pleosporales	Tetraplosphaeriaceae	Quadricrura	Quadricrura septentrionalis	intron
NG_060993	Dothideomycetes	Pleosporales	Tetraplosphaeriaceae	Quadricrura	Quadricrura septentrionalis	intron
AB524474	Dothideomycetes	Pleosporales	Tetraplosphaeriaceae	Quadricrura	Quadricrura septentrionalis	nointron
AB524475	Dothideomycetes	Pleosporales	Tetraplosphaeriaceae	Quadricrura	Quadricrura septentrionalis	nointron
AB524476	Dothideomycetes	Pleosporales	Tetraplosphaeriaceae	Quadricrura	Quadricrura septentrionalis	nointron
AB524478	Dothideomycetes	Pleosporales	Tetraplosphaeriaceae	Quadricrura	Quadricrura septentrionalis	nointron
AB524479	Dothideomycetes	Pleosporales	Tetraplosphaeriaceae	Quadricrura	Quadricrura septentrionalis	nointron
AB524483	Dothideomycetes	Pleosporales	Thyridariaceae	Roussoella	Roussoella intermedia	intron
KF443390	Dothideomycetes	Pleosporales	Thyridariaceae	-	Roussoella intermedia	nointron
KY454758	Dothideomycetes	Pleosporales	Thyridariaceae	-	Roussoella intermedia	nointron
ON839998	Dothideomycetes	Pleosporales	Thyridariaceae	-	Roussoella intermedia	nointron
KU872122	Dothideomycetes	Pleosporales	Thyridariaceae	Roussoella	Roussoella neopustulans	intron
MW134600	Dothideomycetes	Pleosporales	Thyridariaceae	Roussoella	Roussoella siamensis	intron
KU872125	Dothideomycetes	Pleosporales	Thyridariaceae	-	Roussoella siamensis	nointron
KY399884	Dothideomycetes	Pleosporales	Thyridariaceae	-	Roussoella siamensis	nointron
NG_065086	Dothideomycetes	Pleosporales	Thyridariaceae	-	Roussoella siamensis	nointron
OR162600	Dothideomycetes	Pleosporales	Thyridariaceae	-	Roussoella siamensis	nointron
PP639238	Dothideomycetes	Pleosporales	Thyridariaceae	-	Roussoella siamensis	nointron
KU872124	Dothideomycetes	Pleosporales	Thyridariaceae	Roussoella	Roussoella tuberculata	intron
NG_065085	Dothideomycetes	Pleosporales	Thyridariaceae	Roussoella	Roussoella tuberculata	intron
KJ739608	Dothideomycetes	Pleosporales	Thyridariaceae	Roussoellopsis	Roussoellopsis macrospora	intron
AB524484	Dothideomycetes	Pleosporales	Thyridariaceae	Roussoellopsis	Roussoellopsis tosaensis	intron
OP059013	Dothideomycetes	Pleosporales	Didymosphaeriaceae	Septofusispora	Septofusispora thailandica	intron
OP059014	Dothideomycetes	Pleosporales	Didymosphaeriaceae	Septofusispora	Septofusispora thailandica	intron
EU754124	Dothideomycetes	Pleosporales	Phaeosphaeriaceae	Septoriella	Septoriella hirta	intron
EU754123	Dothideomycetes	Pleosporales	Phaeosphaeriaceae	Septoriella	Septoriella hirta	nointron
KT376471	Dothideomycetes	Pleosporales	Tetraplosphaeriaceae	Shrungabeeja	Shrungabeeja longiappendiculata	intron
LC014605	Dothideomycetes	Pleosporales	Sulcatisporaceae	Sulcatispora	Sulcatispora acerina	intron
MK040600	Dothideomycetes	Pleosporales	Sulcatisporaceae	Sulcatispora	Sulcatispora acerina	nointron
ON009096	Dothideomycetes	Pleosporales	Sulcatisporaceae	Sulcatispora	Sulcatispora acerina	nointron
ON009097	Dothideomycetes	Pleosporales	Sulcatisporaceae	Sulcatispora	Sulcatispora acerina	nointron
NG_064843	Dothideomycetes	Pleosporales	Sulcatisporaceae	Sulcatispora	Sulcatispora berchemiae	intron
AB797244	Dothideomycetes	Pleosporales	Sulcatisporaceae	Sulcatispora	Sulcatispora berchemiae	nointron
ON009094	Dothideomycetes	Pleosporales	Sulcatisporaceae	Sulcatispora	Sulcatispora berchemiae	nointron
ON009095	Dothideomycetes	Pleosporales	Sulcatisporaceae	Sulcatispora	Sulcatispora berchemiae	nointron
OR134451	Dothideomycetes	Pleosporales	Sulcatisporaceae	Sulcatispora	Sulcatispora karsti	intron
MK356328	Dothideomycetes	Pleosporales	Cucurbitariaceae	Synfenestella	Synfenestella sorbi	intron
NG_073509	Dothideomycetes	Pleosporales	Cucurbitariaceae	Synfenestella	Synfenestella sorbi	intron
OQ168227	Dothideomycetes	Pleosporales	Teichosporaceae	Teichospora	Teichospora parva	intron
OL964386	Dothideomycetes	Pleosporales	Teichosporaceae	-	Teichospora parva	nointron
AB797295	Dothideomycetes	Pleosporales	Trematosphaeriaceae	Trematosphaeria	Trematosphaeria pertusa	intron
FJ201991	Dothideomycetes	Pleosporales	Trematosphaeriaceae	Trematosphaeria	Trematosphaeria pertusa	intron
LC014606	Dothideomycetes	Pleosporales	Trematosphaeriaceae	Trematosphaeria	Trematosphaeria pertusa	intron
DQ678020	Dothideomycetes	Pleosporales	Trematosphaeriaceae	Trematosphaeria	Trematosphaeria pertusa	nointron
FJ190641	Dothideomycetes	Pleosporales	Trematosphaeriaceae	Trematosphaeria	Trematosphaeria pertusa	nointron
FJ201993	Dothideomycetes	Pleosporales	Trematosphaeriaceae	Trematosphaeria	Trematosphaeria pertusa	nointron
GU205257	Dothideomycetes	Pleosporales	Trematosphaeriaceae	Trematosphaeria	Trematosphaeria pertusa	nointron
GU348999	Dothideomycetes	Pleosporales	Trematosphaeriaceae	Trematosphaeria	Trematosphaeria pertusa	nointron
LC014607	Dothideomycetes	Pleosporales	Trematosphaeriaceae	Trematosphaeria	Trematosphaeria pertusa	nointron
MF342859	Dothideomycetes	Pleosporales	Trematosphaeriaceae	Trematosphaeria	Trematosphaeria pertusa	nointron
XM_033828180	Dothideomycetes	Pleosporales	Trematosphaeriaceae	Trematosphaeria	Trematosphaeria pertusa	nointron
GU261720	Dothideomycetes	Pleosporales	Trematosphaeriaceae	Trematosphaeria	Trematosphaeria wegeliniana	intron
MT214391	Dothideomycetes	Pleosporales	Thyridariaceae	Xenoroussoella	Xenoroussoella triseptata	intron
OL700218	Dothideomycetes	Pleosporales	Thyridariaceae	-	Xenoroussoella triseptata	nointron
OL700219	Dothideomycetes	Pleosporales	Thyridariaceae	-	Xenoroussoella triseptata	nointron
