# Supplementary material for: ﻿Nigromargaritatarda gen. et sp. nov. and distribution of an intron position class within Pleosporales
Source: IMA Fungus. 2025 Feb 28;16:e145425. doi: 10.3897/imafungus.16.145425 (PMC11889510; doi:10.3897/imafungus.16.145425)
Supplement: Supplementary material 2 — ZIP-archive [file imafungus-16-e145425-s002.zip › RAxML_bipartitions.125_onlyintron_ML]

(PP564857_Nigermargaritaceae_Nigermargarita_tardus:0.01485879643520033981,((KY522725_Latoruaceae_Pseudoasteromassaria_spadicea:0.25716617131055746759,(((OR253216_Thyridariaceae_Pseudothyridariella_idesiae:0.63709379114047548498,(GU261720_Trematosphaeriaceae_Trematosphaeria_wegeliniana:0.23663210984265367620,OP378009_Pseudoastrosphaeriellaceae_Pseudoastrosphaeriella_bambusae:0.42020587436809664350)41:0.10546882408450530821)27:0.05701798226927685953,(((((NG_062188_Lentitheciaceae_Darksidea_zeta:0.02247581518419290714,NG_061189_Lentitheciaceae_Darksidea_alpha:0.04784970014322553061)87:0.02035898817402507707,NG_062186_Lentitheciaceae_Darksidea_delta:0.01051539836164884500)71:0.01062038376526478096,(NG_242407_Lentitheciaceae_Darksidea_phi:0.01966558630267579294,(NG_062189_Lentitheciaceae_Darksidea_gamma:0.00000100000050002909,KP184076_Lentitheciaceae_Darksidea_beta:0.00000100000050002909)96:0.01148423510506277855)42:0.00000100000050002909)94:0.12302075022904913892,(OK161236_Lentitheciaceae_Crassoascoma_potentillae:0.22100522806776370932,(ON876674_Didymosphaeriaceae_Laburnicola_nematophila:0.12965335291792698391,MN638850_Lentitheciaceae_Pseudomurilentithecium_camporesii:0.79696069959593229814)47:0.06133392154935600471)35:0.03887105248598061308)90:0.27640675351322546716,NG_060993_Tetraplosphaeriaceae_Quadricrura_septentrionalis:0.50046703704270079083)10:0.02699531645777760933)4:0.09311256652388788524,((((((MT957899_Anteagloniaceae_Neolophiotrema_xiaokongense:0.54689768819228257168,(LC194308_Pleosporales_Cryptocoryneum_condensatum:0.03996118836565618754,(NG_065119_Pleosporales_Cryptocoryneum_longicondensatum:0.00000100000050002909,NG_065120_Pleosporales_Cryptocoryneum_paracondensatum:0.00809912934922123705)97:0.04022803728228682707)79:0.12745994271640251339)32:0.15738057795010773621,(KX650513_Pleosporales_Ohleria_modesta:0.60432929128573098509,(((KX650509_Nigrogranaceae_Nigrograna_fuscidula:0.00000100000050002909,((MN081891_Nigrogranaceae_Nigrograna_magnoliae:0.03501365581344523248,NG_061081_Nigrogranaceae_Nigrograna_mackinnonii:0.00000100000050002909)55:0.00845029236887314024,MK358811_Biatriosporaceae_Biatriospora_borsei:0.02626589126586567277)78:0.02590499991728647394)93:0.22957209244738871479,KX650512_Nigrogranaceae_Nigrograna_obliqua:0.29308464316271209960)97:0.38458981516137275003,OQ168227_Teichosporaceae_Teichospora_parva:0.32366347402182843451)26:0.16211736124394296454)3:0.00000100000050002909)9:0.05884503865730331129,(ON650177_Morosphaeriaceae_Acrocalymma_sp.:0.40735189387713827136,((MN629353_Astrosphaeriellaceae_Astrosphaeriella_neostellata:0.06376900255743048196,(OR134390_Astrosphaeriellaceae_Astrosphaeriella_bambusae:0.00000100000050002909,JN846741_Astrosphaeriellaceae_Astrosphaeriella_stellata:0.00000100000050002909)100:0.15825825008076116474)100:1.00335442526475082659,NG_061258_Melanommataceae_Beverwykella_pulmonaria:0.23966309825621837093)36:0.27671353671449439027)40:0.33338484979228510952)10:0.02128258039869434029,(((((AB797306_Lentitheciaceae_Keissleriella_taminensis:0.45257889508502713305,NG_070135_Lentitheciaceae_Keissleriella_camporesiana:0.39268397208655148045)100:0.64262676567093990343,((((NG_061001_Morosphaeriaceae_Clypeoloculus_akitaensis:1.21743450763872318454,FJ201991_Trematosphaeriaceae_Trematosphaeria_pertusa:0.24922042811510755622)44:0.09602680592574910912,GQ925843_Trematosphaeriaceae_Massarina_thalassiae:0.48753170507009246926)55:0.23967883255127592212,AB797261_Pleomonodictydaceae_Monodictys_capensis:0.57037972165341777053)51:0.33509932673322168073,NG_060999_Sulcatisporaceae_Magnicamarosporium_iriomotense:1.00424897011254654622)32:0.00000100000050002909)8:0.27042442003179822940,(((KU314954_Thyridariaceae_Neoroussoella_lignicola:0.40119134026253649994,OM764650_Thyridariaceae_Neoroussoella_bambusae:0.18729821484580319590)91:0.29476442067746311260,(NG_062999_Thyridariaceae_Parathyridaria_percutanea:0.80867236295248279276,(KJ739608_Thyridariaceae_Roussoellopsis_macrospora:0.20459211773789870437,(((NG_065085_Thyridariaceae_Roussoella_tuberculata:0.62021967169397163033,MW134600_Thyridariaceae_Roussoella_siamensis:0.40678793958925180130)26:0.06043848227003053436,KU872122_Thyridariaceae_Roussoella_neopustulans:0.07652342285080540596)36:0.12289377224028062707,AB524484_Thyridariaceae_Roussoellopsis_tosaensis:0.22031045742180896396)31:0.11936735903206077691)57:0.17231539849354182703)42:0.11737438928534230098)28:0.05973637677799663315,KT376471_Tetraplosphaeriaceae_Shrungabeeja_longiappendiculata:0.60559646820787305099)47:0.13841110858403884998)0:0.14279383047831195608,(AB524483_Thyridariaceae_Roussoella_intermedia:0.20362529538041801436,((NG_070154_Thyridariaceae_Pseudoroussoella_chromolaenae:0.01307736382210154119,MH742331_Thyridariaceae_Pseudoroussoella_elaeicola:0.00460525676243163113)100:0.37509014841085386305,MT214391_Thyridariaceae_Xenoroussoella_triseptata:0.07088622086300672143)100:0.39995272116290142561)96:0.36472107558702765440)1:0.11134592591174018172,(MT864298_Bambusicolaceae_Longipedicellata_aquatica:0.03135942668298339481,KY066741_Bambusicolaceae_Longipedicellata_aptrootii:0.03573702814071076650)100:0.37871167658694887548)1:0.24622662078805002128)1:0.25846790679610354147,((((((KY501126_Phaeosphaeriaceae_Neosetophoma_garethjonesii:0.01030813405576063053,NG_061079_Phaeosphaeriaceae_Neosetophoma_samarorum:0.01899677223952900978)99:0.10824580292399677006,MG829140_Phaeosphaeriaceae_Neosetophoma_rosae:0.06478548549846754878)63:0.05835197564298977985,((KU842390_Phaeosphaeriaceae_Parastagonospora_cumpignensis:0.00000100000050002909,NG_068368_Phaeosphaeriaceae_Parastagonospora_poaceicola:0.00000100000050002909)35:0.00000100000050002909,MG520986_Phaeosphaeriaceae_Parastagonospora_minima:0.00000100000050002909)100:0.28579930144534637648)10:0.03382938918931290700,(((MK522502_Phaeosphaeriaceae_Hydeomyces_pinicola:0.06186431712051649462,NG_067692_Phaeosphaeriaceae_Hydeomyces_desertipleosporoides:0.04763868583560786768)100:0.33801828946591500058,(NG_063679_Phaeosphaeriaceae_Dematiopleospora_salsolae:0.49196554673586972983,EU754124_Phaeosphaeriaceae_Septoriella_hirta:0.30665535662845022635)35:0.09323088826826614328)14:0.03373463206701429046,HQ599454_Massariaceae_Massaria_zanthoxyli:0.28330887192499260019)7:0.06560412527282706574)1:0.01299395731229137547,(MW886100_Leptosphaeriaceae_Leptosphaeria_sp.:0.60822531657979661546,((NG_063678_Phaeosphaeriaceae_Dactylidina_shoemakeri:0.10579552532214410443,(NG_063690_Phaeosphaeriaceae_Populocrescentia_ammophilae:0.24224948555644315595,JN941607_Pleosporaceae_Cochliobolus_nisikadoi:0.14225259502463091787)44:0.04005239506993858029)44:0.13297602074468486966,((OP956032_Periconiaceae_Periconia_sp.:0.10294230747444581275,OP956053_Periconiaceae_Periconia_sp.:0.20458541817430203613)100:0.30066941191877960549,MK522504_Phaeosphaeriaceae_Hydeopsis_verrucispora:0.18921705717974085514)95:0.27215082496249953792)97:0.19610183701372532750)42:0.13684198181539675154)0:0.03432721959128122446,(((LC618853_Melanommataceae_Herpotrichia_macrotricha:0.19452214159726405329,KX641895_Melanommataceae_Fusiconidium_aquaticum:0.16528851275049660785)32:0.08645532993903581875,(KC841034_Phaeosphaeriaceae_Ophiosphaerella_korrae:0.04814815230813138114,(KP690991_Phaeosphaeriaceae_Ophiosphaerella_herpotricha:0.02120777111247244828,KP690979_Phaeosphaeriaceae_Ophiosphaerella_narmari:0.03287278237536514491)76:0.04068922865736626648)40:0.04317599087592769586)2:0.04559842631996983975,((NG_063628_Pleosporineae_Camarosporidiella_laburnicola:0.16604993256631378484,(((NG_073508_Cucurbitariaceae_Fenestella_media:0.21229927937609074928,(OR242657_Cucurbitariaceae_Neocucurbitaria_sp.:0.06798411952812073722,MF795838_Cucurbitariaceae_Neocucurbitaria_rhamni:0.04768612290026921774)94:0.10647336006731762670)17:0.04335284715056521992,(MK356327_Cucurbitariaceae_Parafenestella_rosacearum:0.00819212922760325854,(OL891807_Cucurbitariaceae_Parafenestella_ulmicola:0.00000100000050002909,NG_148891_Cucurbitariaceae_Parafenestella_ulmi:0.00000100000050002909)96:0.01614716826329823038)63:0.04124587910165696675)11:0.07444884548480890096,((OL984031_Leptosphaeriaceae_Plenodomus_changchunensis:0.37425557944268644794,JF740098_Leptosphaeriaceae_Heterospora_dimorphospora:0.13082128796579689523)24:0.10286728699601137282,(((NG_070660_Phaeosphaeriaceae_Chaetosphaeronema_clematidicola:0.00712560695348099342,(MT226688_Phaeosphaeriaceae_Chaetosphaeronema_clematidis:0.00000100000050002909,(EU754045_Phaeosphaeriaceae_Chaetosphaeronema_hispidulum:0.00000100000050002909,KM014663_Phaeosphaeriaceae_Ophiobolus_cirsii:0.00000100000050002909)57:0.00000100000050002909)37:0.00000100000050002909)100:0.24049212919697665614,EU754097_Phaeosphaeriaceae_Chaetosphaeronema_coonsii:0.23178863883233666310)53:0.07424228722600578756,(NG_073509_Cucurbitariaceae_Synfenestella_sorbi:0.16427821365012784671,(((((NG_064843_Sulcatisporaceae_Sulcatispora_berchemiae:0.00000100000050002909,(OR134451_Sulcatisporaceae_Sulcatispora_karsti:0.00000100000050002909,LC014605_Sulcatisporaceae_Sulcatispora_acerina:0.00670717208852837123)88:0.01346022192534764017)100:0.74139933713648886737,OR134425_Phaeosphaeriaceae_Neoophiobolus_fliformisporus:0.32534930106790882487)10:0.04610335992144064948,((NG_061264_Dictyosporiaceae_Pseudocoleophoma_calamagrostidis:0.05608972283217026483,EU848589_Dictyosporiaceae_Dendryphiella_vinosa:0.53208935283190261778)54:0.09318671396329242240,(((OR933716_Lentitheciaceae_Phragmocamarosporium_sp.:0.46495933377732306946,EU754073_Massarinaceae_Neottiosporina_paspali:0.18630222472735408212)62:0.07660944565169254539,NG_078740_Phaeosphaeriaceae_Neostagonosporella_sichuanensis:0.41893516968471611328)32:0.07488806473023752741,(NG_061191_Massarineae_Flavomyces_fulophazii:0.37846862232662326075,KU872113_Bambusicolaceae_Bambusicola_thailandica:0.34135810204786953825)76:0.25427883576341681060)25:0.09654138126244818374)11:0.06160092203104014508)2:0.06970093269472391051,KU759580_Cucurbitariaceae_Seltsamia_galinsogisoli:0.10868964171257936013)0:0.05941440653733574134,(((JN851818_Didymosphaeriaceae_Kalmusia_ebuli:0.08915599651730887754,OP059014_Didymosphaeriaceae_Fungal_sp.:0.13208885838191514184)14:0.04969629080958275907,NG_068371_Didymosphaeriaceae_Paraphaeosphaeria_graminicola:0.04999689608718708295)9:0.02595434792746962802,EU754077_Cucurbitariaceae_Paracucurbitaria_corni:0.21783641370112050151)2:0.02063464395032487200)0:0.02965904245084122551)0:0.01695116566285458440)0:0.02236763778931339514)0:0.00000100000050002909)0:0.02246116512708097243)0:0.02409087674537463072,NG_065683_Pleosporineae_Camarosporium_quaternatum:0.34200038850876451901)0:0.04246756637532161927)0:0.03357249849149906984)5:0.06601173485101234639)1:0.19293995722255799508,((NG_064841_Dictyosporiaceae_Dictyocheirospora_bannica:0.06276095490437470781,((MH381757_Dictyosporiaceae_Dictyocheirospora_indica:0.03382224074194006141,(MH388310_Dictyosporiaceae_Dictyocheirospora_xishuangbannaensis:0.00000100000050002909,OP526625_Dictyosporiaceae_Dictyocheirospora_aquadulcis:0.01581339698005203298)99:0.02261491353852440253)76:0.01566750994022199361,(OP526624_Dictyosporiaceae_Dictyocheirospora_sp.:0.00535984020681614434,OP526622_Dictyosporiaceae_Dictyocheirospora_sp.:0.00537176882053275965)96:0.00724445349811413640)56:0.03069473048685904260)86:0.09570972909188614486,(OR134404_Dictyosporiaceae_Dictyosporium_karsti:0.25289108574219809622,((AB797229_Dictyosporiaceae_Dictyosporium_tetrasporum:0.12484277557957572380,((AB797222_Dictyosporiaceae_Dictyosporium_digitatum:0.01041988135067848514,OP749878_Dictyosporiaceae_Dictyosporium_tubulatum:0.00000100000050002909)95:0.04644700399082801051,(OP526621_Dictyosporiaceae_Dictyocheirospora_sp.:0.06219941297553587684,MH381762_Dictyosporiaceae_Dictyosporium_nigroapice:0.03811548490987803905)22:0.00714060287759755649)21:0.02009025506441940515)30:0.03423328473341176459,(NG_064842_Dictyosporiaceae_Dictyosporium_olivaceosporum:0.00000100000050002909,(OP377993_Pleosporales_Digitodesmium_JY2022a:0.00000100000050002909,OP749879_Pleosporales_Digitodesmium_sp.:0.00000100000050002909)100:0.62749529466756315266)15:0.08548131426643537645)26:0.03803187623802352368)46:0.09629629156967321746)79:0.15414327932396562626)0:0.03375769552971045334)21:0.13053110486041313854)35:0.07807762854629000937,ON876672_Didymosphaeriaceae_Laburnicola_radiciphila:0.19012491064939984753)52:0.03051661322330198253,MW209066_Trematosphaeriaceae_Fuscosphaeria_hungarica:0.16332919034580400952);
