# Supplementary material for: ﻿Nigromargaritatarda gen. et sp. nov. and distribution of an intron position class within Pleosporales
Source: IMA Fungus. 2025 Feb 28;16:e145425. doi: 10.3897/imafungus.16.145425 (PMC11889510; doi:10.3897/imafungus.16.145425)
Supplement: Supplementary material 2 — ZIP-archive [file imafungus-16-e145425-s002.zip › RAxML_bipartitions.254_nointron_ML]

((MW209066_Fuscosphaeria_hungarica_Trematosphaeriaceae_Pleosporales_Dothideomycetes_Ascomycota_Fungi:0.00000100000050002909,(MW209064_Fuscosphaeria_hungarica_Trematosphaeriaceae_Pleosporales_Dothideomycetes_Ascomycota_Fungi:0.00000100000050002909,(MW209062_Fuscosphaeria_hungarica_Trematosphaeriaceae_Pleosporales_Dothideomycetes_Ascomycota_Fungi:0.00000100000050002909,MW209063_Fuscosphaeria_hungarica_Trematosphaeriaceae_Pleosporales_Dothideomycetes_Ascomycota_Fungi:0.00123741110295289957)46:0.00000100613567100370)55:0.00000114531881940860)63:0.00002016199602642917,(PP564857_H263_new_taxon_Pleosporales_Dothideomycetes_Ascomycota_Fungi:0.00378929759996561285,((((FJ201991_Trematosphaeria_pertusa_Trematosphaeriaceae_Pleosporales_Dothideomycetes_Ascomycota_Fungi:0.00000100000050002909,(LC014606_Trematosphaeria_pertusa_Trematosphaeriaceae_Pleosporales_Dothideomycetes_Ascomycota_Fungi:0.00000100000050002909,AB797295_Trematosphaeria_pertusa_Trematosphaeriaceae_Pleosporales_Dothideomycetes_Ascomycota_Fungi:0.00000100000050002909)98:0.00000100000050002909)97:0.00000100000050002909,MN134581_Trematosphaeria_sp._Trematosphaeriaceae_Pleosporales_Dothideomycetes_Ascomycota_Fungi:0.00238937058143979262)100:0.03225582618045113453,(GQ925842_Halomassarina_thalassiae_Trematosphaeriaceae_Pleosporales_Dothideomycetes_Ascomycota_Fungi:0.00380173954970403419,GQ925843_Halomassarina_thalassiae_Trematosphaeriaceae_Pleosporales_Dothideomycetes_Ascomycota_Fungi:0.00123469380610314629)100:0.06192645841469077150)91:0.01792546837143298155,((((MT383993_Polyschema_sp._Latoruaceae_Pleosporales_Dothideomycetes_Ascomycota_Fungi:0.00125976526195711023,(((((((((ON650178_Acrocalymma_arengae_Acrocalymmaceae_Pleosporales_Dothideomycetes_Ascomycota_Fungi:0.00000100000050002909,ON650177_Acrocalymma_arengae_Acrocalymmaceae_Pleosporales_Dothideomycetes_Ascomycota_Fungi:0.00000100000050002909)99:0.00377391625404439488,MH051114_Colletotrichum_gloeosporioides_Glomerellaceae_Glomerellales_Sordariomycetes_Ascomycota_Fungi:0.00759453685932668602)40:0.00000100000050002909,AF503563_fungal_endophyte_MUT_585_Ascomycota_Ascomycota_Ascomycota_Ascomycota_Fungi:0.01336538122629168761)65:0.00253180649368643824,OL331094_Acrocalymma_sp._Acrocalymmaceae_Pleosporales_Dothideomycetes_Ascomycota_Fungi:0.00000100000050002909)63:0.00253354582320896270,((((OR134425_Neoophiobolus_fliformisporus_Phaeosphaeriaceae_Pleosporales_Dothideomycetes_Ascomycota_Fungi:0.00000100000050002909,EU754097_Chaetosphaeronema_coonsii_Incertae_sedis_Incertae_sedis_Incertae_sedis_Ascomycota_Fungi:0.00000100000050002909)53:0.00000100000050002909,((MK522502_Hydeomyces_pinicola_Phaeosphaeriaceae_Pleosporales_Dothideomycetes_Ascomycota_Fungi:0.00000100000050002909,NG_067692_Hydeomyces_desertipleosporoides_Phaeosphaeriaceae_Pleosporales_Dothideomycetes_Ascomycota_Fungi:0.00771743259687209058)71:0.00508425911876009794,NG_063679_Dematiopleospora_salsolae_Phaeosphaeriaceae_Pleosporales_Dothideomycetes_Ascomycota_Fungi:0.00130785149988154920)43:0.00130522412346722734)56:0.00261116462939563372,(MG829140_Neosetophoma_rosae_Phaeosphaeriaceae_Pleosporales_Dothideomycetes_Ascomycota_Fungi:0.00000100000050002909,(((((((KM096179_Pleosporales_sp._LFM183_Pleosporales_Pleosporales_Dothideomycetes_Ascomycota_Fungi:0.00253394186640847584,(OR242657_Neocucurbitaria_pistaciicola_Cucurbitariaceae_Pleosporales_Dothideomycetes_Ascomycota_Fungi:0.01945496380015944438,(MF795838_Neocucurbitaria_rhamni_Cucurbitariaceae_Pleosporales_Dothideomycetes_Ascomycota_Fungi:0.00126529230977224984,((KU759580_Seltsamia_galinsogisoli_Cucurbitariaceae_Pleosporales_Dothideomycetes_Ascomycota_Fungi:0.00000100000050002909,GQ387548_Paracucurbitaria_corni_Cucurbitariaceae_Pleosporales_Dothideomycetes_Ascomycota_Fungi:0.00000100000050002909)18:0.00000100000050002909,EU754077_Paracucurbitaria_corni_Cucurbitariaceae_Pleosporales_Dothideomycetes_Ascomycota_Fungi:0.00000100000050002909)31:0.00000100000050002909)25:0.00000100000050002909)21:0.00126524745218806038)1:0.00000100000050002909,OQ168202_Camarosporidiella_sp._GCR_2022a_Camarosporidiellaceae_Pleosporales_Dothideomycetes_Ascomycota_Fungi:0.00000100000050002909)0:0.00000100000050002909,NG_061079_Neosetophoma_samarorum_Phaeosphaeriaceae_Pleosporales_Dothideomycetes_Ascomycota_Fungi:0.00000100000050002909)0:0.00000100000050002909,(EU754102_Pseudodiplodia_sp._CBS_255.86_Pleosporales_incertae_sedis_Pleosporales_Dothideomycetes_Ascomycota_Fungi:0.00000100000050002909,GQ387519_Neosetophoma_samarorum_Phaeosphaeriaceae_Pleosporales_Dothideomycetes_Ascomycota_Fungi:0.00000100000050002909)3:0.00000100000050002909)1:0.00000100000050002909,((((JX981503_Wojnowicia_sp._JP_2013_Phaeosphaeriaceae_Pleosporales_Dothideomycetes_Ascomycota_Fungi:0.00000100000050002909,(EU754124_Septoriella_hirta_Phaeosphaeriaceae_Pleosporales_Dothideomycetes_Ascomycota_Fungi:0.00253949088087916533,((OL984032_Plenodomus_changchunensis_Leptosphaeriaceae_Pleosporales_Dothideomycetes_Ascomycota_Fungi:0.04038924522052746158,(((NG_065683_Camarosporium_quaternatum_Camarosporiaceae_Pleosporales_Dothideomycetes_Ascomycota_Fungi:0.00126460900507962496,KY929122_Camarosporium_quaternatum_Camarosporiaceae_Pleosporales_Dothideomycetes_Ascomycota_Fungi:0.00000100000050002909)94:0.00381827415648371962,JF740098_Heterospora_dimorphospora_Leptosphaeriaceae_Pleosporales_Dothideomycetes_Ascomycota_Fungi:0.00126165427347005223)43:0.00127368876169527351,OL984031_Plenodomus_changchunensis_Leptosphaeriaceae_Pleosporales_Dothideomycetes_Ascomycota_Fungi:0.00000100000050002909)4:0.00000100000050002909)29:0.00126282271864296873,KM096231_Ophiosphaerella_herpotricha_Phaeosphaeriaceae_Pleosporales_Dothideomycetes_Ascomycota_Fungi:0.00000100000050002909)3:0.00000100000050002909)13:0.00124504570056812387)11:0.00001754355350758049,(MK522504_Hydeopsis_verrucispora_Phaeosphaeriaceae_Pleosporales_Dothideomycetes_Ascomycota_Fungi:0.00000100000050002909,((ON408351_Ophiosphaerella_herpotricha_Phaeosphaeriaceae_Pleosporales_Dothideomycetes_Ascomycota_Fungi:0.00000100000050002909,DQ678010_Ophiosphaerella_herpotricha_Phaeosphaeriaceae_Pleosporales_Dothideomycetes_Ascomycota_Fungi:0.00000100000050002909)2:0.00000100000050002909,NG_063678_Dactylidina_shoemakeri_Phaeosphaeriaceae_Pleosporales_Dothideomycetes_Ascomycota_Fungi:0.00000100000050002909)2:0.00000100000050002909)4:0.00000100000050002909)1:0.00000100000050002909,NG_063628_Camarosporidiella_laburnicola_Camarosporidiellaceae_Pleosporales_Dothideomycetes_Ascomycota_Fungi:0.00253608065604435428)4:0.00122276753055462523,MW886100_Leptosphaeria_chatkalica_Leptosphaeriaceae_Pleosporales_Dothideomycetes_Ascomycota_Fungi:0.00412410912627273179)5:0.00004023459321729125)0:0.00000100000050002909,(GU296141_Camarosporium_quaternatum_Camarosporiaceae_Pleosporales_Dothideomycetes_Ascomycota_Fungi:0.01810663445641394476,(MF071323_Phoma_sp._Didymellaceae_Pleosporales_Dothideomycetes_Ascomycota_Fungi:0.00754411926095414562,MT659204_Pleosporineae_sp._Pleosporineae_Pleosporales_Dothideomycetes_Ascomycota_Fungi:0.00127813588383249169)36:0.00000100000050002909)17:0.00251849495769623441)0:0.00126317039928588461,(((MF071327_Phoma_sp._Didymellaceae_Pleosporales_Dothideomycetes_Ascomycota_Fungi:0.00470352128423016241,(KU842390_Parastagonospora_cumpignensis_Phaeosphaeriaceae_Pleosporales_Dothideomycetes_Ascomycota_Fungi:0.00216040950531670760,((OR253187_Neocucurbitaria_pistaciicola_Cucurbitariaceae_Pleosporales_Dothideomycetes_Ascomycota_Fungi:0.02068931955906365416,(MN587172_Ophiosphaerella_herpotricha_Phaeosphaeriaceae_Pleosporales_Dothideomycetes_Ascomycota_Fungi:0.00763740287180064269,KC841073_Ophiosphaerella_herpotricha_Phaeosphaeriaceae_Pleosporales_Dothideomycetes_Ascomycota_Fungi:0.00000100000050002909)45:0.00122874668937182326)5:0.00000115290840398656,KX926419_Parastagonospora_poaceicola_Phaeosphaeriaceae_Pleosporales_Dothideomycetes_Ascomycota_Fungi:0.00000100000050002909)2:0.00000461670114063138)1:0.00000404897170765825)1:0.00000100434464098866,MG520986_Parastagonospora_minima_Phaeosphaeriaceae_Pleosporales_Dothideomycetes_Ascomycota_Fungi:0.00000100000050002909)1:0.00002309421005050765,(KC841046_Ophiosphaerella_herpotricha_Phaeosphaeriaceae_Pleosporales_Dothideomycetes_Ascomycota_Fungi:0.00126541982170175920,(((JQ345728_fungal_sp._LF52_Fungi_Fungi_Fungi_Fungi_Fungi:0.00000100000050002909,JQ345729_fungal_sp._SF88_Fungi_Fungi_Fungi_Fungi_Fungi:0.00000100000050002909)83:0.00000100000050002909,(OL891807_Parafenestella_ulmicola_Cucurbitariaceae_Pleosporales_Dothideomycetes_Ascomycota_Fungi:0.00851588810440820354,(NG_073508_Fenestella_media_Cucurbitariaceae_Pleosporales_Dothideomycetes_Ascomycota_Fungi:0.00381254183970238273,(NG_073509_Synfenestella_sorbi_Cucurbitariaceae_Pleosporales_Dothideomycetes_Ascomycota_Fungi:0.00126643849978581554,(NG_148891_Parafenestella_ulmi_Cucurbitariaceae_Pleosporales_Dothideomycetes_Ascomycota_Fungi:0.00000100000050002909,MK356327_Parafenestella_rosacearum_Cucurbitariaceae_Pleosporales_Dothideomycetes_Ascomycota_Fungi:0.00000100000050002909)49:0.00000100000050002909)50:0.00000100000050002909)54:0.00247324788526799479)48:0.00006428413969597673)59:0.00382220436067178546,((KC841081_Ophiosphaerella_narmari_Phaeosphaeriaceae_Pleosporales_Dothideomycetes_Ascomycota_Fungi:0.00000100000050002909,KP690979_Ophiosphaerella_narmari_Phaeosphaeriaceae_Pleosporales_Dothideomycetes_Ascomycota_Fungi:0.00000100000050002909)41:0.00126384345752724825,(KP690992_Ophiosphaerella_herpotricha_Phaeosphaeriaceae_Pleosporales_Dothideomycetes_Ascomycota_Fungi:0.00000100000050002909,((KC841058_Ophiosphaerella_herpotricha_Phaeosphaeriaceae_Pleosporales_Dothideomycetes_Ascomycota_Fungi:0.00000100000050002909,((((NG_063690_Populocrescentia_ammophilae_Phaeosphaeriaceae_Pleosporales_Dothideomycetes_Ascomycota_Fungi:0.00000100000050002909,(KC848508_Ophiosphaerella_narmari_Phaeosphaeriaceae_Pleosporales_Dothideomycetes_Ascomycota_Fungi:0.00000100000050002909,(KC841077_Ophiosphaerella_korrae_Phaeosphaeriaceae_Pleosporales_Dothideomycetes_Ascomycota_Fungi:0.00000100000050002909,((((NG_078740_Neostagonosporella_sichuanensis_Phaeosphaeriaceae_Pleosporales_Dothideomycetes_Ascomycota_Fungi:0.00000100000050002909,(KC841028_Ophiosphaerella_herpotricha_Phaeosphaeriaceae_Pleosporales_Dothideomycetes_Ascomycota_Fungi:0.03062605971016455625,KC841030_Ophiosphaerella_herpotricha_Phaeosphaeriaceae_Pleosporales_Dothideomycetes_Ascomycota_Fungi:0.00000100000050002909)42:0.00133554713034707674)2:0.00000100000050002909,KC841034_Ophiosphaerella_korrae_Phaeosphaeriaceae_Pleosporales_Dothideomycetes_Ascomycota_Fungi:0.00000100000050002909)0:0.00000100000050002909,KP690988_Ophiosphaerella_herpotricha_Phaeosphaeriaceae_Pleosporales_Dothideomycetes_Ascomycota_Fungi:0.00000100000050002909)0:0.00000100000050002909,KP690983_Ophiosphaerella_korrae_Phaeosphaeriaceae_Pleosporales_Dothideomycetes_Ascomycota_Fungi:0.00000100000050002909)0:0.00000100000050002909)0:0.00000100000050002909)0:0.00000100000050002909)0:0.00000100000050002909,NG_068368_Parastagonospora_poaceicola_Phaeosphaeriaceae_Pleosporales_Dothideomycetes_Ascomycota_Fungi:0.00000100000050002909)0:0.00000100000050002909,KP690986_Ophiosphaerella_herpotricha_Phaeosphaeriaceae_Pleosporales_Dothideomycetes_Ascomycota_Fungi:0.00000100000050002909)0:0.00000100000050002909,KC841063_Ophiosphaerella_herpotricha_Phaeosphaeriaceae_Pleosporales_Dothideomycetes_Ascomycota_Fungi:0.00000100000050002909)0:0.00000100000050002909)0:0.00000100000050002909,KP690991_Ophiosphaerella_herpotricha_Phaeosphaeriaceae_Pleosporales_Dothideomycetes_Ascomycota_Fungi:0.00000100000050002909)0:0.00000100000050002909)1:0.00000100000050002909)0:0.00000100000050002909)0:0.00000100000050002909)0:0.00000100000050002909)0:0.00000100000050002909)2:0.00132799151986581418)6:0.00133651339149361129)5:0.00170318598715037649,(MG520978_Ophiobolus_artemisiae_Phaeosphaeriaceae_Pleosporales_Dothideomycetes_Ascomycota_Fungi:0.00345979309666716132,(((MT226688_Chaetosphaeronema_clematidis_Incertae_sedis_Incertae_sedis_Incertae_sedis_Ascomycota_Fungi:0.00000100000050002909,NG_070660_Chaetosphaeronema_clematidicola_Incertae_sedis_Incertae_sedis_Incertae_sedis_Ascomycota_Fungi:0.00000100000050002909)90:0.00692311923211222716,MT177970_Chaetosphaeronema_hispidulum_Incertae_sedis_Incertae_sedis_Incertae_sedis_Ascomycota_Fungi:0.00000100000050002909)53:0.00000100000050002909,(KM014663_Ophiobolus_cirsii_Phaeosphaeriaceae_Pleosporales_Dothideomycetes_Ascomycota_Fungi:0.07189265253030999170,(EU754045_Chaetosphaeronema_hispidulum_Incertae_sedis_Incertae_sedis_Incertae_sedis_Ascomycota_Fungi:0.00000100000050002909,MT177969_Chaetosphaeronema_hispidulum_Incertae_sedis_Incertae_sedis_Incertae_sedis_Ascomycota_Fungi:0.00000100000050002909)92:0.00000100000050002909)89:0.00000100000050002909)64:0.00417960478450268326)47:0.00381017761969541053)14:0.00497773365311872992)9:0.00267675993429462421,((OR900227_Pseudoacrodictys_deightonii_Sordariomycetes_incertae_sedis_Sordariomycetes_incertae_sedis_Sordariomycetes_Ascomycota_Fungi:0.00381262549148796582,(((MT957899_Neolophiotrema_xiaokongense_Anteagloniaceae_Pleosporales_Dothideomycetes_Ascomycota_Fungi:0.01323512905940303283,(HQ599454_Massaria_zanthoxyli_Massariaceae_Pleosporales_Dothideomycetes_Ascomycota_Fungi:0.01679522223832122588,((MW134675_Pleurotheciella_centenaria_Pleurotheciaceae_Pleurotheciales_Sordariomycetes_Ascomycota_Fungi:0.00000100000050002909,NG_064996_Pleurotheciella_centenaria_Pleurotheciaceae_Pleurotheciales_Sordariomycetes_Ascomycota_Fungi:0.00000100000050002909)100:0.13022804902350459955,OL764416_Neomassaria_sp._Pleosporales_incertae_sedis_Pleosporales_Dothideomycetes_Ascomycota_Fungi:0.01166523767815316921)17:0.00674774761026108918)5:0.00148632359492504944)4:0.00379480553345414463,((((((OP562655_Nigrograna_sp._Nigrogranaceae_Pleosporales_Dothideomycetes_Ascomycota_Fungi:0.00269396933846398909,LC194308_Cryptocoryneum_condensatum_Pleosporales_incertae_sedis_Pleosporales_Dothideomycetes_Ascomycota_Fungi:0.00000100000050002909)48:0.00126162991258905923,(LC194320_Cryptocoryneum_paracondensatum_Pleosporales_incertae_sedis_Pleosporales_Dothideomycetes_Ascomycota_Fungi:0.00125724153001705811,((NG_065119_Cryptocoryneum_longicondensatum_Pleosporales_incertae_sedis_Pleosporales_Dothideomycetes_Ascomycota_Fungi:0.00000100000050002909,NG_065120_Cryptocoryneum_paracondensatum_Pleosporales_incertae_sedis_Pleosporales_Dothideomycetes_Ascomycota_Fungi:0.00000100000050002909)28:0.00000100000050002909,LC194319_Cryptocoryneum_longicondensatum_Pleosporales_incertae_sedis_Pleosporales_Dothideomycetes_Ascomycota_Fungi:0.00000100000050002909)42:0.00000100000050002909)56:0.00125949256427210741)15:0.00126154533974670384,LC194325_Hermatomyces_sp._KT2016-1_Hermatomycetaceae_Pleosporales_Dothideomycetes_Ascomycota_Fungi:0.00000100000050002909)19:0.00126118652301391047,(((((KT376471_Shrungabeeja_longiappendiculata_Tetraplosphaeriaceae_Pleosporales_Dothideomycetes_Ascomycota_Fungi:0.00000100000050002909,MW134631_Shrungabeeja_sp._Tetraplosphaeriaceae_Pleosporales_Dothideomycetes_Ascomycota_Fungi:0.01361067351524323718)98:0.00816318751588877324,(AB524477_Quadricrura_septentrionalis_Tetraplosphaeriaceae_Pleosporales_Dothideomycetes_Ascomycota_Fungi:0.00000100000050002909,NG_060993_Quadricrura_septentrionalis_Tetraplosphaeriaceae_Pleosporales_Dothideomycetes_Ascomycota_Fungi:0.00000100000050002909)58:0.00000100000050002909)39:0.00000100000050002909,(AB524499_Triplosphaeria_sp._HC_4665_Tetraplosphaeriaceae_Pleosporales_Dothideomycetes_Ascomycota_Fungi:0.00000100000050002909,MW134632_Triplosphaeria_sp._Tetraplosphaeriaceae_Pleosporales_Dothideomycetes_Ascomycota_Fungi:0.00000100000050002909)90:0.00251130782558826393)58:0.00260315145421111463,((((OR134390_Astrosphaeriella_bambusae_Astrosphaeriellaceae_Pleosporales_Dothideomycetes_Ascomycota_Fungi:0.00000100000050002909,(MN629353_Astrosphaeriella_neostellata_Astrosphaeriellaceae_Pleosporales_Dothideomycetes_Ascomycota_Fungi:0.00251556375773447690,JN846741_Astrosphaeriella_stellata_Astrosphaeriellaceae_Pleosporales_Dothideomycetes_Ascomycota_Fungi:0.00802872613343087564)31:0.00000100000050002909)11:0.00000100000050002909,OR134389_Astrosphaeriella_bambusae_Astrosphaeriellaceae_Pleosporales_Dothideomycetes_Ascomycota_Fungi:0.00000100000050002909)18:0.00000100000050002909,MW134595_Astrosphaeriella_stellata_Astrosphaeriellaceae_Pleosporales_Dothideomycetes_Ascomycota_Fungi:0.00000100000050002909)76:0.00132397610814996699,((OR134391_Astrosphaeriella_stellata_Astrosphaeriellaceae_Pleosporales_Dothideomycetes_Ascomycota_Fungi:0.00000100000050002909,MW134584_Astrosphaeriella_stellata_Astrosphaeriellaceae_Pleosporales_Dothideomycetes_Ascomycota_Fungi:0.00000100000050002909)25:0.00000100000050002909,AB524451_Astrosphaeriella_stellata_Astrosphaeriellaceae_Pleosporales_Dothideomycetes_Ascomycota_Fungi:0.00000100000050002909)70:0.00125513608602625254)100:0.01621295662605013246)10:0.00123720820560401694,(((NG_061077_Minutiella_tardicola_Phaeomoniellaceae_Phaeomoniellales_Eurotiomycetes_Ascomycota_Fungi:0.05029643590163424688,((NG_081382_Acrospermum_urticae_Acrospermaceae_Acrospermales_Dothideomycetes_Ascomycota_Fungi:0.00000100000050002909,AF242257_Acrospermum_compressum_Acrospermaceae_Acrospermales_Dothideomycetes_Ascomycota_Fungi:0.00125770739956353010)62:0.00000100000050002909,((MK561993_Acrospermum_leucocephalum_Acrospermaceae_Acrospermales_Dothideomycetes_Ascomycota_Fungi:0.00115993082754267782,OR198834_Acrospermum_bolivianum_Acrospermaceae_Acrospermales_Dothideomycetes_Ascomycota_Fungi:0.00000100000050002909)41:0.00009705590559174193,MK561991_Acrospermum_leucocephalum_Acrospermaceae_Acrospermales_Dothideomycetes_Ascomycota_Fungi:0.00000100000050002909)31:0.00126321572038434488)100:0.04589344258020235101)43:0.01835839244712107396,(KT955455_Pseudoastrosphaeriella_bambusae_Pseudoastrosphaeriellaceae_Pleosporales_Dothideomycetes_Ascomycota_Fungi:0.00000100000050002909,OP378009_Pseudoastrosphaeriella_bambusae_Pseudoastrosphaeriellaceae_Pleosporales_Dothideomycetes_Ascomycota_Fungi:0.00000100000050002909)100:0.01831927073024098782)9:0.00371558385692678664,(((KX650509_Nigrograna_fuscidula_Nigrogranaceae_Pleosporales_Dothideomycetes_Ascomycota_Fungi:0.00000100000050002909,((JX264155_Nigrograna_mackinnonii_Nigrogranaceae_Pleosporales_Dothideomycetes_Ascomycota_Fungi:0.00307593122937673685,(GQ387553_Nigrograna_mackinnonii_Nigrogranaceae_Pleosporales_Dothideomycetes_Ascomycota_Fungi:0.00000100000050002909,NG_061081_Nigrograna_mackinnonii_Nigrogranaceae_Pleosporales_Dothideomycetes_Ascomycota_Fungi:0.00000100000050002909)68:0.00000100000050002909)52:0.00125650467685316930,MK358811_Biatriospora_borsei_Biatriosporaceae_Pleosporales_Dothideomycetes_Ascomycota_Fungi:0.03270557143154911861)14:0.00000100000050002909)14:0.00000100000050002909,(MN081891_Nigrograna_magnoliae_Nigrogranaceae_Pleosporales_Dothideomycetes_Ascomycota_Fungi:0.00000100000050002909,(OR941079_Nigrograna_sp._RFX_2023a_Nigrogranaceae_Pleosporales_Dothideomycetes_Ascomycota_Fungi:0.00000100000050002909,(OP584493_Nigrograna_heveae_Nigrogranaceae_Pleosporales_Dothideomycetes_Ascomycota_Fungi:0.00000100000050002909,((OP584492_Nigrograna_heveae_Nigrogranaceae_Pleosporales_Dothideomycetes_Ascomycota_Fungi:0.00000100000050002909,KX650512_Nigrograna_obliqua_Nigrogranaceae_Pleosporales_Dothideomycetes_Ascomycota_Fungi:0.00000100000050002909)13:0.00000100000050002909,OR941080_Nigrograna_sp._RFX_2023a_Nigrogranaceae_Pleosporales_Dothideomycetes_Ascomycota_Fungi:0.00000100000050002909)19:0.00000100000050002909)32:0.00000100000050002909)62:0.00124193626094022745)37:0.00001414274708406371)57:0.00251933170741764278,(OR646287_Brunneofusispora_sp._XL_2023a_Occultibambusaceae_Pleosporales_Dothideomycetes_Ascomycota_Fungi:0.00125588994722042888,(OR470695_Neooccultibambusa_sp._YRS_2023a_Occultibambusaceae_Pleosporales_Dothideomycetes_Ascomycota_Fungi:0.01276293586070434763,OR428374_Neooccultibambusa_sp._LL_2023a_Occultibambusaceae_Pleosporales_Dothideomycetes_Ascomycota_Fungi:0.00891141739178636857)79:0.00124878891251078159)66:0.00126371193073371844)73:0.00383837846795891287)2:0.00125465789509035270)2:0.00129933587381226776)1:0.00000100000050002909,GU261720_Trematosphaeria_wegeliniana_Trematosphaeriaceae_Pleosporales_Dothideomycetes_Ascomycota_Fungi:0.00000100000050002909)1:0.00124848135550787148,((OM764650_Neoroussoella_bambusae_Thyridariaceae_Pleosporales_Dothideomycetes_Ascomycota_Fungi:0.00000100000050002909,OM891832_Neoroussoella_sp._Thyridariaceae_Pleosporales_Dothideomycetes_Ascomycota_Fungi:0.00000100000050002909)99:0.00511610575541722543,((((KF366450_Parathyridaria_percutanea_Thyridariaceae_Pleosporales_Dothideomycetes_Ascomycota_Fungi:0.00125722289985797753,NG_062999_Parathyridaria_percutanea_Thyridariaceae_Pleosporales_Dothideomycetes_Ascomycota_Fungi:0.00000100000050002909)79:0.00886335707307030554,(MT214396_Pseudoroussoella_elaeicola_Thyridariaceae_Pleosporales_Dothideomycetes_Ascomycota_Fungi:0.00000100000050002909,MH742331_Pseudoroussoella_elaeicola_Thyridariaceae_Pleosporales_Dothideomycetes_Ascomycota_Fungi:0.00000100000050002909)51:0.00000100000050002909)17:0.00125717545720943841,((((AB524484_Roussoellopsis_tosaensis_Thyridariaceae_Pleosporales_Dothideomycetes_Ascomycota_Fungi:0.00126584064282818333,OM891828_Roussoella_sp._Thyridariaceae_Pleosporales_Dothideomycetes_Ascomycota_Fungi:0.00504826379344921854)75:0.00511478560346500036,((AB524483_Roussoella_intermedia_Thyridariaceae_Pleosporales_Dothideomycetes_Ascomycota_Fungi:0.00251575430285367902,(MT214391_Xenoroussoella_triseptata_Thyridariaceae_Pleosporales_Dothideomycetes_Ascomycota_Fungi:0.03065529597897753006,(MW134600_Roussoella_siamensis_Thyridariaceae_Pleosporales_Dothideomycetes_Ascomycota_Fungi:0.00125697489298597651,OM764655_Roussoella_sp._Thyridariaceae_Pleosporales_Dothideomycetes_Ascomycota_Fungi:0.00000100000050002909)40:0.00125645393824168968)6:0.00000100000050002909)9:0.00000100000050002909,OM891834_Roussoella_sp._Thyridariaceae_Pleosporales_Dothideomycetes_Ascomycota_Fungi:0.00505709293077084669)9:0.00128029469977347199)2:0.00127841018501946894,(NG_065085_Roussoella_tuberculata_Thyridariaceae_Pleosporales_Dothideomycetes_Ascomycota_Fungi:0.00000100000050002909,((MF796236_Roussoella_sp._HJ_2017a_Thyridariaceae_Pleosporales_Dothideomycetes_Ascomycota_Fungi:0.00474708803810906712,NG_070154_Pseudoroussoella_chromolaenae_Thyridariaceae_Pleosporales_Dothideomycetes_Ascomycota_Fungi:0.00562526718278904582)55:0.00036454004238350383,(KU872122_Roussoella_neopustulans_Thyridariaceae_Pleosporales_Dothideomycetes_Ascomycota_Fungi:0.00000100000050002909,(OM836764_Roussoella_sp._Thyridariaceae_Pleosporales_Dothideomycetes_Ascomycota_Fungi:0.00000100000050002909,(MN556307_Neoroussoella_lignicola_Thyridariaceae_Pleosporales_Dothideomycetes_Ascomycota_Fungi:0.00000100000050002909,(KJ739608_Roussoellopsis_macrospora_Thyridariaceae_Pleosporales_Dothideomycetes_Ascomycota_Fungi:0.04566473640277941143,KU314954_Neoroussoella_lignicola_Thyridariaceae_Pleosporales_Dothideomycetes_Ascomycota_Fungi:0.01921803971497474534)24:0.01895062932966199223)22:0.00504587049438325139)2:0.00122276362129247773)0:0.00000100000050002909)0:0.00000100000050002909)1:0.00003020732791050163)3:0.00000100000050002909,OR428382_Pararoussoella_sp._LL_2023a_Thyridariaceae_Pleosporales_Dothideomycetes_Ascomycota_Fungi:0.00000100000050002909)2:0.00000100000050002909)12:0.00250825731708325577,((MT214395_Pseudothyridariella_chromolaenae_Thyridariaceae_Pleosporales_Dothideomycetes_Ascomycota_Fungi:0.00000100000050002909,OR253216_Pseudothyridariella_idesiae_Thyridariaceae_Pleosporales_Dothideomycetes_Ascomycota_Fungi:0.00000100000050002909)99:0.04616288258664563715,OQ645274_Neoroussoella_sp._Thyridariaceae_Pleosporales_Dothideomycetes_Ascomycota_Fungi:0.00268560672407098383)28:0.00000100000050002909)11:0.00000100000050002909)100:0.02269398261439959513)3:0.00133067358813354782)2:0.00000100000050002909,KX650513_Ohleria_modesta_Pleosporales_incertae_sedis_Pleosporales_Dothideomycetes_Ascomycota_Fungi:0.00759155693119309589)3:0.00127132138343746186)5:0.00252235168134050001,(PP003825_Teichospora_sp._RB_2023a_Teichosporaceae_Pleosporales_Dothideomycetes_Ascomycota_Fungi:0.00000100000050002909,OQ168227_Teichospora_parva_Teichosporaceae_Pleosporales_Dothideomycetes_Ascomycota_Fungi:0.00000100000050002909)100:0.01024050710368456726)37:0.00522973732574641154)1:0.00146907504795956950,(JN941607_Curvularia_coicis_Pleosporaceae_Pleosporales_Dothideomycetes_Ascomycota_Fungi:0.02944446467871981651,(((LC618853_Herpotrichia_macrotricha_Melanommataceae_Pleosporales_Dothideomycetes_Ascomycota_Fungi:0.00000100000050002909,OR134406_Herpotrichia_macrotricha_Melanommataceae_Pleosporales_Dothideomycetes_Ascomycota_Fungi:0.00000100000050002909)36:0.00000100000050002909,NG_061258_Beverwykella_pulmonaria_Melanommataceae_Pleosporales_Dothideomycetes_Ascomycota_Fungi:0.00130281460403337650)98:0.00282981614090737363,KX641895_Fusiconidium_aquaticum_Melanommataceae_Pleosporales_Dothideomycetes_Ascomycota_Fungi:0.04745862327425402760)72:0.01068341100252365693)19:0.00513642679549867857)32:0.00882301318686516331,(AB797261_Pleomonodictys_capensis_Pleomonodictydaceae_Incertae_sedis_Dothideomycetes_Ascomycota_Fungi:0.00378012743752222449,NG_061001_Clypeoloculus_akitaensis_Morosphaeriaceae_Pleosporales_Dothideomycetes_Ascomycota_Fungi:0.00896851282212559470)94:0.00510924380610704425)13:0.00292782731477669216,KU872113_Bambusicola_thailandica_Bambusicolaceae_Pleosporales_Dothideomycetes_Ascomycota_Fungi:0.00000100000050002909)6:0.00130629737305945235)2:0.00000100000050002909,(((OK161236_Crassoascoma_potentillae_Lentitheciaceae_Pleosporales_Dothideomycetes_Ascomycota_Fungi:0.00000100000050002909,OK161233_Crassoascoma_potentillae_Lentitheciaceae_Pleosporales_Dothideomycetes_Ascomycota_Fungi:0.00000100000050002909)99:0.00405198734033463369,((MZ538570_Longipedicellata_aquatica_Longipedicellataceae_Pleosporales_Dothideomycetes_Ascomycota_Fungi:0.00000100000050002909,((MT864298_Longipedicellata_aquatica_Longipedicellataceae_Pleosporales_Dothideomycetes_Ascomycota_Fungi:0.00000100000050002909,KY066740_Longipedicellata_aptrootii_Longipedicellataceae_Pleosporales_Dothideomycetes_Ascomycota_Fungi:0.01500890311794352526)24:0.00000100000050002909,KY066741_Longipedicellata_aptrootii_Longipedicellataceae_Pleosporales_Dothideomycetes_Ascomycota_Fungi:0.00000100000050002909)16:0.00000100000050002909)48:0.00260588921544272802,((OQ504481_Kalmusia_sp._ZHH_2023a_Didymosphaeriaceae_Pleosporales_Dothideomycetes_Ascomycota_Fungi:0.00000100000050002909,NG_070135_Keissleriella_camporesiana_Lentitheciaceae_Pleosporales_Dothideomycetes_Ascomycota_Fungi:0.00000100000050002909)58:0.06785040642912570918,((OP749879_Digitodesmium_aquaticum_Pleosporales_incertae_sedis_Pleosporales_Dothideomycetes_Ascomycota_Fungi:0.01454336428733168929,(NG_062411_Neosetophoma_clematidis_Phaeosphaeriaceae_Pleosporales_Dothideomycetes_Ascomycota_Fungi:0.00000100000050002909,KY501126_Neosetophoma_garethjonesii_Phaeosphaeriaceae_Pleosporales_Dothideomycetes_Ascomycota_Fungi:0.00000100000050002909)45:0.07664999291236311574)14:0.02921057135836210503,(MN638850_Pseudomurilentithecium_camporesii_Lentitheciaceae_Pleosporales_Dothideomycetes_Ascomycota_Fungi:0.00714375258420633149,OR933716_Phragmocamarosporium_sp._WT_2023a_Lentitheciaceae_Pleosporales_Dothideomycetes_Ascomycota_Fungi:0.00000100000050002909)42:0.02186487844902790592)9:0.03093528156175046062)4:0.05289471163382980512)0:0.00198627882732853658)1:0.00376095149689551801,(((((((OP956052_Periconia_imperatae_Periconiaceae_Pleosporales_Dothideomycetes_Ascomycota_Fungi:0.00000100000050002909,OP956032_Periconia_spodiopogonis_Periconiaceae_Pleosporales_Dothideomycetes_Ascomycota_Fungi:0.00000100000050002909)77:0.00000100000050002909,OP956053_Periconia_imperatae_Periconiaceae_Pleosporales_Dothideomycetes_Ascomycota_Fungi:0.00000100000050002909)65:0.00000100000050002909,NG_061191_Flavomyces_fulophazii_Lentitheciaceae_Pleosporales_Dothideomycetes_Ascomycota_Fungi:0.00125857775414980238)86:0.00379180817440923209,(((ON876673_Laburnicola_radiciphila_Didymosphaeriaceae_Pleosporales_Dothideomycetes_Ascomycota_Fungi:0.00000100000050002909,ON876672_Laburnicola_radiciphila_Didymosphaeriaceae_Pleosporales_Dothideomycetes_Ascomycota_Fungi:0.00000100000050002909)99:0.00379524116023482972,(ON876677_Laburnicola_nematophila_Didymosphaeriaceae_Pleosporales_Dothideomycetes_Ascomycota_Fungi:0.00000100000050002909,ON876678_Laburnicola_nematophila_Didymosphaeriaceae_Pleosporales_Dothideomycetes_Ascomycota_Fungi:0.00000100000050002909)100:0.01025029794677722282)69:0.00254258267062966144,(NG_068371_Paraphaeosphaeria_graminicola_Didymosphaeriaceae_Pleosporales_Dothideomycetes_Ascomycota_Fungi:0.00254714805008384717,(OP059014_Septofusispora_thailandica_Didymosphaeriaceae_Pleosporales_Dothideomycetes_Ascomycota_Fungi:0.00253194149658479955,JN851818_Kalmusia_ebuli_Didymosphaeriaceae_Pleosporales_Dothideomycetes_Ascomycota_Fungi:0.00132215716336744611)86:0.00508920110309976637)68:0.00251757633898809377)42:0.00252344792877121126)10:0.00000100000050002909,((((OM836759_Gregarithecium_sp._Incertae_sedis_Pleosporales_Dothideomycetes_Ascomycota_Fungi:0.00000100000050002909,PP407509_Trichobotrys_sp._WJZ_2024a_Pleosporales_incertae_sedis_Pleosporales_Dothideomycetes_Ascomycota_Fungi:0.00000100000050002909)100:0.01678033560919966680,(OP377993_Digitodesmium_sp._JY_2022a_Pleosporales_incertae_sedis_Pleosporales_Dothideomycetes_Ascomycota_Fungi:0.00000100000050002909,((((OP526625_Dictyocheirospora_aquadulcis_Dictyosporiaceae_Pleosporales_Dothideomycetes_Ascomycota_Fungi:0.00000100000050002909,((MH388310_Dictyocheirospora_xishuangbannaensis_Dictyosporiaceae_Pleosporales_Dothideomycetes_Ascomycota_Fungi:0.00000100000050002909,(((MH381762_Dictyosporium_nigroapice_Dictyosporiaceae_Pleosporales_Dothideomycetes_Ascomycota_Fungi:0.00000100000050002909,PP335105_Dictyosporium_sp._Dictyosporiaceae_Pleosporales_Dothideomycetes_Ascomycota_Fungi:0.00000100000050002909)8:0.00000100000050002909,MH381757_Dictyocheirospora_indica_Dictyosporiaceae_Pleosporales_Dothideomycetes_Ascomycota_Fungi:0.00000100000050002909)1:0.00000100000050002909,((((MH381759_Dictyocheirospora_bannica_Dictyosporiaceae_Pleosporales_Dothideomycetes_Ascomycota_Fungi:0.00000100000050002909,OP749878_Dictyosporium_tubulatum_Dictyosporiaceae_Pleosporales_Dothideomycetes_Ascomycota_Fungi:0.00000100000050002909)3:0.00000100000050002909,NG_064842_Dictyosporium_olivaceosporum_Dictyosporiaceae_Pleosporales_Dothideomycetes_Ascomycota_Fungi:0.00000100000050002909)0:0.00000100000050002909,OP526621_Dictyocheirospora_chiangmaiensis_Dictyosporiaceae_Pleosporales_Dothideomycetes_Ascomycota_Fungi:0.00000100000050002909)1:0.00000100000050002909,OP526622_Dictyocheirospora_suae_Dictyosporiaceae_Pleosporales_Dothideomycetes_Ascomycota_Fungi:0.00000100000050002909)0:0.00000100000050002909)1:0.00000100000050002909)0:0.00000100000050002909,(AB797229_Dictyosporium_tetrasporum_Dictyosporiaceae_Pleosporales_Dothideomycetes_Ascomycota_Fungi:0.00000100000050002909,AB797222_Dictyosporium_digitatum_Dictyosporiaceae_Pleosporales_Dothideomycetes_Ascomycota_Fungi:0.00000100000050002909)6:0.00000100000050002909)2:0.00000100000050002909)13:0.00000100000050002909,(OR134404_Dictyosporium_karsti_Dictyosporiaceae_Pleosporales_Dothideomycetes_Ascomycota_Fungi:0.00631629139715964971,OP526624_Dictyocheirospora_multiappendiculata_Dictyosporiaceae_Pleosporales_Dothideomycetes_Ascomycota_Fungi:0.00233704525351455901)0:0.00000100000050002909)2:0.00000100000050002909,OP526623_Dictyocheirospora_multiappendiculata_Dictyosporiaceae_Pleosporales_Dothideomycetes_Ascomycota_Fungi:0.00000100000050002909)3:0.00000100000050002909,MT226666_Dictyocheirospora_xishuangbannaensis_Dictyosporiaceae_Pleosporales_Dothideomycetes_Ascomycota_Fungi:0.00000100000050002909)9:0.00125365992200365253)37:0.00645648040749003446)25:0.00216701923622376197,EU848589_Dendryphiella_vinosa_Dictyosporiaceae_Pleosporales_Dothideomycetes_Ascomycota_Fungi:0.00409629473924288424)21:0.00378633400957357254,NG_061264_Pseudocoleophoma_calamagrostidis_Dictyosporiaceae_Pleosporales_Dothideomycetes_Ascomycota_Fungi:0.01337822124736792739)20:0.00462485777227863125)2:0.00378096883341749561,AB797306_Keissleriella_taminensis_Lentitheciaceae_Pleosporales_Dothideomycetes_Ascomycota_Fungi:0.00634453051494943739)0:0.00000100000050002909,(EU754073_Neottiosporina_paspali_Massarinaceae_Pleosporales_Dothideomycetes_Ascomycota_Fungi:0.01954064757525877938,(((OK042303_Darksidea_sp._Lentitheciaceae_Pleosporales_Dothideomycetes_Ascomycota_Fungi:0.00125928079656375028,(((MT002093_Darksidea_alpha_Lentitheciaceae_Pleosporales_Dothideomycetes_Ascomycota_Fungi:0.00000100000050002909,(((NG_242407_Darksidea_phi_Lentitheciaceae_Pleosporales_Dothideomycetes_Ascomycota_Fungi:0.00000100000050002909,MT002102_Darksidea_alpha_Lentitheciaceae_Pleosporales_Dothideomycetes_Ascomycota_Fungi:0.00000100000050002909)3:0.00000100000050002909,KP184076_Darksidea_beta_Lentitheciaceae_Pleosporales_Dothideomycetes_Ascomycota_Fungi:0.00000100000050002909)0:0.00000100000050002909,(MT002099_Darksidea_alpha_Lentitheciaceae_Pleosporales_Dothideomycetes_Ascomycota_Fungi:0.00000100000050002909,(MT002101_Darksidea_phi_Lentitheciaceae_Pleosporales_Dothideomycetes_Ascomycota_Fungi:0.00000100000050002909,(MT002097_Darksidea_phi_Lentitheciaceae_Pleosporales_Dothideomycetes_Ascomycota_Fungi:0.00000100000050002909,((NG_062186_Darksidea_delta_Lentitheciaceae_Pleosporales_Dothideomycetes_Ascomycota_Fungi:0.00000100000050002909,(KP184054_Darksidea_alpha_Lentitheciaceae_Pleosporales_Dothideomycetes_Ascomycota_Fungi:0.00000100000050002909,MT002105_Darksidea_alpha_Lentitheciaceae_Pleosporales_Dothideomycetes_Ascomycota_Fungi:0.00000100000050002909)5:0.00000100000050002909)1:0.00000100000050002909,(((KP184058_Darksidea_alpha_Lentitheciaceae_Pleosporales_Dothideomycetes_Ascomycota_Fungi:0.00000100000050002909,KP184066_Darksidea_alpha_Lentitheciaceae_Pleosporales_Dothideomycetes_Ascomycota_Fungi:0.00000100000050002909)5:0.00000100000050002909,MT002098_Darksidea_phi_Lentitheciaceae_Pleosporales_Dothideomycetes_Ascomycota_Fungi:0.00000100000050002909)0:0.00000100000050002909,((MT002095_Darksidea_alpha_Lentitheciaceae_Pleosporales_Dothideomycetes_Ascomycota_Fungi:0.00000100000050002909,MT002096_Darksidea_alpha_Lentitheciaceae_Pleosporales_Dothideomycetes_Ascomycota_Fungi:0.00000100000050002909)4:0.00000100000050002909,MT002107_Darksidea_alpha_Lentitheciaceae_Pleosporales_Dothideomycetes_Ascomycota_Fungi:0.00000100000050002909)1:0.00000100000050002909)1:0.00000100000050002909)0:0.00000100000050002909)0:0.00000100000050002909)0:0.00000100000050002909)0:0.00000100000050002909)2:0.00000100000050002909)48:0.00000100000050002909,((MT002104_Darksidea_phi_Lentitheciaceae_Pleosporales_Dothideomycetes_Ascomycota_Fungi:0.00000100000050002909,MT002108_Darksidea_phi_Lentitheciaceae_Pleosporales_Dothideomycetes_Ascomycota_Fungi:0.00000100000050002909)62:0.00123342528619200566,MT002106_Darksidea_alpha_Lentitheciaceae_Pleosporales_Dothideomycetes_Ascomycota_Fungi:0.00000100000050002909)54:0.00002672367677159975)50:0.00000100000050002909,(KP114339_Pleosporales_sp._OTU02_Pleosporales_Pleosporales_Dothideomycetes_Ascomycota_Fungi:0.00837125845860342728,(KP114342_Pleosporales_sp._OTU06_Pleosporales_Pleosporales_Dothideomycetes_Ascomycota_Fungi:0.00000100000050002909,KP114346_Pleosporales_sp._OTU04_Pleosporales_Pleosporales_Dothideomycetes_Ascomycota_Fungi:0.00000100000050002909)83:0.00000100000050002909)100:0.01429937677064229036)51:0.00252274435990720251)10:0.00000100000050002909,NG_062188_Darksidea_zeta_Lentitheciaceae_Pleosporales_Dothideomycetes_Ascomycota_Fungi:0.00000100000050002909)29:0.00000100000050002909,(MW134611_Lentithecium_sp._Lentitheciaceae_Pleosporales_Dothideomycetes_Ascomycota_Fungi:0.00000100000050002909,MT002110_Darksidea_zeta_Lentitheciaceae_Pleosporales_Dothideomycetes_Ascomycota_Fungi:0.00000100000050002909)53:0.00000100000050002909)29:0.00125757247768672653)19:0.00126423034303843021)1:0.00125990437795609638)1:0.00127203435437243766)14:0.00259874530732551222,KY522725_Pseudoasteromassaria_spadicea_Latoruaceae_Pleosporales_Dothideomycetes_Ascomycota_Fungi:0.00452115722829832083)33:0.00259770218488675642,(NG_060999_Magnicamarosporium_iriomotense_Sulcatisporaceae_Pleosporales_Dothideomycetes_Ascomycota_Fungi:0.00253422820549438011,((NG_064843_Sulcatispora_berchemiae_Sulcatisporaceae_Pleosporales_Dothideomycetes_Ascomycota_Fungi:0.00000100000050002909,OR134451_Sulcatispora_karsti_Sulcatisporaceae_Pleosporales_Dothideomycetes_Ascomycota_Fungi:0.00000100000050002909)32:0.00000100000050002909,LC014605_Sulcatispora_acerina_Sulcatisporaceae_Pleosporales_Dothideomycetes_Ascomycota_Fungi:0.00000100000050002909)94:0.00253334050558353275)62:0.00125243299088660730)27:0.00056335306537102993)97:0.00581665656189749285)95:0.00254254795293754358,MW209065_Fuscosphaeria_hungarica_Trematosphaeriaceae_Pleosporales_Dothideomycetes_Ascomycota_Fungi:0.00000100000050002909);
