# Supplementary material for: ﻿Nigromargaritatarda gen. et sp. nov. and distribution of an intron position class within Pleosporales
Source: IMA Fungus. 2025 Feb 28;16:e145425. doi: 10.3897/imafungus.16.145425 (PMC11889510; doi:10.3897/imafungus.16.145425)
Supplement: Supplementary material 2 — ZIP-archive [file imafungus-16-e145425-s002.zip › RAxML_bipartitions.254_onlyintron_ML]

((((NG_064842_Dictyosporium_olivaceosporum_Dictyosporiaceae_Pleosporales_Dothideomycetes_Ascomycota_Fungi_493-808:0.02120752282006680561,PP335105_Dictyosporium_sp._Dictyosporiaceae_Pleosporales_Dothideomycetes_Ascomycota_Fungi_489-804:0.03147919269480420335)3:0.00000100000050002909,(((OP749878_Dictyosporium_tubulatum_Dictyosporiaceae_Pleosporales_Dothideomycetes_Ascomycota_Fungi_464-779:0.00000100000050002909,AB797222_Dictyosporium_digitatum_Dictyosporiaceae_Pleosporales_Dothideomycetes_Ascomycota_Fungi_493-808:0.00514325966074840289)64:0.00000100000050002909,MH381762_Dictyosporium_nigroapice_Dictyosporiaceae_Pleosporales_Dothideomycetes_Ascomycota_Fungi_493-808:0.02114254455031637850)31:0.00000100000050002909,((NG_064996_Pleurotheciella_centenaria_Pleurotheciaceae_Pleurotheciales_Sordariomycetes_Ascomycota_Fungi_481-636:0.00000100000050002909,MW134675_Pleurotheciella_centenaria_Pleurotheciaceae_Pleurotheciales_Sordariomycetes_Ascomycota_Fungi_532-687:0.00000100000050002909)100:0.57465695784361292553,((OP377993_Digitodesmium_sp._JY_2022a_Pleosporales_incertae_sedis_Pleosporales_Dothideomycetes_Ascomycota_Fungi_453-764:0.00000100000050002909,OP749879_Digitodesmium_aquaticum_Pleosporales_incertae_sedis_Pleosporales_Dothideomycetes_Ascomycota_Fungi_67-378:0.00000100000050002909)100:0.27505461744489950737,AB797229_Dictyosporium_tetrasporum_Dictyosporiaceae_Pleosporales_Dothideomycetes_Ascomycota_Fungi_493-812:0.02265433446872725312)16:0.00000100000050002909)2:0.01480093275968097713)1:0.01016224816176277898)4:0.00588355806891959539,OP526621_Dictyocheirospora_chiangmaiensis_Dictyosporiaceae_Pleosporales_Dothideomycetes_Ascomycota_Fungi_464-779:0.03125868226333046451)5:0.01046065422298553781,(((OP526623_Dictyocheirospora_multiappendiculata_Dictyosporiaceae_Pleosporales_Dothideomycetes_Ascomycota_Fungi_22-340:0.00518493051386672774,(OP526622_Dictyocheirospora_suae_Dictyosporiaceae_Pleosporales_Dothideomycetes_Ascomycota_Fungi_494-811:0.00517905367390690107,OP526624_Dictyocheirospora_multiappendiculata_Dictyosporiaceae_Pleosporales_Dothideomycetes_Ascomycota_Fungi_25-343:0.00517024277835011897)30:0.00000100000050002909)68:0.00460445573852005536,((MH381757_Dictyocheirospora_indica_Dictyosporiaceae_Pleosporales_Dothideomycetes_Ascomycota_Fungi_492-810:0.02204859435703437551,(OP526625_Dictyocheirospora_aquadulcis_Dictyosporiaceae_Pleosporales_Dothideomycetes_Ascomycota_Fungi_474-793:0.01023092801021197734,(MT226666_Dictyocheirospora_xishuangbannaensis_Dictyosporiaceae_Pleosporales_Dothideomycetes_Ascomycota_Fungi_1-303:0.00000100000050002909,MH388310_Dictyocheirospora_xishuangbannaensis_Dictyosporiaceae_Pleosporales_Dothideomycetes_Ascomycota_Fungi_490-809:0.00000100000050002909)73:0.00000100000050002909)84:0.00981428865139092818)68:0.01088526438685245325,MH381759_Dictyocheirospora_bannica_Dictyosporiaceae_Pleosporales_Dothideomycetes_Ascomycota_Fungi_493-811:0.06154180994054531117)20:0.00681927558192849809)69:0.05817408492238936718,(((((LC014605_Sulcatispora_acerina_Sulcatisporaceae_Pleosporales_Dothideomycetes_Ascomycota_Fungi_493-800:0.00556506677691205338,OR134451_Sulcatispora_karsti_Sulcatisporaceae_Pleosporales_Dothideomycetes_Ascomycota_Fungi_480-787:0.00000100000050002909)87:0.01116312819891588856,NG_064843_Sulcatispora_berchemiae_Sulcatisporaceae_Pleosporales_Dothideomycetes_Ascomycota_Fungi_493-801:0.00000100000050002909)100:0.40550889788803828884,(MT383993_Polyschema_sp._Latoruaceae_Pleosporales_Dothideomycetes_Ascomycota_Fungi_511-832:0.06228115124525477470,(MN638850_Pseudomurilentithecium_camporesii_Lentitheciaceae_Pleosporales_Dothideomycetes_Ascomycota_Fungi_25-310:0.28411831205532500633,((MW134611_Lentithecium_sp._Lentitheciaceae_Pleosporales_Dothideomycetes_Ascomycota_Fungi_492-766:0.10944677035460606551,((ON876677_Laburnicola_nematophila_Didymosphaeriaceae_Pleosporales_Dothideomycetes_Ascomycota_Fungi_479-788:0.00000100000050002909,ON876678_Laburnicola_nematophila_Didymosphaeriaceae_Pleosporales_Dothideomycetes_Ascomycota_Fungi_494-804:0.00000100000050002909)100:0.05349980693789194858,(OK161236_Crassoascoma_potentillae_Lentitheciaceae_Pleosporales_Dothideomycetes_Ascomycota_Fungi_493-803:0.00533895632466240607,OK161233_Crassoascoma_potentillae_Lentitheciaceae_Pleosporales_Dothideomycetes_Ascomycota_Fungi_488-798:0.00659019815495870496)99:0.05998560173769600101)12:0.00000100000050002909)40:0.01972362067575614969,(KP184076_Darksidea_beta_Lentitheciaceae_Pleosporales_Dothideomycetes_Ascomycota_Fungi_487-796:0.01193064655535826420,(((NG_242407_Darksidea_phi_Lentitheciaceae_Pleosporales_Dothideomycetes_Ascomycota_Fungi_466-775:0.00000100000050002909,MT002097_Darksidea_phi_Lentitheciaceae_Pleosporales_Dothideomycetes_Ascomycota_Fungi_476-785:0.00000100000050002909)33:0.00000100000050002909,MT002098_Darksidea_phi_Lentitheciaceae_Pleosporales_Dothideomycetes_Ascomycota_Fungi_478-787:0.00000100000050002909)46:0.00000100000050002909,((NG_062186_Darksidea_delta_Lentitheciaceae_Pleosporales_Dothideomycetes_Ascomycota_Fungi_488-797:0.00767044187090383609,(((((((MT002095_Darksidea_alpha_Lentitheciaceae_Pleosporales_Dothideomycetes_Ascomycota_Fungi_468-777:0.00000100000050002909,MT002096_Darksidea_alpha_Lentitheciaceae_Pleosporales_Dothideomycetes_Ascomycota_Fungi_478-787:0.00000100000050002909)20:0.00000100000050002909,MT002105_Darksidea_alpha_Lentitheciaceae_Pleosporales_Dothideomycetes_Ascomycota_Fungi_466-775:0.00000100000050002909)24:0.00000100000050002909,((MT002106_Darksidea_alpha_Lentitheciaceae_Pleosporales_Dothideomycetes_Ascomycota_Fungi_478-787:0.00000100000050002909,MT002102_Darksidea_alpha_Lentitheciaceae_Pleosporales_Dothideomycetes_Ascomycota_Fungi_476-785:0.00000100000050002909)66:0.00572778034872365241,((KP184066_Darksidea_alpha_Lentitheciaceae_Pleosporales_Dothideomycetes_Ascomycota_Fungi_487-796:0.00570880414508104055,KP184054_Darksidea_alpha_Lentitheciaceae_Pleosporales_Dothideomycetes_Ascomycota_Fungi_487-796:0.00000100000050002909)36:0.00000100000050002909,KP184058_Darksidea_alpha_Lentitheciaceae_Pleosporales_Dothideomycetes_Ascomycota_Fungi_487-796:0.00570879276638160821)65:0.00582277657817334253)18:0.00000100000050002909)64:0.00585239685841526958,(MT002099_Darksidea_alpha_Lentitheciaceae_Pleosporales_Dothideomycetes_Ascomycota_Fungi_468-777:0.00000100000050002909,(MT002107_Darksidea_alpha_Lentitheciaceae_Pleosporales_Dothideomycetes_Ascomycota_Fungi_458-767:0.00000100000050002909,MT002093_Darksidea_alpha_Lentitheciaceae_Pleosporales_Dothideomycetes_Ascomycota_Fungi_463-772:0.00575806277952449312)69:0.00571345185978696258)71:0.00577483667569844705)63:0.00560572798177992257,MT002101_Darksidea_phi_Lentitheciaceae_Pleosporales_Dothideomycetes_Ascomycota_Fungi_476-785:0.00566098517745561823)10:0.00000100000050002909,(NG_062188_Darksidea_zeta_Lentitheciaceae_Pleosporales_Dothideomycetes_Ascomycota_Fungi_487-796:0.00852033954629635368,MT002110_Darksidea_zeta_Lentitheciaceae_Pleosporales_Dothideomycetes_Ascomycota_Fungi_461-769:0.00000100000050002909)61:0.00852447545518431223)8:0.00000100000050002909,(MT002108_Darksidea_phi_Lentitheciaceae_Pleosporales_Dothideomycetes_Ascomycota_Fungi_383-694:0.00000100000050002909,MT002104_Darksidea_phi_Lentitheciaceae_Pleosporales_Dothideomycetes_Ascomycota_Fungi_478-787:0.00000100000050002909)77:0.00567660593409306715)75:0.01549871879032821594)30:0.00592551119450257426,OK042303_Darksidea_sp._Lentitheciaceae_Pleosporales_Dothideomycetes_Ascomycota_Fungi_491-800:0.00962875335393372118)47:0.00775321080662690499)13:0.00000100000050002909)87:0.05909057481847922871)14:0.00000100000050002909)71:0.10046649589909850686)43:0.03491791629874581304)7:0.06594522851224951521,((AB524499_Triplosphaeria_sp._HC_4665_Tetraplosphaeriaceae_Pleosporales_Dothideomycetes_Ascomycota_Fungi_474-777:0.10769027935048934574,MW134632_Triplosphaeria_sp._Tetraplosphaeriaceae_Pleosporales_Dothideomycetes_Ascomycota_Fungi_489-807:0.06530312258801217185)97:0.12141314369772764070,(AB524477_Quadricrura_septentrionalis_Tetraplosphaeriaceae_Pleosporales_Dothideomycetes_Ascomycota_Fungi_474-784:0.00583362299541769977,NG_060993_Quadricrura_septentrionalis_Tetraplosphaeriaceae_Pleosporales_Dothideomycetes_Ascomycota_Fungi_474-784:0.00000100000050002909)100:0.06141954114706735246)89:0.17764127585408706622)0:0.00000100000050002909,(((((KX641895_Fusiconidium_aquaticum_Melanommataceae_Pleosporales_Dothideomycetes_Ascomycota_Fungi_453-771:0.07733413908966194072,(OR134406_Herpotrichia_macrotricha_Melanommataceae_Pleosporales_Dothideomycetes_Ascomycota_Fungi_476-799:0.00802257044819392438,((OR941079_Nigrograna_sp._RFX_2023a_Nigrogranaceae_Pleosporales_Dothideomycetes_Ascomycota_Fungi_516-816:0.00000100000050002909,(OR941080_Nigrograna_sp._RFX_2023a_Nigrogranaceae_Pleosporales_Dothideomycetes_Ascomycota_Fungi_517-817:0.00000100000050002909,(OP584492_Nigrograna_heveae_Nigrogranaceae_Pleosporales_Dothideomycetes_Ascomycota_Fungi_507-808:0.00000100000050002909,OP584493_Nigrograna_heveae_Nigrogranaceae_Pleosporales_Dothideomycetes_Ascomycota_Fungi_511-812:0.00000100000050002909)100:0.04379708479054353343)27:0.00501430716496194251)100:0.86936757234148320794,LC618853_Herpotrichia_macrotricha_Melanommataceae_Pleosporales_Dothideomycetes_Ascomycota_Fungi_523-846:0.00000100000050002909)6:0.01678277952556137334)14:0.08347472585065508766)4:0.01959890463590375706,((((KP690983_Ophiosphaerella_korrae_Phaeosphaeriaceae_Pleosporales_Dothideomycetes_Ascomycota_Fungi_470-787:0.00000100000050002909,KC841077_Ophiosphaerella_korrae_Phaeosphaeriaceae_Pleosporales_Dothideomycetes_Ascomycota_Fungi_483-800:0.00994831521463573031)84:0.01026429475304402490,KC841034_Ophiosphaerella_korrae_Phaeosphaeriaceae_Pleosporales_Dothideomycetes_Ascomycota_Fungi_483-800:0.00476004740610860150)48:0.01203546179226097808,((KC848508_Ophiosphaerella_narmari_Phaeosphaeriaceae_Pleosporales_Dothideomycetes_Ascomycota_Fungi_483-798:0.01045471520820916676,(KC841081_Ophiosphaerella_narmari_Phaeosphaeriaceae_Pleosporales_Dothideomycetes_Ascomycota_Fungi_483-798:0.00000100000050002909,KP690979_Ophiosphaerella_narmari_Phaeosphaeriaceae_Pleosporales_Dothideomycetes_Ascomycota_Fungi_470-785:0.00000100000050002909)85:0.00000100000050002909)88:0.01519640812912700922,(((((KC841063_Ophiosphaerella_herpotricha_Phaeosphaeriaceae_Pleosporales_Dothideomycetes_Ascomycota_Fungi_483-796:0.00000100000050002909,KP690986_Ophiosphaerella_herpotricha_Phaeosphaeriaceae_Pleosporales_Dothideomycetes_Ascomycota_Fungi_470-784:0.00000100000050002909)9:0.00000100000050002909,(KC841046_Ophiosphaerella_herpotricha_Phaeosphaeriaceae_Pleosporales_Dothideomycetes_Ascomycota_Fungi_483-797:0.00000100000050002909,MN587172_Ophiosphaerella_herpotricha_Phaeosphaeriaceae_Pleosporales_Dothideomycetes_Ascomycota_Fungi_494-808:0.00000100000050002909)10:0.00000100000050002909)5:0.00000100000050002909,KP690992_Ophiosphaerella_herpotricha_Phaeosphaeriaceae_Pleosporales_Dothideomycetes_Ascomycota_Fungi_470-784:0.00000100000050002909)48:0.00000100000050002909,(KC841030_Ophiosphaerella_herpotricha_Phaeosphaeriaceae_Pleosporales_Dothideomycetes_Ascomycota_Fungi_483-798:0.00000100000050002909,((KC841028_Ophiosphaerella_herpotricha_Phaeosphaeriaceae_Pleosporales_Dothideomycetes_Ascomycota_Fungi_486-801:0.00000100000050002909,KC841058_Ophiosphaerella_herpotricha_Phaeosphaeriaceae_Pleosporales_Dothideomycetes_Ascomycota_Fungi_483-798:0.00000100000050002909)14:0.00000100000050002909,(KC841073_Ophiosphaerella_herpotricha_Phaeosphaeriaceae_Pleosporales_Dothideomycetes_Ascomycota_Fungi_483-798:0.00000100000050002909,KP690991_Ophiosphaerella_herpotricha_Phaeosphaeriaceae_Pleosporales_Dothideomycetes_Ascomycota_Fungi_470-785:0.00000100000050002909)10:0.00000100000050002909)3:0.00000100000050002909)32:0.00000100000050002909)47:0.00000100000050002909,KP690988_Ophiosphaerella_herpotricha_Phaeosphaeriaceae_Pleosporales_Dothideomycetes_Ascomycota_Fungi_470-785:0.01586522609561718741)40:0.01176465822565691752)24:0.01270499979551053399)29:0.02846908623818817860,((KU759580_Seltsamia_galinsogisoli_Cucurbitariaceae_Pleosporales_Dothideomycetes_Ascomycota_Fungi_542-859:0.03776015411861510102,(OR253187_Neocucurbitaria_pistaciicola_Cucurbitariaceae_Pleosporales_Dothideomycetes_Ascomycota_Fungi_493-811:0.00560569936416264753,(MF795838_Neocucurbitaria_rhamni_Cucurbitariaceae_Pleosporales_Dothideomycetes_Ascomycota_Fungi_520-834:0.07191242686865137457,OR242657_Neocucurbitaria_pistaciicola_Cucurbitariaceae_Pleosporales_Dothideomycetes_Ascomycota_Fungi_476-790:0.00582525567057939463)37:0.01573550161033282838)50:0.04033003324306368154)23:0.03155701249094577249,(((EU848589_Dendryphiella_vinosa_Dictyosporiaceae_Pleosporales_Dothideomycetes_Ascomycota_Fungi_478-770:0.20240211026834104002,NG_061264_Pseudocoleophoma_calamagrostidis_Dictyosporiaceae_Pleosporales_Dothideomycetes_Ascomycota_Fungi_489-783:0.03504838858463740076)17:0.03704370559098325161,((OP059014_Septofusispora_thailandica_Didymosphaeriaceae_Pleosporales_Dothideomycetes_Ascomycota_Fungi_466-784:0.04924182528380714741,(NG_068371_Paraphaeosphaeria_graminicola_Didymosphaeriaceae_Pleosporales_Dothideomycetes_Ascomycota_Fungi_486-804:0.03201164077120956936,OQ504481_Kalmusia_sp._ZHH_2023a_Didymosphaeriaceae_Pleosporales_Dothideomycetes_Ascomycota_Fungi_224-545:0.02700398159358798067)20:0.00605107402528699909)16:0.00690016865487854975,JN851818_Kalmusia_ebuli_Didymosphaeriaceae_Pleosporales_Dothideomycetes_Ascomycota_Fungi_436-755:0.04124838021109385883)24:0.01083493601936244208)4:0.02422928269005270030,((((NG_065683_Camarosporium_quaternatum_Camarosporiaceae_Pleosporales_Dothideomycetes_Ascomycota_Fungi_500-822:0.00000100000050002909,KY929122_Camarosporium_quaternatum_Camarosporiaceae_Pleosporales_Dothideomycetes_Ascomycota_Fungi_500-822:0.00000100000050002909)100:0.11321898465791223332,(((KM096179_Pleosporales_sp._LFM183_Pleosporales_Pleosporales_Dothideomycetes_Ascomycota_Fungi_466-786:0.09416780030125265766,(MT659204_Pleosporineae_sp._Pleosporineae_Pleosporales_Dothideomycetes_Ascomycota_Fungi_498-795:0.06344847433908326617,(EU754077_Paracucurbitaria_corni_Cucurbitariaceae_Pleosporales_Dothideomycetes_Ascomycota_Fungi_488-785:0.01128355541242276848,GQ387548_Paracucurbitaria_corni_Cucurbitariaceae_Pleosporales_Dothideomycetes_Ascomycota_Fungi_488-785:0.00000100000050002909)95:0.02664619511942079716)56:0.01361086524462922116)24:0.02420276202573008739,GU296141_Camarosporium_quaternatum_Camarosporiaceae_Pleosporales_Dothideomycetes_Ascomycota_Fungi_484-799:0.05072615514034227446)3:0.00990253731656025662,((NG_073508_Fenestella_media_Cucurbitariaceae_Pleosporales_Dothideomycetes_Ascomycota_Fungi_520-834:0.07490658178405285028,(OL891807_Parafenestella_ulmicola_Cucurbitariaceae_Pleosporales_Dothideomycetes_Ascomycota_Fungi_513-828:0.00000100000050002909,NG_148891_Parafenestella_ulmi_Cucurbitariaceae_Pleosporales_Dothideomycetes_Ascomycota_Fungi_501-816:0.00000100000050002909)92:0.00000100000050002909)38:0.00532871026435521433,MK356327_Parafenestella_rosacearum_Cucurbitariaceae_Pleosporales_Dothideomycetes_Ascomycota_Fungi_520-835:0.01021590120728285873)47:0.04101248770093606638)0:0.00417914992346681436)0:0.01230791375204251525,((OQ168202_Camarosporidiella_sp._GCR_2022a_Camarosporidiellaceae_Pleosporales_Dothideomycetes_Ascomycota_Fungi_475-790:0.00000100000050002909,NG_063628_Camarosporidiella_laburnicola_Camarosporidiellaceae_Pleosporales_Dothideomycetes_Ascomycota_Fungi_498-815:0.02098068229529819265)90:0.03416185271207772961,((((MT177969_Chaetosphaeronema_hispidulum_Incertae_sedis_Incertae_sedis_Incertae_sedis_Ascomycota_Fungi_491-785:0.00577735980206160998,(KM014663_Ophiobolus_cirsii_Phaeosphaeriaceae_Pleosporales_Dothideomycetes_Ascomycota_Fungi_503-797:0.00000100000050002909,(EU754045_Chaetosphaeronema_hispidulum_Incertae_sedis_Incertae_sedis_Incertae_sedis_Ascomycota_Fungi_488-783:0.00000100000050002909,MT226688_Chaetosphaeronema_clematidis_Incertae_sedis_Incertae_sedis_Incertae_sedis_Ascomycota_Fungi_26-320:0.00000100000050002909)16:0.00000100000050002909)10:0.00000100000050002909)14:0.00000100000050002909,MT177970_Chaetosphaeronema_hispidulum_Incertae_sedis_Incertae_sedis_Incertae_sedis_Ascomycota_Fungi_13-303:0.00582371752290617925)25:0.00000100000050002909,NG_070660_Chaetosphaeronema_clematidicola_Incertae_sedis_Incertae_sedis_Incertae_sedis_Ascomycota_Fungi_43-337:0.00578785665650773194)97:0.08043705817428252469,EU754097_Chaetosphaeronema_coonsii_Incertae_sedis_Incertae_sedis_Incertae_sedis_Ascomycota_Fungi_494-798:0.06735847952657855742)32:0.02281077543255482371)6:0.00434385013818291976)0:0.00878195453801994437,((((((PP407509_Trichobotrys_sp._WJZ_2024a_Pleosporales_incertae_sedis_Pleosporales_Dothideomycetes_Ascomycota_Fungi_464-759:0.00867353275672864271,OM836759_Gregarithecium_sp._Incertae_sedis_Pleosporales_Dothideomycetes_Ascomycota_Fungi_513-808:0.00974155465999836968)99:0.16521396006273919577,(KU872113_Bambusicola_thailandica_Bambusicolaceae_Pleosporales_Dothideomycetes_Ascomycota_Fungi_1-230:0.04597405033697852389,NG_061191_Flavomyces_fulophazii_Lentitheciaceae_Pleosporales_Dothideomycetes_Ascomycota_Fungi_489-806:0.11110288012656643897)69:0.08906243572038495537)39:0.09724612070841925915,(NG_078740_Neostagonosporella_sichuanensis_Phaeosphaeriaceae_Pleosporales_Dothideomycetes_Ascomycota_Fungi_490-806:0.15236200108728656377,(OR933716_Phragmocamarosporium_sp._WT_2023a_Lentitheciaceae_Pleosporales_Dothideomycetes_Ascomycota_Fungi_148-462:0.22806325592047149708,EU754073_Neottiosporina_paspali_Massarinaceae_Pleosporales_Dothideomycetes_Ascomycota_Fungi_487-802:0.05112955458000732756)44:0.04678424351654663499)21:0.01852567873597776166)7:0.04495990935872394567,JF740098_Heterospora_dimorphospora_Leptosphaeriaceae_Pleosporales_Dothideomycetes_Ascomycota_Fungi_488-808:0.05526727430654399670)3:0.04217873622138042927,((NG_061077_Minutiella_tardicola_Phaeomoniellaceae_Phaeomoniellales_Eurotiomycetes_Ascomycota_Fungi_517-775:0.88848333739730389613,(OL984031_Plenodomus_changchunensis_Leptosphaeriaceae_Pleosporales_Dothideomycetes_Ascomycota_Fungi_511-826:0.00000100000050002909,OL984032_Plenodomus_changchunensis_Leptosphaeriaceae_Pleosporales_Dothideomycetes_Ascomycota_Fungi_511-826:0.00000100000050002909)100:0.04333245854780097550)19:0.06169235112740645288,((((NG_062411_Neosetophoma_clematidis_Phaeosphaeriaceae_Pleosporales_Dothideomycetes_Ascomycota_Fungi_11-155:0.01155277214873850003,(EU754102_Pseudodiplodia_sp._CBS_255.86_Pleosporales_incertae_sedis_Pleosporales_Dothideomycetes_Ascomycota_Fungi_488-817:0.00000100000050002909,MG829140_Neosetophoma_rosae_Phaeosphaeriaceae_Pleosporales_Dothideomycetes_Ascomycota_Fungi_487-816:0.00000100000050002909)98:0.00000100000050002909)90:0.04215743248436670115,(NG_061079_Neosetophoma_samarorum_Phaeosphaeriaceae_Pleosporales_Dothideomycetes_Ascomycota_Fungi_488-819:0.01374221503578574970,(KY501126_Neosetophoma_garethjonesii_Phaeosphaeriaceae_Pleosporales_Dothideomycetes_Ascomycota_Fungi_195-525:0.00453290033939054461,GQ387519_Neosetophoma_samarorum_Phaeosphaeriaceae_Pleosporales_Dothideomycetes_Ascomycota_Fungi_488-819:0.00000100000050002909)86:0.00000100000050002909)95:0.06860457355479715469)54:0.04973517309106782053,HQ599454_Massaria_zanthoxyli_Massariaceae_Pleosporales_Dothideomycetes_Ascomycota_Fungi_517-831:0.15464190553465448352)7:0.00385250964966067037,OR134425_Neoophiobolus_fliformisporus_Phaeosphaeriaceae_Pleosporales_Dothideomycetes_Ascomycota_Fungi_476-792:0.14325722844862631700)1:0.01814981054346379713)0:0.00693417020063920742)0:0.01271136340699735925,(NG_073509_Synfenestella_sorbi_Cucurbitariaceae_Pleosporales_Dothideomycetes_Ascomycota_Fungi_520-836:0.07454396083878833679,(((KX926419_Parastagonospora_poaceicola_Phaeosphaeriaceae_Pleosporales_Dothideomycetes_Ascomycota_Fungi_491-627:0.00000100000050002909,((KU842390_Parastagonospora_cumpignensis_Phaeosphaeriaceae_Pleosporales_Dothideomycetes_Ascomycota_Fungi_505-837:0.00000100000050002909,NG_068368_Parastagonospora_poaceicola_Phaeosphaeriaceae_Pleosporales_Dothideomycetes_Ascomycota_Fungi_491-823:0.00000100000050002909)33:0.00000100000050002909,MG520986_Parastagonospora_minima_Phaeosphaeriaceae_Pleosporales_Dothideomycetes_Ascomycota_Fungi_509-841:0.00000100000050002909)62:0.00000100000050002909)100:0.14745632197520991413,((((((OL764416_Neomassaria_sp._Pleosporales_incertae_sedis_Pleosporales_Dothideomycetes_Ascomycota_Fungi_502-730:1.06400528606529620745,(OR646287_Brunneofusispora_sp._XL_2023a_Occultibambusaceae_Pleosporales_Dothideomycetes_Ascomycota_Fungi_490-779:0.26951995961814356750,(OR198834_Acrospermum_bolivianum_Acrospermaceae_Acrospermales_Dothideomycetes_Ascomycota_Fungi_548-756:0.17059358103362678993,((MK561991_Acrospermum_leucocephalum_Acrospermaceae_Acrospermales_Dothideomycetes_Ascomycota_Fungi_553-786:0.00000100000050002909,MK561993_Acrospermum_leucocephalum_Acrospermaceae_Acrospermales_Dothideomycetes_Ascomycota_Fungi_548-780:0.00870705328243716326)98:0.02413734770780738559,(NG_081382_Acrospermum_urticae_Acrospermaceae_Acrospermales_Dothideomycetes_Ascomycota_Fungi_578-787:0.03934248342424148670,AF242257_Acrospermum_compressum_Acrospermaceae_Acrospermales_Dothideomycetes_Ascomycota_Fungi_535-764:0.12398243482074519650)71:0.03855665013967301408)99:0.27315530188958531133)71:0.19874594888956470529)17:0.00000100000050002909)5:0.03407216291848803869,OR428374_Neooccultibambusa_sp._LL_2023a_Occultibambusaceae_Pleosporales_Dothideomycetes_Ascomycota_Fungi_504-812:0.26628447168936936196)5:0.08133523442070396403,((LC194308_Cryptocoryneum_condensatum_Pleosporales_incertae_sedis_Pleosporales_Dothideomycetes_Ascomycota_Fungi_488-796:0.01577513297829831809,(NG_065120_Cryptocoryneum_paracondensatum_Pleosporales_incertae_sedis_Pleosporales_Dothideomycetes_Ascomycota_Fungi_488-796:0.00610633785621490007,((LC194320_Cryptocoryneum_paracondensatum_Pleosporales_incertae_sedis_Pleosporales_Dothideomycetes_Ascomycota_Fungi_488-796:0.00000100000050002909,LC194319_Cryptocoryneum_longicondensatum_Pleosporales_incertae_sedis_Pleosporales_Dothideomycetes_Ascomycota_Fungi_488-796:0.00000100000050002909)20:0.00000100000050002909,NG_065119_Cryptocoryneum_longicondensatum_Pleosporales_incertae_sedis_Pleosporales_Dothideomycetes_Ascomycota_Fungi_488-796:0.00000100000050002909)35:0.00000100000050002909)76:0.02208068728416862775)56:0.04935953256474562290,(((((MH051114_Colletotrichum_gloeosporioides_Glomerellaceae_Glomerellales_Sordariomycetes_Ascomycota_Fungi_504-797:0.07193444403922341635,OL331094_Acrocalymma_sp._Acrocalymmaceae_Pleosporales_Dothideomycetes_Ascomycota_Fungi_488-781:0.03992307869356645500)62:0.00851590668022081734,((ON650178_Acrocalymma_arengae_Acrocalymmaceae_Pleosporales_Dothideomycetes_Ascomycota_Fungi_500-808:0.00567683165537028432,ON650177_Acrocalymma_arengae_Acrocalymmaceae_Pleosporales_Dothideomycetes_Ascomycota_Fungi_497-805:0.00000100000050002909)99:0.02970328665604840546,AF503563_fungal_endophyte_MUT_585_Ascomycota_Ascomycota_Ascomycota_Ascomycota_Fungi_516-780:0.04533794268845373066)33:0.02597122870181035534)79:0.07680147328252411032,(((OR134389_Astrosphaeriella_bambusae_Astrosphaeriellaceae_Pleosporales_Dothideomycetes_Ascomycota_Fungi_497-800:0.00612717351997307119,((JN846741_Astrosphaeriella_stellata_Astrosphaeriellaceae_Pleosporales_Dothideomycetes_Ascomycota_Fungi_520-823:0.00000100000050002909,MW134595_Astrosphaeriella_stellata_Astrosphaeriellaceae_Pleosporales_Dothideomycetes_Ascomycota_Fungi_481-784:0.00000100000050002909)30:0.00000100000050002909,OR134390_Astrosphaeriella_bambusae_Astrosphaeriellaceae_Pleosporales_Dothideomycetes_Ascomycota_Fungi_497-800:0.00000100000050002909)44:0.00000100000050002909)85:0.01419365981846812917,(MN629353_Astrosphaeriella_neostellata_Astrosphaeriellaceae_Pleosporales_Dothideomycetes_Ascomycota_Fungi_510-801:0.01299521503078112337,(MW134584_Astrosphaeriella_stellata_Astrosphaeriellaceae_Pleosporales_Dothideomycetes_Ascomycota_Fungi_485-776:0.00646715054177597181,(OR134391_Astrosphaeriella_stellata_Astrosphaeriellaceae_Pleosporales_Dothideomycetes_Ascomycota_Fungi_493-788:0.00646172521952018131,AB524451_Astrosphaeriella_stellata_Astrosphaeriellaceae_Pleosporales_Dothideomycetes_Ascomycota_Fungi_488-779:0.00000100000050002909)44:0.00000100000050002909)91:0.01314146919384988170)86:0.02093873293382229536)100:0.44001446188660631176,NG_061258_Beverwykella_pulmonaria_Melanommataceae_Pleosporales_Dothideomycetes_Ascomycota_Fungi_541-851:0.00000100000050002909)44:0.08411852311230413881)56:0.19466314951601937366,KX650513_Ohleria_modesta_Pleosporales_incertae_sedis_Pleosporales_Dothideomycetes_Ascomycota_Fungi_522-840:0.28793949314819428098)3:0.01220918985286048586,(((OR470695_Neooccultibambusa_sp._YRS_2023a_Occultibambusaceae_Pleosporales_Dothideomycetes_Ascomycota_Fungi_462-778:0.29898145208535298334,((OP562655_Nigrograna_sp._Nigrogranaceae_Pleosporales_Dothideomycetes_Ascomycota_Fungi_454-630:0.03126145195560264128,(KX650509_Nigrograna_fuscidula_Nigrogranaceae_Pleosporales_Dothideomycetes_Ascomycota_Fungi_537-835:0.00703112098745901568,(MN081891_Nigrograna_magnoliae_Nigrogranaceae_Pleosporales_Dothideomycetes_Ascomycota_Fungi_113-406:0.02762079492646608500,((MK358811_Biatriospora_borsei_Biatriosporaceae_Pleosporales_Dothideomycetes_Ascomycota_Fungi_500-794:0.01995904561962183812,GQ387553_Nigrograna_mackinnonii_Nigrogranaceae_Pleosporales_Dothideomycetes_Ascomycota_Fungi_504-798:0.00000100000050002909)44:0.00651292484177586322,(JX264155_Nigrograna_mackinnonii_Nigrogranaceae_Pleosporales_Dothideomycetes_Ascomycota_Fungi_1343-1637:0.00000100000050002909,NG_061081_Nigrograna_mackinnonii_Nigrogranaceae_Pleosporales_Dothideomycetes_Ascomycota_Fungi_504-798:0.00000100000050002909)39:0.00000100000050002909)16:0.00000100000050002909)26:0.00626057954171481759)74:0.04068007462680311992)30:0.00281369354394345097,KX650512_Nigrograna_obliqua_Nigrogranaceae_Pleosporales_Dothideomycetes_Ascomycota_Fungi_535-822:0.06607564457776263223)70:0.03912214590504713846)36:0.08974707742771752261,(OQ168227_Teichospora_parva_Teichosporaceae_Pleosporales_Dothideomycetes_Ascomycota_Fungi_476-798:0.00000100000050002909,PP003825_Teichospora_sp._RB_2023a_Teichosporaceae_Pleosporales_Dothideomycetes_Ascomycota_Fungi_465-789:0.00000100000050002909)100:0.14593709476716112960)10:0.08080509760658127760,MT957899_Neolophiotrema_xiaokongense_Anteagloniaceae_Pleosporales_Dothideomycetes_Ascomycota_Fungi_509-816:0.15298450609137326239)3:0.01318547389040363588)0:0.02108449553748005523)0:0.01203810436212235727)0:0.02241352536742795276,(((KY066741_Longipedicellata_aptrootii_Longipedicellataceae_Pleosporales_Dothideomycetes_Ascomycota_Fungi_81-399:0.00000100000050002909,KY066740_Longipedicellata_aptrootii_Longipedicellataceae_Pleosporales_Dothideomycetes_Ascomycota_Fungi_509-827:0.00000100000050002909)100:0.01012907493354101018,(MT864298_Longipedicellata_aquatica_Longipedicellataceae_Pleosporales_Dothideomycetes_Ascomycota_Fungi_1-308:0.00000100000050002909,MZ538570_Longipedicellata_aquatica_Longipedicellataceae_Pleosporales_Dothideomycetes_Ascomycota_Fungi_83-402:0.00582209198037623651)82:0.02496027556164108485)99:0.18029208810430910614,(((((NG_065085_Roussoella_tuberculata_Thyridariaceae_Pleosporales_Dothideomycetes_Ascomycota_Fungi_38-339:0.00000100000050002909,OM891834_Roussoella_sp._Thyridariaceae_Pleosporales_Dothideomycetes_Ascomycota_Fungi_450-751:0.00000100000050002909)100:0.18024912314382379730,MF796236_Roussoella_sp._HJ_2017a_Thyridariaceae_Pleosporales_Dothideomycetes_Ascomycota_Fungi_1-164:0.03176047661511623849)22:0.04004230836342830002,((OQ645274_Neoroussoella_sp._Thyridariaceae_Pleosporales_Dothideomycetes_Ascomycota_Fungi_466-685:0.09758583480815505307,((OM764655_Roussoella_sp._Thyridariaceae_Pleosporales_Dothideomycetes_Ascomycota_Fungi_513-824:0.01146451860512259606,MW134600_Roussoella_siamensis_Thyridariaceae_Pleosporales_Dothideomycetes_Ascomycota_Fungi_486-799:0.15659031546566418158)37:0.05661651435665673859,KU872122_Roussoella_neopustulans_Thyridariaceae_Pleosporales_Dothideomycetes_Ascomycota_Fungi_57-365:0.04750180424786791533)14:0.03835014482088990040)2:0.00000100000050002909,(AB524484_Roussoellopsis_tosaensis_Thyridariaceae_Pleosporales_Dothideomycetes_Ascomycota_Fungi_478-798:0.12244840441187788971,KJ739608_Roussoellopsis_macrospora_Thyridariaceae_Pleosporales_Dothideomycetes_Ascomycota_Fungi_510-831:0.07427341078026974963)58:0.07348287601745009945)14:0.03427225602756744927)54:0.07021094987572013002,((MW134631_Shrungabeeja_sp._Tetraplosphaeriaceae_Pleosporales_Dothideomycetes_Ascomycota_Fungi_470-773:0.16692995448720529539,KT376471_Shrungabeeja_longiappendiculata_Tetraplosphaeriaceae_Pleosporales_Dothideomycetes_Ascomycota_Fungi_352-658:0.03149488216083757425)99:0.22850069448185023058,((KP114346_Pleosporales_sp._OTU04_Pleosporales_Pleosporales_Dothideomycetes_Ascomycota_Fungi_473-712:0.01202986494493933807,(KP114339_Pleosporales_sp._OTU02_Pleosporales_Pleosporales_Dothideomycetes_Ascomycota_Fungi_385-685:0.00000100000050002909,KP114342_Pleosporales_sp._OTU06_Pleosporales_Pleosporales_Dothideomycetes_Ascomycota_Fungi_387-687:0.00000100000050002909)100:0.02350936190216362451)99:0.21303984910001400044,((OM764650_Neoroussoella_bambusae_Thyridariaceae_Pleosporales_Dothideomycetes_Ascomycota_Fungi_517-808:0.00000100000050002909,OM891832_Neoroussoella_sp._Thyridariaceae_Pleosporales_Dothideomycetes_Ascomycota_Fungi_470-761:0.00000100000050002909)100:0.03907652582677290792,(MN556307_Neoroussoella_lignicola_Thyridariaceae_Pleosporales_Dothideomycetes_Ascomycota_Fungi_443-722:0.00000100000050002909,KU314954_Neoroussoella_lignicola_Thyridariaceae_Pleosporales_Dothideomycetes_Ascomycota_Fungi_516-794:0.01983140783131184456)99:0.04701575789676058076)72:0.02678192758748444008)38:0.03415135958511909126)13:0.05445699130269001514)7:0.07642319278123935189,(((MT214391_Xenoroussoella_triseptata_Thyridariaceae_Pleosporales_Dothideomycetes_Ascomycota_Fungi_467-765:0.03890336291847757560,((MH742331_Pseudoroussoella_elaeicola_Thyridariaceae_Pleosporales_Dothideomycetes_Ascomycota_Fungi_510-819:0.00000100000050002909,MT214396_Pseudoroussoella_elaeicola_Thyridariaceae_Pleosporales_Dothideomycetes_Ascomycota_Fungi_454-763:0.00000100000050002909)94:0.00500030164784469149,NG_070154_Pseudoroussoella_chromolaenae_Thyridariaceae_Pleosporales_Dothideomycetes_Ascomycota_Fungi_121-430:0.01130838807683943147)93:0.03459180492325504563)94:0.12765737255004089290,(OR428382_Pararoussoella_sp._LL_2023a_Thyridariaceae_Pleosporales_Dothideomycetes_Ascomycota_Fungi_488-780:0.30806197653271094605,OM836764_Roussoella_sp._Thyridariaceae_Pleosporales_Dothideomycetes_Ascomycota_Fungi_513-818:0.56235205707161961541)6:0.02765082137850094143)2:0.01813308420758198702,(AB524483_Roussoella_intermedia_Thyridariaceae_Pleosporales_Dothideomycetes_Ascomycota_Fungi_476-779:0.05533715701761227762,OM891828_Roussoella_sp._Thyridariaceae_Pleosporales_Dothideomycetes_Ascomycota_Fungi_462-758:0.09364170593090873074)54:0.04261221817362070147)13:0.04583606196991775461)1:0.03893794047577633227)1:0.03900410745128594925)0:0.10771391509354523441,(NG_070135_Keissleriella_camporesiana_Lentitheciaceae_Pleosporales_Dothideomycetes_Ascomycota_Fungi_126-376:0.05349281284348978566,AB797306_Keissleriella_taminensis_Lentitheciaceae_Pleosporales_Dothideomycetes_Ascomycota_Fungi_537-790:0.29132056258104749302)98:0.28649375033526675027)0:0.02416647857878679098,((MW886100_Leptosphaeria_chatkalica_Leptosphaeriaceae_Pleosporales_Dothideomycetes_Ascomycota_Fungi_399-695:0.23982364317594315195,((((MK522504_Hydeopsis_verrucispora_Phaeosphaeriaceae_Pleosporales_Dothideomycetes_Ascomycota_Fungi_513-806:0.10832653692361800257,((OP956053_Periconia_imperatae_Periconiaceae_Pleosporales_Dothideomycetes_Ascomycota_Fungi_437-729:0.00000100000050002909,OP956052_Periconia_imperatae_Periconiaceae_Pleosporales_Dothideomycetes_Ascomycota_Fungi_456-748:0.00000100000050002909)100:0.04143361840208832636,OP956032_Periconia_spodiopogonis_Periconiaceae_Pleosporales_Dothideomycetes_Ascomycota_Fungi_479-771:0.00000100000050002909)97:0.05709621929703196513)92:0.15289740355359060509,JN941607_Curvularia_coicis_Pleosporaceae_Pleosporales_Dothideomycetes_Ascomycota_Fungi_540-851:0.02581045281594699162)44:0.00789273702532211109,(NG_063690_Populocrescentia_ammophilae_Phaeosphaeriaceae_Pleosporales_Dothideomycetes_Ascomycota_Fungi_487-797:0.10646195444743489222,(MF071327_Phoma_sp._Didymellaceae_Pleosporales_Dothideomycetes_Ascomycota_Fungi_262-572:0.00000100000050002909,MF071323_Phoma_sp._Didymellaceae_Pleosporales_Dothideomycetes_Ascomycota_Fungi_393-703:0.00000100000050002909)100:0.02743364322252854481)52:0.02296844778559800626)53:0.02911395202196693371,NG_063678_Dactylidina_shoemakeri_Phaeosphaeriaceae_Pleosporales_Dothideomycetes_Ascomycota_Fungi_487-798:0.00718459222270229330)90:0.12354499280079939139)31:0.07263960315792990230,((NG_063679_Dematiopleospora_salsolae_Phaeosphaeriaceae_Pleosporales_Dothideomycetes_Ascomycota_Fungi_488-781:0.17437448098286878473,(MG520978_Ophiobolus_artemisiae_Phaeosphaeriaceae_Pleosporales_Dothideomycetes_Ascomycota_Fungi_481-818:0.34259811311026355796,(NG_067692_Hydeomyces_desertipleosporoides_Phaeosphaeriaceae_Pleosporales_Dothideomycetes_Ascomycota_Fungi_145-455:0.00000100000050002909,MK522502_Hydeomyces_pinicola_Phaeosphaeriaceae_Pleosporales_Dothideomycetes_Ascomycota_Fungi_494-804:0.05039789135125460895)97:0.06925012417433466794)11:0.01660018099158632604)13:0.00000100000050002909,(KM096231_Ophiosphaerella_herpotricha_Phaeosphaeriaceae_Pleosporales_Dothideomycetes_Ascomycota_Fungi_433-748:0.06525994634299830954,((JX981503_Wojnowicia_sp._JP_2013_Phaeosphaeriaceae_Pleosporales_Dothideomycetes_Ascomycota_Fungi_488-802:0.00000100000050002909,EU754124_Septoriella_hirta_Phaeosphaeriaceae_Pleosporales_Dothideomycetes_Ascomycota_Fungi_488-802:0.00000100000050002909)100:0.04503173466595189467,(DQ678010_Ophiosphaerella_herpotricha_Phaeosphaeriaceae_Pleosporales_Dothideomycetes_Ascomycota_Fungi_458-770:0.00000100000050002909,ON408351_Ophiosphaerella_herpotricha_Phaeosphaeriaceae_Pleosporales_Dothideomycetes_Ascomycota_Fungi_478-790:0.00000100000050002909)100:0.00000100000050002909)96:0.09708537798788671735)90:0.07776421931777263707)15:0.03198412869235671419)0:0.00000100000050002909)0:0.02067222675784867111)0:0.03048919293833226435,(JQ345729_fungal_sp._SF88_Fungi_Fungi_Fungi_Fungi_Fungi_515-833:0.00000100000050002909,JQ345728_fungal_sp._LF52_Fungi_Fungi_Fungi_Fungi_Fungi_565-854:0.00000100000050002909)100:0.02821419453960420654)0:0.03068135369224175846)0:0.00000100000050002909)0:0.00558440085526152371)0:0.01362376802569363263)0:0.00638392075242320573)0:0.01552162316655490010)0:0.00846260355680649237)0:0.06837136899138561430,((NG_060999_Magnicamarosporium_iriomotense_Sulcatisporaceae_Pleosporales_Dothideomycetes_Ascomycota_Fungi_497-800:0.45316617869829450838,(((((LC014606_Trematosphaeria_pertusa_Trematosphaeriaceae_Pleosporales_Dothideomycetes_Ascomycota_Fungi_495-785:0.00000100000050002909,AB797295_Trematosphaeria_pertusa_Trematosphaeriaceae_Pleosporales_Dothideomycetes_Ascomycota_Fungi_495-785:0.00000100000050002909)91:0.01143260681121727532,(MN134581_Trematosphaeria_sp._Trematosphaeriaceae_Pleosporales_Dothideomycetes_Ascomycota_Fungi_491-781:0.00567584193028802027,FJ201991_Trematosphaeria_pertusa_Trematosphaeriaceae_Pleosporales_Dothideomycetes_Ascomycota_Fungi_432-722:0.00000100000050002909)75:0.00000100000050002909)98:0.14176380408794975185,(GQ925843_Halomassarina_thalassiae_Trematosphaeriaceae_Pleosporales_Dothideomycetes_Ascomycota_Fungi_521-815:0.00000100000050002909,GQ925842_Halomassarina_thalassiae_Trematosphaeriaceae_Pleosporales_Dothideomycetes_Ascomycota_Fungi_521-815:0.00000100000050002909)100:0.07956422927374741383)66:0.07350793418675800883,NG_061001_Clypeoloculus_akitaensis_Morosphaeriaceae_Pleosporales_Dothideomycetes_Ascomycota_Fungi_514-754:0.36290835633391932413)25:0.03212308357636875500,AB797261_Pleomonodictys_capensis_Pleomonodictydaceae_Incertae_sedis_Dothideomycetes_Ascomycota_Fungi_493-810:0.08687537200627903911)44:0.07872454316195690027)20:0.03559875281391991497,(((KT955455_Pseudoastrosphaeriella_bambusae_Pseudoastrosphaeriellaceae_Pleosporales_Dothideomycetes_Ascomycota_Fungi_4-219:0.00000100000050002909,OP378009_Pseudoastrosphaeriella_bambusae_Pseudoastrosphaeriellaceae_Pleosporales_Dothideomycetes_Ascomycota_Fungi_477-796:0.00000100000050002909)100:0.09647031788515032791,((NG_062999_Parathyridaria_percutanea_Thyridariaceae_Pleosporales_Dothideomycetes_Ascomycota_Fungi_496-805:0.00000100000050002909,KF366450_Parathyridaria_percutanea_Thyridariaceae_Pleosporales_Dothideomycetes_Ascomycota_Fungi_516-825:0.00000100000050002909)100:0.25153894766224732527,(MT214395_Pseudothyridariella_chromolaenae_Thyridariaceae_Pleosporales_Dothideomycetes_Ascomycota_Fungi_430-600:0.00000100000050002909,OR253216_Pseudothyridariella_idesiae_Thyridariaceae_Pleosporales_Dothideomycetes_Ascomycota_Fungi_493-813:0.00000100000050002909)100:0.13241215912965847989)18:0.14197170480697623995)1:0.05166069914701083149,GU261720_Trematosphaeria_wegeliniana_Trematosphaeriaceae_Pleosporales_Dothideomycetes_Ascomycota_Fungi_505-825:0.05602513762641123107)1:0.04564815535314681316)0:0.00000100000050002909)0:0.00825463842425855875,((LC194325_Hermatomyces_sp._KT2016-1_Hermatomycetaceae_Pleosporales_Dothideomycetes_Ascomycota_Fungi_501-838:0.14405880976492049794,OR900227_Pseudoacrodictys_deightonii_Sordariomycetes_incertae_sedis_Sordariomycetes_incertae_sedis_Sordariomycetes_Ascomycota_Fungi_511-824:0.15052472684979079087)28:0.04128688640256676645,KY522725_Pseudoasteromassaria_spadicea_Latoruaceae_Pleosporales_Dothideomycetes_Ascomycota_Fungi_498-815:0.13329931839038083874)3:0.00045677944342037142)0:0.04983786748925585902,((((MW209065_Fuscosphaeria_hungarica_Trematosphaeriaceae_Pleosporales_Dothideomycetes_Ascomycota_Fungi_494-814:0.00000100000050002909,MW209064_Fuscosphaeria_hungarica_Trematosphaeriaceae_Pleosporales_Dothideomycetes_Ascomycota_Fungi_424-744:0.00000100000050002909)15:0.00000100000050002909,(MW209063_Fuscosphaeria_hungarica_Trematosphaeriaceae_Pleosporales_Dothideomycetes_Ascomycota_Fungi_492-812:0.00000100000050002909,MW209062_Fuscosphaeria_hungarica_Trematosphaeriaceae_Pleosporales_Dothideomycetes_Ascomycota_Fungi_424-744:0.00000100000050002909)23:0.00000100000050002909)12:0.00000100000050002909,MW209066_Fuscosphaeria_hungarica_Trematosphaeriaceae_Pleosporales_Dothideomycetes_Ascomycota_Fungi_431-751:0.00000100000050002909)95:0.02472441758306179876,(PP564857_H263_new_taxon_Pleosporales_Dothideomycetes_Ascomycota_Fungi_438-793:0.01694743433445796907,(ON876673_Laburnicola_radiciphila_Didymosphaeriaceae_Pleosporales_Dothideomycetes_Ascomycota_Fungi_480-790:0.03320118310240260939,ON876672_Laburnicola_radiciphila_Didymosphaeriaceae_Pleosporales_Dothideomycetes_Ascomycota_Fungi_497-807:0.01774657565147504112)96:0.07342967928668771294)30:0.03267656117335742544)62:0.09409437945324143626)0:0.00924132269161299404)34:0.05383124273309396191)13:0.03697508769006795093,OR134404_Dictyosporium_karsti_Dictyosporiaceae_Pleosporales_Dothideomycetes_Ascomycota_Fungi_489-797:0.06557944800187667789);
