# Supplementary material for: ﻿Nigromargaritatarda gen. et sp. nov. and distribution of an intron position class within Pleosporales
Source: IMA Fungus. 2025 Feb 28;16:e145425. doi: 10.3897/imafungus.16.145425 (PMC11889510; doi:10.3897/imafungus.16.145425)
Supplement: Supplementary material 2 — ZIP-archive [file imafungus-16-e145425-s002.zip › RAxML_bipartitions.comb60_ML]

((((((Aquimassariosphaeria_kunmingensis:0.05473780846994576871,Arundellina_typhae:0.15822523853376455061)100:0.15685789322038160010,(((Neoastrosphaeriella_krabiensis:0.23137379339557151425,Fissuroma_wallichiae:0.11745246036440255832)97:0.15158297773989948265,(Xenoastrosphaeriella_tornata:0.23366962341705044270,Aquatospora_cylindrica:0.29225725002491242943)82:0.06775492304823550749)33:0.02972353209189031523,(Hermatomyces_subiculosus:0.12745277904068083585,((Anteaglonium_gordoniae:0.09117418041833028064,Neolophiotrema_xiaokongense:0.20092258925782088830)92:0.03968339953773574597,(Purpureofaciens_aquatica:0.23941853886531561102,Flammeascoma_lignicola:0.24095714270973278559)37:0.01668648729690367510)96:0.05271408463749240048)84:0.03823693757512428015)27:0.02153327442485645019)35:0.01150041992862252914,((Murispora_cardui:0.09012708995818105584,Amniculicola_lignicola:0.08193654306288168654)100:0.05408761905108549345,Fusiformispora_clematidis:0.20781842913157649866)99:0.07310618744772369448)85:0.02748021241357227404,(((Angustimassarina_camporesii:0.04572681505651009226,Neothyrostroma_encephalarti:0.10609529972488815353)100:0.11199773702897987404,(Flabellascoma_sichuanense:0.21171012891587889793,(Guttulispora_crataegi:0.04678723131359974891,Capulatispora_sagittiformis:0.06129330466472182604)100:0.06061763512722673913)100:0.11898133398971889874)79:0.04004904657242123328,(((((((((((Paramonodictys_hongheensis:0.06541860702076336687,Aquastroma_magniostiolatum:0.12411608876012436564)50:0.01233738315240776040,Lonicericola_fuyuanensis:0.12406630798696671736)81:0.02891803262695278806,Multilocularia_bambusae:0.09301558081465313710)100:0.09017715112145202605,Neoaquastroma_cylindricum:0.15632685351667183205)97:0.04254423312399688295,((Fuscosphaeria_hungarica:0.10805898999000970728,(Nigromargarita_tarda_H331:0.00502304940349470718,Nigromargarita_tarda_H263:0.00341421392157336637)100:0.17717711782000997167)100:0.06197352125971310882,((((Meanderella_rijsii:0.30384728573287167475,Halomassarina_thalassiae:0.27318069662471528014)60:0.05141534584568013821,Trematosphaeria_grisea:0.13631360630405575662)41:0.02092124338165540776,Emarellia_grisea:0.22252915181319096738)84:0.04427560628402183590,Falciformispora_senegalensis:0.25857204345264872547)95:0.05204494865818617977)98:0.04167200647636670058)65:0.03240811262323396030,((Massarina_cisti:0.17169062558481168468,Helminthosporiella_stilbacea:0.09583612781648133405)100:0.10652053466750134592,((Sulcatispora_berchemiae:0.22444550307831437341,Kazuakitanaka_lancangensis:0.14177907549947005306)100:0.11357188515250217498,(((Dictyocheirospora_clematidis:0.10214851306352926152,Aquadictyospora_clematidis:0.07766164030912217631)100:0.06120898168827095670,Dendryphiella_phitsanulokensis:0.20676053091004306661)98:0.07371110030815830605,(Tingoldiago_clavata:0.08963733020744543700,Keissleriella_bambusicola:0.04255489444834805596)100:0.05838639497353219354)82:0.01813799251212851182)88:0.03100217535313531600)36:0.01894957711403049902)100:0.07138113693247172264,((Brevicollum_hyalosporum:0.06861151790440174481,Neobrevicollum_oleae:0.19817615094633661554)100:0.16802423327450963231,(Anastomitrabeculia_didymospora:0.27545427286285123492,(Longiostiolum_tectonae:0.15784467965640713860,Shearia_formosa:0.07503898547435089439)99:0.05914351141197127931)43:0.02092800997121753784)32:0.01209636504145423890)48:0.01945687784769879400,Corynespora_nabanheensis:0.16099129082639943022)40:0.01370525290921264724,(((Thyrostroma_ulmigenum:0.03632355426295159201,Dothidotthia_robiniae:0.04499010926767658958)100:0.07765906817043474741,Quixadomyces_hongheensis:0.08942035846699998569)48:0.01925683035693739539,Acericola_italica:0.15781138626746812892)98:0.09989460310115318153)78:0.03080575442431660038,(Alpinaria_rhododendri:0.05324610157350474077,(Melanocamarosporium_galiicola:0.01221408051894202866,Aposphaeria_corallinolutea:0.03699890593950978801)78:0.01179909020780590782)100:0.49701297127055188430)73:0.01603054960078236640,((Mauritiana_rhizophorae:0.10964202977181841669,Halotthia_posidoniae:0.20711948683765954438)100:0.30306422612927841342,(Brunneofusispora_inclinatiostiola:0.12557898389391461413,Neooccultibambusa_kaiyangensis:0.11202602312196699441)100:0.10015470279519808616)35:0.04950198588478008088)27:0.00664969081623641156)70:0.02449087328409125380)100:0.37527682369999326717,Phaeosclera_dematioides:0.31076485675775217254):0.12047980709468146532,Dothidea_sambuci:0.12047980709468146532);
