# Supplementary material for: ﻿Nigromargaritatarda gen. et sp. nov. and distribution of an intron position class within Pleosporales
Source: IMA Fungus. 2025 Feb 28;16:e145425. doi: 10.3897/imafungus.16.145425 (PMC11889510; doi:10.3897/imafungus.16.145425)
Supplement: Supplementary material 2 — ZIP-archive [file imafungus-16-e145425-s002.zip › R_codes_used_in_present_manuscript.r]

# PCoA plotting in Fig. 4d

dist.onlyintron464.E <- read.csv("mod.E.csv", row.names = 1)
dist.onlyintron464.E <- 1-as.dist(dist.onlyintron464.E)
env.E <- read.csv("env.E.csv", row.names = 1, header = 1)
library(MASS)
PCoA.onlyintron464.E <- cmdscale(dist.onlyintron464.E)
plot(PCoA.onlyintron464.E[,1], PCoA.onlyintron464.E[,2], col=env.E$Color, pch=env.E$Pch)


# co-phylogeny with PACo and parafit

library("paco")
library("ape")
tree.18s <- read.tree("254/RAxML_bestTree.254_nointron_ML")
tree.introns <- read.tree("254/RAxML_bestTree.254_onlyintron_ML")
pn.18s <- cophenetic(tree.18s) 
pn.introns <- cophenetic(tree.introns) 
write.csv(pn.18s,"pn.18s.csv") 
write.csv(pn.introns,"pn.introns.csv") 
intron.18s <- read.csv("diagonal.csv",sep=",",header = T, row.names=1) 
pn.18s.simp <- read.csv("pn.18s.simp.csv",sep=",",header = T, row.names=1) 
pn.introns.simp <- read.csv("pn.introns.simp.csv",sep=",",header = T, row.names=1) 
intron.18s.simp <- read.csv("diagonal.simp.csv",sep=",",header = T, row.names=1) 
# ParaFit
res=parafit(as.matrix(pn.18s.simp), as.matrix(pn.introns.simp), as.matrix(intron.18s.simp), nperm = 999, test.links = T, correction = "lingoes") 
res
as.matrix()
# PACo
D <- prepare_paco_data(as.matrix(pn.18s.simp), as.matrix(pn.introns.simp), as.matrix(intron.18s.simp)) 
D <- add_pcoord(D) 
D <- PACo(D, nperm=1000, seed=42, method="r0") 
D

# co-phylogeny plotting in Fig. 5b
library(ggplot2)  
library(ggtree)  
library(cowplot)
ML254.nointron <- read.tree("254/tree/RAxML_bestTree.254_nointron_ML")
ML254.nointron <- root(ML254.nointron, outgroup = c("OR134391","AB524451","MW134584"), edgelabel = TRUE)
ML254.onlyintron <- read.tree("254/tree/RAxML_bestTree.254_onlyintron_ML")
ML254.onlyintron <- root(ML254.onlyintron, outgroup = c("OR134391","AB524451","MW134584"), edgelabel = TRUE)
fam.254 <- read.csv("254/254info.csv")

T1 <- ggtree(ML254.nointron) +    
  theme_tree2(legend.position='none', plot.margin = unit(c(0,0,0,0),"cm")) +   
  geom_tiplab()   

T2 <- ggtree(ML254.onlyintron) +   
  theme_tree2(legend.position='none', plot.margin = unit(c(0,0,0,0),"cm")) +   
  geom_tiplab(hjust =1) +   
  scale_x_reverse()     

d1 = T1$data[T1$data$isTip,]  
d1$x[] = 1  
d2 = T2$data[T2$data$isTip,]  
d2$x[] = 2  

TTcon <- rbind(d1, d2)  
TTcon.1 <- merge(TTcon, fam.254, by = "label")


T1 = ggtree(ML254.nointron) +    
  theme_tree2(legend.position='none', plot.margin = unit(c(0,0,0,0),"cm")) +   
  geom_tiplab(align = TRUE) 
T2 = ggtree(ML254.onlyintron) +   
  theme_tree2(legend.position='none', plot.margin = unit(c(0,0,0,0),"cm")) +   
  geom_tiplab(hjust =1, align = TRUE) +   
  scale_x_reverse() 
L1 = ggplot(TTcon.1, aes(x = x, y = y, colour = Family, group = label)) + geom_line() +   
  theme_void() + theme(legend.position="none", plot.margin = unit(c(-1,0,-1,0),"cm"))  

cowplot::plot_grid(T1, L1 ,T2, nrow = 1, align = "hv")
